# Supplementary material for: Transparent radiative cooling cover window for flexible and foldable electronic displays
Source: Nat Commun. 2024 May 24;15:4443. doi: 10.1038/s41467-024-48840-x (PMC11126687; doi:10.1038/s41467-024-48840-x)
Supplement: Supplementary file 3 — Source Data [file 41467_2024_48840_MOESM3_ESM.zip]

Archive with 16 entries (16 files):
- Source_Data_Fig1.xlsx
- Source_Data_Fig2.xlsx
- Source_Data_Fig3.xlsx
- Source_Data_Fig4.xlsx
- Source_Data_FigS10.xlsx
- Source_Data_FigS11.xlsx
- Source_Data_FigS12.xlsx
- Source_Data_FigS14.xlsx
- Source_Data_FigS15.xlsx
- Source_Data_FigS2.xlsx
- Source_Data_FigS3.xlsx
- Source_Data_FigS4.xlsx
- Source_Data_FigS5.xlsx
- Source_Data_FigS6.xlsx
- Source_Data_FigS8.xlsx
- Source_Data_FigS9.xlsx
