# Supplementary material for: Transparent radiative cooling cover window for flexible and foldable electronic displays
Source: Nat Commun. 2024 May 24;15:4443. doi: 10.1038/s41467-024-48840-x (PMC11126687; doi:10.1038/s41467-024-48840-x)
Supplement: Supplementary file 3 — Source Data [file 41467_2024_48840_MOESM3_ESM.zip › Source_Data_Fig1.xlsx]

## Sheet: Fig1e
Measured transmittance in the AM1.5G solar spectrum and emissivity in the atmospheric window of the metamaterial and c-PI with the identical thickness of 50 mm. All the samples in Fig. 1 were 24 wt% PMMA-SiO2 microstructures.
Wavelength/mm	Transmissivity	Transmissivity	Wavelength/mm	Emissivity	Emissivity
	Clear Polyimide	Metamateiral		Clear Polyimide	Metamateiral
0.3	1.5	0.7	2.49988	19.6138	89.8202
0.304	1.6	0.8	2.50018	19.5984	89.82
0.308	1.62	0.82	2.50049	19.5853	89.8199
0.312	1.82	1.02	2.50079	19.5743	89.8197
0.316	1.87	1.07	2.50109	19.5648	89.8193
0.32	1.88	1.08	2.50139	19.5564	89.8186
0.324	1.86	1.06	2.50169	19.5491	89.8175
0.328	1.91	1.11	2.50199	19.5436	89.8163
0.332	2.03	1.23	2.5023	19.5406	89.8151
0.336	2.14	1.34	2.5026	19.5399	89.8138
0.34	2.23	1.43	2.5029	19.54	89.8125
0.344	2.31	1.51	2.5032	19.5384	89.811
0.348	2.43	1.63	2.5035	19.5328	89.8093
0.352	2.44	1.64	2.50381	19.5219	89.8076
0.356	3.6	2.8	2.50411	19.5067	89.8061
0.36	11.67	10.87	2.50441	19.4899	89.8052
0.364	22.68	21.88	2.50471	19.4748	89.8051
0.368	32.81	32.01	2.50502	19.4641	89.8058
0.372	42.92	42.12	2.50532	19.4579	89.807
0.376	51.96	51.16	2.50562	19.4541	89.8082
0.38	60.03	59.23	2.50592	19.4494	89.809
0.384	67.04	66.24	2.50623	19.44	89.809
0.388	72.13	71.33	2.50653	19.4243	89.8083
0.392	77.22	76.42	2.50683	19.4028	89.807
0.396	80.26	79.46	2.50713	19.3784	89.8057
0.4	84.2066	80.4066	2.50744	19.3545	89.8045
0.404	84.6273	80.8273	2.50774	19.3337	89.8036
0.408	85.0865	81.2865	2.50804	19.317	89.8027
0.412	85.3122	81.5122	2.50835	19.3039	89.8017
0.416	85.721	81.921	2.50865	19.2928	89.8004
0.42	85.9982	82.1982	2.50895	19.2827	89.7988
0.424	86.0992	82.2992	2.50926	19.2736	89.7972
0.428	86.3244	82.5244	2.50956	19.2662	89.7959
0.432	86.5088	82.7087	2.50987	19.2615	89.7951
0.436	86.769	82.969	2.51017	19.2597	89.7948
0.44	86.7655	82.9655	2.51047	19.26	89.795
0.444	86.9408	83.1408	2.51078	19.2602	89.7953
0.448	87.174	83.374	2.51108	19.2583	89.7954
0.452	87.2843	83.4843	2.51138	19.2528	89.7949
0.456	87.4086	83.6086	2.51169	19.2437	89.7939
0.46	87.5628	83.7628	2.51199	19.2321	89.7922
0.464	87.7433	83.9433	2.5123	19.2198	89.79
0.468	87.8328	84.0328	2.5126	19.2085	89.7873
0.472	87.8407	84.0407	2.51291	19.199	89.7842
0.476	87.8906	84.0906	2.51321	19.1918	89.7809
0.48	88.012	84.212	2.51352	19.1866	89.7777
0.484	88.0309	84.2309	2.51382	19.1841	89.7751
0.488	88.1659	84.3659	2.51412	19.1848	89.7734
0.492	88.2857	84.4857	2.51443	19.1897	89.773
0.496	88.4306	84.6306	2.51473	19.1989	89.7739
0.5	88.5108	84.7108	2.51504	19.2112	89.7756
0.504	88.581	84.781	2.51534	19.2242	89.7776
0.508	88.6805	84.8805	2.51565	19.2347	89.7793
0.512	88.7096	84.9096	2.51595	19.24	89.7801
0.516	88.7662	84.9663	2.51626	19.2387	89.7799
0.52	88.7953	84.9953	2.51656	19.2316	89.7789
0.524	88.8615	85.0615	2.51687	19.2205	89.7778
0.528	88.9511	85.1511	2.51718	19.208	89.7769
0.532	88.9266	85.1265	2.51748	19.1958	89.7766
0.536	89.1078	85.3078	2.51779	19.1846	89.7768
0.54	89.1328	85.3328	2.51809	19.1737	89.7773
0.544	89.1371	85.3371	2.5184	19.1625	89.7778
0.548	89.1368	85.3368	2.5187	19.1505	89.7779
0.552	89.2499	85.4499	2.51901	19.1381	89.7775
0.556	89.3735	85.5735	2.51932	19.126	89.7765
0.56	89.4297	85.6297	2.51962	19.1148	89.7751
0.564	89.4429	85.6429	2.51993	19.1042	89.7732
0.568	89.5209	85.7209	2.52023	19.0934	89.7708
0.572	89.4985	85.6985	2.52054	19.0809	89.7679
0.576	89.5658	85.7658	2.52085	19.0664	89.7647
0.58	89.6286	85.8286	2.52115	19.0508	89.7612
0.584	89.6058	85.8058	2.52146	19.0367	89.758
0.588	89.6478	85.8478	2.52177	19.0276	89.7555
0.592	89.7587	85.9587	2.52207	19.0265	89.754
0.596	89.7862	85.9861	2.52238	19.0349	89.7536
0.6	89.855	86.055	2.52269	19.0519	89.7542
0.604	89.8914	86.0914	2.52299	19.0744	89.7554
0.608	89.9962	86.1962	2.5233	19.0979	89.7567
0.612	89.9285	86.1285	2.52361	19.118	89.7578
0.616	89.9649	86.1649	2.52391	19.1316	89.7584
0.62	90.0577	86.2577	2.52422	19.1373	89.7583
0.624	90.0361	86.2361	2.52453	19.1352	89.7576
0.628	90.1496	86.3496	2.52484	19.1268	89.7564
0.632	90.096	86.296	2.52514	19.114	89.7547
0.636	90.1285	86.3285	2.52545	19.0989	89.7525
0.64	90.1932	86.3932	2.52576	19.0835	89.7499
0.644	90.2771	86.4771	2.52607	19.0697	89.7472
0.648	90.2765	86.4765	2.52637	19.059	89.7444
0.652	90.2352	86.4352	2.52668	19.0522	89.7417
0.656	90.3517	86.5517	2.52699	19.0489	89.7394
0.66	90.2799	86.4799	2.5273	19.0473	89.7374
0.664	90.3814	86.5814	2.52761	19.0453	89.736
0.668	90.55	86.75	2.52791	19.0409	89.735
0.672	90.5107	86.7107	2.52822	19.0334	89.7346
0.676	90.4039	86.6039	2.52853	19.0241	89.7349
0.68	90.4139	86.6139	2.52884	19.0161	89.736
0.684	90.5475	86.7475	2.52915	19.0129	89.7381
0.688	90.6574	86.8574	2.52945	19.0175	89.7409
0.692	90.6314	86.8314	2.52976	19.0313	89.7442
0.696	90.5843	86.7843	2.53007	19.054	89.7478
0.7	90.5907	86.7907	2.53038	19.0845	89.7513
0.704	90.6848	86.8848	2.53069	19.1207	89.7548
0.708	90.8405	87.0405	2.531	19.1613	89.7583
0.712	90.8032	87.0032	2.53131	19.2048	89.7621
0.716	90.8355	87.0355	2.53162	19.2492	89.766
0.72	90.8068	87.0068	2.53192	19.2907	89.7699
0.724	90.8989	87.0989	2.53223	19.3236	89.773
0.728	90.9375	87.1375	2.53254	19.3409	89.7744
0.732	90.7878	86.9878	2.53285	19.3371	89.7734
0.736	90.8799	87.0798	2.53316	19.3108	89.7696
0.74	90.9578	87.1578	2.53347	19.2663	89.7637
0.744	90.9584	87.1584	2.53378	19.2133	89.757
0.748	91.1245	87.3246	2.53409	19.1644	89.7511
0.752	91.1041	87.3041	2.5344	19.1311	89.7473
0.756	91.0892	87.2892	2.53471	19.1212	89.7466
0.76	91.0226	87.2226	2.53502	19.1371	89.749
0.764	91.053	87.253	2.53533	19.1748	89.7538
0.768	91.08	87.28	2.53564	19.2247	89.7597
0.772	91.2195	87.4195	2.53595	19.2735	89.7648
0.776	91.2718	87.4718	2.53626	19.3076	89.7677
0.78	91.0056	87.2056	2.53657	19.3168	89.767
0.784	91.146	87.346	2.53688	19.2972	89.7625
0.788	91.4082	87.6082	2.53719	19.2523	89.7551
0.792	91.2481	87.4481	2.5375	19.191	89.7459
0.796	91.3053	87.5053	2.53781	19.1242	89.7365
0.8	91.4641	87.6641	2.53812	19.0619	89.7281
0.804	91.31	87.51	2.53843	19.0112	89.7215
0.808	91.33	87.53	2.53874	18.9754	89.7167
0.812	91.32	87.52	2.53905	18.9545	89.7136
0.816	91.38	87.58	2.53936	18.9452	89.7116
0.82	91.2	87.4	2.53967	18.943	89.71
0.824	91.28	87.48	2.53999	18.9444	89.7083
0.828	91.49	87.69	2.5403	18.9477	89.7065
0.832	91.4	87.6	2.54061	18.955	89.705
0.836	91.27	87.47	2.54092	18.9709	89.7048
0.84	91.3	87.5	2.54123	19.0013	89.7066
0.844	91.07	87.27	2.54154	19.0506	89.7113
0.848	91.44	87.64	2.54185	19.1196	89.7188
0.852	91.92	88.12	2.54216	19.204	89.7287
0.856	91.25	87.45	2.54248	19.2947	89.7396
0.86	91.45	87.65	2.54279	19.3797	89.7498
0.864	91.27	87.47	2.5431	19.4474	89.7577
0.868	91.46	87.66	2.54341	19.4902	89.7621
0.872	91.31	87.51	2.54372	19.5061	89.7624
0.876	91.24	87.44	2.54404	19.4976	89.7591
0.88	91.28	87.48	2.54435	19.4691	89.7527
0.884	91.35	87.55	2.54466	19.4252	89.7443
0.888	91.35	87.55	2.54497	19.3703	89.7347
0.892	91.38	87.58	2.54529	19.3094	89.7251
0.896	91.37	87.57	2.5456	19.2497	89.7166
0.9	91.3	87.5	2.54591	19.2005	89.7102
0.904	91.28	87.48	2.54622	19.1724	89.7069
0.908	91.23	87.43	2.54653	19.1741	89.7072
0.912	91.22	87.42	2.54685	19.2096	89.7108
0.916	91.22	87.42	2.54716	19.2754	89.7166
0.92	91.26	87.46	2.54747	19.3588	89.7228
0.924	91.32	87.52	2.54779	19.4407	89.7274
0.928	91.32	87.52	2.5481	19.5002	89.7285
0.932	91.29	87.49	2.54841	19.5234	89.7255
0.936	91.34	87.54	2.54873	19.5085	89.7192
0.94	91.36	87.56	2.54904	19.4659	89.7113
0.944	91.36	87.56	2.54935	19.4123	89.7037
0.948	91.38	87.58	2.54966	19.3644	89.6979
0.952	91.35	87.55	2.54998	19.3336	89.6948
0.956	91.32	87.52	2.55029	19.3249	89.6943
0.96	91.38	87.58	2.55061	19.337	89.6961
0.964	91.46	87.66	2.55092	19.3652	89.6994
0.968	91.43	87.63	2.55123	19.4038	89.7036
0.972	91.39	87.59	2.55155	19.4483	89.7083
0.976	91.37	87.57	2.55186	19.4953	89.713
0.98	91.4	87.6	2.55217	19.5418	89.7168
0.984	91.42	87.62	2.55249	19.5832	89.719
0.988	91.42	87.62	2.5528	19.6125	89.7184
0.992	91.39	87.59	2.55312	19.6214	89.7139
0.996	91.42	87.62	2.55343	19.6032	89.7055
1	91.43	87.63	2.55375	19.5568	89.6937
1.004	91.4	87.6	2.55406	19.4874	89.68
1.008	91.4	87.6	2.55437	19.4054	89.6664
1.012	91.42	87.62	2.55469	19.3224	89.6543
1.016	91.42	87.62	2.555	19.2488	89.6447
1.02	91.41	87.61	2.55532	19.1909	89.638
1.024	91.44	87.64	2.55563	19.151	89.6339
1.028	91.43	87.63	2.55595	19.1283	89.6316
1.032	91.43	87.63	2.55626	19.1193	89.6304
1.036	91.47	87.67	2.55658	19.1196	89.6296
1.04	91.49	87.69	2.55689	19.1252	89.6287
1.044	91.47	87.67	2.55721	19.1336	89.6276
1.048	91.45	87.65	2.55752	19.1449	89.6266
1.052	91.49	87.69	2.55784	19.1612	89.6261
1.056	91.5	87.7	2.55816	19.1866	89.6269
1.06	91.46	87.66	2.55847	19.2263	89.6298
1.064	91.49	87.69	2.55879	19.2861	89.6355
1.068	91.51	87.71	2.5591	19.3706	89.6445
1.072	91.48	87.68	2.55942	19.4825	89.657
1.076	91.46	87.66	2.55973	19.6224	89.6729
1.08	91.51	87.71	2.56005	19.7872	89.6914
1.084	91.55	87.75	2.56037	19.9698	89.7114
1.088	91.51	87.71	2.56068	20.1588	89.7314
1.092	91.47	87.67	2.561	20.3391	89.7495
1.096	91.49	87.69	2.56131	20.494	89.7638
1.1	91.53	87.73	2.56163	20.6103	89.7731
1.104	91.53	87.73	2.56195	20.6822	89.7769
1.108	91.52	87.72	2.56226	20.7134	89.7762
1.112	91.53	87.73	2.56258	20.7142	89.7723
1.116	91.54	87.74	2.5629	20.6971	89.7668
1.12	91.54	87.74	2.56321	20.6724	89.7607
1.124	91.53	87.73	2.56353	20.6458	89.7545
1.128	91.52	87.72	2.56385	20.6178	89.748
1.132	91.52	87.72	2.56416	20.5838	89.7404
1.136	91.49	87.69	2.56448	20.5366	89.7309
1.14	91.44	87.64	2.5648	20.4688	89.7189
1.144	91.4	87.6	2.56512	20.3774	89.7042
1.148	91.37	87.57	2.56543	20.2648	89.6878
1.152	91.34	87.54	2.56575	20.1396	89.6709
1.156	91.33	87.53	2.56607	20.0146	89.6552
1.16	91.3	87.5	2.56639	19.9031	89.6422
1.164	91.26	87.46	2.5667	19.8173	89.6332
1.168	91.22	87.42	2.56702	19.766	89.6288
1.172	91.15	87.35	2.56734	19.7538	89.6291
1.176	91.01	87.21	2.56766	19.7816	89.634
1.18	90.87	87.07	2.56797	19.8464	89.6426
1.184	90.75	86.95	2.56829	19.9419	89.6539
1.188	90.68	86.88	2.56861	20.0591	89.6667
1.192	90.73	86.93	2.56893	20.1855	89.6791
1.196	90.9	87.1	2.56925	20.3044	89.689
1.2	91.1	87.3	2.56956	20.396	89.6941
1.204	91.26	87.46	2.56988	20.4414	89.6927
1.208	91.36	87.56	2.5702	20.4299	89.6846
1.212	91.43	87.63	2.57052	20.3651	89.6715
1.216	91.47	87.67	2.57084	20.2649	89.6566
1.22	91.49	87.69	2.57116	20.1546	89.6433
1.224	91.52	87.72	2.57148	20.0596	89.6343
1.228	91.55	87.75	2.57179	20.0004	89.6313
1.232	91.55	87.75	2.57211	19.9911	89.6347
1.236	91.58	87.78	2.57243	20.0389	89.644
1.24	91.6	87.8	2.57275	20.1421	89.6577
1.244	91.56	87.76	2.57307	20.2863	89.6727
1.248	91.57	87.77	2.57339	20.4422	89.6852
1.252	91.62	87.82	2.57371	20.5715	89.6919
1.256	91.63	87.83	2.57403	20.6443	89.6915
1.26	91.6	87.8	2.57435	20.6549	89.6858
1.264	91.59	87.79	2.57467	20.6225	89.6785
1.268	91.6	87.8	2.57499	20.5772	89.6733
1.272	91.6	87.8	2.57531	20.546	89.6721
1.276	91.59	87.79	2.57563	20.5456	89.6754
1.28	91.61	87.81	2.57595	20.5808	89.6821
1.284	91.61	87.81	2.57627	20.6448	89.6898
1.288	91.59	87.79	2.57659	20.7191	89.6954
1.292	91.57	87.77	2.57691	20.7767	89.6953
1.296	91.6	87.8	2.57723	20.7902	89.6874
1.3	91.61	87.81	2.57755	20.7439	89.6717
1.304	91.6	87.8	2.57787	20.6419	89.6511
1.308	91.61	87.81	2.57819	20.5053	89.6295
1.312	91.61	87.81	2.57851	20.362	89.6108
1.316	91.58	87.78	2.57883	20.2382	89.5977
1.32	91.59	87.79	2.57915	20.1537	89.5916
1.324	91.62	87.82	2.57947	20.1215	89.5928
1.328	91.58	87.78	2.57979	20.1481	89.6007
1.332	91.54	87.74	2.58011	20.2329	89.6138
1.336	91.54	87.74	2.58043	20.3659	89.6298
1.34	91.55	87.75	2.58076	20.5261	89.6457
1.344	91.51	87.71	2.58108	20.6832	89.6583
1.348	91.47	87.67	2.5814	20.8081	89.6657
1.352	91.47	87.67	2.58172	20.8864	89.6684
1.356	91.5	87.7	2.58204	20.925	89.6689
1.36	91.45	87.65	2.58236	20.9473	89.6707
1.364	91.35	87.55	2.58268	20.981	89.6763
1.368	91.31	87.51	2.583	21.046	89.6864
1.372	91.26	87.46	2.58333	21.1471	89.6996
1.376	91.15	87.35	2.58365	21.2673	89.7121
1.38	91.1	87.3	2.58397	21.3684	89.7186
1.384	91.09	87.29	2.58429	21.4056	89.7147
1.388	91.04	87.24	2.58461	21.3556	89.7002
1.392	90.93	87.13	2.58494	21.2338	89.6795
1.396	90.85	87.05	2.58526	21.0826	89.6592
1.4	90.81	87.01	2.58558	20.9461	89.644
1.404	90.78	86.98	2.5859	20.855	89.6363
1.408	90.78	86.98	2.58623	20.8246	89.6363
1.412	90.86	87.06	2.58655	20.857	89.6429
1.416	90.95	87.15	2.58687	20.9428	89.654
1.42	91.01	87.21	2.58719	21.0606	89.6667
1.424	91.1	87.3	2.58752	21.1795	89.6777
1.428	91.17	87.37	2.58784	21.2678	89.6842
1.432	91.18	87.38	2.58816	21.3041	89.6845
1.436	91.19	87.39	2.58848	21.2832	89.6788
1.44	91.23	87.43	2.58881	21.2136	89.6684
1.444	91.27	87.47	2.58913	21.11	89.6545
1.448	91.33	87.53	2.58945	20.9874	89.6387
1.452	91.32	87.52	2.58978	20.8592	89.6224
1.456	91.33	87.53	2.5901	20.7375	89.6072
1.46	91.32	87.52	2.59042	20.6328	89.5944
1.464	91.35	87.55	2.59075	20.5547	89.5855
1.468	91.33	87.53	2.59107	20.5107	89.5812
1.472	91.34	87.54	2.5914	20.5047	89.5819
1.476	91.34	87.54	2.59172	20.5374	89.5874
1.48	91.37	87.57	2.59204	20.6053	89.597
1.484	91.37	87.57	2.59237	20.7017	89.6098
1.488	91.37	87.57	2.59269	20.8186	89.625
1.492	91.39	87.59	2.59301	20.9499	89.6422
1.496	91.36	87.56	2.59334	21.0953	89.6614
1.5	91.35	87.55	2.59366	21.262	89.6835
1.504	91.31	87.51	2.59399	21.4641	89.7093
1.508	91.32	87.52	2.59431	21.7147	89.739
1.512	91.3	87.5	2.59464	22.0099	89.7699
1.516	91.29	87.49	2.59496	22.3064	89.7951
1.52	91.28	87.48	2.59529	22.519	89.8048
1.524	91.28	87.48	2.59561	22.5667	89.7928
1.528	91.25	87.45	2.59594	22.4355	89.7627
1.532	91.2	87.4	2.59626	22.1804	89.7239
1.536	91.26	87.46	2.59659	21.8741	89.685
1.54	91.34	87.54	2.59691	21.5695	89.6506
1.544	91.31	87.51	2.59724	21.2938	89.6222
1.548	91.26	87.46	2.59756	21.0567	89.5992
1.552	91.29	87.49	2.59789	20.8585	89.5808
1.556	91.34	87.54	2.59821	20.6955	89.5659
1.56	91.3	87.5	2.59854	20.5635	89.554
1.564	91.27	87.47	2.59886	20.4599	89.5449
1.568	91.31	87.51	2.59919	20.3849	89.5388
1.572	91.39	87.59	2.59951	20.3415	89.5363
1.576	91.37	87.57	2.59984	20.3336	89.538
1.58	91.37	87.57	2.60017	20.3644	89.5439
1.584	91.44	87.64	2.60049	20.4327	89.5536
1.588	91.46	87.66	2.60082	20.5317	89.5659
1.592	91.41	87.61	2.60114	20.6489	89.5792
1.596	91.39	87.59	2.60147	20.7689	89.5918
1.6	91.43	87.63	2.6018	20.8786	89.6025
1.604	91.43	87.63	2.60212	20.9727	89.6115
1.608	91.41	87.61	2.60245	21.0554	89.6198
1.612	91.44	87.64	2.60278	21.1376	89.6291
1.616	91.44	87.64	2.6031	21.2314	89.6407
1.62	91.37	87.57	2.60343	21.3437	89.6552
1.624	91.38	87.58	2.60376	21.4729	89.6716
1.628	91.38	87.58	2.60408	21.6084	89.6879
1.632	91.35	87.55	2.60441	21.7328	89.7014
1.636	91.3	87.5	2.60474	21.8275	89.7096
1.64	91.23	87.43	2.60506	21.8775	89.7108
1.644	91.23	87.43	2.60539	21.8777	89.7051
1.648	91.13	87.33	2.60572	21.8328	89.6937
1.652	91.09	87.29	2.60605	21.754	89.6792
1.656	91.07	87.27	2.60637	21.653	89.6635
1.66	91.06	87.26	2.6067	21.5387	89.6481
1.664	90.97	87.17	2.60703	21.4166	89.6336
1.668	90.98	87.18	2.60736	21.2922	89.6205
1.672	90.87	87.07	2.60769	21.1722	89.6089
1.676	90.71	86.91	2.60801	21.0646	89.5995
1.68	90.38	86.58	2.60834	20.9763	89.5925
1.684	89.77	85.97	2.60867	20.9106	89.5877
1.688	89.13	85.33	2.609	20.8646	89.5844
1.692	88.61	84.81	2.60933	20.8298	89.5813
1.696	88.25	84.45	2.60965	20.7941	89.5772
1.7	88.06	84.26	2.60998	20.7468	89.571
1.704	88.19	84.39	2.61031	20.6841	89.563
1.708	88.62	84.82	2.61064	20.6109	89.5544
1.712	89.1	85.3	2.61097	20.539	89.547
1.716	89.6	85.8	2.6113	20.4821	89.5426
1.72	89.97	86.17	2.61162	20.4508	89.5423
1.724	90.02	86.22	2.61195	20.4497	89.546
1.728	89.72	85.92	2.61228	20.4761	89.5528
1.732	89.27	85.47	2.61261	20.5212	89.5608
1.736	88.77	84.97	2.61294	20.5712	89.5677
1.74	88.19	84.39	2.61327	20.6109	89.5715
1.744	87.87	84.07	2.6136	20.6289	89.5713
1.748	87.74	83.94	2.61393	20.623	89.568
1.752	87.94	84.14	2.61426	20.6015	89.5637
1.756	88.37	84.57	2.61459	20.5802	89.5612
1.76	88.92	85.12	2.61492	20.5778	89.5632
1.764	89.51	85.71	2.61525	20.6125	89.5715
1.768	89.98	86.18	2.61558	20.6997	89.5872
1.772	90.23	86.43	2.61591	20.8492	89.61
1.776	90.19	86.39	2.61624	21.0586	89.6379
1.78	90.2	86.4	2.61657	21.303	89.666
1.784	90.24	86.44	2.6169	21.5287	89.6871
1.788	90.25	86.45	2.61723	21.6675	89.694
1.792	90.33	86.53	2.61756	21.6763	89.6847
1.796	90.54	86.74	2.61789	21.5658	89.6644
1.8	90.79	86.99	2.61822	21.3888	89.6411
1.804	90.94	87.14	2.61855	21.2033	89.6217
1.808	91.14	87.34	2.61888	21.0505	89.6096
1.812	91.12	87.32	2.61921	20.9504	89.6052
1.816	91.24	87.44	2.61954	20.9059	89.6069
1.82	91.19	87.39	2.61987	20.905	89.6118
1.824	91.15	87.35	2.6202	20.9214	89.6152
1.828	91.12	87.32	2.62053	20.9188	89.6126
1.832	91.01	87.21	2.62087	20.8641	89.6014
1.836	90.8	87	2.6212	20.7453	89.5823
1.84	90.79	86.99	2.62153	20.577	89.5594
1.844	90.79	86.99	2.62186	20.388	89.5371
1.848	90.77	86.97	2.62219	20.2049	89.5183
1.852	90.85	87.05	2.62252	20.0441	89.5037
1.856	90.88	87.08	2.62285	19.9122	89.493
1.86	91	87.2	2.62319	19.8105	89.4854
1.864	91.21	87.41	2.62352	19.738	89.4802
1.868	91.25	87.45	2.62385	19.6933	89.4772
1.872	91.3	87.5	2.62418	19.6759	89.4765
1.876	91.35	87.55	2.62451	19.686	89.479
1.88	91.39	87.59	2.62484	19.7249	89.4851
1.884	91.23	87.43	2.62518	19.794	89.4954
1.888	91.25	87.45	2.62551	19.8937	89.5095
1.892	91.27	87.47	2.62584	20.0202	89.5264
1.896	91.21	87.41	2.62617	20.1619	89.5438
1.9	91.08	87.28	2.62651	20.2967	89.5585
1.904	91.08	87.28	2.62684	20.3964	89.567
1.908	90.89	87.09	2.62717	20.439	89.568
1.912	91.04	87.24	2.6275	20.4235	89.5631
1.916	91.02	87.22	2.62784	20.3709	89.5565
1.92	90.95	87.15	2.62817	20.3127	89.5524
1.924	90.91	87.11	2.6285	20.2788	89.5541
1.928	90.95	87.15	2.62884	20.2916	89.5632
1.932	90.84	87.04	2.62917	20.3642	89.58
1.936	90.88	87.08	2.6295	20.4982	89.6031
1.94	90.91	87.11	2.62984	20.678	89.6289
1.944	90.89	87.09	2.63017	20.8637	89.6514
1.948	91	87.2	2.6305	20.9963	89.6629
1.952	90.97	87.17	2.63084	21.023	89.659
1.956	90.86	87.06	2.63117	20.9323	89.641
1.96	90.91	87.11	2.63151	20.7609	89.6162
1.964	90.84	87.04	2.63184	20.565	89.5924
1.968	90.92	87.12	2.63217	20.3899	89.5744
1.972	91.03	87.23	2.63251	20.2581	89.5637
1.976	91.01	87.21	2.63284	20.1725	89.5592
1.98	90.92	87.12	2.63318	20.1226	89.5582
1.984	90.96	87.16	2.63351	20.0894	89.5577
1.988	91.08	87.28	2.63384	20.0504	89.5542
1.992	91.21	87.41	2.63418	19.9861	89.5459
1.996	91.26	87.46	2.63451	19.8874	89.5322
2	91.26	87.46	2.63485	19.7583	89.515
2.004	91.16	87.36	2.63518	19.6126	89.4968
2.008	91.4	87.6	2.63552	19.4667	89.4802
2.012	91.37	87.57	2.63585	19.3333	89.4664
2.016	91.37	87.57	2.63619	19.2201	89.456
2.02	91.48	87.68	2.63652	19.13	89.4487
2.024	91.45	87.65	2.63686	19.063	89.4438
2.028	91.44	87.64	2.63719	19.0167	89.4406
2.032	91.57	87.77	2.63753	18.9871	89.4387
2.036	91.6	87.8	2.63786	18.9689	89.4373
2.04	91.59	87.79	2.6382	18.9568	89.4363
2.044	91.76	87.96	2.63854	18.9463	89.4355
2.048	91.72	87.92	2.63887	18.9358	89.4349
2.052	91.54	87.74	2.63921	18.9267	89.435
2.056	91.88	88.08	2.63954	18.923	89.4362
2.06	91.86	88.06	2.63988	18.9303	89.439
2.064	91.87	88.07	2.64021	18.9531	89.4438
2.068	91.92	88.12	2.64055	18.9931	89.4506
2.072	91.93	88.13	2.64089	19.0476	89.4588
2.076	91.8	88	2.64122	19.1095	89.4673
2.08	91.91	88.11	2.64156	19.1676	89.4745
2.084	91.84	88.04	2.6419	19.2094	89.479
2.088	91.92	88.12	2.64223	19.2242	89.4798
2.092	91.88	88.08	2.64257	19.2076	89.4767
2.096	91.91	88.11	2.64291	19.1633	89.4711
2.1	91.93	88.13	2.64324	19.103	89.4648
2.104	91.7	87.9	2.64358	19.0424	89.4602
2.108	91.82	88.02	2.64392	18.9974	89.459
2.112	92.11	88.31	2.64425	18.98	89.4622
2.116	92.08	88.28	2.64459	18.9969	89.4696
2.12	92.13	88.33	2.64493	19.0475	89.48
2.124	91.69	87.89	2.64527	19.1214	89.4913
2.128	91.91	88.11	2.6456	19.1984	89.5004
2.132	91.81	88.01	2.64594	19.2521	89.5044
2.136	91.86	88.06	2.64628	19.2596	89.5016
2.14	91.97	88.17	2.64662	19.2116	89.4925
2.144	91.99	88.19	2.64695	19.1155	89.4792
2.148	91.56	87.76	2.64729	18.991	89.4645
2.152	91.55	87.75	2.64763	18.8607	89.4508
2.156	91.4	87.6	2.64797	18.7427	89.4396
2.16	91.42	87.62	2.64831	18.6478	89.4312
2.164	91.47	87.67	2.64864	18.579	89.4253
2.168	91.23	87.43	2.64898	18.5338	89.4213
2.172	90.94	87.14	2.64932	18.5073	89.4188
2.176	90.91	87.11	2.64966	18.496	89.4178
2.18	90.83	87.03	2.65	18.4995	89.4188
2.184	90.35	86.55	2.65034	18.5214	89.4226
2.188	90.36	86.56	2.65067	18.5674	89.43
2.192	90.17	86.37	2.65101	18.6421	89.4411
2.196	89.87	86.07	2.65135	18.7453	89.4557
2.2	89.6	85.8	2.65169	18.8691	89.4719
2.204	89.4	85.6	2.65203	18.9966	89.4873
2.208	89.09	85.29	2.65237	19.1047	89.4989
2.212	88.91	85.11	2.65271	19.1714	89.5044
2.216	88.62	84.82	2.65305	19.1861	89.5034
2.22	88.48	84.68	2.65339	19.1548	89.4977
2.224	88.33	84.53	2.65373	19.0968	89.4903
2.228	88.24	84.44	2.65407	19.0346	89.4841
2.232	88.17	84.37	2.65441	18.9851	89.4807
2.236	88.16	84.36	2.65475	18.9556	89.4803
2.24	87.81	84.01	2.65509	18.9432	89.4818
2.244	87.33	83.53	2.65543	18.9377	89.4832
2.248	87.29	83.49	2.65577	18.9246	89.4825
2.252	87.01	83.21	2.65611	18.8917	89.4785
2.256	86.47	82.67	2.65645	18.8345	89.4713
2.26	85.98	82.18	2.65679	18.7593	89.4627
2.264	85.31	81.51	2.65713	18.6801	89.4551
2.268	84.47	80.67	2.65747	18.6135	89.4505
2.272	83.9	80.1	2.65781	18.5746	89.4504
2.276	82.58	78.78	2.65815	18.575	89.4555
2.28	81.29	77.49	2.65849	18.6214	89.4657
2.284	79.66	75.86	2.65883	18.7133	89.4801
2.288	77.46	73.66	2.65917	18.8403	89.4967
2.292	75.45	71.65	2.65951	18.982	89.5129
2.296	74.86	71.06	2.65985	19.1118	89.526
2.3	75.07	71.27	2.66019	19.2061	89.534
2.304	76.65	72.85	2.66053	19.2523	89.5364
2.308	79.47	75.67	2.66088	19.2517	89.534
2.312	82	78.2	2.66122	19.2161	89.5286
2.316	83.74	79.94	2.66156	19.1617	89.5222
2.32	85.49	81.69	2.6619	19.1035	89.5166
2.324	86.46	82.66	2.66224	19.0529	89.5132
2.328	87.3	83.5	2.66258	19.018	89.513
2.332	87.81	84.01	2.66293	19.0053	89.5166
2.336	87.94	84.14	2.66327	19.0224	89.5245
2.34	88.21	84.41	2.66361	19.0785	89.5372
2.344	88.18	84.38	2.66395	19.1847	89.5552
2.348	87.43	83.63	2.66429	19.3499	89.5785
2.352	87.17	83.37	2.66464	19.5758	89.6065
2.356	86.57	82.77	2.66498	19.8495	89.6373
2.36	85.53	81.73	2.66532	20.1397	89.6672
2.364	83.65	79.85	2.66566	20.4012	89.6919
2.368	81.88	78.08	2.66601	20.5886	89.7072
2.372	81.24	77.44	2.66635	20.6736	89.7108
2.376	81.03	77.23	2.66669	20.6542	89.7029
2.38	81.87	78.07	2.66703	20.553	89.6867
2.384	83.29	79.49	2.66738	20.4049	89.6666
2.388	84.8	81	2.66772	20.2439	89.6474
2.392	85.94	82.14	2.66806	20.0947	89.6324
2.396	86.07	82.27	2.66841	19.9715	89.6234
2.4	85.99	82.19	2.66875	19.8822	89.6209
2.404	85.8	82	2.66909	19.8318	89.6243
2.408	85.88	82.08	2.66944	19.8242	89.6325
2.412	86.4	82.6	2.66978	19.8599	89.6432
2.416	87.12	83.32	2.67012	19.9292	89.6524
2.42	87.12	83.32	2.67047	20.0035	89.6549
2.424	87.51	83.71	2.67081	20.0394	89.6466
2.428	88.52	84.72	2.67116	20.0043	89.6284
2.432	88.27	84.47	2.6715	19.9001	89.6061
2.436	87.46	83.66	2.67184	19.7582	89.5861
2.44	87.16	83.36	2.67219	19.6131	89.572
2.444	86.77	82.97	2.67253	19.4883	89.5642
2.448	86.68	82.88	2.67288	19.3942	89.5619
2.452	86.13	82.33	2.67322	19.333	89.5634
2.456	85.24	81.44	2.67357	19.3024	89.5675
2.46	84.43	80.63	2.67391	19.2988	89.5733
2.464	84.19	80.39	2.67426	19.3206	89.5808
2.468	84.4	80.6	2.6746	19.3702	89.5907
2.472	85.16	81.36	2.67495	19.4548	89.6041
2.476	85.79	81.99	2.67529	19.5847	89.6221
2.48	85.79	81.99	2.67564	19.7687	89.6453
2.484	85.8	82	2.67598	20.0067	89.6729
2.488	85.91	82.11	2.67633	20.2808	89.7021
2.492	86.66	82.86	2.67667	20.5511	89.7283
2.496	87.34	83.54	2.67702	20.7642	89.7463
			2.67736	20.8774	89.7529
			2.67771	20.88	89.7481
			2.67805	20.7939	89.7348
			2.6784	20.6541	89.7163
			2.67875	20.4891	89.6944
			2.67909	20.3134	89.6701
			2.67944	20.1307	89.6435
			2.67978	19.9414	89.6158
			2.68013	19.7502	89.5888
			2.68048	19.5675	89.5651
			2.68082	19.4075	89.5469
			2.68117	19.2834	89.5355
			2.68152	19.2046	89.5311
			2.68186	19.1759	89.5333
			2.68221	19.1974	89.5407
			2.68256	19.2642	89.5519
			2.6829	19.3659	89.5649
			2.68325	19.4868	89.5777
			2.6836	19.6083	89.5886
			2.68394	19.7138	89.5967
			2.68429	19.7941	89.6022
			2.68464	19.8488	89.6058
			2.68499	19.8842	89.6087
			2.68534	19.9085	89.6115
			2.68568	19.9279	89.6143
			2.68603	19.9445	89.6166
			2.68638	19.9561	89.6176
			2.68673	19.9585	89.6168
			2.68707	19.9476	89.6139
			2.68742	19.9228	89.6095
			2.68777	19.8871	89.6045
			2.68812	19.8462	89.5999
			2.68847	19.8064	89.5962
			2.68882	19.7726	89.5937
			2.68916	19.7465	89.5922
			2.68951	19.7275	89.5914
			2.68986	19.7139	89.5908
			2.69021	19.705	89.5909
			2.69056	19.7029	89.5921
			2.69091	19.7134	89.5956
			2.69126	19.7451	89.6025
			2.69161	19.8076	89.6138
			2.69196	19.91	89.6301
			2.69231	20.0587	89.6514
			2.69266	20.2559	89.6772
			2.693	20.498	89.7062
			2.69335	20.7734	89.7368
			2.6937	21.0615	89.7662
			2.69405	21.3334	89.7917
			2.6944	21.5576	89.8105
			2.69475	21.7075	89.8206
			2.6951	21.7704	89.8215
			2.69545	21.7504	89.8143
			2.69581	21.6651	89.8012
			2.69616	21.5397	89.7849
			2.69651	21.4002	89.7682
			2.69686	21.2698	89.7535
			2.69721	21.1652	89.7424
			2.69756	21.0961	89.7358
			2.69791	21.0647	89.7339
			2.69826	21.0683	89.7361
			2.69861	21.1019	89.7421
			2.69896	21.1618	89.7512
			2.69931	21.2475	89.7635
			2.69967	21.3622	89.779
			2.70002	21.5103	89.7979
			2.70037	21.6936	89.8198
			2.70072	21.9065	89.8434
			2.70107	22.1331	89.8662
			2.70142	22.3498	89.8856
			2.70177	22.5328	89.8993
			2.70213	22.6691	89.907
			2.70248	22.7625	89.9103
			2.70283	22.8303	89.912
			2.70318	22.8949	89.915
			2.70354	22.9756	89.9212
			2.70389	23.0843	89.9312
			2.70424	23.225	89.9449
			2.70459	23.3954	89.9614
			2.70495	23.5894	89.9798
			2.7053	23.7999	89.9993
			2.70565	24.0202	90.0197
			2.706	24.2464	90.0411
			2.70636	24.4777	90.064
			2.70671	24.7167	90.089
			2.70706	24.9691	90.1167
			2.70742	25.2424	90.1474
			2.70777	25.5453	90.1817
			2.70812	25.8851	90.2199
			2.70848	26.2658	90.2618
			2.70883	26.6845	90.3069
			2.70919	27.13	90.3537
			2.70954	27.5835	90.3999
			2.70989	28.0218	90.4426
			2.71025	28.4216	90.4789
			2.7106	28.7633	90.5061
			2.71096	29.0344	90.5231
			2.71131	29.2325	90.5309
			2.71167	29.3662	90.532
			2.71202	29.4518	90.5302
			2.71237	29.5089	90.5286
			2.71273	29.555	90.5294
			2.71308	29.6041	90.5335
			2.71344	29.6659	90.5412
			2.71379	29.7473	90.5523
			2.71415	29.8515	90.5665
			2.7145	29.9782	90.5835
			2.71486	30.1238	90.6027
			2.71521	30.283	90.6235
			2.71557	30.4512	90.6458
			2.71593	30.6263	90.6694
			2.71628	30.8097	90.6945
			2.71664	31.0039	90.7212
			2.71699	31.2097	90.7497
			2.71735	31.4239	90.7793
			2.71771	31.6386	90.8095
			2.71806	31.8448	90.8395
			2.71842	32.038	90.8693
			2.71877	32.2221	90.8996
			2.71913	32.4098	90.9318
			2.71949	32.6181	90.9673
			2.71984	32.8584	91.0062
			2.7202	33.1216	91.0457
			2.72056	33.3627	91.0788
			2.72091	33.5091	91.0971
			2.72127	33.5074	91.0966
			2.72163	33.3691	91.0823
			2.72198	33.1578	91.0638
			2.72234	32.9414	91.0496
			2.7227	32.7649	91.044
			2.72306	32.6506	91.0482
			2.72341	32.6055	91.0613
			2.72377	32.6246	91.0811
			2.72413	32.6886	91.1037
			2.72449	32.7603	91.1232
			2.72485	32.7893	91.1337
			2.7252	32.7329	91.1314
			2.72556	32.5787	91.1174
			2.72592	32.3491	91.0963
			2.72628	32.0829	91.0734
			2.72664	31.8148	91.0526
			2.727	31.5662	91.0357
			2.72735	31.3469	91.0229
			2.72771	31.1592	91.0141
			2.72807	31.0011	91.0088
			2.72843	30.8692	91.0064
			2.72879	30.7594	91.0063
			2.72915	30.6677	91.0077
			2.72951	30.5901	91.01
			2.72987	30.5232	91.0126
			2.73023	30.464	91.0151
			2.73058	30.41	91.0173
			2.73095	30.3597	91.0194
			2.7313	30.3125	91.0216
			2.73166	30.269	91.0242
			2.73202	30.2307	91.0277
			2.73238	30.2003	91.0325
			2.73274	30.1813	91.039
			2.7331	30.1773	91.0476
			2.73346	30.1913	91.0584
			2.73382	30.2237	91.071
			2.73418	30.2703	91.0842
			2.73455	30.32	91.096
			2.73491	30.3557	91.1037
			2.73527	30.3597	91.1053
			2.73563	30.3227	91.1008
			2.73599	30.2507	91.0928
			2.73635	30.163	91.0851
			2.73671	30.0842	91.0814
			2.73707	30.0368	91.0844
			2.73743	30.0388	91.0956
			2.73779	30.1032	91.1155
			2.73816	30.2381	91.144
			2.73852	30.4439	91.1794
			2.73888	30.7096	91.2193
			2.73924	31.0083	91.2593
			2.7396	31.2984	91.2944
			2.73996	31.534	91.3198
			2.74033	31.6809	91.3329
			2.74069	31.7255	91.3331
			2.74105	31.671	91.3215
			2.74141	31.5291	91.2998
			2.74177	31.3162	91.2704
			2.74214	31.0536	91.2366
			2.7425	30.7677	91.2021
			2.74286	30.4857	91.1705
			2.74323	30.2311	91.1444
			2.74359	30.0192	91.1248
			2.74395	29.8571	91.1119
			2.74431	29.744	91.1046
			2.74468	29.6732	91.1015
			2.74504	29.6337	91.1009
			2.7454	29.6133	91.1015
			2.74577	29.6011	91.1021
			2.74613	29.5904	91.1024
			2.74649	29.5798	91.1026
			2.74686	29.5716	91.1029
			2.74722	29.5697	91.1038
			2.74759	29.5763	91.1052
			2.74795	29.5908	91.1071
			2.74831	29.6101	91.1088
			2.74868	29.6303	91.1102
			2.74904	29.649	91.1112
			2.74941	29.6673	91.1124
			2.74977	29.689	91.1143
			2.75014	29.7201	91.1176
			2.7505	29.7652	91.1227
			2.75087	29.8262	91.1294
			2.75123	29.9008	91.1372
			2.7516	29.9825	91.1452
			2.75196	30.0632	91.1527
			2.75233	30.1365	91.1596
			2.75269	30.2023	91.1664
			2.75306	30.2669	91.1745
			2.75342	30.3426	91.1853
			2.75379	30.4444	91.2002
			2.75415	30.5872	91.2198
			2.75452	30.7807	91.2437
			2.75488	31.0216	91.2693
			2.75525	31.2829	91.2917
			2.75562	31.51	91.3043
			2.75598	31.6399	91.302
			2.75635	31.6421	91.2859
			2.75671	31.5375	91.2618
			2.75708	31.3765	91.2366
			2.75745	31.2055	91.2145
			2.75782	31.0533	91.1969
			2.75818	30.9326	91.1836
			2.75855	30.8468	91.174
			2.75892	30.7952	91.1676
			2.75928	30.7756	91.1644
			2.75965	30.7863	91.1646
			2.76002	30.8268	91.1687
			2.76038	30.8974	91.177
			2.76075	30.9995	91.1895
			2.76112	31.1335	91.2057
			2.76149	31.298	91.2246
			2.76185	31.487	91.2448
			2.76222	31.6889	91.2642
			2.76259	31.8854	91.2808
			2.76296	32.0555	91.2926
			2.76333	32.1809	91.2985
			2.76369	32.2539	91.2987
			2.76406	32.2796	91.2946
			2.76443	32.2738	91.2886
			2.7648	32.2561	91.283
			2.76517	32.2447	91.2797
			2.76554	32.2532	91.2796
			2.76591	32.2892	91.2831
			2.76627	32.3544	91.2894
			2.76664	32.4438	91.2972
			2.76701	32.5455	91.3043
			2.76738	32.643	91.3087
			2.76775	32.7197	91.3089
			2.76812	32.7659	91.3049
			2.76849	32.7831	91.2983
			2.76886	32.7838	91.2916
			2.76923	32.7856	91.2871
			2.7696	32.8058	91.2863
			2.76997	32.8556	91.2895
			2.77034	32.9381	91.2959
			2.77071	33.0468	91.3039
			2.77108	33.1661	91.3111
			2.77145	33.2752	91.3156
			2.77182	33.3551	91.3159
			2.77219	33.3951	91.312
			2.77256	33.3967	91.3049
			2.77293	33.3706	91.2963
			2.7733	33.3319	91.2878
			2.77367	33.2955	91.281
			2.77404	33.2734	91.277
			2.77441	33.2746	91.2764
			2.77479	33.3043	91.2796
			2.77516	33.3649	91.2863
			2.77553	33.4555	91.2961
			2.7759	33.5716	91.3077
			2.77627	33.7052	91.32
			2.77664	33.8455	91.3315
			2.77701	33.9812	91.3413
			2.77739	34.1028	91.3488
			2.77776	34.2053	91.3544
			2.77813	34.2891	91.3587
			2.7785	34.3592	91.3628
			2.77888	34.4227	91.3676
			2.77925	34.4867	91.3734
			2.77962	34.5564	91.3806
			2.77999	34.635	91.389
			2.78037	34.7233	91.3982
			2.78074	34.8202	91.4077
			2.78111	34.9224	91.4166
			2.78148	35.0244	91.4239
			2.78186	35.1191	91.4287
			2.78223	35.1989	91.4301
			2.7826	35.2584	91.428
			2.78298	35.2964	91.4233
			2.78335	35.317	91.4173
			2.78372	35.3295	91.412
			2.7841	35.3459	91.4093
			2.78447	35.3785	91.4107
			2.78485	35.4381	91.4172
			2.78522	35.5332	91.4293
			2.78559	35.6687	91.4467
			2.78597	35.845	91.4687
			2.78634	36.0562	91.4937
			2.78672	36.2878	91.5189
			2.78709	36.5155	91.541
			2.78746	36.7096	91.5563
			2.78784	36.8443	91.5626
			2.78821	36.9087	91.5599
			2.78859	36.9104	91.5505
			2.78896	36.8707	91.5382
			2.78934	36.8141	91.526
			2.78971	36.7615	91.5163
			2.79009	36.7268	91.51
			2.79047	36.7167	91.5074
			2.79084	36.7323	91.5077
			2.79122	36.7706	91.5101
			2.79159	36.8264	91.5138
			2.79197	36.8944	91.518
			2.79234	36.9702	91.5225
			2.79272	37.0512	91.5273
			2.7931	37.1361	91.5326
			2.79347	37.2239	91.5384
			2.79385	37.3131	91.545
			2.79422	37.4019	91.5523
			2.7946	37.4881	91.5601
			2.79498	37.5708	91.5684
			2.79535	37.6504	91.5771
			2.79573	37.7287	91.5862
			2.79611	37.8081	91.5956
			2.79648	37.8898	91.605
			2.79686	37.9734	91.614
			2.79724	38.0567	91.6219
			2.79762	38.1369	91.6286
			2.79799	38.2118	91.6339
			2.79837	38.282	91.6383
			2.79875	38.3502	91.6425
			2.79913	38.421	91.6472
			2.7995	38.4994	91.6534
			2.79988	38.5898	91.6615
			2.80026	38.6956	91.6721
			2.80064	38.8195	91.6855
			2.80102	38.9647	91.7019
			2.80139	39.1348	91.7218
			2.80177	39.3333	91.7452
			2.80215	39.561	91.7716
			2.80253	39.8117	91.7998
			2.80291	40.0683	91.8271
			2.80329	40.3029	91.8501
			2.80367	40.4845	91.8654
			2.80405	40.592	91.8718
			2.80443	40.6243	91.8702
			2.8048	40.5992	91.8635
			2.80518	40.543	91.8549
			2.80556	40.4806	91.847
			2.80594	40.4295	91.8413
			2.80632	40.3984	91.8379
			2.8067	40.3897	91.8368
			2.80708	40.4013	91.8373
			2.80746	40.4297	91.839
			2.80784	40.4706	91.8415
			2.80822	40.5204	91.8445
			2.8086	40.5761	91.8479
			2.80898	40.6344	91.8515
			2.80936	40.6925	91.8552
			2.80974	40.7482	91.8589
			2.81012	40.8005	91.8626
			2.8105	40.8503	91.8663
			2.81089	40.9001	91.8706
			2.81127	40.9535	91.8756
			2.81165	41.014	91.8817
			2.81203	41.0839	91.8893
			2.81241	41.1642	91.8983
			2.81279	41.2545	91.9088
			2.81317	41.3539	91.9207
			2.81355	41.4607	91.9335
			2.81394	41.5728	91.9469
			2.81432	41.6865	91.96
			2.8147	41.7966	91.9717
			2.81508	41.8962	91.9811
			2.81546	41.9794	91.9878
			2.81585	42.0433	91.9919
			2.81623	42.0904	91.9942
			2.81661	42.128	91.9963
			2.81699	42.1665	91.9996
			2.81738	42.2164	92.0052
			2.81776	42.2852	92.0135
			2.81814	42.3756	92.0245
			2.81853	42.4852	92.0372
			2.81891	42.6065	92.0507
			2.81929	42.7295	92.0638
			2.81967	42.8444	92.0756
			2.82006	42.9438	92.0853
			2.82044	43.0243	92.0927
			2.82083	43.0856	92.0977
			2.82121	43.1293	92.1001
			2.82159	43.1576	92.1003
			2.82198	43.1728	92.0984
			2.82236	43.1784	92.0953
			2.82274	43.179	92.0919
			2.82313	43.1804	92.0891
			2.82351	43.188	92.0878
			2.8239	43.206	92.0883
			2.82428	43.2364	92.0906
			2.82467	43.2784	92.0944
			2.82505	43.3301	92.0992
			2.82544	43.389	92.1049
			2.82582	43.4536	92.1115
			2.82621	43.5236	92.1189
			2.82659	43.5989	92.1273
			2.82698	43.6783	92.1364
			2.82736	43.7585	92.1455
			2.82775	43.8341	92.1537
			2.82813	43.8994	92.1602
			2.82852	43.9509	92.1646
			2.8289	43.989	92.1671
			2.82929	44.0184	92.1687
			2.82968	44.0465	92.1704
			2.83006	44.0805	92.1733
			2.83045	44.125	92.1779
			2.83083	44.1814	92.1842
			2.83122	44.2478	92.192
			2.83161	44.3209	92.2008
			2.83199	44.3978	92.2104
			2.83238	44.4774	92.2206
			2.83277	44.5598	92.2312
			2.83315	44.6454	92.2419
			2.83354	44.7331	92.2524
			2.83393	44.8196	92.2617
			2.83432	44.8994	92.2692
			2.8347	44.9678	92.2745
			2.83509	45.0225	92.2779
			2.83548	45.0652	92.2802
			2.83587	45.1014	92.2825
			2.83625	45.1375	92.2858
			2.83664	45.1785	92.2906
			2.83703	45.2257	92.2966
			2.83742	45.2762	92.3031
			2.83781	45.3248	92.3089
			2.83819	45.3657	92.3132
			2.83858	45.3954	92.3156
			2.83897	45.4137	92.3163
			2.83936	45.4238	92.3161
			2.83975	45.4304	92.3156
			2.84014	45.4381	92.3158
			2.84053	45.45	92.3169
			2.84092	45.4674	92.3192
			2.8413	45.4905	92.3226
			2.84169	45.5189	92.3269
			2.84208	45.5516	92.3318
			2.84247	45.5875	92.337
			2.84286	45.6254	92.3422
			2.84325	45.6635	92.3472
			2.84364	45.7004	92.3519
			2.84403	45.7355	92.3561
			2.84442	45.7694	92.3601
			2.84481	45.8036	92.3641
			2.8452	45.8405	92.3684
			2.84559	45.8818	92.3732
			2.84598	45.9281	92.3786
			2.84637	45.979	92.3843
			2.84676	46.0333	92.3905
			2.84716	46.09	92.397
			2.84755	46.1485	92.4037
			2.84794	46.209	92.4109
			2.84833	46.2714	92.4182
			2.84872	46.3342	92.4255
			2.84911	46.3943	92.4322
			2.8495	46.4469	92.4376
			2.84989	46.4878	92.4415
			2.85029	46.5152	92.4437
			2.85068	46.5312	92.4451
			2.85107	46.5419	92.4465
			2.85146	46.5553	92.4491
			2.85185	46.5787	92.4538
			2.85225	46.6171	92.4608
			2.85264	46.6714	92.47
			2.85303	46.7385	92.4805
			2.85342	46.8124	92.4912
			2.85381	46.8858	92.501
			2.85421	46.952	92.5087
			2.8546	47.0061	92.5139
			2.85499	47.0454	92.5164
			2.85539	47.0699	92.5164
			2.85578	47.0809	92.5147
			2.85617	47.0813	92.5119
			2.85657	47.075	92.509
			2.85696	47.0668	92.5069
			2.85735	47.0619	92.5063
			2.85775	47.0648	92.5074
			2.85814	47.0784	92.5105
			2.85853	47.1028	92.5149
			2.85893	47.1359	92.5202
			2.85932	47.1734	92.5254
			2.85972	47.2104	92.5298
			2.86011	47.2432	92.5332
			2.86051	47.2702	92.5355
			2.8609	47.2917	92.5372
			2.8613	47.3097	92.5387
			2.86169	47.3259	92.5405
			2.86208	47.3414	92.5425
			2.86248	47.3566	92.5448
			2.86287	47.3715	92.5473
			2.86327	47.3865	92.5499
			2.86366	47.4031	92.5525
			2.86406	47.4231	92.5553
			2.86446	47.448	92.5585
			2.86485	47.4786	92.5624
			2.86525	47.5139	92.5667
			2.86564	47.5517	92.5715
			2.86604	47.5892	92.5762
			2.86644	47.6242	92.5806
			2.86683	47.6553	92.5843
			2.86723	47.6823	92.5869
			2.86762	47.7056	92.5885
			2.86802	47.7258	92.589
			2.86842	47.7437	92.5889
			2.86881	47.7601	92.5887
			2.86921	47.7766	92.589
			2.86961	47.7956	92.5903
			2.87001	47.8196	92.5931
			2.8704	47.8509	92.5976
			2.8708	47.8899	92.6034
			2.8712	47.9346	92.61
			2.87159	47.9809	92.6166
			2.87199	48.0231	92.6222
			2.87239	48.0567	92.6263
			2.87279	48.0793	92.6288
			2.87319	48.0918	92.6299
			2.87358	48.0978	92.6303
			2.87398	48.1018	92.6303
			2.87438	48.1077	92.6305
			2.87478	48.1178	92.6312
			2.87518	48.133	92.6325
			2.87558	48.1532	92.6343
			2.87597	48.1782	92.6368
			2.87637	48.2081	92.6398
			2.87677	48.2431	92.6432
			2.87717	48.2829	92.6471
			2.87757	48.3261	92.651
			2.87797	48.3704	92.6547
			2.87837	48.4134	92.6581
			2.87877	48.4533	92.6613
			2.87917	48.4902	92.6643
			2.87957	48.5258	92.6676
			2.87997	48.563	92.6714
			2.88037	48.6045	92.676
			2.88077	48.6517	92.6812
			2.88117	48.7041	92.6868
			2.88157	48.7604	92.6926
			2.88197	48.819	92.6984
			2.88237	48.8793	92.7041
			2.88277	48.9422	92.7098
			2.88317	49.0092	92.7157
			2.88357	49.0816	92.7217
			2.88397	49.1596	92.7279
			2.88437	49.2416	92.7341
			2.88477	49.3254	92.7403
			2.88518	49.4092	92.7466
			2.88558	49.4926	92.7533
			2.88598	49.5775	92.7608
			2.88638	49.667	92.7693
			2.88678	49.7643	92.7791
			2.88718	49.8706	92.7899
			2.88759	49.9849	92.8013
			2.88799	50.1043	92.8128
			2.88839	50.2252	92.8241
			2.88879	50.3448	92.835
			2.88919	50.4624	92.8455
			2.8896	50.5792	92.8559
			2.89	50.6977	92.8664
			2.8904	50.8195	92.8773
			2.89081	50.9452	92.8885
			2.89121	51.074	92.9
			2.89161	51.2046	92.9115
			2.89201	51.3362	92.9231
			2.89242	51.4688	92.9348
			2.89282	51.6035	92.9466
			2.89322	51.7413	92.9587
			2.89363	51.8823	92.9711
			2.89403	52.0251	92.9835
			2.89444	52.1677	92.9961
			2.89484	52.3078	93.0087
			2.89524	52.4445	93.0215
			2.89565	52.5784	93.0345
			2.89605	52.7108	93.0478
			2.89646	52.8433	93.0614
			2.89686	52.9762	93.0749
			2.89727	53.1086	93.0883
			2.89767	53.2387	93.1012
			2.89808	53.3654	93.1139
			2.89848	53.4892	93.1266
			2.89889	53.6117	93.1399
			2.89929	53.7356	93.1538
			2.8997	53.8619	93.1683
			2.9001	53.9891	93.1828
			2.90051	54.1125	93.1964
			2.90091	54.2252	93.2084
			2.90132	54.3209	93.2182
			2.90172	54.3968	93.2257
			2.90213	54.4544	93.2316
			2.90254	54.499	93.2367
			2.90294	54.5372	93.2416
			2.90335	54.574	93.2465
			2.90376	54.6116	93.2515
			2.90416	54.6489	93.2559
			2.90457	54.6828	93.2593
			2.90498	54.7102	93.2616
			2.90538	54.7293	93.2626
			2.90579	54.7402	93.2626
			2.9062	54.7442	93.262
			2.9066	54.743	93.2611
			2.90701	54.7371	93.2597
			2.90742	54.7264	93.258
			2.90783	54.7104	93.2556
			2.90823	54.6889	93.2528
			2.90864	54.6627	93.2495
			2.90905	54.6334	93.246
			2.90946	54.6025	93.2425
			2.90987	54.5707	93.239
			2.91027	54.5376	93.2353
			2.91068	54.5019	93.2314
			2.91109	54.4625	93.2272
			2.9115	54.4194	93.2227
			2.91191	54.3738	93.2179
			2.91232	54.3278	93.2131
			2.91273	54.2835	93.2083
			2.91314	54.2416	93.2033
			2.91354	54.2015	93.1978
			2.91395	54.1616	93.1918
			2.91436	54.1202	93.1852
			2.91477	54.0766	93.1783
			2.91518	54.0316	93.1713
			2.91559	53.9872	93.1647
			2.916	53.9455	93.1586
			2.91641	53.9075	93.153
			2.91682	53.8732	93.1476
			2.91723	53.8414	93.142
			2.91764	53.8111	93.1362
			2.91805	53.7819	93.1301
			2.91846	53.7549	93.1241
			2.91887	53.7319	93.1186
			2.91929	53.7146	93.1138
			2.9197	53.7041	93.11
			2.92011	53.7001	93.1069
			2.92052	53.7012	93.1044
			2.92093	53.706	93.1023
			2.92134	53.7139	93.1006
			2.92175	53.7248	93.0993
			2.92217	53.7392	93.0986
			2.92258	53.7572	93.0985
			2.92299	53.7778	93.0987
			2.9234	53.7987	93.0987
			2.92381	53.8171	93.0983
			2.92422	53.8311	93.0971
			2.92464	53.8405	93.0953
			2.92505	53.8473	93.0933
			2.92546	53.8548	93.0913
			2.92588	53.8663	93.0899
			2.92629	53.8839	93.0891
			2.9267	53.9079	93.0888
			2.92711	53.937	93.0889
			2.92753	53.9696	93.089
			2.92794	54.0042	93.0892
			2.92835	54.0408	93.0893
			2.92877	54.0802	93.0897
			2.92918	54.1232	93.0901
			2.92959	54.1701	93.0908
			2.93001	54.2203	93.0915
			2.93042	54.2721	93.092
			2.93084	54.324	93.0926
			2.93125	54.3755	93.0932
			2.93166	54.4271	93.0945
			2.93208	54.4805	93.0967
			2.93249	54.537	93.1
			2.93291	54.5973	93.1042
			2.93332	54.6607	93.109
			2.93374	54.7255	93.114
			2.93415	54.7902	93.1185
			2.93457	54.8543	93.1226
			2.93498	54.9183	93.1263
			2.9354	54.984	93.1298
			2.93581	55.053	93.1335
			2.93623	55.1262	93.1375
			2.93665	55.2029	93.1419
			2.93706	55.2816	93.1465
			2.93748	55.3605	93.1511
			2.93789	55.4386	93.1557
			2.93831	55.5162	93.1603
			2.93873	55.5943	93.165
			2.93914	55.6743	93.1699
			2.93956	55.7566	93.175
			2.93998	55.8408	93.1801
			2.94039	55.9256	93.185
			2.94081	56.0102	93.1897
			2.94123	56.0945	93.1944
			2.94164	56.1798	93.1991
			2.94206	56.2678	93.2042
			2.94248	56.3598	93.2099
			2.9429	56.456	93.2161
			2.94331	56.5546	93.2228
			2.94373	56.6531	93.2297
			2.94415	56.7493	93.2367
			2.94457	56.8426	93.2438
			2.94498	56.9342	93.2513
			2.9454	57.0271	93.2595
			2.94582	57.1239	93.2685
			2.94624	57.2261	93.2782
			2.94666	57.3332	93.2882
			2.94708	57.4423	93.2979
			2.9475	57.5505	93.3067
			2.94791	57.6552	93.3144
			2.94833	57.7558	93.3208
			2.94875	57.8537	93.3263
			2.94917	57.9514	93.3314
			2.94959	58.0508	93.3366
			2.95001	58.1531	93.3423
			2.95043	58.258	93.3487
			2.95085	58.3646	93.3558
			2.95127	58.4721	93.3637
			2.95169	58.581	93.3722
			2.95211	58.6921	93.3815
			2.95253	58.8067	93.3912
			2.95295	58.925	93.4013
			2.95337	59.0463	93.4113
			2.95379	59.1685	93.4212
			2.95421	59.2896	93.4308
			2.95463	59.4082	93.44
			2.95505	59.5245	93.4493
			2.95547	59.6398	93.4587
			2.9559	59.756	93.4685
			2.95632	59.8744	93.4788
			2.95674	59.9952	93.4895
			2.95716	60.1173	93.5002
			2.95758	60.2396	93.5108
			2.958	60.3613	93.5212
			2.95843	60.4827	93.5315
			2.95885	60.605	93.5419
			2.95927	60.7294	93.5525
			2.95969	60.8563	93.5633
			2.96012	60.9853	93.5743
			2.96054	61.1147	93.5854
			2.96096	61.2428	93.5965
			2.96138	61.3689	93.6078
			2.96181	61.4935	93.6192
			2.96223	61.6179	93.631
			2.96265	61.7439	93.6433
			2.96308	61.8723	93.656
			2.9635	62.0027	93.6687
			2.96392	62.1339	93.6812
			2.96435	62.2645	93.6933
			2.96477	62.3937	93.7048
			2.96519	62.5223	93.7158
			2.96562	62.6516	93.7267
			2.96604	62.7831	93.7378
			2.96647	62.9176	93.7494
			2.96689	63.0543	93.7616
			2.96731	63.1915	93.7744
			2.96774	63.3276	93.7876
			2.96816	63.4617	93.801
			2.96859	63.5942	93.8146
			2.96901	63.7267	93.8282
			2.96944	63.8606	93.8415
			2.96986	63.9965	93.8545
			2.97029	64.1335	93.8669
			2.97071	64.2696	93.8785
			2.97114	64.4027	93.8895
			2.97157	64.532	93.8999
			2.97199	64.6582	93.9102
			2.97242	64.7834	93.9207
			2.97284	64.9097	93.9316
			2.97327	65.0387	93.943
			2.9737	65.1702	93.9549
			2.97412	65.3028	93.967
			2.97455	65.4346	93.9793
			2.97497	65.5644	93.9918
			2.9754	65.692	94.0044
			2.97583	65.8187	94.0172
			2.97626	65.9457	94.0304
			2.97668	66.0739	94.0438
			2.97711	66.203	94.0572
			2.97754	66.3318	94.0705
			2.97796	66.4592	94.0835
			2.97839	66.5847	94.0962
			2.97882	66.7089	94.1087
			2.97925	66.8333	94.1213
			2.97968	66.9592	94.134
			2.9801	67.087	94.1469
			2.98053	67.2157	94.1598
			2.98096	67.3435	94.1725
			2.98139	67.4687	94.185
			2.98182	67.5908	94.1973
			2.98225	67.7107	94.2095
			2.98268	67.8303	94.2218
			2.9831	67.9516	94.2343
			2.98353	68.0752	94.247
			2.98396	68.2006	94.2596
			2.98439	68.3259	94.272
			2.98482	68.4492	94.2841
			2.98525	68.5696	94.2959
			2.98568	68.6876	94.3076
			2.98611	68.8047	94.3194
			2.98654	68.9227	94.3314
			2.98697	69.0424	94.3437
			2.9874	69.1631	94.3561
			2.98783	69.2832	94.3684
			2.98826	69.4011	94.3805
			2.98869	69.516	94.3924
			2.98912	69.6287	94.4042
			2.98955	69.741	94.4161
			2.98999	69.8545	94.4282
			2.99042	69.9702	94.4404
			2.99085	70.0873	94.4525
			2.99128	70.2042	94.4644
			2.99171	70.3191	94.4758
			2.99214	70.4311	94.4869
			2.99257	70.5408	94.498
			2.993	70.6498	94.5093
			2.99344	70.76	94.5212
			2.99387	70.8719	94.5338
			2.9943	70.985	94.5469
			2.99473	71.0976	94.5602
			2.99517	71.2081	94.5733
			2.9956	71.3158	94.586
			2.99603	71.4214	94.5983
			2.99646	71.5265	94.6101
			2.9969	71.6327	94.6217
			2.99733	71.7404	94.633
			2.99776	71.8486	94.6441
			2.9982	71.9553	94.6551
			2.99863	72.0587	94.6658
			2.99906	72.1581	94.6764
			2.9995	72.2542	94.6869
			2.99993	72.3491	94.6974
			3.00037	72.4448	94.708
			3.0008	72.5423	94.7186
			3.00123	72.641	94.7292
			3.00167	72.7392	94.7396
			3.0021	72.8353	94.7497
			3.00254	72.9286	94.7597
			3.00297	73.0198	94.7698
			3.00341	73.1107	94.78
			3.00384	73.2029	94.7906
			3.00428	73.2972	94.8016
			3.00471	73.3926	94.8127
			3.00515	73.4872	94.8239
			3.00558	73.5791	94.835
			3.00602	73.6672	94.846
			3.00645	73.7522	94.8569
			3.00689	73.8355	94.868
			3.00733	73.9188	94.8792
			3.00776	74.0027	94.8903
			3.0082	74.0866	94.9011
			3.00863	74.1687	94.9115
			3.00907	74.2478	94.9211
			3.00951	74.3232	94.9301
			3.00994	74.3961	94.9386
			3.01038	74.4682	94.9468
			3.01082	74.5414	94.9549
			3.01126	74.6161	94.9628
			3.01169	74.6916	94.9706
			3.01213	74.7658	94.9782
			3.01257	74.8368	94.9857
			3.013	74.9039	94.9932
			3.01344	74.968	95.0009
			3.01388	75.0306	95.0088
			3.01432	75.0938	95.0171
			3.01476	75.158	95.0254
			3.0152	75.2228	95.0335
			3.01563	75.2864	95.0411
			3.01607	75.3472	95.048
			3.01651	75.4047	95.0545
			3.01695	75.4595	95.0607
			3.01739	75.5132	95.067
			3.01783	75.5672	95.0736
			3.01827	75.6216	95.0803
			3.01871	75.6754	95.087
			3.01915	75.7265	95.0935
			3.01958	75.7735	95.0998
			3.02002	75.8163	95.1059
			3.02046	75.8561	95.112
			3.0209	75.8952	95.1184
			3.02134	75.9354	95.1251
			3.02178	75.9769	95.132
			3.02222	76.0182	95.1387
			3.02266	76.057	95.1448
			3.02311	76.091	95.15
			3.02355	76.1194	95.1544
			3.02399	76.1434	95.158
			3.02443	76.1653	95.1612
			3.02487	76.1874	95.164
			3.02531	76.2107	95.1666
			3.02575	76.2343	95.1687
			3.02619	76.2564	95.1704
			3.02663	76.275	95.1715
			3.02708	76.2892	95.1724
			3.02752	76.2998	95.1734
			3.02796	76.3086	95.1746
			3.0284	76.3176	95.1764
			3.02884	76.3275	95.1785
			3.02929	76.3376	95.1806
			3.02973	76.3458	95.1825
			3.03017	76.3505	95.184
			3.03061	76.3509	95.185
			3.03106	76.3477	95.1858
			3.0315	76.3429	95.1866
			3.03194	76.338	95.1875
			3.03239	76.3338	95.1885
			3.03283	76.3293	95.1892
			3.03327	76.3226	95.1892
			3.03372	76.3121	95.1885
			3.03416	76.2973	95.1869
			3.0346	76.2792	95.1847
			3.03505	76.2599	95.1823
			3.03549	76.2413	95.1799
			3.03594	76.2241	95.1776
			3.03638	76.2072	95.1753
			3.03683	76.1886	95.1729
			3.03727	76.1663	95.1703
			3.03772	76.1395	95.1675
			3.03816	76.1089	95.1647
			3.03861	76.0766	95.1621
			3.03905	76.0445	95.1598
			3.0395	76.0134	95.1575
			3.03994	75.9828	95.1551
			3.04039	75.9511	95.1522
			3.04083	75.9165	95.1486
			3.04128	75.8786	95.1443
			3.04173	75.8382	95.1397
			3.04217	75.7973	95.1348
			3.04262	75.7578	95.13
			3.04306	75.7204	95.1253
			3.04351	75.6847	95.1206
			3.04396	75.6488	95.1156
			3.0444	75.611	95.1104
			3.04485	75.5705	95.105
			3.0453	75.5281	95.0995
			3.04574	75.4852	95.0944
			3.04619	75.4434	95.0896
			3.04664	75.4032	95.0852
			3.04709	75.3638	95.081
			3.04754	75.3237	95.0767
			3.04798	75.2815	95.0721
			3.04843	75.2367	95.0674
			3.04888	75.1905	95.0628
			3.04933	75.1448	95.0583
			3.04978	75.1013	95.054
			3.05022	75.0606	95.0497
			3.05067	75.022	95.0451
			3.05112	74.9836	95.0398
			3.05157	74.9437	95.0338
			3.05202	74.9014	95.0271
			3.05247	74.8575	95.0201
			3.05292	74.8133	95.0134
			3.05337	74.7705	95.0074
			3.05382	74.7294	95.0021
			3.05427	74.6892	94.9974
			3.05472	74.648	94.9931
			3.05517	74.6041	94.9887
			3.05562	74.5569	94.9842
			3.05607	74.5073	94.9794
			3.05652	74.457	94.9745
			3.05697	74.4078	94.9693
			3.05742	74.3604	94.964
			3.05787	74.3141	94.9585
			3.05832	74.2674	94.9526
			3.05877	74.2188	94.9464
			3.05922	74.1679	94.94
			3.05967	74.1153	94.9338
			3.06012	74.0628	94.9277
			3.06058	74.0119	94.9219
			3.06103	73.9632	94.9162
			3.06148	73.916	94.9103
			3.06193	73.8685	94.9039
			3.06238	73.8193	94.897
			3.06284	73.7677	94.8898
			3.06329	73.7144	94.8827
			3.06374	73.6608	94.8761
			3.06419	73.6082	94.8702
			3.06465	73.557	94.8649
			3.0651	73.5063	94.86
			3.06555	73.4545	94.8549
			3.06601	73.4003	94.8493
			3.06646	73.3433	94.8431
			3.06691	73.2843	94.8366
			3.06737	73.2252	94.83
			3.06782	73.1676	94.8235
			3.06827	73.1118	94.8172
			3.06873	73.0571	94.811
			3.06918	73.0018	94.8047
			3.06964	72.9443	94.7982
			3.07009	72.8841	94.7914
			3.07054	72.8219	94.7846
			3.071	72.7593	94.7779
			3.07145	72.6978	94.7714
			3.07191	72.6375	94.7651
			3.07236	72.5773	94.7586
			3.07282	72.5154	94.7515
			3.07327	72.4498	94.7436
			3.07373	72.3799	94.735
			3.07418	72.3064	94.7258
			3.07464	72.2312	94.7166
			3.0751	72.1561	94.7078
			3.07555	72.082	94.6995
			3.07601	72.0087	94.6917
			3.07646	71.9349	94.6844
			3.07692	71.8593	94.6771
			3.07738	71.7815	94.6696
			3.07783	71.7023	94.6619
			3.07829	71.6233	94.654
			3.07875	71.546	94.646
			3.07921	71.4707	94.6377
			3.07966	71.3966	94.6293
			3.08012	71.3217	94.6205
			3.08058	71.2439	94.6115
			3.08103	71.162	94.6022
			3.08149	71.0761	94.5928
			3.08195	70.9876	94.5835
			3.08241	70.898	94.5743
			3.08287	70.8082	94.5652
			3.08333	70.7184	94.5559
			3.08378	70.6276	94.5465
			3.08424	70.5349	94.5367
			3.0847	70.44	94.5268
			3.08516	70.3433	94.5167
			3.08562	70.2457	94.5067
			3.08608	70.1484	94.4967
			3.08654	70.0514	94.4867
			3.087	69.9542	94.4763
			3.08746	69.8554	94.4653
			3.08792	69.754	94.4537
			3.08837	69.6497	94.4415
			3.08883	69.5432	94.4289
			3.08929	69.4359	94.4163
			3.08976	69.3288	94.404
			3.09022	69.2222	94.392
			3.09068	69.1154	94.3801
			3.09114	69.0069	94.3683
			3.0916	68.8954	94.3564
			3.09206	68.7806	94.3444
			3.09252	68.663	94.3324
			3.09298	68.5441	94.3204
			3.09344	68.4251	94.3086
			3.0939	68.3066	94.2968
			3.09436	68.188	94.2848
			3.09483	68.0683	94.2725
			3.09529	67.9464	94.2598
			3.09575	67.8225	94.2467
			3.09621	67.6971	94.2334
			3.09667	67.5719	94.2202
			3.09714	67.4481	94.2072
			3.0976	67.3258	94.1941
			3.09806	67.2044	94.181
			3.09853	67.0826	94.1676
			3.09899	66.9591	94.1539
			3.09945	66.8338	94.1399
			3.09991	66.7076	94.1261
			3.10038	66.582	94.1127
			3.10084	66.4584	94.0998
			3.10131	66.3375	94.0875
			3.10177	66.2189	94.0755
			3.10223	66.1016	94.0636
			3.1027	65.9845	94.0516
			3.10316	65.8677	94.0393
			3.10362	65.7521	94.027
			3.10409	65.639	94.0148
			3.10455	65.5294	94.0029
			3.10502	65.4235	93.9914
			3.10548	65.32	93.9801
			3.10595	65.2173	93.969
			3.10641	65.1138	93.9579
			3.10688	65.0093	93.947
			3.10734	64.9047	93.9362
			3.10781	64.802	93.9259
			3.10828	64.7031	93.9161
			3.10874	64.609	93.9068
			3.10921	64.5192	93.8976
			3.10967	64.4321	93.8884
			3.11014	64.3461	93.8788
			3.11061	64.2598	93.8688
			3.11107	64.1731	93.8585
			3.11154	64.0867	93.8481
			3.11201	64.0022	93.8377
			3.11247	63.9202	93.8275
			3.11294	63.8412	93.8173
			3.11341	63.7647	93.8072
			3.11388	63.69	93.7969
			3.11434	63.617	93.7867
			3.11481	63.5457	93.7767
			3.11528	63.4766	93.7671
			3.11575	63.4102	93.758
			3.11622	63.346	93.7495
			3.11668	63.2834	93.7414
			3.11715	63.2213	93.7337
			3.11762	63.1594	93.726
			3.11809	63.0979	93.7185
			3.11856	63.0382	93.7111
			3.11903	62.9818	93.7039
			3.1195	62.9299	93.6969
			3.11997	62.8828	93.6902
			3.12043	62.8397	93.6837
			3.1209	62.7993	93.6773
			3.12137	62.7605	93.6709
			3.12184	62.7231	93.6646
			3.12231	62.6879	93.6586
			3.12278	62.6563	93.6531
			3.12325	62.6295	93.648
			3.12372	62.6079	93.6434
			3.12419	62.591	93.6392
			3.12467	62.5774	93.6353
			3.12514	62.5661	93.6316
			3.12561	62.5564	93.6281
			3.12608	62.5488	93.6249
			3.12655	62.5442	93.6221
			3.12702	62.5431	93.6195
			3.12749	62.5457	93.6171
			3.12796	62.5509	93.6146
			3.12844	62.5575	93.6119
			3.12891	62.5648	93.6088
			3.12938	62.5725	93.6056
			3.12985	62.5819	93.6023
			3.13032	62.5941	93.5992
			3.1308	62.6103	93.5964
			3.13127	62.6306	93.5939
			3.13174	62.6538	93.5917
			3.13221	62.678	93.5897
			3.13269	62.7016	93.588
			3.13316	62.7237	93.5867
			3.13363	62.7446	93.5859
			3.13411	62.7652	93.5858
			3.13458	62.7863	93.5861
			3.13506	62.8079	93.5866
			3.13553	62.8291	93.587
			3.136	62.8486	93.5867
			3.13648	62.8652	93.5859
			3.13695	62.8782	93.5844
			3.13743	62.8883	93.5827
			3.1379	62.8964	93.5808
			3.13838	62.9031	93.579
			3.13885	62.9082	93.5771
			3.13933	62.9104	93.575
			3.1398	62.9077	93.5723
			3.14028	62.8988	93.5689
			3.14075	62.883	93.5649
			3.14123	62.8613	93.5602
			3.1417	62.8353	93.5554
			3.14218	62.8067	93.5506
			3.14266	62.7764	93.5459
			3.14313	62.7441	93.5411
			3.14361	62.709	93.5363
			3.14408	62.6698	93.5312
			3.14456	62.6262	93.5258
			3.14504	62.5781	93.52
			3.14551	62.5264	93.5141
			3.14599	62.4718	93.5079
			3.14647	62.4142	93.5014
			3.14695	62.353	93.4942
			3.14742	62.287	93.4863
			3.1479	62.2156	93.4775
			3.14838	62.139	93.4679
			3.14886	62.0587	93.4576
			3.14934	61.9763	93.4471
			3.14981	61.8937	93.4365
			3.15029	61.8117	93.426
			3.15077	61.73	93.4155
			3.15125	61.6474	93.4051
			3.15173	61.563	93.3948
			3.15221	61.4763	93.3845
			3.15269	61.3878	93.3744
			3.15317	61.2986	93.3645
			3.15364	61.2097	93.355
			3.15413	61.1216	93.3456
			3.1546	61.0339	93.3362
			3.15508	60.9457	93.3265
			3.15556	60.8559	93.3166
			3.15604	60.7645	93.3062
			3.15652	60.672	93.2954
			3.15701	60.5795	93.2845
			3.15749	60.4882	93.2735
			3.15797	60.3983	93.2626
			3.15845	60.3094	93.2518
			3.15893	60.2203	93.2411
			3.15941	60.1303	93.2305
			3.15989	60.0389	93.2202
			3.16037	59.947	93.21
			3.16085	59.8556	93.1998
			3.16134	59.7658	93.1894
			3.16182	59.678	93.1788
			3.1623	59.5916	93.1675
			3.16278	59.5055	93.1557
			3.16326	59.4186	93.1435
			3.16375	59.3304	93.1312
			3.16423	59.2416	93.1192
			3.16471	59.1532	93.1079
			3.1652	59.0665	93.0973
			3.16568	58.9821	93.0872
			3.16616	58.8995	93.0775
			3.16665	58.818	93.0679
			3.16713	58.7364	93.0581
			3.16761	58.6544	93.0483
			3.1681	58.5725	93.0384
			3.16858	58.4915	93.0287
			3.16906	58.4126	93.0192
			3.16955	58.3361	93.0098
			3.17003	58.2617	93.0003
			3.17052	58.1886	92.9907
			3.171	58.1159	92.9809
			3.17149	58.0432	92.9711
			3.17197	57.971	92.9615
			3.17246	57.9002	92.9524
			3.17294	57.8319	92.9438
			3.17343	57.7668	92.9357
			3.17391	57.7047	92.9279
			3.1744	57.6449	92.9202
			3.17489	57.5869	92.9123
			3.17537	57.5306	92.9042
			3.17586	57.4767	92.8961
			3.17634	57.4265	92.8879
			3.17683	57.381	92.88
			3.17732	57.3406	92.8722
			3.1778	57.305	92.8645
			3.17829	57.2733	92.8571
			3.17878	57.2445	92.8499
			3.17927	57.2184	92.8432
			3.17975	57.1956	92.8372
			3.18024	57.1773	92.8322
			3.18073	57.1648	92.828
			3.18122	57.1589	92.8245
			3.1817	57.1599	92.8216
			3.18219	57.1669	92.8189
			3.18268	57.1795	92.8163
			3.18317	57.1972	92.814
			3.18366	57.2203	92.8122
			3.18415	57.2496	92.8109
			3.18463	57.2859	92.8103
			3.18512	57.3293	92.8103
			3.18561	57.3795	92.8107
			3.1861	57.4353	92.8113
			3.18659	57.4959	92.812
			3.18708	57.5611	92.813
			3.18757	57.6313	92.8144
			3.18806	57.7079	92.8167
			3.18855	57.7921	92.8201
			3.18904	57.8846	92.8248
			3.18953	57.9854	92.8306
			3.19002	58.0935	92.8373
			3.19051	58.2075	92.8447
			3.191	58.3263	92.8527
			3.19149	58.4493	92.861
			3.19199	58.5765	92.8696
			3.19248	58.7076	92.8782
			3.19297	58.8424	92.8867
			3.19346	58.98	92.8948
			3.19395	59.1192	92.9025
			3.19444	59.2593	92.9099
			3.19494	59.4002	92.9173
			3.19543	59.5424	92.9252
			3.19592	59.6867	92.9338
			3.19641	59.8336	92.9433
			3.19691	59.9827	92.9537
			3.1974	60.1325	92.9645
			3.19789	60.2808	92.9754
			3.19838	60.4259	92.9861
			3.19888	60.5667	92.9964
			3.19937	60.7034	93.0066
			3.19986	60.8373	93.0168
			3.20036	60.9696	93.0271
			3.20085	61.1007	93.0377
			3.20135	61.23	93.0481
			3.20184	61.3559	93.0581
			3.20234	61.4767	93.0674
			3.20283	61.591	93.0758
			3.20332	61.6986	93.0834
			3.20382	61.8002	93.0903
			3.20431	61.8967	93.0967
			3.20481	61.989	93.1029
			3.2053	62.077	93.1089
			3.2058	62.1602	93.1146
			3.2063	62.2381	93.12
			3.20679	62.3104	93.1251
			3.20729	62.3778	93.1299
			3.20778	62.4414	93.1346
			3.20828	62.502	93.1391
			3.20878	62.5601	93.1434
			3.20927	62.615	93.1474
			3.20977	62.6658	93.1509
			3.21027	62.7116	93.1537
			3.21076	62.7522	93.156
			3.21126	62.7886	93.1578
			3.21176	62.8222	93.1594
			3.21225	62.8548	93.1609
			3.21275	62.8873	93.1626
			3.21325	62.9195	93.1642
			3.21375	62.9506	93.1658
			3.21425	62.9794	93.1673
			3.21474	63.0052	93.1687
			3.21524	63.028	93.17
			3.21574	63.0481	93.1714
			3.21624	63.066	93.1729
			3.21674	63.0815	93.1743
			3.21724	63.0934	93.1755
			3.21774	63.1005	93.1762
			3.21824	63.1014	93.1762
			3.21873	63.0958	93.1755
			3.21923	63.0843	93.174
			3.21973	63.0682	93.1719
			3.22023	63.0488	93.1694
			3.22073	63.0267	93.1665
			3.22123	63.0015	93.1632
			3.22173	62.9722	93.1593
			3.22223	62.9375	93.1548
			3.22274	62.8967	93.1497
			3.22324	62.8499	93.144
			3.22374	62.7977	93.1379
			3.22424	62.7407	93.1312
			3.22474	62.6791	93.1241
			3.22524	62.6128	93.1163
			3.22574	62.541	93.1078
			3.22624	62.4637	93.0987
			3.22675	62.3815	93.0893
			3.22725	62.296	93.0798
			3.22775	62.2093	93.0705
			3.22825	62.1231	93.0616
			3.22876	62.0379	93.053
			3.22926	61.9534	93.0445
			3.22976	61.8684	93.0359
			3.23026	61.7814	93.0268
			3.23077	61.6923	93.0172
			3.23127	61.6017	93.0072
			3.23177	61.5113	92.997
			3.23228	61.4228	92.9868
			3.23278	61.3375	92.9768
			3.23329	61.2559	92.967
			3.23379	61.1773	92.9574
			3.23429	61.1013	92.9481
			3.2348	61.0273	92.939
			3.2353	60.9557	92.9303
			3.23581	60.8875	92.922
			3.23631	60.8237	92.9143
			3.23682	60.7649	92.9072
			3.23732	60.7111	92.9006
			3.23783	60.6616	92.8945
			3.23833	60.616	92.8889
			3.23884	60.5742	92.8839
			3.23934	60.5367	92.8796
			3.23985	60.5045	92.8761
			3.24036	60.4785	92.8734
			3.24086	60.4588	92.8712
			3.24137	60.4451	92.8693
			3.24188	60.4364	92.8676
			3.24238	60.432	92.866
			3.24289	60.4315	92.8644
			3.2434	60.4355	92.863
			3.2439	60.4448	92.8621
			3.24441	60.4602	92.8617
			3.24492	60.4816	92.8619
			3.24543	60.5079	92.8624
			3.24594	60.5378	92.8632
			3.24644	60.5696	92.8641
			3.24695	60.6022	92.8651
			3.24746	60.6355	92.8663
			3.24797	60.6701	92.8678
			3.24848	60.7064	92.8696
			3.24899	60.7446	92.8716
			3.2495	60.7841	92.8737
			3.25	60.8238	92.8757
			3.25051	60.8627	92.8777
			3.25102	60.9002	92.8796
			3.25153	60.9363	92.8818
			3.25204	60.9718	92.8843
			3.25255	61.0072	92.8872
			3.25306	61.0423	92.8905
			3.25357	61.0764	92.8938
			3.25408	61.1081	92.8969
			3.25459	61.1363	92.8994
			3.2551	61.1605	92.9013
			3.25562	61.181	92.9026
			3.25613	61.1988	92.9034
			3.25664	61.2152	92.9038
			3.25715	61.2309	92.9041
			3.25766	61.2458	92.9043
			3.25817	61.2593	92.9045
			3.25868	61.2707	92.9047
			3.2592	61.2797	92.905
			3.25971	61.2865	92.9054
			3.26022	61.2919	92.906
			3.26073	61.2964	92.9068
			3.26125	61.2998	92.9073
			3.26176	61.3014	92.9076
			3.26227	61.3	92.9073
			3.26279	61.2944	92.9064
			3.2633	61.2843	92.905
			3.26381	61.2704	92.9034
			3.26433	61.2538	92.9017
			3.26484	61.2361	92.9002
			3.26535	61.2178	92.8988
			3.26587	61.1991	92.8975
			3.26638	61.1792	92.8961
			3.2669	61.1574	92.8944
			3.26741	61.1333	92.8924
			3.26793	61.1075	92.8904
			3.26844	61.0807	92.8884
			3.26896	61.0538	92.8867
			3.26947	61.0272	92.8852
			3.26999	61.0001	92.884
			3.2705	60.9712	92.8829
			3.27102	60.939	92.8816
			3.27153	60.9025	92.8799
			3.27205	60.8613	92.8779
			3.27257	60.816	92.8756
			3.27308	60.7672	92.8728
			3.2736	60.7157	92.8698
			3.27412	60.6616	92.8666
			3.27463	60.6047	92.8633
			3.27515	60.5448	92.8601
			3.27567	60.4822	92.8573
			3.27618	60.4176	92.8548
			3.2767	60.3518	92.8529
			3.27722	60.2854	92.8514
			3.27774	60.218	92.85
			3.27826	60.1487	92.8484
			3.27877	60.0757	92.8461
			3.27929	59.9975	92.8431
			3.27981	59.9132	92.8392
			3.28033	59.8229	92.8345
			3.28085	59.7273	92.8294
			3.28137	59.6273	92.8239
			3.28189	59.5235	92.8182
			3.28241	59.4156	92.8124
			3.28293	59.303	92.8065
			3.28345	59.1846	92.8006
			3.28397	59.0602	92.7948
			3.28449	58.9297	92.789
			3.28501	58.794	92.7833
			3.28553	58.6537	92.7777
			3.28605	58.5092	92.7719
			3.28657	58.3602	92.7657
			3.28709	58.206	92.7591
			3.28761	58.046	92.752
			3.28813	57.88	92.7445
			3.28865	57.7087	92.7369
			3.28917	57.533	92.7292
			3.28969	57.3543	92.7215
			3.29022	57.1736	92.7139
			3.29074	56.9912	92.7063
			3.29126	56.8073	92.6986
			3.29178	56.6219	92.6909
[truncated: 5,472 more rows]
