# Supplementary material for: Transparent radiative cooling cover window for flexible and foldable electronic displays
Source: Nat Commun. 2024 May 24;15:4443. doi: 10.1038/s41467-024-48840-x (PMC11126687; doi:10.1038/s41467-024-48840-x)
Supplement: Supplementary file 3 — Source Data [file 41467_2024_48840_MOESM3_ESM.zip › Source_Data_Fig2.xlsx]

## Sheet: Fig2a
Comparisons of the measured optical properties of metamaterials in terms of PMMA-SiO2 microstructures contents (0-24 wt%). a Total transmittance of metamaterials were obtained with different wt% of PMMA-SiO2 microstructures.
Wavelength/nm	Total transmittance/%	Total transmittance/%	Total transmittance/%	Total transmittance/%	Total transmittance/%
	PMMA-SiO2 0 wt% (c-PI)	PMMA-SiO2 6 wt% (Metamaterial)	PMMA-SiO2 12 wt% (Metamaterial)	PMMA-SiO2 18 wt% (Metamaterial)	PMMA-SiO2 24 wt% (Metamaterial)
400	84.2009	81.7066	81.3067	80.8067	80.4066
404	84.4074	82.1273	81.7273	81.2273	80.8273
408	84.8429	82.5865	82.1865	81.6865	81.2865
412	85.0869	82.8122	82.4122	81.9122	81.5122
416	85.1947	83.221	82.821	82.321	81.921
420	85.3434	83.4982	83.0982	82.5982	82.1982
424	85.5492	83.5992	83.1992	82.6992	82.2992
428	85.712	83.8244	83.4244	82.9244	82.5244
432	85.9634	84.0088	83.6087	83.1087	82.7087
436	86.011	84.269	83.869	83.369	82.969
440	86.317	84.2655	83.8655	83.3655	82.9655
444	86.1737	84.4408	84.0408	83.5408	83.1408
448	86.3106	84.674	84.274	83.774	83.374
452	86.6193	84.7843	84.3843	83.8843	83.4843
456	86.7087	84.9086	84.5086	84.0086	83.6086
460	86.8723	85.0628	84.6628	84.1628	83.7628
464	86.945	85.2433	84.8433	84.3433	83.9433
468	87.0853	85.3328	84.9328	84.4328	84.0328
472	87.0786	85.3407	84.9407	84.4407	84.0407
476	87.1365	85.3906	84.9906	84.4906	84.0906
480	87.1725	85.512	85.112	84.612	84.212
484	87.1233	85.5309	85.1309	84.6309	84.2309
488	87.2665	85.6659	85.2659	84.7659	84.3659
492	87.3945	85.7857	85.3857	84.8857	84.4857
496	87.4676	85.9306	85.5306	85.0306	84.6306
500	87.5459	86.0108	85.6108	85.1108	84.7108
504	87.7274	86.081	85.681	85.181	84.781
508	87.794	86.1805	85.7805	85.2805	84.8805
512	87.7795	86.2096	85.8096	85.3096	84.9096
516	87.8826	86.2662	85.8662	85.3662	84.9663
520	87.9172	86.2953	85.8953	85.3953	84.9953
524	88.0545	86.3615	85.9615	85.4615	85.0615
528	88.1414	86.4511	86.0511	85.5511	85.1511
532	88.1216	86.4266	86.0266	85.5266	85.1265
536	88.1561	86.6078	86.2078	85.7078	85.3078
540	88.1801	86.6328	86.2328	85.7328	85.3328
544	88.2512	86.6371	86.2371	85.7371	85.3371
548	88.3189	86.6368	86.2368	85.7368	85.3368
552	88.3298	86.7499	86.3499	85.8499	85.4499
556	88.42	86.8735	86.4735	85.9735	85.5735
560	88.4138	86.9297	86.5297	86.0297	85.6297
564	88.5229	86.9429	86.5429	86.0429	85.6429
568	88.5318	87.0209	86.6209	86.1209	85.7209
572	88.5939	86.9985	86.5986	86.0986	85.6985
576	88.5944	87.0658	86.6658	86.1658	85.7658
580	88.6823	87.1286	86.7286	86.2286	85.8286
584	88.7437	87.1058	86.7058	86.2058	85.8058
588	88.7479	87.1478	86.7478	86.2478	85.8478
592	88.8741	87.2587	86.8587	86.3587	85.9587
596	88.8795	87.2862	86.8862	86.3862	85.9861
600	88.8925	87.355	86.955	86.455	86.055
604	88.9824	87.3914	86.9913	86.4913	86.0914
608	88.9665	87.4962	87.0962	86.5962	86.1962
612	88.9635	87.4285	87.0285	86.5285	86.1285
616	89.0669	87.4649	87.0649	86.5649	86.1649
620	89.1084	87.5577	87.1577	86.6577	86.2577
624	89.0273	87.5361	87.1361	86.6361	86.2361
628	89.0531	87.6496	87.2496	86.7496	86.3496
632	89.1984	87.596	87.196	86.696	86.296
636	89.1857	87.6285	87.2285	86.7285	86.3285
640	89.2264	87.6932	87.2932	86.7932	86.3932
644	89.2635	87.7771	87.3771	86.8771	86.4771
648	89.2544	87.7765	87.3765	86.8765	86.4765
652	89.4478	87.7352	87.3352	86.8352	86.4352
656	89.3811	87.8517	87.4517	86.9517	86.5517
660	89.3809	87.7799	87.3799	86.8799	86.4799
664	89.46	87.8814	87.4814	86.9814	86.5814
668	89.551	88.05	87.65	87.15	86.75
672	89.5231	88.0107	87.6107	87.1107	86.7107
676	89.5965	87.9039	87.5039	87.0039	86.6039
680	89.576	87.9139	87.5139	87.0139	86.6139
684	89.689	88.0475	87.6475	87.1475	86.7475
688	89.5766	88.1574	87.7574	87.2574	86.8574
692	89.7552	88.1314	87.7314	87.2314	86.8314
696	89.8587	88.0843	87.6843	87.1843	86.7843
700	89.7131	88.0907	87.6907	87.1907	86.7907
704	89.7918	88.1848	87.7848	87.2848	86.8848
708	89.7949	88.3405	87.9405	87.4405	87.0405
712	89.7959	88.3032	87.9032	87.4032	87.0032
716	89.8323	88.3355	87.9355	87.4355	87.0355
720	89.811	88.3068	87.9068	87.4068	87.0068
724	89.8184	88.3989	87.9989	87.4989	87.0989
728	89.9592	88.4375	88.0375	87.5375	87.1375
732	89.9165	88.2878	87.8878	87.3878	86.9878
736	90.0949	88.3799	87.9798	87.4798	87.0798
740	89.9576	88.4578	88.0578	87.5578	87.1578
744	89.9249	88.4584	88.0584	87.5584	87.1584
748	90.2107	88.6245	88.2245	87.7245	87.3246
752	90.1338	88.6041	88.204	87.704	87.3041
756	90.0401	88.5892	88.1892	87.6892	87.2892
760	90.1547	88.5226	88.1226	87.6226	87.2226
764	90.077	88.553	88.153	87.653	87.253
768	90.2211	88.58	88.18	87.68	87.28
772	90.1453	88.7195	88.3195	87.8195	87.4195
776	90.3423	88.7718	88.3718	87.8718	87.4718
780	90.248	88.5056	88.1056	87.6056	87.2056
784	90.0979	88.646	88.246	87.746	87.346
788	90.0663	88.9082	88.5082	88.0082	87.6082
792	90.3821	88.7481	88.3481	87.8481	87.4481
796	90.4317	88.8053	88.4052	87.9052	87.5053
800	90.2594	88.9641	88.564	88.064	87.6641

## Sheet: Fig2b
Comparisons of the measured optical properties of metamaterials in terms of PMMA-SiO2 microstructures contents (0-24 wt%). b haze factor in visible wavelengths (400-800 nm) of metamaterials were obtained with different wt% of PMMA-SiO2 microstructures.
Wavelength/nm	Haze factor	Haze factor	Haze factor	Haze factor	Haze factor
	PMMA-SiO2 0 wt% (c-PI)	PMMA-SiO2 6 wt%	PMMA-SiO2 12 wt%	PMMA-SiO2 18 wt%	PMMA-SiO2 24 wt%
400	0.15052	0.27681	0.41347	0.55339	0.68051
404	0.14819	0.2782	0.41415	0.55336	0.67982
408	0.14654	0.27909	0.41429	0.55271	0.67846
412	0.14478	0.2799	0.41474	0.55278	0.67817
416	0.14306	0.27976	0.41393	0.55128	0.67604
420	0.14142	0.28085	0.41457	0.55147	0.67581
424	0.13943	0.27872	0.41228	0.54899	0.67317
428	0.13803	0.28007	0.41327	0.54962	0.67346
432	0.13612	0.2795	0.4124	0.54844	0.672
436	0.13506	0.27884	0.41133	0.54694	0.6701
440	0.13306	0.27731	0.4098	0.5454	0.66857
444	0.13233	0.27747	0.40968	0.545	0.6679
448	0.13123	0.27755	0.40939	0.54434	0.66689
452	0.1296	0.27708	0.40875	0.54351	0.6659
456	0.12778	0.27593	0.4074	0.54196	0.66415
460	0.12553	0.27643	0.40766	0.54197	0.66394
464	0.12356	0.27594	0.40689	0.5409	0.66261
468	0.12185	0.27537	0.40618	0.54005	0.66162
472	0.12045	0.27453	0.40533	0.53918	0.66074
476	0.1196	0.27347	0.40418	0.53795	0.65943
480	0.11875	0.27301	0.40354	0.53711	0.65841
484	0.11902	0.27264	0.40313	0.53667	0.65794
488	0.11966	0.27216	0.40245	0.53577	0.65684
492	0.11938	0.27121	0.40131	0.53443	0.65533
496	0.11814	0.27175	0.40163	0.53453	0.65522
500	0.11654	0.27061	0.40036	0.53313	0.6537
504	0.11452	0.27086	0.40051	0.53317	0.65364
508	0.11306	0.27049	0.39998	0.53249	0.65281
512	0.11186	0.26953	0.39897	0.53143	0.6517
516	0.11079	0.26856	0.39792	0.53028	0.65047
520	0.11002	0.26815	0.39747	0.52978	0.64992
524	0.10928	0.26797	0.39718	0.52939	0.64944
528	0.10874	0.26713	0.3962	0.52827	0.64819
532	0.10829	0.26616	0.39527	0.52736	0.64731
536	0.10767	0.26618	0.39502	0.52683	0.64652
540	0.10729	0.26555	0.39434	0.52611	0.64576
544	0.10701	0.26554	0.39433	0.52609	0.64574
548	0.10631	0.26482	0.39361	0.52537	0.64501
552	0.10588	0.26438	0.39299	0.52457	0.64406
556	0.10551	0.26345	0.39188	0.52326	0.64257
560	0.10554	0.26286	0.3912	0.5225	0.64172
564	0.10471	0.26297	0.39129	0.52256	0.64177
568	0.10403	0.26304	0.39124	0.5224	0.6415
572	0.10364	0.26165	0.38988	0.52107	0.64019
576	0.10314	0.26159	0.38972	0.5208	0.63983
580	0.10255	0.26169	0.38973	0.52072	0.63966
584	0.10243	0.26046	0.38853	0.51954	0.63851
588	0.10177	0.2601	0.3881	0.51905	0.63796
592	0.10115	0.25935	0.38719	0.51796	0.63671
596	0.10077	0.25992	0.38772	0.51846	0.63717
600	0.10032	0.2594	0.38709	0.51772	0.63633
604	0.09991	0.25848	0.38612	0.51669	0.63525
608	0.09928	0.25871	0.38619	0.51661	0.63502
612	0.09889	0.25761	0.38519	0.5157	0.6342
616	0.09826	0.25691	0.38443	0.51488	0.63332
620	0.098	0.25687	0.38425	0.51456	0.63288
624	0.09745	0.25709	0.38451	0.51485	0.6332
628	0.09702	0.25685	0.3841	0.51427	0.63246
632	0.0964	0.25581	0.38314	0.51338	0.63164
636	0.09601	0.25538	0.38265	0.51285	0.63106
640	0.09561	0.25447	0.38164	0.51173	0.62985
644	0.09502	0.25455	0.38161	0.51157	0.62957
648	0.09479	0.25381	0.38086	0.51082	0.62882
652	0.09425	0.2538	0.38091	0.51094	0.62899
656	0.09369	0.25298	0.37992	0.50976	0.62765
660	0.09359	0.25356	0.38061	0.51056	0.62856
664	0.09287	0.25277	0.37967	0.50946	0.62731
668	0.09231	0.25175	0.3784	0.50794	0.62555
672	0.09209	0.25209	0.3788	0.5084	0.62607
676	0.09154	0.25146	0.37832	0.50808	0.62589
680	0.09113	0.25142	0.37827	0.50801	0.62581
684	0.09092	0.25104	0.37769	0.50723	0.62485
688	0.09052	0.25089	0.37738	0.50675	0.62422
692	0.09018	0.25103	0.37756	0.50697	0.62447
696	0.08911	0.24981	0.3764	0.50587	0.62343
700	0.08882	0.24951	0.37609	0.50555	0.6231
704	0.08822	0.24959	0.37603	0.50536	0.62278
708	0.08813	0.249	0.37521	0.5043	0.62151
712	0.08781	0.24854	0.3748	0.50395	0.6212
716	0.08748	0.24854	0.37476	0.50385	0.62106
720	0.0868	0.24909	0.37536	0.5045	0.62175
724	0.08625	0.24658	0.37271	0.5017	0.61881
728	0.08603	0.24725	0.37333	0.50226	0.61933
732	0.08543	0.24779	0.37408	0.50324	0.62051
736	0.08531	0.24671	0.37286	0.50188	0.61902
740	0.08466	0.2465	0.37254	0.50144	0.61847
744	0.08484	0.24635	0.37238	0.50128	0.61832
748	0.08456	0.24578	0.37157	0.50022	0.61703
752	0.08395	0.24667	0.3725	0.50119	0.61803
756	0.0829	0.24297	0.36881	0.49749	0.61433
760	0.08207	0.24405	0.36998	0.49877	0.61571
764	0.08181	0.2441	0.37	0.49874	0.61564
768	0.08153	0.24274	0.36858	0.49728	0.61414
772	0.08102	0.24347	0.36912	0.49762	0.61428
776	0.08005	0.24237	0.36794	0.49635	0.61294
780	0.08022	0.24199	0.36794	0.49674	0.61369
784	0.07914	0.24207	0.36782	0.49642	0.61318
788	0.0792	0.24127	0.36664	0.49485	0.61125
792	0.07852	0.24112	0.36672	0.49516	0.61178
796	0.07752	0.24153	0.36705	0.49541	0.61195
800	0.07718	0.24116	0.36646	0.49458	0.61091

## Sheet: Fig2c
Comparisons of the measured optical properties of metamaterials in terms of PMMA-SiO2 microstructures contents (0-24 wt%). c emissivity in the atmospheric window (8-13 mm) of metamaterials were obtained with different wt% of PMMA-SiO2 microstructures.
Wavelength/mm	Emissivity/%	Emissivity/%	Emissivity/%	Emissivity/%	Emissivity/%
	PMMA-SiO2 0 wt% (c-PI)	PMMA-SiO2 6 wt%	PMMA-SiO2 12 wt%	PMMA-SiO2 18 wt%	PMMA-SiO2 24 wt%
8.00213	87.6067	89.2461	93.3461	96.0461	98.2461
8.00522	87.5591	89.2514	93.3514	96.0514	98.2514
8.00831	87.5119	89.2573	93.3573	96.0573	98.2573
8.01141	87.4668	89.2637	93.3637	96.0637	98.2637
8.0145	87.4214	89.2691	93.3691	96.0691	98.2691
8.0176	87.3705	89.2711	93.3711	96.0711	98.2711
8.0207	87.309	89.2679	93.3679	96.0679	98.2679
8.0238	87.2346	89.2596	93.3596	96.0596	98.2596
8.02691	87.1486	89.2476	93.3476	96.0476	98.2476
8.03001	87.055	89.2342	93.3342	96.0342	98.2342
8.03312	86.9575	89.2211	93.3212	96.0212	98.2211
8.03623	86.8574	89.2087	93.3087	96.0087	98.2087
8.03935	86.7519	89.1951	93.2951	95.9951	98.1951
8.04247	86.6363	89.1783	93.2782	95.9783	98.1783
8.04559	86.5061	89.1563	93.2563	95.9563	98.1563
8.04871	86.3598	89.1292	93.2292	95.9292	98.1292
8.05183	86.2004	89.0988	93.1988	95.8988	98.0988
8.05496	86.0336	89.0676	93.1676	95.8676	98.0676
8.05809	85.8651	89.0376	93.1376	95.8376	98.0376
8.06122	85.6984	89.0095	93.1095	95.8095	98.0095
8.06436	85.5334	88.9821	93.0821	95.7821	97.9821
8.0675	85.3672	88.9537	93.0537	95.7537	97.9537
8.07063	85.197	88.923	93.023	95.723	97.923
8.07377	85.0228	88.8903	92.9903	95.6903	97.8903
8.07692	84.8476	88.8577	92.9577	95.6577	97.8577
8.08006	84.6772	88.8277	92.9278	95.6278	97.8277
8.08321	84.5169	88.8026	92.9026	95.6026	97.8026
8.08636	84.3695	88.7827	92.8828	95.5828	97.7827
8.08952	84.2337	88.7667	92.8667	95.5667	97.7667
8.09268	84.1052	88.7521	92.8521	95.5521	97.7521
8.09584	83.9793	88.737	92.837	95.537	97.737
8.099	83.8531	88.7209	92.8209	95.5209	97.7209
8.10216	83.727	88.705	92.805	95.505	97.705
8.10532	83.6034	88.6912	92.7912	95.4912	97.6912
8.10849	83.4847	88.6811	92.7811	95.4811	97.6811
8.11167	83.3706	88.6747	92.7747	95.4747	97.6747
8.11484	83.2573	88.6702	92.7702	95.4702	97.6702
8.11802	83.1382	88.665	92.765	95.465	97.665
8.12119	83.0066	88.6571	92.7571	95.4571	97.6571
8.12437	82.8581	88.6458	92.7458	95.4458	97.6458
8.12756	82.6921	88.6322	92.7322	95.4322	97.6322
8.13074	82.5109	88.6183	92.7183	95.4183	97.6183
8.13393	82.3172	88.6056	92.7056	95.4056	97.6056
8.13712	82.1123	88.5944	92.6944	95.3944	97.5944
8.14032	81.8941	88.5832	92.6832	95.3832	97.5832
8.14351	81.6583	88.5696	92.6696	95.3696	97.5696
8.14671	81.4005	88.5516	92.6516	95.3516	97.5516
8.14991	81.118	88.5288	92.6288	95.3288	97.5288
8.15312	80.8114	88.5024	92.6024	95.3024	97.5024
8.15632	80.4838	88.4744	92.5744	95.2744	97.4744
8.15953	80.1386	88.4466	92.5466	95.2466	97.4466
8.16274	79.7777	88.4192	92.5192	95.2192	97.4192
8.16596	79.4006	88.391	92.491	95.191	97.391
8.16917	79.0045	88.3601	92.4601	95.1601	97.3601
8.17239	78.587	88.3247	92.4247	95.1247	97.3247
8.17561	78.1474	88.2848	92.3848	95.0848	97.2848
8.17884	77.6879	88.2418	92.3418	95.0418	97.2418
8.18206	77.2127	88.198	92.298	94.998	97.198
8.18529	76.7265	88.1554	92.2554	94.9554	97.1554
8.18852	76.2324	88.1144	92.2144	94.9144	97.1144
8.19175	75.7313	88.0741	92.1741	94.8741	97.0741
8.19499	75.2225	88.0328	92.1328	94.8328	97.0328
8.19823	74.7052	87.9891	92.0891	94.7891	96.9891
8.20147	74.1809	87.9429	92.0429	94.7429	96.9429
8.20472	73.6537	87.8958	91.9958	94.6958	96.8958
8.20796	73.1305	87.8501	91.9501	94.6501	96.8501
8.21121	72.6192	87.8078	91.9078	94.6078	96.8078
8.21446	72.1269	87.7694	91.8694	94.5694	96.7694
8.21772	71.6582	87.7341	91.8341	94.5341	96.7341
8.22098	71.2155	87.7001	91.8001	94.5001	96.7001
8.22424	70.7997	87.6661	91.7661	94.4661	96.6661
8.2275	70.4112	87.6318	91.7318	94.4318	96.6318
8.23076	70.0516	87.5985	91.6985	94.3985	96.5985
8.23403	69.7231	87.5681	91.6681	94.3681	96.5681
8.2373	69.4279	87.5421	91.642	94.3421	96.5421
8.24057	69.1666	87.5205	91.6205	94.3205	96.5205
8.24385	68.9372	87.5021	91.6021	94.3021	96.5021
8.24713	68.7348	87.4846	91.5846	94.2846	96.4846
8.25041	68.5533	87.466	91.566	94.266	96.466
8.25369	68.3867	87.4459	91.5459	94.2459	96.4459
8.25698	68.2313	87.425	91.525	94.225	96.425
8.26026	68.0868	87.4053	91.5053	94.2053	96.4053
8.26355	67.9553	87.3884	91.4884	94.1884	96.3884
8.26685	67.8399	87.3748	91.4748	94.1748	96.3748
8.27015	67.7439	87.3638	91.4638	94.1638	96.3638
8.27345	67.6694	87.354	91.454	94.154	96.354
8.27675	67.6181	87.3444	91.4444	94.1444	96.3444
8.28005	67.5922	87.3352	91.4352	94.1352	96.3352
8.28336	67.5957	87.3279	91.4279	94.1279	96.3279
8.28667	67.6343	87.3249	91.4249	94.1249	96.3249
8.28998	67.7144	87.3278	91.4278	94.1278	96.3278
8.29329	67.8417	87.3371	91.4371	94.1371	96.3371
8.29661	68.0192	87.3516	91.4516	94.1516	96.3516
8.29993	68.2468	87.3694	91.4694	94.1694	96.3694
8.30325	68.5221	87.389	91.489	94.189	96.389
8.30658	68.8419	87.41	91.51	94.21	96.41
8.30991	69.2046	87.4338	91.5338	94.2338	96.4338
8.31324	69.61	87.4623	91.5623	94.2623	96.4623
8.31657	70.0597	87.4976	91.5976	94.2976	96.4976
8.3199	70.5547	87.54	91.64	94.34	96.54
8.32325	71.0943	87.5887	91.6887	94.3887	96.5887
8.32659	71.6751	87.6417	91.7417	94.4417	96.6417
8.32993	72.2923	87.6974	91.7974	94.4974	96.6974
8.33328	72.9414	87.7553	91.8553	94.5553	96.7553
8.33663	73.6195	87.8162	91.9162	94.6162	96.8162
8.33998	74.3253	87.8819	91.9819	94.6819	96.8819
8.34333	75.0582	87.9536	92.0536	94.7536	96.9536
8.34669	75.8155	88.0312	92.1312	94.8312	97.0312
8.35005	76.5908	88.1131	92.213	94.913	97.1131
8.35342	77.3745	88.1966	92.2966	94.9966	97.1966
8.35678	78.1556	88.2796	92.3796	95.0796	97.2796
8.36015	78.9249	88.3611	92.4611	95.1611	97.3611
8.36352	79.6769	88.4418	92.5418	95.2418	97.4418
8.36689	80.4098	88.5234	92.6234	95.3234	97.5234
8.37027	81.1242	88.6071	92.707	95.407	97.6071
8.37365	81.8196	88.6928	92.7928	95.4928	97.6928
8.37703	82.4933	88.779	92.879	95.579	97.779
8.38042	83.1403	88.8633	92.9633	95.6633	97.8633
8.3838	83.7557	88.9435	93.0435	95.7435	97.9435
8.38719	84.3373	89.0192	93.1192	95.8192	98.0192
8.39059	84.8869	89.0915	93.1915	95.8915	98.0915
8.39398	85.409	89.1627	93.2627	95.9627	98.1627
8.39738	85.9088	89.2346	93.3346	96.0346	98.2346
8.40078	86.3881	89.3075	93.4075	96.1075	98.3075
8.40419	86.8446	89.3803	93.4803	96.1803	98.3803
8.40759	87.2725	89.4507	93.5507	96.2507	98.4507
8.411	87.6652	89.5168	93.6168	96.3168	98.5168
8.41441	88.0193	89.5782	93.6782	96.3782	98.5782
8.41783	88.3355	89.6362	93.7362	96.4362	98.6362
8.42124	88.6184	89.693	93.793	96.493	98.693
8.42466	88.8726	89.7504	93.8504	96.5504	98.7504
8.42809	89.1005	89.8085	93.9085	96.6085	98.8085
8.43152	89.3006	89.8657	93.9657	96.6657	98.8657
8.43495	89.4684	89.9196	94.0196	96.7196	98.9196
8.43838	89.5999	89.968	94.068	96.768	98.968
8.44181	89.6945	90.0103	94.1103	96.8103	99.0103
8.44525	89.756	90.0479	94.1479	96.8479	99.0479
8.44869	89.792	90.083	94.183	96.883	99.083
8.45213	89.81	90.1177	94.2177	96.9177	99.1177
8.45557	89.8148	90.1522	94.2522	96.9522	99.1522
8.45903	89.8066	90.1854	94.2854	96.9854	99.1854
8.46248	89.7829	90.2148	94.3148	97.0148	99.2148
8.46593	89.7405	90.2386	94.3386	97.0386	99.2386
8.46939	89.6794	90.2565	94.3565	97.0565	99.2565
8.47285	89.6035	90.2699	94.3699	97.0699	99.2699
8.47631	89.5196	90.2813	94.3813	97.0813	99.2813
8.47977	89.4343	90.2927	94.3927	97.0927	99.2927
8.48324	89.351	90.3047	94.4047	97.1047	99.3047
8.48671	89.2687	90.3162	94.4162	97.1162	99.3162
8.49019	89.1833	90.3253	94.4253	97.1253	99.3253
8.49367	89.0905	90.3306	94.4305	97.1305	99.3306
8.49714	88.9889	90.3319	94.4319	97.1319	99.3319
8.50063	88.8813	90.3311	94.4311	97.1311	99.3311
8.50411	88.7734	90.3305	94.4305	97.1305	99.3305
8.5076	88.6709	90.332	94.432	97.132	99.332
8.51109	88.5765	90.3356	94.4356	97.1356	99.3356
8.51459	88.4889	90.34	94.4399	97.1399	99.34
8.51808	88.4038	90.3424	94.4424	97.1424	99.3424
8.52158	88.3165	90.341	94.441	97.141	99.341
8.52508	88.2253	90.3353	94.4353	97.1353	99.3353
8.52859	88.1325	90.3268	94.4268	97.1268	99.3268
8.5321	88.0432	90.3178	94.4178	97.1178	99.3178
8.53561	87.9628	90.3101	94.4101	97.1101	99.3101
8.53912	87.894	90.3041	94.4041	97.1041	99.3041
8.54264	87.8351	90.2984	94.3984	97.0984	99.2984
8.54616	87.7816	90.2905	94.3905	97.0905	99.2905
8.54968	87.7282	90.2786	94.3786	97.0786	99.2786
8.55321	87.6721	90.2624	94.3624	97.0624	99.2624
8.55674	87.6137	90.2431	94.3431	97.0431	99.2431
8.56027	87.5562	90.2228	94.3227	97.0228	99.2228
8.5638	87.5021	90.2029	94.3029	97.0029	99.2029
8.56734	87.451	90.1834	94.2835	96.9835	99.1834
8.57088	87.3979	90.1627	94.2627	96.9627	99.1627
8.57442	87.3346	90.1381	94.2381	96.9381	99.1381
8.57797	87.2523	90.1078	94.2078	96.9078	99.1078
8.58152	87.1449	90.0713	94.1713	96.8713	99.0713
8.58507	87.0107	90.0303	94.1303	96.8303	99.0303
8.58862	86.8514	89.9871	94.0871	96.7871	98.9871
8.59218	86.6703	89.9437	94.0437	96.7437	98.9437
8.59574	86.4699	89.9006	94.0006	96.7006	98.9006
8.5993	86.2508	89.8569	93.9569	96.6569	98.8569
8.60288	86.0135	89.8111	93.9111	96.6111	98.8111
8.60644	85.7605	89.7624	93.8624	96.5624	98.7624
8.61002	85.4988	89.7118	93.8118	96.5118	98.7118
8.61359	85.2403	89.6618	93.7618	96.4618	98.6618
8.61717	85	89.6158	93.7158	96.4158	98.6158
8.62075	84.7929	89.5765	93.6765	96.3765	98.5765
8.62433	84.6305	89.5448	93.6448	96.3448	98.5448
8.62793	84.5189	89.5199	93.6198	96.3199	98.5199
8.63152	84.4591	89.4998	93.5998	96.2998	98.4998
8.63511	84.4492	89.4831	93.5831	96.2831	98.4831
8.6387	84.4871	89.4697	93.5697	96.2697	98.4697
8.6423	84.5717	89.4612	93.5612	96.2612	98.4612
8.6459	84.7027	89.4598	93.5598	96.2598	98.4598
8.64951	84.8787	89.4673	93.5673	96.2673	98.4673
8.65312	85.0949	89.4835	93.5834	96.2835	98.4835
8.65673	85.3425	89.5066	93.6066	96.3066	98.5066
8.66035	85.6094	89.5338	93.6338	96.3338	98.5338
8.66396	85.8832	89.5627	93.6626	96.3627	98.5627
8.66758	86.1546	89.592	93.692	96.392	98.592
8.67121	86.4184	89.6226	93.7226	96.4226	98.6226
8.67483	86.6734	89.6559	93.7559	96.4559	98.6559
8.67846	86.9196	89.6929	93.7929	96.4929	98.6929
8.68209	87.1556	89.7333	93.8333	96.5333	98.7333
8.68574	87.3771	89.7748	93.8748	96.5748	98.7748
8.68937	87.5781	89.8147	93.9146	96.6146	98.8147
8.69301	87.7533	89.8504	93.9504	96.6504	98.8504
8.69666	87.9011	89.8813	93.9813	96.6813	98.8813
8.7003	88.0243	89.9086	94.0086	96.7086	98.9086
8.70395	88.1291	89.9346	94.0346	96.7346	98.9346
8.70761	88.2216	89.9609	94.0609	96.7609	98.9609
8.71126	88.305	89.9879	94.0879	96.7879	98.9879
8.71492	88.3786	90.0141	94.1141	96.8141	99.0141
8.71859	88.4386	90.0373	94.1373	96.8373	99.0373
8.72226	88.4815	90.0556	94.1556	96.8556	99.0556
8.72593	88.507	90.0692	94.1692	96.8692	99.0692
8.7296	88.519	90.0797	94.1797	96.8797	99.0797
8.73327	88.5245	90.0899	94.1899	96.8899	99.0899
8.73695	88.53	90.102	94.202	96.902	99.102
8.74063	88.5386	90.1164	94.2164	96.9164	99.1164
8.74432	88.5489	90.1316	94.2316	96.9316	99.1316
8.74801	88.5559	90.1454	94.2454	96.9454	99.1454
8.7517	88.5546	90.1555	94.2555	96.9555	99.1555
8.75539	88.5432	90.1617	94.2617	96.9617	99.1617
8.75909	88.5239	90.1653	94.2652	96.9652	99.1653
8.76279	88.5022	90.1685	94.2685	96.9685	99.1685
8.76649	88.4836	90.1733	94.2733	96.9733	99.1733
8.7702	88.4707	90.1801	94.2801	96.9801	99.1801
8.77392	88.4616	90.1873	94.2873	96.9873	99.1873
8.77763	88.4517	90.1927	94.2927	96.9927	99.1927
8.78134	88.4362	90.1947	94.2947	96.9947	99.1947
8.78506	88.4136	90.1934	94.2934	96.9934	99.1934
8.78878	88.3864	90.1905	94.2905	96.9905	99.1905
8.79251	88.3605	90.1889	94.2889	96.9889	99.1889
8.79624	88.3414	90.1905	94.2905	96.9905	99.1905
8.79997	88.3315	90.1958	94.2958	96.9958	99.1958
8.80371	88.3286	90.2032	94.3032	97.0032	99.2032
8.80745	88.3274	90.2101	94.3101	97.0101	99.2101
8.81119	88.3223	90.2144	94.3144	97.0144	99.2144
8.81493	88.3107	90.2156	94.3156	97.0156	99.2156
8.81868	88.2947	90.2152	94.3152	97.0152	99.2152
8.82243	88.2793	90.2156	94.3156	97.0156	99.2156
8.82618	88.2695	90.2186	94.3186	97.0186	99.2186
8.82994	88.267	90.2247	94.3247	97.0247	99.2247
8.8337	88.2691	90.2324	94.3324	97.0324	99.2324
8.83747	88.2697	90.2394	94.3393	97.0393	99.2394
8.84123	88.2623	90.2437	94.3437	97.0437	99.2437
8.845	88.2438	90.2451	94.3451	97.0451	99.2451
8.84877	88.2156	90.2451	94.3451	97.0451	99.2451
8.85255	88.1826	90.246	94.346	97.046	99.246
8.85633	88.1503	90.2497	94.3497	97.0497	99.2497
8.86011	88.1214	90.2561	94.3561	97.0561	99.2561
8.8639	88.0942	90.2636	94.3636	97.0636	99.2636
8.86769	88.0641	90.2696	94.3696	97.0696	99.2696
8.87149	88.026	90.2723	94.3723	97.0723	99.2723
8.87528	87.9777	90.2713	94.3713	97.0713	99.2713
8.87908	87.9208	90.2683	94.3683	97.0683	99.2683
8.88288	87.8603	90.2659	94.3659	97.0659	99.2659
8.88668	87.801	90.266	94.366	97.066	99.266
8.89049	87.7451	90.2687	94.3687	97.0687	99.2687
8.89431	87.6908	90.2723	94.3723	97.0723	99.2723
8.89813	87.6333	90.2742	94.3742	97.0742	99.2742
8.90195	87.5681	90.2721	94.3721	97.0721	99.2721
8.90577	87.4938	90.2659	94.3659	97.0659	99.2659
8.90959	87.4134	90.2573	94.3573	97.0573	99.2573
8.91342	87.3327	90.2489	94.3489	97.0489	99.2489
8.91725	87.2576	90.2429	94.3428	97.0429	99.2429
8.92108	87.1909	90.2394	94.3394	97.0394	99.2394
8.92492	87.1309	90.2371	94.3371	97.0371	99.2371
8.92877	87.073	90.2335	94.3335	97.0335	99.2335
8.93262	87.0123	90.2267	94.3267	97.0267	99.2267
8.93646	86.9468	90.2167	94.3167	97.0167	99.2167
8.94031	86.8785	90.2053	94.3053	97.0053	99.2053
8.94417	86.812	90.1954	94.2954	96.9954	99.1954
8.94803	86.7518	90.189	94.289	96.989	99.189
8.95189	86.6988	90.1864	94.2864	96.9864	99.1864
8.95575	86.6494	90.1856	94.2856	96.9856	99.1856
8.95963	86.5969	90.1837	94.2836	96.9836	99.1837
8.9635	86.5342	90.1782	94.2782	96.9782	99.1782
8.96737	86.4574	90.1685	94.2685	96.9685	99.1685
8.97125	86.3666	90.1561	94.2561	96.9561	99.1561
8.97513	86.265	90.1434	94.2434	96.9434	99.1434
8.97901	86.1554	90.1326	94.2326	96.9326	99.1326
8.9829	86.0371	90.1241	94.2241	96.9241	99.1241
8.98679	85.9049	90.1166	94.2165	96.9166	99.1166
8.9907	85.75	90.1074	94.2074	96.9074	99.1074
8.99459	85.5636	90.0948	94.1949	96.8949	99.0948
8.99849	85.3402	90.0786	94.1786	96.8786	99.0786
9.0024	85.079	90.0605	94.1605	96.8605	99.0605
9.00631	84.7826	90.0431	94.1431	96.8431	99.0431
9.01022	84.4548	90.0286	94.1286	96.8286	99.0286
9.01413	84.097	90.0172	94.1172	96.8172	99.0172
9.01806	83.7069	90.0075	94.1075	96.8075	99.0075
9.02198	83.2801	89.997	94.097	96.797	98.997
9.02591	82.8124	89.9837	94.0837	96.7837	98.9837
9.02983	82.3026	89.9673	94.0673	96.7673	98.9673
9.03377	81.7538	89.9498	94.0498	96.7498	98.9498
9.0377	81.172	89.9338	94.0338	96.7338	98.9338
9.04164	80.5638	89.9215	94.0215	96.7215	98.9215
9.04558	79.9337	89.9132	94.0132	96.7132	98.9132
9.04953	79.283	89.9073	94.0073	96.7073	98.9073
9.05349	79.6112	89.9009	94.0009	96.7009	98.9009
9.05744	79.9174	89.8918	93.9918	96.6918	98.8918
9.06139	79.2033	89.8793	93.9793	96.6793	98.8793
9.06535	79.4737	89.8648	93.9648	96.6648	98.8648
9.06932	79.7353	89.8508	93.9508	96.6508	98.8508
9.07328	78.9952	89.8395	93.9395	96.6395	98.8395
9.07725	78.2583	89.8313	93.9313	96.6313	98.8313
9.08123	77.5265	89.825	93.925	96.625	98.825
9.08521	76.7994	89.8183	93.9184	96.6184	98.8183
9.08919	76.0754	89.8097	93.9097	96.6097	98.8097
9.09317	75.3545	89.7988	93.8988	96.5988	98.7988
9.09716	74.6387	89.7873	93.8873	96.5873	98.7873
9.10115	73.9321	89.7776	93.8776	96.5776	98.7776
9.10515	73.2396	89.7714	93.8714	96.5714	98.7714
9.10914	72.565	89.7686	93.8687	96.5687	98.7686
9.11315	71.9103	89.7676	93.8676	96.5676	98.7676
9.11716	71.2757	89.7655	93.8655	96.5655	98.7655
9.12117	70.6601	89.7602	93.8602	96.5602	98.7602
9.12518	70.0635	89.7517	93.8517	96.5517	98.7517
9.12919	69.4874	89.7415	93.8415	96.5415	98.7415
9.13321	68.9352	89.7324	93.8324	96.5324	98.7324
9.13723	68.4116	89.7264	93.8264	96.5264	98.7264
9.14126	67.9209	89.7238	93.8238	96.5238	98.7238
9.1453	67.4655	89.7229	93.8229	96.5229	98.7229
9.14933	67.046	89.7212	93.8212	96.5212	98.7212
9.15337	66.6612	89.7165	93.8166	96.5165	98.7165
9.15741	66.3099	89.7089	93.8089	96.5089	98.7089
9.16145	65.9926	89.6999	93.7999	96.4999	98.6999
9.1655	65.7125	89.6925	93.7925	96.4925	98.6925
9.16955	65.4744	89.6889	93.7888	96.4889	98.6889
9.1736	65.2844	89.6895	93.7895	96.4895	98.6895
9.17766	65.1474	89.6929	93.7929	96.4929	98.6929
9.18173	65.0661	89.6965	93.7965	96.4965	98.6965
9.1858	65.0415	89.6982	93.7982	96.4982	98.6982
9.18987	65.0733	89.6976	93.7976	96.4976	98.6976
9.19394	65.1623	89.6958	93.7958	96.4958	98.6958
9.19802	65.312	89.6951	93.7952	96.4951	98.6951
9.2021	65.528	89.6973	93.7973	96.4973	98.6973
9.20618	65.817	89.7024	93.8024	96.5024	98.7024
9.21027	66.1855	89.7088	93.8088	96.5088	98.7088
9.21436	66.6377	89.7143	93.8143	96.5143	98.7143
9.21846	67.1764	89.7172	93.8172	96.5172	98.7172
9.22256	67.8039	89.718	93.818	96.518	98.718
9.22666	68.5237	89.7191	93.8191	96.5191	98.7191
9.23076	69.3416	89.7235	93.8235	96.5235	98.7235
9.23487	70.264	89.7334	93.8334	96.5334	98.7334
9.23898	71.2952	89.749	93.849	96.549	98.749
9.2431	72.434	89.7683	93.8683	96.5683	98.7683
9.24722	73.6709	89.7881	93.8881	96.5881	98.7881
9.25135	74.9883	89.806	93.906	96.606	98.806
9.25548	76.3627	89.8215	93.9215	96.6215	98.8215
9.25961	77.7671	89.836	93.936	96.636	98.836
9.26375	79.1729	89.8522	93.9522	96.6522	98.8522
9.26788	80.5506	89.8722	93.9722	96.6722	98.8722
9.27203	81.8683	89.8959	93.9959	96.6959	98.8959
9.27617	83.0918	89.9212	94.0212	96.7212	98.9212
9.28033	84.1872	89.9447	94.0447	96.7447	98.9447
9.28448	85.1241	89.9634	94.0634	96.7634	98.9634
9.28864	85.8808	89.9762	94.0762	96.7762	98.9762
9.2928	86.4457	89.984	94.084	96.784	98.984
9.29696	86.816	89.9889	94.0889	96.7889	98.9889
9.30113	86.9933	89.9928	94.0928	96.7928	98.9928
9.3053	86.978	89.9957	94.0957	96.7957	98.9957
9.30948	86.7673	89.9961	94.0961	96.7961	98.9961
9.31367	86.3551	89.9917	94.0917	96.7917	98.9917
9.31785	85.7352	89.9808	94.0808	96.7808	98.9808
9.32204	84.905	89.9638	94.0637	96.7638	98.9638
9.32623	83.8685	89.9431	94.0431	96.7431	98.9431
9.33042	82.6361	89.9222	94.0222	96.7222	98.9222
9.33462	81.2243	89.9038	94.0038	96.7038	98.9038
9.33882	79.6539	89.8885	93.9885	96.6885	98.8885
9.34303	77.951	89.8748	93.9748	96.6748	98.8748
9.34724	76.1463	89.8602	93.9602	96.6602	98.8602
9.35146	74.2761	89.8426	93.9426	96.6426	98.8426
9.35567	72.3808	89.8215	93.9215	96.6215	98.8215
9.3599	70.5021	89.799	93.899	96.599	98.799
9.36412	68.6798	89.7778	93.8778	96.5778	98.7778
9.36835	66.9495	89.7604	93.8604	96.5604	98.7604
9.37258	65.3412	89.7474	93.8474	96.5474	98.7474
9.37682	63.8784	89.7374	93.8375	96.5375	98.7374
9.38107	62.5791	89.7282	93.8282	96.5282	98.7282
9.38531	61.4567	89.7176	93.8176	96.5176	98.7176
9.38956	60.5223	89.7055	93.8055	96.5055	98.7055
9.39381	59.7875	89.6937	93.7937	96.4937	98.6937
9.39806	59.2678	89.6849	93.7849	96.4849	98.6849
9.40232	58.9856	89.6814	93.7814	96.4814	98.6814
9.40659	58.9704	89.6839	93.7839	96.4839	98.6839
9.41085	59.256	89.6909	93.7909	96.4909	98.6909
9.41513	59.8754	89.7001	93.8002	96.5002	98.7001
9.41941	60.8535	89.7097	93.8097	96.5097	98.7097
9.42369	62.1998	89.7193	93.8193	96.5193	98.7193
9.42797	63.9022	89.7305	93.8305	96.5305	98.7305
9.43225	65.9231	89.7456	93.8456	96.5456	98.7456
9.43654	68.1967	89.7661	93.8661	96.5661	98.7661
9.44084	70.6287	89.7916	93.8916	96.5916	98.7916
9.44514	73.1001	89.8193	93.9193	96.6193	98.8193
9.44945	75.4763	89.8452	93.9451	96.6452	98.8452
9.45375	77.6207	89.8657	93.9657	96.6657	98.8657
9.45806	79.4107	89.8791	93.9791	96.6791	98.8791
9.46238	80.7507	89.8858	93.9858	96.6858	98.8858
9.46669	81.5775	89.8875	93.9875	96.6875	98.8875
9.47102	81.8597	89.8859	93.9859	96.6859	98.8859
9.47534	81.5928	89.8815	93.9815	96.6815	98.8815
9.47967	80.7946	89.873	93.973	96.673	98.873
9.48401	79.5026	89.8588	93.9588	96.6588	98.8588
9.48835	77.7733	89.838	93.938	96.638	98.838
9.49269	75.6801	89.8114	93.9113	96.6114	98.8114
9.49704	73.3088	89.7816	93.8816	96.5816	98.7816
9.50139	70.7508	89.7522	93.8522	96.5522	98.7522
9.50574	68.0959	89.7259	93.8259	96.5259	98.7259
9.5101	65.4257	89.7036	93.8036	96.5036	98.7036
9.51447	62.8097	89.684	93.784	96.484	98.684
9.51883	60.3021	89.6648	93.7648	96.4648	98.6648
9.5232	57.9408	89.6443	93.7443	96.4443	98.6443
9.52758	55.7475	89.6223	93.7224	96.4223	98.6223
9.53195	53.7305	89.6005	93.7005	96.4005	98.6005
9.53633	51.8877	89.5813	93.6813	96.3813	98.5813
9.54072	50.2117	89.5666	93.6666	96.3666	98.5666
9.54511	48.6927	89.5563	93.6564	96.3564	98.5563
9.5495	47.3201	89.5487	93.6487	96.3487	98.5487
9.55391	46.0829	89.5407	93.6407	96.3407	98.5407
9.55831	44.9677	89.5303	93.6303	96.3303	98.5303
9.56272	43.96	89.5169	93.6169	96.3169	98.5169
9.56713	43.045	89.5022	93.6022	96.3022	98.5022
9.57154	42.2101	89.4886	93.5886	96.2886	98.4886
9.57596	41.4477	89.4781	93.5781	96.2781	98.4781
9.58038	40.7552	89.4708	93.5708	96.2708	98.4708
9.58481	40.1332	89.4651	93.5651	96.2651	98.4651
9.58924	39.5829	89.458	93.558	96.258	98.458
9.59368	39.1022	89.4471	93.5471	96.2471	98.4471
9.59812	38.6851	89.4321	93.5321	96.2321	98.4321
9.60256	38.3227	89.4144	93.5144	96.2144	98.4144
9.60701	38.0054	89.3969	93.4968	96.1968	98.3969
9.61146	37.7262	89.382	93.4819	96.182	98.382
9.61591	37.4801	89.3706	93.4706	96.1706	98.3706
9.62037	37.263	89.3618	93.4618	96.1618	98.3618
9.62483	37.0688	89.3532	93.4532	96.1532	98.3532
9.62931	36.8864	89.343	93.443	96.143	98.343
9.63378	36.7008	89.3304	93.4304	96.1304	98.3304
9.63826	36.495	89.3163	93.4163	96.1163	98.3163
9.64274	36.2548	89.3027	93.4027	96.1027	98.3027
9.64722	35.9721	89.291	93.391	96.091	98.291
9.65171	35.6463	89.2812	93.3812	96.0812	98.2812
9.6562	35.2829	89.2717	93.3717	96.0717	98.2717
9.66071	34.8901	89.2599	93.3599	96.0599	98.2599
9.66521	34.4758	89.2441	93.3441	96.0441	98.2441
9.66971	34.0462	89.2241	93.3241	96.0241	98.2241
9.67422	33.6072	89.2015	93.3015	96.0015	98.2015
9.67873	33.1669	89.1789	93.2789	95.9789	98.1789
9.68325	32.7378	89.1584	93.2584	95.9584	98.1584
9.68777	32.3376	89.1406	93.2405	95.9406	98.1406
9.6923	31.9861	89.124	93.2241	95.924	98.124
9.69684	31.7015	89.1065	93.2065	95.9065	98.1065
9.70137	31.4965	89.0859	93.1859	95.8859	98.0859
9.70591	31.3773	89.0616	93.1616	95.8616	98.0616
9.71045	31.3454	89.035	93.135	95.835	98.035
9.715	31.4031	89.0082	93.1082	95.8082	98.0082
9.71955	31.5572	88.9834	93.0834	95.7834	97.9834
9.72411	31.8219	88.9614	93.0614	95.7614	97.9614
9.72867	32.2167	88.9415	93.0415	95.7415	97.9415
9.73324	32.7636	88.9222	93.0222	95.7222	97.9222
9.73781	33.4837	88.9025	93.0025	95.7025	97.9025
9.74238	34.3955	88.8825	92.9825	95.6825	97.8825
9.74696	35.5172	88.8641	92.9641	95.6641	97.8641
9.75154	36.8683	88.8493	92.9493	95.6493	97.8493
9.75613	38.4712	88.84	92.94	95.64	97.84
9.76072	40.347	88.8363	92.9363	95.6363	97.8363
9.76531	42.5087	88.8367	92.9367	95.6367	97.8367
9.76992	44.952	88.8391	92.9391	95.6391	97.8391
9.77452	47.6483	88.842	92.942	95.642	97.842
9.77913	50.5424	88.8453	92.9453	95.6453	97.8453
9.78374	53.5561	88.8502	92.9502	95.6502	97.8502
9.78836	56.594	88.8586	92.9586	95.6586	97.8586
9.79298	59.55	88.8712	92.9712	95.6712	97.8712
9.7976	62.3126	88.8868	92.9868	95.6868	97.8868
9.80223	64.7705	88.9018	93.0018	95.7018	97.9018
9.80687	66.8197	88.9115	93.0115	95.7115	97.9115
9.81151	68.373	88.9117	93.0117	95.7117	97.9117
9.81615	69.3696	88.8997	92.9997	95.6997	97.8997
9.8208	69.7823	88.8755	92.9755	95.6755	97.8755
9.82545	69.619	88.8406	92.9406	95.6406	97.8406
9.83011	68.92	88.7971	92.8971	95.5971	97.7971
9.83477	67.7519	88.7464	92.8464	95.5464	97.7464
9.83943	66.2007	88.6892	92.7892	95.4892	97.6892
9.84411	64.3649	88.6256	92.7256	95.4256	97.6256
9.84878	62.3481	88.5564	92.6564	95.3564	97.5564
9.85346	60.2523	88.4837	92.5837	95.2837	97.4837
9.85814	58.1715	88.4108	92.5108	95.2108	97.4108
9.86283	56.1887	88.3412	92.4412	95.1412	97.3412
9.86752	54.3758	88.2774	92.3774	95.0774	97.2774
9.87221	52.7966	88.2203	92.3203	95.0203	97.2203
9.87691	51.5103	88.1692	92.2692	94.9692	97.1692
9.88163	50.573	88.1231	92.2231	94.9231	97.1231
9.88634	50.0374	88.0813	92.1813	94.8813	97.0813
9.89105	49.9484	88.0453	92.1453	94.8453	97.0453
9.89577	50.3365	88.0178	92.1178	94.8178	97.0178
9.90049	51.2097	88.0024	92.1024	94.8024	97.0024
9.90522	52.5442	88.0012	92.1012	94.8012	97.0012
9.90995	54.2754	88.0142	92.1142	94.8142	97.0142
9.91468	56.293	88.0382	92.1382	94.8382	97.0382
9.91943	58.4431	88.0682	92.1682	94.8682	97.0682
9.92418	60.5406	88.0981	92.1981	94.8981	97.0981
9.92893	62.3905	88.1227	92.2227	94.9227	97.1227
9.93368	63.8121	88.1381	92.2381	94.9381	97.1381
9.93844	64.6621	88.1417	92.2417	94.9417	97.1417
9.9432	64.8492	88.1316	92.2316	94.9316	97.1316
9.94797	64.3402	88.1057	92.2057	94.9057	97.1057
9.95274	63.1597	88.0621	92.1621	94.8621	97.0621
9.95752	61.3828	87.9997	92.0997	94.7997	96.9997
9.96231	59.1239	87.9194	92.0194	94.7194	96.9194
9.9671	56.5212	87.8244	91.9244	94.6244	96.8244
9.97189	53.7192	87.7198	91.8199	94.5199	96.7198
9.97668	50.8528	87.6119	91.7119	94.4119	96.6119
9.98148	48.0354	87.5056	91.6056	94.3056	96.5056
9.98629	45.3528	87.4041	91.5041	94.2041	96.4041
9.9911	42.8605	87.3079	91.4079	94.1079	96.3079
9.99591	40.5855	87.2161	91.3161	94.0161	96.2161
10.0007	38.5296	87.1274	91.2275	93.9274	96.1274
10.0056	36.6763	87.0415	91.1415	93.8415	96.0415
10.0104	34.9998	86.9589	91.0589	93.7589	95.9589
10.0152	33.4737	86.8812	90.9812	93.6812	95.8812
10.0201	32.0792	86.8093	90.9093	93.6093	95.8093
10.0249	30.808	86.7433	90.8433	93.5433	95.7433
10.0297	29.6602	86.6819	90.7819	93.4819	95.6819
10.0346	28.6399	86.6234	90.7234	93.4234	95.6234
10.0395	27.7486	86.5662	90.6662	93.3662	95.5662
10.0443	26.9819	86.5102	90.6102	93.3102	95.5102
10.0492	26.3295	86.4566	90.5567	93.2566	95.4566
10.0541	25.7787	86.4075	90.5075	93.2075	95.4075
10.0589	25.3193	86.3643	90.4643	93.1643	95.3643
10.0638	24.9451	86.3274	90.4274	93.1274	95.3274
10.0687	24.6534	86.2956	90.3956	93.0956	95.2956
10.0736	24.4412	86.267	90.367	93.067	95.267
10.0785	24.3008	86.2397	90.3397	93.0397	95.2397
10.0834	24.219	86.213	90.313	93.013	95.213
10.0883	24.1789	86.1876	90.2876	92.9876	95.1876
10.0932	24.1641	86.165	90.265	92.965	95.165
10.0981	24.164	86.1462	90.2462	92.9462	95.1462
10.103	24.1748	86.1315	90.2315	92.9315	95.1315
10.108	24.198	86.1197	90.2197	92.9197	95.1197
10.1129	24.2365	86.1088	90.2088	92.9088	95.1088
10.1178	24.2899	86.0972	90.1972	92.8972	95.0972
10.1228	24.3533	86.0843	90.1843	92.8843	95.0843
10.1277	24.4183	86.0709	90.1709	92.8709	95.0709
10.1326	24.4775	86.0582	90.1582	92.8582	95.0582
10.1376	24.5278	86.0477	90.1477	92.8477	95.0477
10.1426	24.5715	86.0392	90.1392	92.8392	95.0392
10.1475	24.6148	86.0316	90.1316	92.8316	95.0316
10.1525	24.6632	86.0228	90.1227	92.8227	95.0228
10.1575	24.718	86.0109	90.1108	92.8109	95.0109
10.1624	24.7756	85.9953	90.0953	92.7953	94.9953
10.1674	24.8294	85.977	90.077	92.777	94.977
10.1724	24.8749	85.9576	90.0576	92.7576	94.9576
10.1774	24.9133	85.9389	90.0389	92.7389	94.9389
10.1824	24.9522	85.9216	90.0216	92.7216	94.9216
10.1874	25.0035	85.9051	90.0051	92.7051	94.9051
10.1924	25.0776	85.8881	89.9881	92.6881	94.8881
10.1974	25.1794	85.8694	89.9694	92.6694	94.8694
10.2024	25.3058	85.8488	89.9488	92.6488	94.8488
10.2074	25.4486	85.8272	89.9271	92.6272	94.8272
10.2125	25.5985	85.8062	89.9062	92.6062	94.8062
10.2175	25.7506	85.7874	89.8873	92.5874	94.7874
10.2225	25.9056	85.7711	89.8711	92.5711	94.7711
10.2276	26.0685	85.7567	89.8567	92.5567	94.7567
10.2326	26.2444	85.7426	89.8426	92.5426	94.7426
10.2377	26.4341	85.7276	89.8276	92.5276	94.7276
10.2427	26.6333	85.7112	89.8112	92.5112	94.7112
10.2478	26.8338	85.694	89.794	92.494	94.694
10.2529	27.0284	85.6773	89.7773	92.4773	94.6773
10.2579	27.215	85.6618	89.7618	92.4618	94.6618
10.263	27.3978	85.6477	89.7477	92.4477	94.6477
10.2681	27.586	85.6339	89.7339	92.4339	94.6339
10.2732	27.789	85.6188	89.7188	92.4188	94.6188
10.2783	28.0125	85.6016	89.7016	92.4016	94.6016
10.2834	28.257	85.5822	89.6822	92.3822	94.5822
10.2885	28.5189	85.5622	89.6622	92.3622	94.5622
10.2936	28.794	85.5434	89.6434	92.3434	94.5434
10.2987	29.0816	85.5271	89.6271	92.3271	94.5271
10.3038	29.385	85.5134	89.6133	92.3133	94.5134
10.3089	29.7095	85.5008	89.6008	92.3008	94.5008
10.314	30.0586	85.4873	89.5873	92.2873	94.4873
10.3192	30.4306	85.4715	89.5714	92.2715	94.4715
10.3243	30.8177	85.4528	89.5528	92.2528	94.4528
10.3294	31.2081	85.4326	89.5326	92.2326	94.4326
10.3346	31.5906	85.413	89.513	92.213	94.413
10.3397	31.9577	85.3956	89.4956	92.1956	94.3956
10.3449	32.3068	85.3811	89.4811	92.1811	94.3811
10.3501	32.638	85.3683	89.4683	92.1683	94.3683
10.3552	32.9503	85.3553	89.4553	92.1553	94.3553
10.3604	33.2385	85.3401	89.4401	92.1401	94.3401
10.3656	33.4926	85.3217	89.4218	92.1218	94.3217
10.3708	33.6998	85.3006	89.4006	92.1006	94.3006
10.3759	33.8491	85.2779	89.3779	92.0779	94.2779
10.3811	33.934	85.255	89.355	92.055	94.255
10.3863	33.9542	85.232	89.332	92.032	94.232
10.3916	33.9136	85.2083	89.3083	92.0083	94.2083
10.3968	33.8171	85.1821	89.2821	91.9821	94.1821
10.402	33.6682	85.1522	89.2522	91.9522	94.1522
10.4072	33.4677	85.1182	89.2182	91.9182	94.1182
10.4124	33.2165	85.0811	89.181	91.8811	94.0811
10.4176	32.9182	85.0426	89.1426	91.8426	94.0426
10.4229	32.5829	85.0044	89.1043	91.8043	94.0044
10.4281	32.2269	84.9669	89.0669	91.7669	93.9669
10.4334	31.8707	84.9298	89.0298	91.7298	93.9298
10.4386	31.5336	84.8916	88.9916	91.6916	93.8916
10.4439	31.2295	84.8513	88.9513	91.6513	93.8513
10.4491	30.9647	84.8089	88.9089	91.6089	93.8089
10.4544	30.7386	84.7653	88.8653	91.5653	93.7653
10.4597	30.5483	84.7224	88.8224	91.5224	93.7224
10.4649	30.3923	84.6818	88.7818	91.4818	93.6818
10.4702	30.2731	84.6442	88.7442	91.4442	93.6442
10.4755	30.1959	84.6089	88.7088	91.4089	93.6089
10.4808	30.1656	84.5743	88.6743	91.3743	93.5743
10.4861	30.1829	84.5392	88.6392	91.3392	93.5392
10.4914	30.2429	84.503	88.603	91.303	93.503
10.4967	30.3369	84.4667	88.5667	91.2667	93.4667
10.502	30.4563	84.4316	88.5315	91.2315	93.4316
10.5074	30.5958	84.3989	88.4989	91.1989	93.3989
10.5127	30.7554	84.3693	88.4693	91.1693	93.3693
10.518	30.9386	84.3418	88.4418	91.1418	93.3418
10.5234	31.1487	84.3149	88.4149	91.1149	93.3149
10.5287	31.3851	84.2873	88.3873	91.0873	93.2873
10.534	31.643	84.2585	88.3585	91.0585	93.2585
10.5394	31.9146	84.2291	88.3291	91.0291	93.2291
10.5448	32.1932	84.2006	88.3006	91.0006	93.2006
10.5501	32.4768	84.1741	88.2741	90.9741	93.1741
10.5555	32.7687	84.15	88.25	90.95	93.15
10.5609	33.0756	84.1277	88.2277	90.9277	93.1277
10.5662	33.4034	84.1056	88.2056	90.9056	93.1056
10.5716	33.7546	84.0822	88.1822	90.8822	93.0822
10.577	34.1264	84.057	88.157	90.857	93.057
10.5824	34.5139	84.0303	88.1304	90.8303	93.0303
10.5878	34.913	84.0036	88.1036	90.8036	93.0036
10.5932	35.3243	83.978	88.078	90.778	92.978
10.5986	35.7537	83.9539	88.0539	90.7539	92.9539
10.6041	36.2096	83.9309	88.0309	90.7309	92.9309
10.6095	36.6996	83.908	88.008	90.708	92.908
10.6149	37.2263	83.8843	87.9844	90.6843	92.8843
10.6203	37.7872	83.8602	87.9602	90.6602	92.8602
10.6258	38.3758	83.8367	87.9367	90.6367	92.8367
10.6312	38.9862	83.8156	87.9156	90.6156	92.8156
10.6367	39.6155	83.7985	87.8985	90.5985	92.7985
10.6421	40.2651	83.7859	87.8859	90.5859	92.7859
10.6476	40.9384	83.7772	87.8772	90.5772	92.7772
10.6531	41.6382	83.771	87.871	90.571	92.771
10.6585	42.3643	83.7661	87.8661	90.5661	92.7661
10.664	43.1132	83.7618	87.8618	90.5618	92.7618
10.6695	43.881	83.7589	87.8589	90.5589	92.7589
10.675	44.6662	83.7587	87.8587	90.5587	92.7587
10.6805	45.4713	83.7625	87.8625	90.5625	92.7625
10.686	46.3026	83.7708	87.8708	90.5708	92.7708
10.6915	47.1671	83.783	87.883	90.583	92.783
10.697	48.0687	83.7981	87.8981	90.5981	92.7981
10.7025	49.0059	83.8151	87.9151	90.6151	92.8151
10.7081	49.9719	83.834	87.934	90.634	92.834
10.7136	50.9572	83.8559	87.9559	90.6559	92.8559
10.7191	51.9522	83.8824	87.9824	90.6824	92.8824
10.7247	52.9492	83.9147	88.0148	90.7147	92.9147
10.7302	53.9416	83.9528	88.0528	90.7528	92.9528
10.7358	54.9216	83.995	88.095	90.795	92.995
10.7413	55.8787	84.0386	88.1386	90.8386	93.0386
10.7469	56.798	84.0806	88.1806	90.8806	93.0806
10.7525	57.6625	84.119	88.219	90.919	93.119
10.7581	58.4556	84.1531	88.2531	90.9531	93.1531
10.7636	59.1633	84.183	88.283	90.983	93.183
10.7692	59.7749	84.2086	88.3086	91.0086	93.2086
10.7748	60.2823	84.2292	88.3292	91.0292	93.2292
10.7804	60.6779	84.2426	88.3426	91.0426	93.2426
10.786	60.9536	84.246	88.346	91.046	93.246
10.7916	61.102	84.2368	88.3368	91.0368	93.2368
10.7973	61.1178	84.2135	88.3135	91.0135	93.2135
10.8029	61.0007	84.1766	88.2766	90.9766	93.1766
10.8085	60.7571	84.1278	88.2278	90.9278	93.1278
10.8141	60.3995	84.0691	88.1691	90.8691	93.0691
10.8198	59.9453	84.0025	88.1025	90.8025	93.0025
10.8254	59.4152	83.9288	88.0289	90.7288	92.9288
10.8311	58.8304	83.8487	87.9487	90.6487	92.8487
10.8367	58.2116	83.7627	87.8627	90.5627	92.7627
10.8424	57.579	83.6721	87.7721	90.4721	92.6721
10.8481	56.9516	83.5795	87.6795	90.3795	92.5795
10.8538	56.3481	83.4874	87.5874	90.2874	92.4874
10.8594	55.7865	83.3986	87.4986	90.1986	92.3986
10.8651	55.2833	83.3145	87.4145	90.1145	92.3145
10.8708	54.8518	83.2357	87.3357	90.0357	92.2357
10.8765	54.5007	83.1618	87.2618	89.9618	92.1618
10.8822	54.2333	83.0926	87.1926	89.8926	92.0926
10.8879	54.0483	83.0285	87.1285	89.8285	92.0285
10.8937	53.9419	82.9703	87.0703	89.7703	91.9703
10.8994	53.9102	82.9196	87.0196	89.7196	91.9196
10.9051	53.9508	82.8773	86.9773	89.6773	91.8773
10.9108	54.0629	82.8434	86.9434	89.6434	91.8434
10.9166	54.2454	82.8169	86.9169	89.6169	91.8169
10.9223	54.4958	82.7963	86.8963	89.5963	91.7963
10.9281	54.8089	82.7802	86.8802	89.5802	91.7802
10.9339	55.1784	82.7681	86.8681	89.5681	91.7681
10.9396	55.5991	82.761	86.861	89.561	91.761
10.9454	56.0692	82.7605	86.8605	89.5605	91.7605
10.9512	56.5903	82.7681	86.8681	89.5681	91.7681
10.957	57.1662	82.7848	86.8848	89.5848	91.7848
10.9627	57.7994	82.8102	86.9102	89.6102	91.8102
10.9686	58.488	82.8433	86.9433	89.6433	91.8433
10.9743	59.2254	82.8825	86.9826	89.6826	91.8825
10.9802	60.0007	82.9272	87.0272	89.7272	91.9272
10.986	60.8023	82.9771	87.077	89.7771	91.9771
10.9918	61.6204	83.0326	87.1326	89.8326	92.0326
10.9976	62.4479	83.0939	87.1939	89.8939	92.0939
11.0035	63.2793	83.1603	87.2603	89.9603	92.1603
11.0093	64.1082	83.2298	87.3298	90.0298	92.2298
11.0152	64.9259	83.2999	87.3999	90.0999	92.2999
11.021	65.7217	83.3682	87.4682	90.1682	92.3682
11.0269	66.4847	83.4335	87.5335	90.2335	92.4335
11.0327	67.2066	83.4958	87.5958	90.2958	92.4958
11.0386	67.8834	83.5562	87.6562	90.3562	92.5562
11.0445	68.515	83.6157	87.7157	90.4157	92.6157
11.0504	69.1025	83.6742	87.7742	90.4742	92.6742
11.0563	69.6464	83.7304	87.8304	90.5304	92.7304
11.0622	70.1447	83.782	87.882	90.582	92.782
11.068	70.594	83.8269	87.9269	90.6269	92.8269
11.074	70.9915	83.8639	87.9639	90.6639	92.8639
11.0799	71.3368	83.8934	87.9934	90.6934	92.8934
11.0858	71.6324	83.9167	88.0167	90.7167	92.9167
11.0917	71.8827	83.9352	88.0352	90.7352	92.9352
11.0977	72.091	83.9495	88.0495	90.7495	92.9495
11.1036	72.2579	83.9586	88.0586	90.7586	92.9586
11.1096	72.3802	83.9608	88.0608	90.7608	92.9608
11.1155	72.453	83.9542	88.0542	90.7542	92.9542
11.1215	72.472	83.938	88.038	90.738	92.938
11.1274	72.4356	83.9125	88.0125	90.7125	92.9125
11.1334	72.3456	83.8787	87.9787	90.6787	92.8787
11.1394	72.206	83.8376	87.9377	90.6376	92.8376
11.1454	72.0203	83.7897	87.8897	90.5897	92.7897
11.1514	71.7905	83.7341	87.8341	90.5341	92.7341
11.1574	71.5162	83.6697	87.7697	90.4697	92.6697
11.1634	71.1967	83.5957	87.6957	90.3957	92.5957
11.1694	70.8327	83.5127	87.6127	90.3127	92.5127
11.1754	70.4291	83.4226	87.5226	90.2226	92.4226
11.1814	69.9943	83.3282	87.4282	90.1282	92.3282
11.1875	69.5393	83.2319	87.3319	90.0319	92.2319
11.1935	69.0754	83.1352	87.2352	89.9352	92.1352
11.1995	68.6117	83.0378	87.1378	89.8378	92.0378
11.2056	68.1545	82.9389	87.0389	89.7389	91.9389
11.2116	67.7072	82.8373	86.9373	89.6373	91.8373
11.2177	67.2718	82.7329	86.8329	89.5329	91.7329
11.2238	66.851	82.6266	86.7266	89.4266	91.6266
11.2299	66.4485	82.5205	86.6205	89.3205	91.5205
11.2359	66.0689	82.4166	86.5166	89.2166	91.4166
11.242	65.7162	82.3163	86.4163	89.1163	91.3163
11.2481	65.3921	82.22	86.32	89.02	91.22
11.2542	65.0947	82.1268	86.2268	88.9268	91.1268
11.2603	64.8186	82.0358	86.1358	88.8358	91.0358
11.2665	64.5567	81.9461	86.0461	88.7461	90.9461
11.2726	64.3018	81.8572	85.9572	88.6572	90.8572
11.2787	64.0484	81.7692	85.8692	88.5692	90.7692
11.2848	63.7934	81.6821	85.7821	88.4821	90.6821
11.291	63.5351	81.5952	85.6952	88.3952	90.5952
11.2971	63.2722	81.5077	85.6077	88.3077	90.5077
11.3033	63.0034	81.4181	85.5181	88.2181	90.4181
11.3095	62.727	81.3256	85.4256	88.1256	90.3256
11.3156	62.443	81.2301	85.3301	88.0301	90.2301
11.3218	62.1542	81.1325	85.2325	87.9325	90.1325
11.328	61.8675	81.0347	85.1347	87.8347	90.0347
11.3342	61.5935	80.9387	85.0387	87.7387	89.9387
11.3404	61.3443	80.8465	84.9465	87.6465	89.8465
11.3466	61.1313	80.7595	84.8595	87.5595	89.7595
11.3528	60.9625	80.6787	84.7787	87.4787	89.6787
11.359	60.8411	80.6048	84.7048	87.4048	89.6048
11.3652	60.7659	80.5386	84.6386	87.3386	89.5386
11.3714	60.7324	80.4809	84.5809	87.2809	89.4809
11.3777	60.7341	80.4318	84.5318	87.2318	89.4318
11.3839	60.7641	80.3907	84.4907	87.1907	89.3907
11.3902	60.8138	80.356	84.456	87.156	89.356
11.3964	60.8723	80.3247	84.4247	87.1247	89.3247
11.4027	60.926	80.2934	84.3934	87.0934	89.2934
11.409	60.9593	80.2587	84.3587	87.0587	89.2587
11.4153	60.9569	80.2183	84.3183	87.0183	89.2183
11.4215	60.9068	80.1708	84.2708	86.9708	89.1708
11.4278	60.8024	80.1162	84.2162	86.9162	89.1162
11.4341	60.6424	80.0546	84.1546	86.8546	89.0546
11.4404	60.4298	79.9864	84.0864	86.7864	88.9864
11.4468	60.1692	79.9114	84.0114	86.7114	88.9114
11.4531	59.8653	79.8292	83.9292	86.6292	88.8292
11.4594	59.5216	79.7395	83.8395	86.5395	88.7395
11.4657	59.1416	79.6429	83.7429	86.4429	88.6429
11.4721	58.7305	79.5409	83.6409	86.3409	88.5409
11.4784	58.2965	79.4356	83.5356	86.2356	88.4356
11.4848	57.8518	79.3298	83.4298	86.1298	88.3298
11.4911	57.4114	79.2261	83.3261	86.0261	88.2261
11.4975	56.9912	79.1269	83.2268	85.9269	88.1269
11.5039	56.6055	79.0337	83.1337	85.8337	88.0337
11.5103	56.2647	78.9479	83.0479	85.7479	87.9479
11.5167	55.9756	78.8705	82.9705	85.6705	87.8705
11.5231	55.7416	78.802	82.902	85.602	87.802
11.5295	55.5644	78.743	82.843	85.543	87.743
11.5359	55.4456	78.6935	82.7935	85.4935	87.6935
11.5423	55.3858	78.6529	82.7529	85.4529	87.6529
11.5487	55.3832	78.6202	82.7202	85.4202	87.6202
11.5552	55.4316	78.5937	82.6937	85.3937	87.5937
11.5616	55.5194	78.5716	82.6716	85.3716	87.5716
11.5681	55.6307	78.5521	82.6521	85.3521	87.5521
11.5745	55.7485	78.5337	82.6337	85.3337	87.5337
11.581	55.857	78.515	82.615	85.315	87.515
11.5874	55.9445	78.4946	82.5946	85.2946	87.4946
11.5939	56.0031	78.471	82.571	85.271	87.471
11.6004	56.0275	78.4423	82.5423	85.2423	87.4423
11.6069	56.0136	78.4064	82.5064	85.2064	87.4064
11.6134	55.957	78.3618	82.4618	85.1618	87.3618
11.6199	55.8542	78.3076	82.4076	85.1076	87.3076
11.6264	55.7038	78.2439	82.3439	85.0439	87.2439
11.6329	55.5086	78.1721	82.2721	84.9721	87.1721
11.6395	55.2764	78.0942	82.1942	84.8942	87.0942
11.646	55.0199	78.0123	82.1123	84.8123	87.0123
11.6525	54.7545	77.9287	82.0287	84.7287	86.9287
11.6591	54.4971	77.8453	81.9454	84.6453	86.8453
11.6656	54.2636	77.7643	81.8643	84.5643	86.7643
11.6722	54.0689	77.6874	81.7874	84.4874	86.6874
11.6788	53.9274	77.6169	81.7169	84.4169	86.6169
11.6854	53.8535	77.5551	81.6551	84.3551	86.5551
11.692	53.8622	77.5046	81.6046	84.3046	86.5046
11.6985	53.9677	77.4678	81.5678	84.2678	86.4678
11.7051	54.1805	77.4467	81.5467	84.2467	86.4467
11.7118	54.505	77.4429	81.5429	84.2429	86.4429
11.7184	54.9383	77.457	81.557	84.257	86.457
11.725	55.4705	77.4894	81.5894	84.2894	86.4894
11.7316	56.0888	77.5401	81.6401	84.3401	86.5401
11.7383	56.7803	77.6089	81.7088	84.4089	86.6089
11.7449	57.5346	77.6955	81.7955	84.4955	86.6955
11.7516	58.3434	77.7994	81.8994	84.5994	86.7994
11.7582	59.1983	77.9195	82.0195	84.7195	86.9195
11.7649	60.0891	78.054	82.154	84.854	87.054
11.7716	61.0027	78.2007	82.3007	85.0007	87.2007
11.7783	61.9251	78.3572	82.4572	85.1572	87.3572
11.785	62.8433	78.5215	82.6215	85.3215	87.5215
11.7917	63.7477	78.692	82.792	85.492	87.692
11.7984	64.6325	78.8675	82.9674	85.6675	87.8675
11.8051	65.4933	79.0465	83.1465	85.8465	88.0465
11.8118	66.3259	79.2273	83.3273	86.0273	88.2273
11.8185	67.1241	79.4078	83.5078	86.2078	88.4078
11.8253	67.8814	79.5857	83.6857	86.3857	88.5857
11.832	68.5923	79.7591	83.8591	86.5591	88.7591
11.8388	69.2552	79.9274	84.0273	86.7274	88.9274
11.8455	69.8719	80.0903	84.1903	86.8903	89.0903
11.8523	70.4464	80.2483	84.3483	87.0483	89.2483
11.8591	70.9817	80.4013	84.5014	87.2014	89.4013
11.8659	71.4771	80.5485	84.6485	87.3485	89.5485
11.8727	71.9278	80.6884	84.7884	87.4884	89.6884
11.8795	72.3264	80.8191	84.9191	87.6191	89.8191
11.8863	72.6664	80.9396	85.0396	87.7396	89.9396
11.8931	72.9442	81.0493	85.1493	87.8493	90.0493
11.8999	73.1601	81.1484	85.2485	87.9484	90.1484
11.9067	73.316	81.2374	85.3374	88.0374	90.2374
11.9136	73.4128	81.3158	85.4158	88.1158	90.3158
11.9204	73.4481	81.3823	85.4823	88.1823	90.3823
11.9273	73.4157	81.435	85.535	88.235	90.435
11.9341	73.3073	81.4719	85.5719	88.2719	90.4719
11.941	73.1154	81.4915	85.5915	88.2915	90.4915
11.9479	72.8345	81.4932	85.5932	88.2932	90.4932
11.9548	72.4612	81.477	85.577	88.277	90.477
11.9617	71.993	81.4428	85.5428	88.2428	90.4428
11.9686	71.4257	81.39	85.49	88.19	90.39
11.9755	70.7527	81.3176	85.4176	88.1176	90.3176
11.9824	69.9651	81.2242	85.3242	88.0242	90.2242
11.9893	69.0544	81.1094	85.2094	87.9094	90.1094
11.9963	68.0147	80.9739	85.0739	87.7739	89.9739
12.0032	66.8439	80.8194	84.9194	87.6194	89.8194
12.0101	65.5443	80.6488	84.7488	87.4488	89.6488
12.0171	64.122	80.4646	84.5646	87.2646	89.4646
12.0241	62.5857	80.269	84.369	87.069	89.269
12.0311	60.9465	80.0638	84.1638	86.8638	89.0638
12.038	59.2181	79.8506	83.9506	86.6506	88.8506
12.045	57.4162	79.6317	83.7317	86.4317	88.6317
12.052	55.5587	79.41	83.51	86.21	88.41
12.059	53.6652	79.1894	83.2894	85.9894	88.1894
12.066	51.7565	78.9739	83.0739	85.7739	87.9739
12.0731	49.8553	78.7672	82.8672	85.5672	87.7672
12.0801	47.9861	78.5725	82.6724	85.3725	87.5725
12.0871	46.1736	78.3916	82.4916	85.1916	87.3916
12.0942	44.4408	78.226	82.326	85.026	87.226
12.1012	42.8054	78.0759	82.1759	84.8759	87.0759
12.1083	41.2779	77.9416	82.0416	84.7416	86.9416
12.1154	39.8612	77.8229	81.9229	84.6229	86.8229
12.1225	38.5532	77.7194	81.8195	84.5195	86.7194
12.1296	37.3507	77.631	81.731	84.431	86.631
12.1366	36.2522	77.5571	81.6571	84.3571	86.5571
12.1438	35.257	77.497	81.597	84.297	86.497
12.1509	34.3638	77.4496	81.5496	84.2496	86.4496
12.158	33.5665	77.4138	81.5138	84.2138	86.4138
12.1651	32.8532	77.3881	81.4881	84.1881	86.3881
12.1723	32.2077	77.3709	81.4709	84.1709	86.3709
12.1794	31.6139	77.3611	81.4611	84.1611	86.3611
12.1866	31.0601	77.3571	81.4571	84.1571	86.3571
12.1937	30.5415	77.3579	81.4579	84.1579	86.3579
12.2009	30.0586	77.362	81.462	84.162	86.362
12.2081	29.6133	77.368	81.468	84.168	86.368
12.2153	29.2042	77.3749	81.4749	84.1749	86.3749
12.2225	28.8247	77.3819	81.4819	84.1819	86.3819
12.2297	28.4648	77.389	81.489	84.189	86.389
12.2369	28.1151	77.3965	81.4965	84.1965	86.3965
12.2441	27.7722	77.4051	81.5051	84.2051	86.4051
12.2514	27.4396	77.4157	81.5157	84.2157	86.4157
12.2586	27.1263	77.4286	81.5286	84.2286	86.4286
12.2658	26.8416	77.4437	81.5437	84.2437	86.4437
12.2731	26.5895	77.4606	81.5606	84.2606	86.4606
12.2804	26.367	77.479	81.579	84.279	86.479
12.2876	26.1654	77.4985	81.5985	84.2985	86.4985
12.2949	25.9759	77.5194	81.6194	84.3194	86.5194
12.3022	25.7942	77.5421	81.6421	84.3421	86.5421
12.3095	25.6238	77.5669	81.6669	84.3669	86.5669
12.3168	25.473	77.594	81.694	84.394	86.594
12.3241	25.3505	77.6232	81.7232	84.4232	86.6232
12.3315	25.2594	77.6539	81.7539	84.4539	86.6539
12.3388	25.1949	77.6855	81.7855	84.4855	86.6855
12.3461	25.1462	77.7178	81.8178	84.5178	86.7178
12.3535	25.102	77.7509	81.8509	84.5509	86.7509
12.3609	25.0558	77.785	81.8851	84.585	86.785
12.3682	25.0089	77.8206	81.9206	84.6206	86.8206
12.3756	24.9681	77.8577	81.9577	84.6577	86.8577
12.383	24.9408	77.8958	81.9958	84.6958	86.8958
12.3904	24.9296	77.9345	82.0345	84.7345	86.9345
12.3978	24.9297	77.9729	82.0729	84.7729	86.9729
12.4052	24.9312	78.0104	82.1104	84.8104	87.0104
12.4126	24.9242	78.0468	82.1468	84.8468	87.0468
12.4201	24.9045	78.0819	82.1819	84.8819	87.0819
12.4275	24.8763	78.1158	82.2158	84.9158	87.1158
12.435	24.8499	78.1483	82.2483	84.9483	87.1483
12.4424	24.8369	78.1793	82.2793	84.9793	87.1793
12.4499	24.8442	78.2088	82.3088	85.0088	87.2088
12.4574	24.8715	78.237	82.337	85.037	87.237
12.4649	24.9132	78.2644	82.3644	85.0644	87.2644
12.4724	24.9629	78.2916	82.3916	85.0916	87.2916
12.4799	25.0192	78.3192	82.4192	85.1192	87.3192
12.4874	25.0875	78.3472	82.4472	85.1472	87.3472
12.4949	25.1774	78.3752	82.4752	85.1752	87.3752
12.5024	25.2974	78.4024	82.5024	85.2024	87.4024
12.51	25.4497	78.428	82.528	85.228	87.428
12.5175	25.6279	78.4517	82.5517	85.2517	87.4517
12.5251	25.8195	78.4733	82.5733	85.2733	87.4733
12.5326	26.0121	78.4934	82.5935	85.2935	87.4934
12.5402	26.1995	78.5124	82.6124	85.3124	87.5124
12.5478	26.3851	78.5304	82.6304	85.3304	87.5304
12.5554	26.5798	78.5472	82.6472	85.3472	87.5472
12.563	26.7977	78.5621	82.6621	85.3621	87.5621
12.5706	27.0501	78.575	82.675	85.375	87.575
12.5783	27.3436	78.5861	82.6861	85.3861	87.5861
12.5859	27.6807	78.5967	82.6967	85.3967	87.5967
12.5935	28.0644	78.6083	82.7083	85.4083	87.6083
12.6012	28.5029	78.623	82.723	85.423	87.623
12.6088	29.0103	78.6422	82.7422	85.4422	87.6422
12.6165	29.6037	78.6668	82.7668	85.4668	87.6668
12.6242	30.297	78.6971	82.797	85.4971	87.6971
12.6319	31.095	78.7326	82.8326	85.5326	87.7326
12.6396	31.99	78.7732	82.8732	85.5732	87.7732
12.6473	32.9636	78.8186	82.9186	85.6186	87.8186
12.655	33.9906	78.8684	82.9684	85.6684	87.8684
12.6627	35.0433	78.9218	83.0218	85.7218	87.9218
12.6705	36.0934	78.9769	83.0769	85.7769	87.9769
12.6782	37.1109	79.0308	83.1308	85.8308	88.0308
12.686	38.0626	79.0797	83.1797	85.8797	88.0797
12.6937	38.9114	79.1193	83.2193	85.9193	88.1193
12.7015	39.6197	79.146	83.246	85.946	88.146
12.7093	40.1551	79.157	83.2571	85.957	88.157
12.7171	40.4961	79.1508	83.2508	85.9508	88.1508
12.7249	40.6367	79.1265	83.2264	85.9265	88.1265
12.7327	40.5869	79.0839	83.1839	85.8839	88.0839
12.7405	40.3699	79.0234	83.1234	85.8234	88.0234
12.7483	40.0168	78.9455	83.0455	85.7455	87.9455
12.7562	39.5617	78.8515	82.9515	85.6515	87.8515
12.764	39.0363	78.7434	82.8434	85.5434	87.7434
12.7719	38.4688	78.6238	82.7238	85.4238	87.6238
12.7797	37.8832	78.4953	82.5953	85.2953	87.4953
12.7876	37.3007	78.3606	82.4606	85.1606	87.3606
12.7955	36.7405	78.2214	82.3214	85.0214	87.2214
12.8034	36.2185	78.0789	82.1789	84.8789	87.0789
12.8113	35.7454	77.9337	82.0337	84.7337	86.9337
12.8192	35.3247	77.7862	81.8862	84.5862	86.7862
12.8272	34.953	77.6368	81.7368	84.4368	86.6368
12.8351	34.623	77.4857	81.5857	84.2857	86.4857
12.843	34.3278	77.3332	81.4332	84.1332	86.3332
12.851	34.0657	77.1794	81.2794	83.9794	86.1794
12.859	33.8413	77.0241	81.1241	83.8241	86.0241
12.8669	33.6634	76.867	80.967	83.667	85.867
12.8749	33.541	76.7079	80.8079	83.5079	85.7079
12.8829	33.4788	76.5468	80.6468	83.3468	85.5468
12.8909	33.4752	76.3839	80.4839	83.1839	85.3839
12.899	33.5245	76.2198	80.3198	83.0198	85.2198
12.907	33.6203	76.0556	80.1556	82.8556	85.0556
12.915	33.7606	75.8922	79.9922	82.6922	84.8922
12.9231	33.9485	75.7312	79.8312	82.5312	84.7312
12.9311	34.1911	75.574	79.674	82.374	84.574
12.9392	34.4942	75.4222	79.5222	82.2222	84.4222
12.9473	34.8592	75.2772	79.3772	82.0772	84.2772
12.9554	35.281	75.1401	79.2401	81.9401	84.1401
12.9634	35.7503	75.0118	79.1118	81.8118	84.0118
12.9716	36.2569	74.8926	78.9926	81.6926	83.8926
12.9797	36.7943	74.7829	78.8829	81.5829	83.7829
12.9878	37.3594	74.6827	78.7827	81.4827	83.6827
12.9959	37.951	74.5917	78.6917	81.3917	83.5917

## Sheet: Fig2d
Elastic modulus and tensile strength of metamaterials were measured, while increasing the contents of PMMA-SiO2 microstructures to confirm the mechanical properties of the cover window.
PMMA-SiO2 wt%	Elastic modulus/MPa	Error bar	Tensile strength/MPa	Error bar
0	1159.62	31.4073	50.7385	1.31127
6	1654.9	42.2876	61.8086	1.7801
12	1958.9	66.0185	72.046	1.3034
18	2283.3	81.4835	74.0005	1.40113
24	2505.5	71.9055	79.709	2.00452

## Sheet: Fig2f
Metamaterial with essential properties as a foldable and flexible display cover window. Comparisons of the measured optical properties of metamaterials in terms of PMMA-SiO2 microstructures contents (0-24 wt%). f Water vapor transmission rate (WVTR) values which indicates moisture-impermeable properties of metamaterials with respect to the contents of PMMA-SiO2 microstructures in c-PI at 25 °C an…
PMMA-SiO2 wt%	WVTR/g m-2 day-1	Error bar
0	172	2.28035
6	100	5.44059
12	90	5.96657
18	80	3.68782
24	66	4.24264
