# Supplementary material for: Transparent radiative cooling cover window for flexible and foldable electronic displays
Source: Nat Commun. 2024 May 24;15:4443. doi: 10.1038/s41467-024-48840-x (PMC11126687; doi:10.1038/s41467-024-48840-x)
Supplement: Supplementary file 3 — Source Data [file 41467_2024_48840_MOESM3_ESM.zip › Source_Data_Fig3.xlsx]

## Sheet: Fig3a
Radiative cooling performance of the metamaterials (24 wt% PMMA-SiO2 microstructures) on top of the heater, which is simulated display, in indoor
Time/min	Temperature/°C	Temperature/°C	Temperature/°C	Temperature/°C
	c-PI (50 mm)	Metamaterial (200 mm)	Metamaterial (50 mm)	Ambient
0.0224	25.2873	27.0873	31.8873	24.9817
0.0448	25.4723	27.2723	32.0723	24.9545
0.0672	25.6573	27.4573	32.2573	24.9481
0.0896	25.8423	27.6423	32.4423	24.9565
0.1119	26.0273	27.8273	32.6273	24.9528
0.1343	26.2123	28.0123	32.8123	24.9397
0.1567	26.3973	28.1973	32.9973	24.96
0.1791	26.5823	28.3823	33.1823	24.9286
0.2015	26.7673	28.5673	33.3673	24.9432
0.2239	26.9523	28.7523	33.5523	24.9543
0.2463	27.1373	28.9373	33.7373	24.9286
0.2687	27.3223	29.1223	33.9223	24.9337
0.291	27.5073	29.3073	34.1073	24.9592
0.3134	27.6923	29.4923	34.2923	24.9542
0.3358	27.8773	29.6773	34.4773	24.9681
0.3582	28.0623	29.8623	34.6623	24.9465
0.3806	28.2473	30.0473	34.8473	24.9691
0.403	28.4323	30.2323	35.0323	24.9976
0.4254	28.6173	30.4173	35.2173	24.9764
0.4478	28.8023	30.6023	35.4023	24.9613
0.4701	28.9873	30.7873	35.5873	24.9793
0.4925	29.1723	30.9723	35.7723	24.9794
0.5149	29.3573	31.1573	35.9573	24.9996
0.5373	29.5423	31.3423	36.1423	24.9791
0.5597	29.7273	31.5273	36.3273	24.973
0.5821	29.9123	31.7123	36.5123	24.9936
0.6045	30.0973	31.8973	36.6973	24.9754
0.6269	30.2823	32.0823	36.8823	24.9894
0.6493	30.4673	32.2673	37.0673	24.991
0.6716	30.6523	32.4523	37.2523	24.9831
0.694	30.8373	32.6373	37.4373	25.0014
0.7164	31.0223	32.8223	37.6223	25.0253
0.7388	31.2073	33.0073	37.8073	25.0176
0.7612	31.3923	33.1923	37.9923	25.0087
0.7836	31.5773	33.3773	38.1773	25.0328
0.806	31.7623	33.5623	38.3623	25.0378
0.8284	31.9473	33.7473	38.5473	25.0529
0.8507	32.1323	33.9323	38.7323	25.0529
0.8731	32.3173	34.1173	38.9173	25.0418
0.8955	32.5023	34.3023	39.1023	25.0695
0.9179	32.6873	34.4873	39.2873	25.1026
0.9403	32.8723	34.6723	39.4723	25.0721
0.9627	33.0573	34.8573	39.6573	25.0733
0.9851	33.2423	35.0423	39.8423	25.0823
1.0075	33.4273	35.2273	40.0273	25.0744
1.0299	33.6123	35.4123	40.2123	25.0622
1.0522	33.7973	35.5973	40.3973	25.0521
1.0746	33.9823	35.7823	40.5823	25.0487
1.097	34.1673	35.9673	40.7673	25.0656
1.1194	34.3523	36.1523	40.9523	25.0623
1.1418	34.5373	36.3373	41.1373	25.0614
1.1642	34.7223	36.5223	41.3223	25.0615
1.1866	34.9073	36.7073	41.5073	25.0835
1.209	35.0923	36.8923	41.6923	25.0639
1.2313	35.2773	37.0773	41.8773	25.0532
1.2537	35.4623	37.2623	42.0623	25.0696
1.2761	35.6473	37.4473	42.2473	25.066
1.2985	35.8323	37.6323	42.4323	25.0705
1.3209	36.0173	37.8173	42.6173	25.0672
1.3433	36.2023	38.0023	42.8023	25.0684
1.3657	36.3873	38.1873	42.9873	25.0481
1.3881	36.5723	38.3723	43.1723	25.0907
1.4104	36.7573	38.5573	43.3573	25.0822
1.4328	36.9423	38.7423	43.5423	25.0949
1.4552	37.1273	38.9273	43.7273	25.1152
1.4776	37.3123	39.1123	43.9123	25.1221
1.5	37.4973	39.2973	44.0973	25.1001
1.5224	37.6823	39.4823	44.2823	25.0938
1.5448	37.8673	39.6673	44.4673	25.1304
1.5672	38.0523	39.8523	44.6523	25.0921
1.5896	38.2373	40.0373	44.8373	25.1058
1.6119	38.4223	40.2223	45.0223	25.1182
1.6343	38.6073	40.4073	45.2073	25.1219
1.6567	38.7923	40.5923	45.3923	25.1309
1.6791	38.9773	40.7773	45.5773	25.0865
1.7015	39.1623	40.9623	45.7623	25.1132
1.7239	39.3473	41.1473	45.9473	25.1175
1.7463	39.5323	41.3323	46.1323	25.145
1.7687	39.7173	41.5173	46.3173	25.1555
1.791	39.9023	41.7023	46.5023	25.1638
1.8134	39.7813	41.5813	46.3813	25.1732
1.8358	39.8685	41.6685	46.4685	25.1669
1.8582	39.9607	41.7607	46.5607	25.2135
1.8806	40.0324	41.8324	46.6324	25.1898
1.903	40.0945	41.8945	46.6945	25.2101
1.9254	40.1597	41.9597	46.7597	25.1791
1.9478	40.2214	42.0214	46.8214	25.2034
1.9701	40.2837	42.0837	46.8837	25.1894
1.9925	40.3505	42.1505	46.9505	25.1776
2.0149	40.4188	42.2188	47.0187	25.1672
2.0373	40.4845	42.2845	47.0845	25.1537
2.0597	40.552	42.352	47.152	25.1708
2.0821	40.5981	42.3981	47.1981	25.1684
2.1045	40.6661	42.4661	47.2661	25.1623
2.1269	40.7101	42.5101	47.3101	25.1629
2.1493	40.7732	42.5732	47.3732	25.1536
2.1716	40.8504	42.6504	47.4504	25.1493
2.194	40.8962	42.6962	47.4962	25.1935
2.2164	40.9442	42.7442	47.5442	25.1831
2.2388	41.0088	42.8088	47.6088	25.204
2.2612	41.0725	42.8725	47.6725	25.1861
2.2836	41.1271	42.9271	47.7271	25.1913
2.306	41.1763	42.9763	47.7763	25.1941
2.3284	41.2689	43.0689	47.8689	25.1809
2.3507	41.3073	43.1073	47.9073	25.1766
2.3731	41.3942	43.1942	47.9941	25.1859
2.3955	41.4467	43.2467	48.0467	25.1842
2.4179	41.5419	43.3419	48.1419	25.1804
2.4403	41.5874	43.3874	48.1874	25.193
2.4627	41.6366	43.4366	48.2366	25.1913
2.4851	41.6901	43.4901	48.2901	25.1943
2.5075	41.7481	43.5481	48.3481	25.2026
2.5299	41.8064	43.6064	48.4064	25.1839
2.5522	41.8653	43.6653	48.4654	25.1811
2.5746	41.8994	43.6994	48.4994	25.1953
2.597	41.9601	43.7601	48.5601	25.1902
2.6194	42.0284	43.8284	48.6284	25.2076
2.6418	42.087	43.887	48.687	25.1995
2.6642	42.1277	43.9277	48.7277	25.1619
2.6866	42.1832	43.9832	48.7832	25.1318
2.709	42.2171	44.0171	48.8171	25.1307
2.7313	42.2934	44.0934	48.8934	25.1391
2.7537	42.3184	44.1184	48.9184	25.1434
2.7761	42.3648	44.1648	48.9648	25.1339
2.7985	42.4284	44.2284	49.0284	25.139
2.8209	42.4694	44.2694	49.0694	25.1419
2.8433	42.5352	44.3352	49.1352	25.1386
2.8657	42.5672	44.3672	49.1672	25.1436
2.8881	42.6007	44.4006	49.2007	25.1496
2.9104	42.6552	44.4552	49.2552	25.1365
2.9328	42.6971	44.4971	49.2971	25.1512
2.9552	42.7454	44.5454	49.3454	25.173
2.9776	42.7977	44.5977	49.3977	25.1497
3	42.8426	44.6426	49.4426	25.1466
3.0224	42.9129	44.7129	49.5129	25.1697
3.0448	42.9501	44.7501	49.5501	25.2027
3.0672	43.0039	44.8039	49.6039	25.1776
3.0896	43.0399	44.8399	49.6399	25.2091
3.1119	43.1184	44.9184	49.7184	25.1943
3.1343	43.1344	44.9344	49.7344	25.2086
3.1567	43.2032	45.0032	49.8032	25.1841
3.1791	43.2434	45.0434	49.8434	25.1798
3.2015	43.2879	45.0879	49.8879	25.1902
3.2239	43.3297	45.1297	49.9297	25.1737
3.2463	43.39	45.19	49.99	25.1727
3.2687	43.4229	45.2229	50.0229	25.182
3.291	43.4794	45.2794	50.0794	25.1582
3.3134	43.5038	45.3038	50.1038	25.181
3.3358	43.5442	45.3442	50.1442	25.1832
3.3582	43.6179	45.4179	50.2179	25.2096
3.3806	43.6626	45.4626	50.2625	25.21
3.403	43.7056	45.5056	50.3056	25.157
3.4254	43.7502	45.5502	50.3502	25.191
3.4478	43.777	45.577	50.377	25.176
3.4701	43.8068	45.6068	50.4068	25.2006
3.4925	43.8636	45.6636	50.4636	25.1915
3.5149	43.9098	45.7099	50.5099	25.1914
3.5373	43.9395	45.7395	50.5395	25.231
3.5597	43.9698	45.7698	50.5698	25.1981
3.5821	44.0255	45.8255	50.6255	25.1702
3.6045	44.0622	45.8622	50.6622	25.2012
3.6269	44.1103	45.9103	50.7103	25.2143
3.6493	44.1101	45.91	50.7101	25.1954
3.6716	44.1925	45.9925	50.7925	25.2132
3.694	44.1982	45.9982	50.7982	25.2057
3.7164	44.2189	46.0189	50.8189	25.1743
3.7388	44.2816	46.0816	50.8815	25.1936
3.7612	44.2905	46.0905	50.8905	25.1985
3.7836	44.3082	46.1082	50.9082	25.1998
3.806	44.3531	46.1531	50.9531	25.157
3.8284	44.3512	46.1512	50.9512	25.1429
3.8507	44.4042	46.2042	51.0042	25.1795
3.8731	44.4221	46.2221	51.0221	25.1807
3.8955	44.4684	46.2684	51.0684	25.1679
3.9179	44.4984	46.2984	51.0984	25.1907
3.9403	44.5275	46.3275	51.1275	25.193
3.9627	44.5665	46.3665	51.1665	25.1837
3.9851	44.5689	46.3689	51.1689	25.1614
4.0075	44.6209	46.4209	51.2209	25.1785
4.0299	44.6639	46.4639	51.2639	25.1765
4.0522	44.6817	46.4817	51.2817	25.1449
4.0746	44.739	46.539	51.339	25.1811
4.097	44.7642	46.5642	51.3642	25.1899
4.1194	44.819	46.619	51.419	25.1776
4.1418	44.8355	46.6355	51.4355	25.1845
4.1642	44.867	46.667	51.467	25.2147
4.1866	44.8849	46.6848	51.4849	25.2017
4.209	44.9341	46.7341	51.5341	25.2366
4.2313	44.9377	46.7377	51.5377	25.2154
4.2537	44.9698	46.7698	51.5698	25.2131
4.2761	44.9877	46.7877	51.5877	25.2251
4.2985	45.0117	46.8117	51.6117	25.2047
4.3209	45.0526	46.8526	51.6526	25.2358
4.3433	45.0787	46.8787	51.6787	25.2395
4.3657	45.1159	46.9158	51.7159	25.2655
4.3881	45.149	46.949	51.749	25.2759
4.4104	45.1932	46.9932	51.7932	25.2666
4.4328	45.2078	47.0078	51.8078	25.291
4.4552	45.2595	47.0595	51.8595	25.2673
4.4776	45.2762	47.0762	51.8762	25.2681
4.5	45.2922	47.0922	51.8922	25.2299
4.5224	45.3349	47.1349	51.9349	25.2531
4.5448	45.3524	47.1524	51.9524	25.2458
4.5672	45.3785	47.1785	51.9785	25.2458
4.5896	45.4031	47.2031	52.0031	25.2506
4.6119	45.4471	47.2471	52.0471	25.251
4.6343	45.4652	47.2652	52.0652	25.2308
4.6567	45.5155	47.3155	52.1155	25.2356
4.6791	45.5499	47.3499	52.1499	25.2341
4.7015	45.5963	47.3963	52.1963	25.2397
4.7239	45.637	47.437	52.237	25.216
4.7463	45.6669	47.4669	52.2669	25.207
4.7687	45.7051	47.5051	52.3051	25.2417
4.791	45.7081	47.5081	52.3081	25.2174
4.8134	45.7289	47.5289	52.3289	25.2243
4.8358	45.7567	47.5567	52.3567	25.2176
4.8582	45.7906	47.5906	52.3906	25.2301
4.8806	45.8164	47.6164	52.4164	25.2169
4.903	45.8264	47.6264	52.4264	25.251
4.9254	45.8625	47.6625	52.4625	25.2463
4.9478	45.875	47.675	52.475	25.2532
4.9701	45.9014	47.7014	52.5014	25.2649
4.9925	45.938	47.738	52.538	25.2447
5.0149	45.9587	47.7587	52.5587	25.2503
5.0373	45.9921	47.7921	52.5921	25.2775
5.0597	46.0313	47.8313	52.6313	25.2281
5.0821	46.0521	47.8521	52.6521	25.2403
5.1045	46.0844	47.8843	52.6844	25.2355
5.1269	46.1442	47.9442	52.7442	25.2385
5.1493	46.132	47.932	52.732	25.2539
5.1716	46.177	47.977	52.777	25.2322
5.194	46.2014	48.0014	52.8014	25.2318
5.2164	46.2511	48.0511	52.8511	25.2109
5.2388	46.313	48.113	52.913	25.2161
5.2612	46.3743	48.1743	52.9743	25.2031
5.2836	46.4052	48.2052	53.0052	25.194
5.306	46.4329	48.2329	53.0329	25.2061
5.3284	46.495	48.295	53.095	25.1958
5.3507	46.5094	48.3094	53.1094	25.1763
5.3731	46.5305	48.3305	53.1305	25.1746
5.3955	46.5718	48.3718	53.1718	25.1722
5.4179	46.5598	48.3598	53.1598	25.1721
5.4403	46.5569	48.3569	53.1569	25.1532
5.4627	46.574	48.374	53.174	25.1614
5.4851	46.5991	48.3991	53.1991	25.1258
5.5075	46.6311	48.4311	53.2311	25.1396
5.5299	46.6455	48.4455	53.2455	25.1551
5.5522	46.6738	48.4738	53.2738	25.1641
5.5746	46.6859	48.4858	53.2859	25.1683
5.597	46.7227	48.5227	53.3227	25.1622
5.6194	46.7458	48.5458	53.3458	25.1558
5.6418	46.7665	48.5665	53.3665	25.1596
5.6642	46.7992	48.5992	53.3992	25.1763
5.6866	46.8278	48.6279	53.4278	25.1634
5.709	46.8523	48.6523	53.4523	25.1285
5.7313	46.882	48.682	53.482	25.1289
5.7537	46.8877	48.6877	53.4877	25.1539
5.7761	46.898	48.698	53.498	25.1389
5.7985	46.9124	48.7124	53.5124	25.1319
5.8209	46.9281	48.7281	53.5281	25.1319
5.8433	46.9494	48.7494	53.5494	25.0996
5.8657	46.976	48.776	53.576	25.1214
5.8881	47.0306	48.8306	53.6306	25.1156
5.9104	47.0391	48.8391	53.6391	25.1266
5.9328	47.0587	48.8587	53.6587	25.1001
5.9552	47.0918	48.8918	53.6918	25.1261
5.9776	47.0896	48.8896	53.6896	25.1373
6	47.1171	48.9171	53.7171	25.1192
6.0224	47.1308	48.9308	53.7308	25.1169
6.0448	47.155	48.955	53.755	25.1025
6.0672	47.1685	48.9685	53.7685	25.0988
6.0896	47.1928	48.9928	53.7928	25.1211
6.1119	47.2376	49.0376	53.8376	25.1027
6.1343	47.2347	49.0347	53.8347	25.1355
6.1567	47.2665	49.0665	53.8665	25.1095
6.1791	47.2937	49.0937	53.8937	25.1307
6.2015	47.3162	49.1162	53.9162	25.1056
6.2239	47.3366	49.1367	53.9367	25.1247
6.2463	47.3729	49.1729	53.9729	25.1145
6.2687	47.3773	49.1773	53.9773	25.1415
6.291	47.3718	49.1718	53.9718	25.0996
6.3134	47.386	49.186	53.986	25.1466
6.3358	47.4339	49.2339	54.0339	25.1365
6.3582	47.431	49.231	54.031	25.1272
6.3806	47.4646	49.2646	54.0646	25.1371
6.403	47.4911	49.2911	54.0911	25.1209
6.4254	47.527	49.327	54.127	25.1147
6.4478	47.5345	49.3345	54.1345	25.1174
6.4701	47.5585	49.3585	54.1585	25.1237
6.4925	47.5735	49.3735	54.1735	25.1209
6.5149	47.607	49.407	54.207	25.1486
6.5373	47.6189	49.4189	54.2189	25.1531
6.5597	47.6411	49.4411	54.2411	25.1509
6.5821	47.6444	49.4444	54.2444	25.1327
6.6045	47.6481	49.4481	54.2481	25.1417
6.6269	47.6558	49.4558	54.2558	25.173
6.6493	47.6631	49.4631	54.2631	25.1725
6.6716	47.6838	49.4838	54.2838	25.1815
6.694	47.6947	49.4947	54.2947	25.1708
6.7164	47.7447	49.5447	54.3447	25.1869
6.7388	47.7681	49.5681	54.3681	25.1801
6.7612	47.7664	49.5664	54.3664	25.1776
6.7836	47.7689	49.5689	54.3689	25.1872
6.806	47.7827	49.5827	54.3827	25.1766
6.8284	47.7741	49.5741	54.3741	25.1676
6.8507	47.7907	49.5907	54.3907	25.1664
6.8731	47.7768	49.5768	54.3768	25.1629
6.8955	47.8245	49.6245	54.4245	25.1563
6.9179	47.8443	49.6443	54.4443	25.1626
6.9403	47.8632	49.6632	54.4632	25.1928
6.9627	47.8533	49.6533	54.4533	25.1684
6.9851	47.8816	49.6816	54.4816	25.1846
7.0075	47.9276	49.7276	54.5276	25.1976
7.0299	47.9446	49.7446	54.5446	25.2027
7.0522	47.9508	49.7508	54.5508	25.2393
7.0746	48.0113	49.8113	54.6113	25.2205
7.097	48.0413	49.8413	54.6413	25.2209
7.1194	48.0813	49.8813	54.6813	25.2075
7.1418	48.094	49.894	54.694	25.2165
7.1642	48.108	49.908	54.708	25.2534
7.1866	48.1356	49.9355	54.7356	25.2359
7.209	48.1387	49.9387	54.7387	25.2455
7.2313	48.1312	49.9312	54.7312	25.2321
7.2537	48.146	49.946	54.746	25.2104
7.2761	48.1842	49.9843	54.7843	25.2073
7.2985	48.1872	49.9872	54.7872	25.1948
7.3209	48.1817	49.9817	54.7817	25.2141
7.3433	48.189	49.989	54.789	25.2041
7.3657	48.202	50.002	54.802	25.2078
7.3881	48.2308	50.0307	54.8308	25.2242
7.4104	48.2433	50.0433	54.8433	25.1863
7.4328	48.2765	50.0765	54.8765	25.1849
7.4552	48.2926	50.0926	54.8926	25.1725
7.4776	48.2845	50.0845	54.8845	25.1709
7.5	48.3071	50.1071	54.9071	25.1718
7.5224	48.3138	50.1138	54.9138	25.1532
7.5448	48.358	50.1581	54.9581	25.1616
7.5672	48.3571	50.1571	54.9571	25.1442
7.5896	48.3889	50.1889	54.9889	25.1525
7.6119	48.4246	50.2246	55.0246	25.1586
7.6343	48.4441	50.2441	55.0441	25.169
7.6567	48.454	50.254	55.054	25.2051
7.6791	48.4662	50.2662	55.0662	25.1763
7.7015	48.4981	50.2981	55.0981	25.1796
7.7239	48.5218	50.3218	55.1218	25.1475
7.7463	48.5235	50.3235	55.1235	25.1667
7.7687	48.5353	50.3353	55.1353	25.1654
7.791	48.5383	50.3383	55.1383	25.136
7.8134	48.5681	50.3681	55.1681	25.1486
7.8358	48.5769	50.3769	55.1769	25.131
7.8582	48.5931	50.3931	55.1931	25.134
7.8806	48.6184	50.4184	55.2184	25.1254
7.903	48.6213	50.4213	55.2212	25.1307
7.9254	48.6267	50.4267	55.2267	25.1032
7.9478	48.6181	50.4181	55.2181	25.1001
7.9701	48.6346	50.4346	55.2346	25.0864
7.9925	48.6709	50.4709	55.2709	25.107
8.0149	48.6703	50.4703	55.2703	25.0537
8.0373	48.6842	50.4842	55.2842	25.0476
8.0597	48.7085	50.5085	55.3085	25.0528
8.0821	48.7114	50.5114	55.3114	25.0641
8.1045	48.7411	50.5411	55.3411	25.0804
8.1269	48.7505	50.5504	55.3505	25.0613
8.1493	48.7715	50.5715	55.3715	25.0838
8.1716	48.7633	50.5633	55.3633	25.0922
8.194	48.791	50.591	55.391	25.075
8.2164	48.7992	50.5992	55.3992	25.0717
8.2388	48.8336	50.6335	55.4335	25.0626
8.2612	48.8462	50.6462	55.4462	25.0529
8.2836	48.877	50.677	55.477	25.0602
8.306	48.8978	50.6977	55.4978	25.0673
8.3284	48.8906	50.6906	55.4906	25.0381
8.3507	48.9522	50.7522	55.5522	25.0402
8.3731	48.9681	50.7681	55.5681	25.027
8.3955	48.9609	50.7609	55.5609	25.013
8.4179	48.9865	50.7865	55.5865	25.005
8.4403	48.9973	50.7973	55.5973	24.9937
8.4627	49.0104	50.8104	55.6104	24.9815
8.4851	49.0255	50.8255	55.6255	24.9834
8.5075	49.026	50.826	55.626	24.9812
8.5299	49.0404	50.8404	55.6404	24.9838
8.5522	49.0588	50.8588	55.6588	24.9895
8.5746	49.0318	50.8318	55.6318	24.9999
8.597	49.0701	50.8701	55.6701	24.9775
8.6194	49.0954	50.8954	55.6954	24.9872
8.6418	49.128	50.928	55.728	24.9882
8.6642	49.1281	50.9281	55.7281	24.998
8.6866	49.1521	50.9521	55.7521	24.9931
8.709	49.1687	50.9687	55.7687	25.0204
8.7313	49.1453	50.9453	55.7453	25.0023
8.7537	49.1478	50.9478	55.7478	25.0202
8.7761	49.1738	50.9738	55.7738	24.999
8.7985	49.1685	50.9685	55.7685	24.9998
8.8209	49.1999	50.9999	55.7999	24.9898
8.8433	49.2535	51.0536	55.8535	24.9963
8.8657	49.2753	51.0753	55.8753	24.9951
8.8881	49.329	51.129	55.929	25.002
8.9104	49.3672	51.1672	55.9672	24.9826
8.9328	49.3962	51.1962	55.9962	24.9804
8.9552	49.4087	51.2087	56.0087	24.9767
8.9776	49.4334	51.2334	56.0334	24.9554
9	49.4407	51.2407	56.0407	24.9623
9.0224	49.4684	51.2684	56.0684	24.9143
9.0448	49.4952	51.2952	56.0952	24.9044
9.0672	49.5357	51.3357	56.1357	24.884
9.0896	49.5582	51.3582	56.1582	24.9035
9.1119	49.5795	51.3795	56.1795	24.8979
9.1343	49.5966	51.3966	56.1966	24.9024
9.1567	49.5909	51.3909	56.1909	24.8889
9.1791	49.6233	51.4233	56.2233	24.9224
9.2015	49.644	51.444	56.244	24.8969
9.2239	49.6773	51.4773	56.2773	24.8916
9.2463	49.7027	51.5027	56.3027	24.8591
9.2687	49.7133	51.5133	56.3133	24.8609
9.291	49.7147	51.5147	56.3147	24.8194
9.3134	49.7409	51.5409	56.3409	24.809
9.3358	49.7454	51.5454	56.3454	24.7836
9.3582	49.7656	51.5656	56.3656	24.8008
9.3806	49.7856	51.5856	56.3856	24.8258
9.403	49.8004	51.6005	56.4004	24.8251
9.4254	49.8155	51.6155	56.4155	24.8112
9.4478	49.827	51.627	56.427	24.8083
9.4701	49.8378	51.6378	56.4378	24.8271
9.4925	49.8442	51.6442	56.4442	24.8129
9.5149	49.8332	51.6332	56.4332	24.8709
9.5373	49.8602	51.6602	56.4602	24.8583
9.5597	49.8817	51.6817	56.4817	24.8564
9.5821	49.8877	51.6877	56.4877	24.8555
9.6045	49.8871	51.6871	56.4871	24.8713
9.6269	49.8967	51.6967	56.4967	24.856
9.6493	49.9274	51.7274	56.5274	24.8755
9.6716	49.9341	51.7341	56.5341	24.8589
9.694	49.9598	51.7598	56.5598	24.8675
9.7164	49.9873	51.7874	56.5874	24.8746
9.7388	50.0116	51.8116	56.6116	24.8765
9.7612	50.0058	51.8058	56.6058	24.8839
9.7836	50.0202	51.8201	56.6202	24.8629
9.806	50.0178	51.8178	56.6178	24.8789
9.8284	50.0321	51.8321	56.6321	24.8582
9.8507	50.0419	51.8419	56.6419	24.8802
9.8731	50.0389	51.8389	56.639	24.8525
9.8955	50.0734	51.8734	56.6734	24.8809
9.9179	50.0878	51.8878	56.6878	24.882
9.9403	50.0795	51.8795	56.6795	24.8846
9.9627	50.1105	51.9105	56.7105	24.8793
9.9851	50.1233	51.9233	56.7233	24.8875
10.0075	50.1273	51.9273	56.7273	24.8805
10.0299	50.1306	51.9306	56.7306	24.8718
10.0522	50.1383	51.9383	56.7383	24.8579
10.0746	50.14	51.94	56.74	24.8678
10.097	50.1654	51.9654	56.7654	24.8461
10.1194	50.1893	51.9893	56.7893	24.869
10.1418	50.2249	52.0249	56.8249	24.8714
10.1642	50.243	52.043	56.843	24.861
10.1866	50.2578	52.0578	56.8578	24.8834
10.209	50.2844	52.0844	56.8844	24.8757
10.2313	50.28	52.08	56.88	24.8774
10.2537	50.3206	52.1206	56.9206	24.8952
10.2761	50.3291	52.1291	56.9291	24.8957
10.2985	50.3349	52.1349	56.9349	24.8931
10.3209	50.3483	52.1483	56.9483	24.9056
10.3433	50.3499	52.1499	56.9499	24.8868
10.3657	50.3638	52.1638	56.9638	24.8758
10.3881	50.3452	52.1452	56.9452	24.8975
10.4104	50.3435	52.1435	56.9435	24.876
10.4328	50.37	52.17	56.97	24.8966
10.4552	50.3746	52.1746	56.9746	24.8914
10.4776	50.3674	52.1674	56.9674	24.9134
10.5	50.3695	52.1695	56.9695	24.9076
10.5224	50.3768	52.1768	56.9768	24.8959
10.5448	50.3751	52.1752	56.9751	24.9153
10.5672	50.3736	52.1736	56.9736	24.9019
10.5896	50.3456	52.1456	56.9456	24.9151
10.6119	50.3687	52.1688	56.9688	24.8962
10.6343	50.3843	52.1842	56.9843	24.9139
10.6567	50.3688	52.1688	56.9688	24.8864
10.6791	50.4049	52.2049	57.0049	24.8812
10.7015	50.3817	52.1817	56.9817	24.8927
10.7239	50.4049	52.2049	57.0049	24.9162
10.7463	50.4069	52.2069	57.0069	24.8873
10.7687	50.4269	52.227	57.0269	24.9104
10.791	50.4381	52.2381	57.0381	24.9033
10.8134	50.4411	52.2411	57.0411	24.9028
10.8358	50.4447	52.2447	57.0447	24.9138
10.8582	50.4587	52.2587	57.0587	24.9115
10.8806	50.4399	52.2399	57.0399	24.9087
10.903	50.4507	52.2507	57.0507	24.9127
10.9254	50.422	52.222	57.022	24.8915
10.9478	50.4572	52.2572	57.0572	24.8926
10.9701	50.4613	52.2613	57.0613	24.9178
10.9925	50.4769	52.2769	57.0769	24.9012
11.0149	50.5061	52.3062	57.1061	24.8818
11.0373	50.5237	52.3237	57.1237	24.8522
11.0597	50.5557	52.3557	57.1557	24.8963
11.0821	50.5767	52.3767	57.1767	24.8841
11.1045	50.5577	52.3577	57.1577	24.8782
11.1269	50.5921	52.3922	57.1921	24.8624
11.1493	50.6001	52.4001	57.2002	24.8835
11.1716	50.619	52.419	57.219	24.8972
11.194	50.6192	52.4192	57.2192	24.9074
11.2164	50.6031	52.4031	57.2031	24.8786
11.2388	50.6151	52.4151	57.2151	24.8719
11.2612	50.6132	52.4132	57.2132	24.8846
11.2836	50.6417	52.4417	57.2417	24.898
11.306	50.6369	52.4369	57.2369	24.8817
11.3284	50.6322	52.4322	57.2322	24.8679
11.3507	50.6241	52.4241	57.2241	24.8837
11.3731	50.6284	52.4284	57.2284	24.8856
11.3955	50.6449	52.4449	57.2449	24.8744
11.4179	50.6547	52.4547	57.2548	24.8516
11.4403	50.6507	52.4507	57.2507	24.8742
11.4627	50.6454	52.4454	57.2454	24.8368
11.4851	50.6379	52.4379	57.2379	24.8605
11.5075	50.6255	52.4255	57.2255	24.847
11.5299	50.6418	52.4418	57.2418	24.8351
11.5522	50.6507	52.4507	57.2507	24.8458
11.5746	50.6609	52.4609	57.2609	24.8244
11.597	50.7084	52.5084	57.3083	24.85
11.6194	50.7133	52.5132	57.3132	24.8248
11.6418	50.6925	52.4925	57.2925	24.8337
11.6642	50.7036	52.5036	57.3036	24.8276
11.6866	50.7151	52.5151	57.3151	24.8045
11.709	50.7315	52.5316	57.3316	24.8239
11.7313	50.7646	52.5646	57.3646	24.8091
11.7537	50.7778	52.5778	57.3778	24.8112
11.7761	50.812	52.612	57.4119	24.7926
11.7985	50.8454	52.6454	57.4454	24.7963
11.8209	50.8698	52.6698	57.4698	24.7954
11.8433	50.9014	52.7014	57.5014	24.7955
11.8657	50.914	52.714	57.514	24.797
11.8881	50.9374	52.7374	57.5374	24.7919
11.9104	50.9513	52.7513	57.5513	24.7958
11.9328	50.9411	52.7411	57.5411	24.7827
11.9552	50.9514	52.7514	57.5514	24.755
11.9776	50.9979	52.7979	57.5979	24.7477
12	50.9973	52.7973	57.5973	24.7828
12.0224	51.0313	52.8313	57.6313	24.744
12.0448	51.0345	52.8345	57.6345	24.7416
12.0672	51.0556	52.8556	57.6556	24.7386
12.0896	51.0345	52.8345	57.6345	24.7463
12.1119	51.0595	52.8595	57.6595	24.7594
12.1343	51.0063	52.8063	57.6063	24.7498
12.1567	51.0214	52.8214	57.6214	24.7509
12.1791	51.0671	52.8671	57.6671	24.7601
12.2015	51.0834	52.8834	57.6834	24.7239
12.2239	51.1259	52.9259	57.7259	24.7414
12.2463	51.1395	52.9395	57.7395	24.701
12.2687	51.1665	52.9665	57.7665	24.7195
12.291	51.1727	52.9727	57.7727	24.7337
12.3134	51.1678	52.9678	57.7678	24.727
12.3358	51.1885	52.9885	57.7885	24.7505
12.3582	51.1747	52.9747	57.7747	24.7498
12.3806	51.1678	52.9678	57.7678	24.7303
12.403	51.1847	52.9847	57.7847	24.7482
12.4254	51.2002	53.0002	57.8002	24.7022
12.4478	51.2289	53.0289	57.8289	24.7043
12.4701	51.2471	53.0471	57.8471	24.6842
12.4925	51.292	53.092	57.892	24.7058
12.5149	51.2879	53.0879	57.8879	24.6946
12.5373	51.3181	53.1181	57.9181	24.6965
12.5597	51.342	53.142	57.942	24.7002
12.5821	51.3439	53.1439	57.9439	24.6991
12.6045	51.3411	53.1412	57.9412	24.7126
12.6269	51.3577	53.1577	57.9577	24.67
12.6493	51.3793	53.1793	57.9793	24.6992
12.6716	51.397	53.197	57.997	24.6802
12.694	51.4405	53.2405	58.0405	24.6718
12.7164	51.4421	53.2421	58.0421	24.6581
12.7388	51.4664	53.2664	58.0664	24.649
12.7612	51.4776	53.2776	58.0776	24.6511
12.7836	51.4828	53.2828	58.0828	24.6529
12.806	51.4943	53.2944	58.0943	24.6358
12.8284	51.4652	53.2652	58.0652	24.6537
12.8507	51.4664	53.2664	58.0664	24.6549
12.8731	51.4647	53.2647	58.0647	24.636
12.8955	51.4809	53.2809	58.0809	24.6437
12.9179	51.4824	53.2824	58.0824	24.6513
12.9403	51.4827	53.2827	58.0827	24.6569
12.9627	51.4821	53.2821	58.0821	24.6836
12.9851	51.501	53.301	58.101	24.6623
13.0075	51.4971	53.2971	58.0971	24.6839
13.0299	51.5229	53.3229	58.1229	24.6812
13.0522	51.5245	53.3245	58.1245	24.6571
13.0746	51.5412	53.3412	58.1412	24.6636
13.097	51.5377	53.3377	58.1377	24.6529
13.1194	51.536	53.336	58.136	24.6532
13.1418	51.4884	53.2884	58.0884	24.645
13.1642	51.4659	53.2659	58.0658	24.6439
13.1866	51.4706	53.2707	58.0707	24.6412
13.209	51.4809	53.2809	58.0809	24.6456
13.2313	51.4759	53.2759	58.0759	24.6742
13.2537	51.468	53.268	58.068	24.6502
13.2761	51.5158	53.3158	58.1158	24.6778
13.2985	51.5297	53.3297	58.1297	24.6782
13.3209	51.5341	53.3341	58.1341	24.6637
13.3433	51.5825	53.3825	58.1825	24.6824
13.3657	51.5909	53.3909	58.1908	24.6841
13.3881	51.5843	53.3843	58.1843	24.6732
13.4104	51.5956	53.3956	58.1956	24.6811
13.4328	51.5837	53.3837	58.1837	24.6467
13.4552	51.5843	53.3843	58.1843	24.6722
13.4776	51.6141	53.4141	58.2141	24.6689
13.5	51.6292	53.4292	58.2292	24.6739
13.5224	51.627	53.427	58.227	24.6632
13.5448	51.6991	53.4991	58.2991	24.6722
13.5672	51.7146	53.5147	58.3147	24.6779
13.5896	51.6992	53.4992	58.2992	24.6562
13.6119	51.7223	53.5223	58.3223	24.6635
13.6343	51.7359	53.5359	58.3359	24.6614
13.6567	51.7103	53.5103	58.3103	24.6495
13.6791	51.6939	53.4939	58.2939	24.648
13.7015	51.7378	53.5378	58.3378	24.6335
13.7239	51.7392	53.5392	58.3392	24.6475
13.7463	51.7304	53.5304	58.3304	24.6154
13.7687	51.7193	53.5193	58.3193	24.6143
13.791	51.7139	53.5139	58.3139	24.6086
13.8134	51.72	53.52	58.32	24.6231
13.8358	51.7223	53.5223	58.3223	24.6323
13.8582	51.7224	53.5224	58.3224	24.602
13.8806	51.7065	53.5065	58.3065	24.6258
13.903	51.7231	53.5231	58.3231	24.6394
13.9254	51.7162	53.5162	58.3162	24.6042
13.9478	51.7119	53.5119	58.3119	24.6276
13.9701	51.6971	53.4971	58.2971	24.6113
13.9925	51.6991	53.4991	58.2991	24.6187
14.0149	51.6961	53.4961	58.2961	24.621
14.0373	51.7499	53.5499	58.3499	24.6466
14.0597	51.7678	53.5678	58.3678	24.6328
14.0821	51.7786	53.5786	58.3786	24.634
14.1045	51.7994	53.5994	58.3994	24.643
14.1269	51.8073	53.6073	58.4073	24.6754
14.1493	51.8291	53.6291	58.4291	24.651
14.1716	51.8551	53.6551	58.4551	24.6336
14.194	51.8466	53.6466	58.4466	24.6311
14.2164	51.8512	53.6512	58.4512	24.595
14.2388	51.8279	53.6279	58.4279	24.6198
14.2612	51.809	53.609	58.409	24.6466
14.2836	51.8191	53.6191	58.4191	24.6475
14.306	51.8325	53.6325	58.4325	24.6608
14.3284	51.8321	53.632	58.432	24.6542
14.3507	51.864	53.664	58.464	24.6717
14.3731	51.8606	53.6606	58.4606	24.627
14.3955	51.8912	53.6912	58.4912	24.6673
14.4179	51.8775	53.6775	58.4775	24.641
14.4403	51.9093	53.7093	58.5093	24.6697
14.4627	51.9238	53.7238	58.5238	24.6826
14.4851	51.9328	53.7328	58.5328	24.6751
14.5075	51.9559	53.7559	58.5559	24.6182
14.5299	51.9637	53.7637	58.5637	24.6611
14.5522	51.9723	53.7723	58.5723	24.6494
14.5746	51.9548	53.7548	58.5548	24.667
14.597	51.9539	53.7539	58.5539	24.6849
14.6194	51.9573	53.7573	58.5573	24.6828
14.6418	51.9763	53.7763	58.5763	24.7012
14.6642	51.9868	53.7868	58.5868	24.6864
14.6866	52.0093	53.8093	58.6093	24.6898
14.709	52.0446	53.8446	58.6446	24.7135
14.7313	52.0856	53.8856	58.6856	24.7146
14.7537	52.1391	53.9391	58.7391	24.7286
14.7761	52.1582	53.9582	58.7582	24.7224
14.7985	52.2164	54.0164	58.8164	24.7473
14.8209	52.2261	54.0261	58.8261	24.7379
14.8433	52.2751	54.0751	58.8751	24.7376
14.8657	52.3216	54.1217	58.9216	24.7212
14.8881	52.3503	54.1503	58.9503	24.7512
14.9104	52.3675	54.1675	58.9675	24.7526
14.9328	52.4154	54.2154	59.0154	24.7241
14.9552	52.437	54.237	59.037	24.7653
14.9776	52.4701	54.2701	59.0701	24.7642
15	52.5107	54.3107	59.1107	24.7919
15.0224	52.5089	54.309	59.109	24.7562
15.0448	52.5338	54.3338	59.1338	24.7909
15.0672	52.5579	54.3579	59.1579	24.7793
15.0896	52.5714	54.3714	59.1714	24.7864
15.1119	52.5801	54.3801	59.1801	24.7982
15.1343	52.5759	54.3759	59.1759	24.7984
15.1567	52.5399	54.3398	59.1399	24.8156
15.1791	52.537	54.337	59.137	24.8184
15.2015	52.5078	54.3078	59.1078	24.8253
15.2239	52.4929	54.2929	59.0929	24.8313
15.2463	52.4762	54.2762	59.0762	24.8085
15.2687	52.4632	54.2632	59.0632	24.8424
15.291	52.484	54.284	59.084	24.8365
15.3134	52.503	54.303	59.103	24.8178
15.3358	52.4853	54.2853	59.0853	24.8432
15.3582	52.4366	54.2366	59.0366	24.8476
15.3806	52.4004	54.2004	59.0004	24.8421
15.403	52.3986	54.1986	58.9986	24.8343
15.4254	52.3977	54.1977	58.9977	24.8321
15.4478	52.5005	54.2096	59.0096	24.8551
15.4701	52.5367	54.2107	59.0107	24.8254
15.4925	52.5612	54.2046	59.0046	24.8309
15.5149	52.5753	54.194	58.994	24.8478
15.5373	52.5519	54.1986	58.9986	24.8339
15.5597	52.5725	54.2767	59.0767	24.8374
15.5821	52.6199	54.2899	59.0898	24.842
15.6045	52.6484	54.3163	59.1163	24.8269
15.6269	52.7029	54.3501	59.1501	24.8448
15.6493	52.6833	54.3985	59.1985	24.8438
15.6716	52.6392	54.425	59.225	24.8536
15.694	52.5977	54.4438	59.2439	24.8555
15.7164	52.5758	54.4783	59.2783	24.8788
15.7388	52.5194	54.4584	59.2584	24.8725
15.7612	52.5346	54.4416	59.2416	24.8876
15.7836	52.5479	54.4451	59.2452	24.8886
15.806	52.4944	54.4226	59.2226	24.8754
15.8284	52.5312	54.4189	59.2189	24.8931
15.8507	52.5441	54.4192	59.2192	24.8677
15.8731	52.5366	54.4358	59.2358	24.8839
15.8955	52.5458	54.4113	59.2113	24.8929
15.9179	52.5256	54.4435	59.2435	24.901
15.9403	52.5437	54.4413	59.2413	24.8842
15.9627	52.5376	54.4286	59.2285	24.7565
15.9851	52.5485	54.4087	59.2087	24.7571
16.0075	52.5855	54.4201	59.2201	24.7507
16.0299	52.6089	54.4138	59.2138	24.7625
16.0522	52.5656	54.4235	59.2235	24.7756
16.0746	52.5292	54.4124	59.2124	24.7695
16.097	52.5755	54.4165	59.2165	24.7696
16.1194	52.557	54.3778	59.1778	24.7693
16.1418	52.4912	54.3764	59.1764	24.7755
16.1642	52.4041	54.4002	59.2002	24.7569
16.1866	52.3892	54.4021	59.2022	24.7863
16.209	52.3733	54.4115	59.2115	24.753
16.2313	52.4324	54.3795	59.1795	24.759
16.2537	52.4537	54.3961	59.1961	24.7611
16.2761	52.4665	54.3662	59.1662	24.7567
16.2985	52.4951	54.3982	59.1982	24.7668
16.3209	52.5148	54.4233	59.2233	24.7921
16.3433	52.562	54.4168	59.2168	24.5629
16.3657	52.5855	54.4354	59.2354	24.8007
16.3881	52.6162	54.4547	59.2547	24.7891
16.4104	52.6331	54.4333	59.2333	24.793
16.4328	52.6649	54.44	59.24	24.7895
16.4552	52.6773	54.4664	59.2664	24.7918
16.4776	52.7175	54.4615	59.2615	24.795
16.5	52.663	54.4616	59.2616	24.804
16.5224	52.7112	54.4665	59.2665	24.8076
16.5448	52.6728	54.5072	59.3072	24.8006
16.5672	52.6205	54.5023	59.3023	24.7884
16.5896	52.6348	54.5151	59.3151	24.7972
16.6119	52.6489	54.4925	59.2925	24.7925
16.6343	52.6627	54.5093	59.3093	24.7841
16.6567	52.6966	54.496	59.2959	24.7925
16.6791	52.7052	54.5031	59.3031	24.7871
16.7015	52.6765	54.5302	59.3302	24.7902
16.7239	52.6875	54.5291	59.3291	24.7997
16.7463	52.7479	54.5339	59.3339	24.812
16.7687	52.7709	54.5242	59.3242	24.8019
16.791	52.8087	54.5416	59.3416	24.8108
16.8134	52.8128	54.5425	59.3425	24.7984
16.8358	52.8552	54.5861	59.3861	24.8021
16.8582	52.864	54.6267	59.4267	24.7781
16.8806	52.8985	54.6921	59.4922	24.8112
16.903	52.8773	54.7092	59.5092	24.7924
16.9254	52.9136	54.7552	59.5552	24.803
16.9478	52.952	54.7663	59.5663	24.7965
16.9701	52.9429	54.7464	59.5464	24.8062
16.9925	52.9765	54.767	59.567	24.8286
17.0149	52.9714	54.7835	59.5835	24.8261
17.0373	52.9257	54.7403	59.5403	24.7972
17.0597	52.8873	54.7177	59.5177	24.8113
17.0821	52.8573	54.7408	59.5408	24.833
17.1045	52.8963	54.7187	59.5187	24.8013
17.1269	52.9498	54.7179	59.5179	24.7966
17.1493	53.013	54.7124	59.5124	24.804
17.1716	52.9883	54.7579	59.5579	24.786
17.194	52.9617	54.7917	59.5917	24.7943
17.2164	52.937	54.8337	59.6337	24.7905
17.2388	52.9546	54.8299	59.6299	24.7775
17.2612	52.9757	54.8449	59.6449	24.7916
17.2836	52.9888	54.8314	59.6314	24.794
17.306	52.9909	54.8076	59.6076	24.7955
17.3284	53.0278	54.8162	59.6162	24.7761
17.3507	53.0752	54.8088	59.6088	24.7607
17.3731	53.0512	54.8139	59.6139	24.7734
17.3955	53.0725	54.8243	59.6243	24.7603
17.4179	53.0499	54.8198	59.6198	24.7611
17.4403	53.0753	54.8334	59.6334	24.7253
17.4627	53.0867	54.8502	59.6502	24.7455
17.4851	53.1246	54.8492	59.6492	24.7555
17.5075	53.1069	54.8444	59.6444	24.7327
17.5299	53.0969	54.8487	59.6487	24.7502
17.5522	53.0861	54.8759	59.6759	24.7248
17.5746	53.0292	54.8446	59.6446	24.7273
17.597	52.9732	54.8322	59.6322	24.7185
17.6194	52.9791	54.8506	59.6506	24.7062
17.6418	52.9831	54.8146	59.6146	24.7098
17.6642	52.9876	54.796	59.596	24.734
17.6866	52.9894	54.7989	59.599	24.7102
17.709	52.9894	54.7845	59.5845	24.6929
17.7313	53.0072	54.7938	59.5938	24.7035
17.7537	53.0109	54.8119	59.6119	24.7011
17.7761	53.0495	54.8006	59.6006	24.7071
17.7985	53.0198	54.8028	59.6028	24.7194
17.8209	53.0242	54.816	59.616	24.7144
17.8433	53.0338	54.8106	59.6106	24.7107
17.8657	53.0573	54.8148	59.6148	24.7431
17.8881	53.1318	54.8208	59.6208	24.7477
17.9104	53.0962	54.8178	59.6178	24.7227
17.9328	53.0597	54.7903	59.5903	24.7254
17.9552	53.0689	54.7801	59.5801	24.7228
17.9776	53.0529	54.797	59.5969	24.7471
18	53.0675	54.7372	59.5372	24.7146
18.0224	53.0521	54.7203	59.5202	24.7265
18.0448	53.0587	54.7261	59.5261	24.7099
18.0672	53.0473	54.6979	59.4979	24.7335
18.0896	53.0842	54.6919	59.4919	24.7233
18.1119	53.088	54.6944	59.4944	24.7042
18.1343	52.9779	54.712	59.512	24.714
18.1567	52.9464	54.697	59.497	24.7122
18.1791	52.9326	54.7208	59.5207	24.7117
18.2015	52.8974	54.737	59.537	24.7354
18.2239	52.8665	54.7396	59.5396	24.7268
18.2463	52.8398	54.7221	59.5221	24.7095
18.2687	52.9013	54.7172	59.5172	24.696
18.291	52.94	54.658	59.458	24.7208
18.3134	52.9386	54.6514	59.4514	24.7237
18.3358	52.9076	54.6844	59.4844	24.7164
18.3582	52.8833	54.6858	59.4858	24.7329
18.3806	52.8631	54.6926	59.4926	24.6931
18.403	52.8365	54.6659	59.4659	24.7077
18.4254	52.8633	54.6316	59.4316	24.7276
18.4478	52.8554	54.6115	59.4115	24.7079
18.4701	52.8598	54.6083	59.4083	24.7271
18.4925	52.8675	54.6095	59.4094	24.7379
18.5149	52.8865	54.6154	59.4154	24.7257
18.5373	52.9347	54.5652	59.3652	24.7267
18.5597	53.0028	54.5587	59.3587	24.728
18.5821	53.0195	54.569	59.3689	24.7302
18.6045	53.0021	54.6092	59.4092	24.722
18.6269	52.973	54.6034	59.4034	24.7213
18.6493	52.9594	54.5997	59.3997	24.7151
18.6716	52.9587	54.6052	59.4052	24.7141
18.694	52.94	54.6321	59.4321	24.7374
18.7164	52.917	54.63	59.43	24.7088
18.7388	52.9275	54.6356	59.4356	24.723
18.7612	52.8993	54.6376	59.4376	24.727
18.7836	52.8893	54.6377	59.4377	24.7034
18.806	52.8594	54.6168	59.4168	24.6934
18.8284	52.8518	54.6283	59.4282	24.7039
18.8507	52.8858	54.6625	59.4625	24.7261
18.8731	52.8873	54.6765	59.4765	24.7185
18.8955	52.9869	54.6938	59.4938	24.6986
18.9179	53.0131	54.6977	59.4977	24.6999
18.9403	52.9378	54.7081	59.508	24.7022
18.9627	52.954	54.7264	59.5264	24.7217
18.9851	53.0336	54.762	59.562	24.7098
19.0075	53.0903	54.7889	59.5889	24.699
19.0299	53.078	54.8525	59.6525	24.7177
19.0522	53.0008	54.9003	59.7003	24.7003
19.0746	52.927	54.9448	59.7448	24.719
19.097	52.881	54.9613	59.7613	24.7003
19.1194	52.8237	54.94	59.74	24.6927
19.1418	52.8458	54.9126	59.7126	24.7
19.1642	52.8429	54.8791	59.6791	24.6819
19.1866	52.859	54.8531	59.6531	24.7049
19.209	52.8746	54.8385	59.6384	24.6927
19.2313	52.8908	54.8222	59.6221	24.6903
19.2537	52.8884	54.8156	59.6156	24.6981
19.2761	52.8805	54.7942	59.5942	24.7019
19.2985	52.841	54.8039	59.6039	24.689
19.3209	52.9122	54.8263	59.6264	24.6833
19.3433	52.9546	54.8462	59.6462	24.6743
19.3657	52.9838	54.8405	59.6405	24.6896
19.3881	52.9374	54.8224	59.6224	24.6579
19.4104	52.9563	54.8096	59.6096	24.6828
19.4328	52.9326	54.8266	59.6266	24.6685
19.4552	52.9203	54.8217	59.6217	24.6599
19.4776	52.8896	54.8262	59.6262	24.694
19.5	52.8612	54.7926	59.5926	24.6703
19.5224	52.8356	54.8223	59.6223	24.6865
19.5448	52.8323	54.8025	59.6025	24.6688
19.5672	52.9034	54.8314	59.6314	24.66
19.5896	52.9283	54.87	59.67	24.6539
19.6119	52.9741	54.8866	59.6866	24.6536
19.6343	53.0138	54.8856	59.6856	24.6591
19.6567	53.0313	54.9196	59.7196	24.6678
19.6791	53.0645	54.9096	59.7096	24.6516
19.7015	53.1077	54.9239	59.7239	24.684
19.7239	53.0667	54.9322	59.7322	24.675
19.7463	53.1216	54.9701	59.7702	24.6611
19.7687	53.1094	54.9621	59.7621	24.647
19.791	53.0848	54.9834	59.7834	24.657
19.8134	53.1159	54.9781	59.7781	24.6533
19.8358	53.158	54.9952	59.7952	24.6423
19.8582	53.177	54.9853	59.7853	24.6551
19.8806	53.2157	55.0044	59.8044	24.6445
19.903	53.2198	55.0002	59.8002	24.6459
19.9254	53.2631	55.0409	59.8409	24.6622
19.9478	53.2447	55.0438	59.8438	24.6526
19.9701	53.1787	55.0551	59.8551	24.655
19.9925	53.1613	55.0435	59.8435	24.6699
20.0149	53.1523	55.0348	59.8348	24.6596
20.0373	53.1195	55.0355	59.8355	24.6432
20.0597	53.1142	55.031	59.831	24.6725
20.0821	53.0768	55.0059	59.8059	24.6355
20.1045	53.0767	54.9922	59.7922	24.6629
20.1269	53.0388	54.9901	59.7901	24.6707
20.1493	53.0228	54.9814	59.7814	24.6719
20.1716	53.0107	54.9648	59.7648	24.6891
20.194	52.9961	54.9221	59.7221	24.6768
20.2164	53.0796	54.874	59.674	24.6693
20.2388	53.0859	54.9049	59.7049	24.6831
20.2612	53.0472	54.9191	59.7191	24.6705
20.2836	53.0237	54.9663	59.7663	24.6982
20.306	53.023	55.0005	59.8005	24.6859
20.3284	53.0319	55.0083	59.8083	24.6936
20.3507	53.0088	55.0044	59.8044	24.7054
20.3731	53.0797	55.0219	59.822	24.7113
20.3955	53.0564	55.0312	59.8312	24.7108
20.4179	53.0585	55.0324	59.8324	24.679
20.4403	53.0649	55.0411	59.8411	24.6744
20.4627	53.106	55.0717	59.8717	24.6883
20.4851	53.104	55.0674	59.8674	24.6856
20.5075	53.0882	55.0799	59.8799	24.6801
20.5299	53.1164	55.0872	59.8872	24.6873
20.5522	53.1453	55.0923	59.8923	24.6735
20.5746	53.1516	55.0882	59.8882	24.6847
20.597	53.1645	55.0762	59.8762	24.6887
20.6194	53.1607	55.0851	59.8851	24.7004
20.6418	53.0906	55.1003	59.9003	24.674
20.6642	53.0683	55.0673	59.8674	24.7025
20.6866	53.1024	55.0661	59.8661	24.6876
20.709	53.0786	55.0362	59.8362	24.694
20.7313	53.0296	55.0062	59.8062	24.6937
20.7537	53.0115	54.997	59.797	24.6893
20.7761	52.998	54.9614	59.7614	24.7028
20.7985	52.9863	54.9214	59.7214	24.681
20.8209	53.0591	54.918	59.718	24.6991
20.8433	53.0955	54.9451	59.745	24.6958
20.8657	53.1151	54.9608	59.7608	24.6773
20.8881	53.1517	54.9739	59.7739	24.696
20.9104	53.1521	54.9984	59.7984	24.683
20.9328	53.1688	55.0326	59.8326	24.7037
20.9552	53.1298	55.0488	59.8488	24.6987
20.9776	53.0867	55.0128	59.8128	24.6922
21	53.0562	55.0141	59.8141	24.7109
21.0224	53.0697	54.9971	59.7972	24.6793
21.0448	53.0465	54.9727	59.7726	24.709
21.0672	53.0596	54.946	59.746	24.7073
21.0896	53.0728	54.9387	59.7387	24.7046
21.1119	53.0542	54.9407	59.7407	24.7112
21.1343	53.0421	54.96	59.76	24.7011
21.1567	53.0707	54.9672	59.7672	24.6961
21.1791	53.0523	54.9683	59.7683	24.7005
21.2015	53.0373	54.999	59.799	24.6942
21.2239	53.0293	55.0129	59.813	24.7092
21.2463	53.0779	54.9983	59.7983	24.6767
21.2687	53.0687	54.9752	59.7752	24.6754
21.291	53.0602	54.9318	59.7318	24.6656
21.3134	53.0507	54.8998	59.6998	24.6466
21.3358	53.0036	54.9375	59.7375	24.6552
21.3582	52.9891	54.9479	59.7479	24.6258
21.3806	52.9811	54.9437	59.7437	24.6729
21.403	52.9292	54.9864	59.7863	24.6655
21.4254	52.92	55.0166	59.8165	24.6389
21.4478	52.9506	55.0159	59.8159	24.6326
21.4701	53.0011	55.0324	59.8324	24.595
21.4925	53.0536	55.0589	59.8589	24.6029
21.5149	53.1058	55.1009	59.9009	24.6187
21.5373	53.1111	55.0723	59.8723	24.6216
21.5597	53.0959	55.1153	59.9153	24.5962
21.5821	53.187	55.1428	59.9428	24.6143
21.6045	53.2419	55.1608	59.9608	24.6179
21.6269	53.2548	55.1455	59.9455	24.6223
21.6493	53.257	55.1692	59.9693	24.5993
21.6716	53.2431	55.1941	59.9941	24.621
21.694	53.2595	55.2017	60.0017	24.6164
21.7164	53.2679	55.2425	60.0425	24.6129
21.7388	53.2198	55.2785	60.0785	24.6022
21.7612	53.1539	55.2868	60.0868	24.6369
21.7836	53.0897	55.2507	60.0507	24.6339
21.806	53.065	55.2543	60.0543	24.6457
21.8284	53.0752	55.2362	60.0362	24.6277
21.8507	53.0867	55.2345	60.0345	24.6381
21.8731	53.0903	55.228	60.028	24.6589
21.8955	53.1067	55.2197	60.0197	24.6631
21.9179	53.0887	55.2133	60.0134	24.647
21.9403	53.0423	55.1954	59.9954	24.6705
21.9627	52.9979	55.2061	60.0061	24.6532
21.9851	53.0058	55.2124	60.0124	24.6355
22.0075	53.0175	55.2086	60.0086	24.6816
22.0299	53.0702	55.1912	59.9912	24.6564
22.0522	53.1272	55.2125	60.0125	24.6473
22.0746	53.1975	55.2118	60.0118	24.6489
22.097	53.2043	55.247	60.047	24.6577
22.1194	53.2014	55.2313	60.0313	24.6492
22.1418	53.1501	55.2388	60.0388	24.6398
22.1642	53.0999	55.2235	60.0235	24.6602
22.1866	53.1021	55.2197	60.0197	24.6553
22.209	53.1197	55.214	60.014	24.6688
22.2313	53.1314	55.2099	60.0099	24.6565
22.2537	53.1949	55.2048	60.0048	24.6431
22.2761	53.2104	55.2154	60.0154	24.6226
22.2985	53.1751	55.2127	60.0127	24.6507
22.3209	53.1596	55.2497	60.0497	24.6528
22.3433	53.0555	55.2704	60.0704	24.6653
22.3657	53.0633	55.2774	60.0774	24.6603
22.3881	53.0774	55.2497	60.0498	24.659
22.4104	53.1019	55.2475	60.0475	24.663
22.4328	53.1859	55.2245	60.0245	24.6722
22.4552	53.1842	55.2159	60.0159	24.6565
22.4776	53.1614	55.2366	60.0367	24.6611
22.5	53.1232	55.2597	60.0597	24.6635
22.5224	53.1207	55.2308	60.0308	24.6706
22.5448	53.139	55.2139	60.0139	24.6849
22.5672	53.1706	55.1907	59.9907	24.6921
22.5896	53.1584	55.2066	60.0066	24.7011
22.6119	53.1484	55.2116	60.0116	24.6778
22.6343	53.1365	55.2296	60.0296	24.697
22.6567	53.1626	55.2252	60.0252	24.6881
22.6791	53.1222	55.2028	60.0028	24.684
22.7015	53.1184	55.2392	60.0392	24.6896
22.7239	53.0849	55.243	60.043	24.683
22.7463	53.082	55.2404	60.0404	24.6853
22.7687	53.0408	55.2319	60.0319	24.6866
22.791	53.0403	55.2388	60.0388	24.7022
22.8134	53.0545	55.2187	60.0187	24.712
22.8358	53.0609	55.2019	60.0019	24.7216
22.8582	53.0434	55.2471	60.0471	24.7103
22.8806	53.0192	55.2567	60.0566	24.7029
22.903	53.0038	55.2478	60.0478	24.7162
22.9254	52.9931	55.2111	60.0111	24.6885
22.9478	52.9839	55.1635	59.9635	24.6782
22.9701	52.9983	55.1636	59.9637	24.6798
22.9925	53.0288	55.1837	59.9837	24.6938
23.0149	53.0951	55.2015	60.0014	24.679
23.0373	53.1279	55.1953	59.9952	24.6742
23.0597	53.1257	55.2116	60.0116	24.6648
23.0821	53.1609	55.2281	60.0281	24.6824
23.1045	53.1721	55.2433	60.0433	24.6928
23.1269	53.2026	55.2627	60.0627	24.6834
23.1493	53.2074	55.2895	60.0895	24.6856
23.1716	53.2171	55.2708	60.0708	24.7126
23.194	53.2087	55.3109	60.1109	24.698
23.2164	53.1787	55.2777	60.0777	24.7015
23.2388	53.1751	55.3202	60.1202	24.6903
23.2612	53.1311	55.2969	60.0969	24.7127
23.2836	53.0816	55.299	60.099	24.7095
23.306	53.0837	55.2559	60.0559	24.7027
23.3284	53.1078	55.2488	60.0488	24.6908
23.3507	53.156	55.1981	59.9981	24.7013
23.3731	53.1999	55.2263	60.0263	24.7053
23.3955	53.2167	55.2864	60.0864	24.6968
23.4179	53.1913	55.3364	60.1364	24.6902
23.4403	53.1962	55.3779	60.1779	24.6893
23.4627	53.2487	55.4014	60.2014	24.6909
23.4851	53.2674	55.3878	60.1878	24.6736
23.5075	53.2774	55.4183	60.2184	24.6729
23.5299	53.2915	55.3775	60.1775	24.6794
23.5522	53.2666	55.3901	60.1901	24.6671
23.5746	53.2902	55.3805	60.1805	24.6839
23.597	53.2905	55.3906	60.1906	24.6677
23.6194	53.3393	55.3966	60.1966	24.6617
23.6418	53.4276	55.3782	60.1782	24.6378
23.6642	53.3647	55.3667	60.1667	24.6696
23.6866	53.2663	55.3614	60.1614	24.6536
23.709	53.2182	55.3591	60.1591	24.645
23.7313	53.1657	55.3444	60.1444	24.6653
23.7537	53.1648	55.3113	60.1113	24.6605
23.7761	53.1657	55.2682	60.0682	24.6782
23.7985	53.196	55.2624	60.0624	24.6833
23.8209	53.2014	55.2461	60.0461	24.6615
23.8433	53.1875	55.2515	60.0515	24.6785
23.8657	53.1896	55.2204	60.0204	24.682
23.8881	53.1757	55.2255	60.0256	24.6831
23.9104	53.2045	55.2163	60.0163	24.6657
23.9328	53.2924	55.2193	60.0193	24.68
23.9552	53.3224	55.1921	59.9921	24.6995
23.9776	53.3314	55.1948	59.9948	24.6789
24	53.3535	55.2009	60.0009	24.696
24.0224	53.3725	55.1963	59.9963	24.6767
24.0448	53.3621	55.2119	60.0119	24.6963
24.0672	53.3698	55.1972	59.9972	24.7178
24.0896	53.3864	55.2085	60.0085	24.6722
24.1119	53.341	55.2041	60.0041	24.6636
24.1343	53.3209	55.22	60.02	24.6576
24.1567	53.3248	55.2232	60.0232	24.6572
24.1791	53.3487	55.2138	60.0138	24.6873
24.2015	53.3513	55.203	60.0029	24.6752
24.2239	53.3031	55.1903	59.9903	24.6533
24.2463	53.252	55.2131	60.0131	24.6896
24.2687	53.2198	55.1982	59.9982	24.6917
24.291	53.2164	55.1863	59.9862	24.7002
24.3134	53.1671	55.1617	59.9617	24.6891
24.3358	53.1351	55.2038	60.0038	24.6831
24.3582	53.1651	55.2143	60.0143	24.682
24.3806	53.185	55.2441	60.0441	24.6868
24.403	53.1933	55.2518	60.0518	24.6941
24.4254	53.2051	55.2732	60.0732	24.6876
24.4478	53.2298	55.2526	60.0526	24.6799
24.4701	53.2607	55.2616	60.0616	24.6915
24.4925	53.2833	55.2542	60.0542	24.7058
24.5149	53.3371	55.2632	60.0632	24.7032
24.5373	53.3454	55.2894	60.0894	24.6959
24.5597	53.2946	55.3288	60.1288	24.7189
24.5821	53.3003	55.3193	60.1193	24.7109
24.6045	53.2873	55.3296	60.1296	24.7027
24.6269	53.2752	55.3473	60.1473	24.7219
24.6493	53.272	55.3366	60.1366	24.7202
24.6716	53.3257	55.3115	60.1115	24.7125
24.694	53.3374	55.3045	60.1044	24.7186
24.7164	53.3056	55.2752	60.0752	24.7186
24.7388	53.3083	55.3146	60.1146	24.7198
24.7612	53.3153	55.3064	60.1065	24.714
24.7836	53.2796	55.2824	60.0823	24.7146
24.806	53.2781	55.2729	60.0729	24.6857
24.8284	53.2534	55.2883	60.0883	24.7166
24.8507	53.2602	55.2997	60.0997	24.7029
24.8731	53.2456	55.3001	60.1001	24.6951
24.8955	53.2165	55.3115	60.1115	24.722
24.9179	53.2239	55.3373	60.1373	24.6928
24.9403	53.2069	55.3655	60.1656	24.701
24.9627	53.1331	55.3671	60.1671	24.7121
24.9851	53.1129	55.3442	60.1442	24.6993
25.0075	53.1749	55.3194	60.1194	24.7135
25.0299	53.2902	55.2878	60.0878	24.7074
25.0522	53.2342	55.2724	60.0724	24.7335
25.0746	53.1646	55.2459	60.0459	24.7388
25.097	53.0843	55.2905	60.0905	24.7304
25.1194	53.068	55.2824	60.0824	24.7303
25.1418	53.1778	55.2779	60.0779	24.7136
25.1642	53.2286	55.2849	60.0849	24.7096
25.1866	53.2477	55.2885	60.0885	24.7262
25.209	53.2804	55.3646	60.1646	24.747
25.2313	53.3502	55.4171	60.2171	24.6842
25.2537	53.356	55.518	60.318	24.6559
25.2761	53.3153	55.5827	60.3827	24.6889
25.2985	53.3402	55.6092	60.4092	24.679
25.3209	53.3811	55.5916	60.3916	24.685
25.3433	53.3384	55.5805	60.3805	24.7016
25.3657	53.2836	55.5839	60.3839	24.6966
25.3881	53.3524	55.5765	60.3765	24.6851
25.4104	53.3977	55.5171	60.3171	24.6898
25.4328	53.4185	55.4773	60.2773	24.6682
25.4552	53.4002	55.4891	60.2891	24.6972
25.4776	53.4167	55.4874	60.2874	24.6887
25.5	53.3971	55.5095	60.3095	24.6909
25.5224	53.4001	55.5059	60.3059	24.7065
25.5448	53.3714	55.5514	60.3514	24.7233
25.5672	53.389	55.5651	60.3651	24.7159
25.5896	53.4239	55.5871	60.3871	24.7213
25.6119	53.4451	55.5787	60.3787	24.7116
25.6343	53.4683	55.5741	60.3741	24.7124
25.6567	53.4938	55.5592	60.3592	24.6841
25.6791	53.5312	55.5035	60.3035	24.6985
25.7015	53.4968	55.5112	60.3112	24.6864
25.7239	53.4918	55.4825	60.2825	24.6831
25.7463	53.4449	55.4633	60.2633	24.7028
25.7687	53.3632	55.4139	60.2139	24.7035
25.791	53.3163	55.3924	60.1924	24.6965
25.8134	53.268	55.3826	60.1826	24.703
25.8358	53.2884	55.3415	60.1415	24.7053
25.8582	53.34	55.3459	60.1459	24.7076
25.8806	53.3399	55.3609	60.1609	24.6967
25.903	53.3982	55.3626	60.1626	24.6899
25.9254	53.4963	55.3635	60.1635	24.7102
25.9478	53.5256	55.3507	60.1507	24.7088
25.9701	53.5495	55.3529	60.1529	24.6937
25.9925	53.5019	55.4116	60.2116	24.718
26.0149	53.4892	55.4579	60.2579	24.7154
26.0373	53.4698	55.4117	60.2117	24.7135
26.0597	53.4484	55.409	60.209	24.71
26.0821	53.4071	55.3591	60.1591	24.7277
26.1045	53.3405	55.3376	60.1376	24.6861
26.1269	53.3005	55.3377	60.1377	24.7113
26.1493	53.2678	55.3255	60.1255	24.7082
26.1716	53.2835	55.294	60.094	24.7012
26.194	53.2562	55.282	60.082	24.7072
26.2164	53.221	55.2835	60.0835	24.7083
26.2388	53.2339	55.24	60.04	24.7033
26.2612	53.2583	55.2424	60.0424	24.708
26.2836	53.2272	55.227	60.0271	24.726
26.306	53.1833	55.2451	60.0451	24.7172
26.3284	53.1336	55.2781	60.0781	24.7185
26.3507	53.0692	55.2839	60.0839	24.7077
26.3731	53.0595	55.2975	60.0975	24.7041
26.3955	53.09	55.3176	60.1176	24.7266
26.4179	53.1639	55.3576	60.1576	24.6966
26.4403	53.1766	55.3526	60.1525	24.7085
26.4627	53.1283	55.3559	60.1559	24.7103
26.4851	53.1238	55.3745	60.1745	24.7086
26.5075	53.1819	55.3536	60.1536	24.7104
26.5299	53.215	55.3705	60.1705	24.7168
26.5522	53.2603	55.3765	60.1765	24.7334
26.5746	53.2981	55.3851	60.1851	24.7267
26.597	53.281	55.4206	60.2206	24.7097
26.6194	53.2845	55.4251	60.2251	24.7409
26.6418	53.309	55.4408	60.2408	24.7485
26.6642	53.3	55.5054	60.3054	24.7364
26.6866	53.2808	55.5018	60.3018	24.7324
26.709	53.2812	55.5197	60.3197	24.7397
26.7313	53.256	55.5581	60.3581	24.7581
26.7537	53.2867	55.5785	60.3785	24.7419
26.7761	53.3442	55.576	60.376	24.7509
26.7985	53.3619	55.5546	60.3546	24.7435
26.8209	53.3541	55.5825	60.3825	24.7531
26.8433	53.3283	55.6082	60.4083	24.7258
26.8657	53.3789	55.6247	60.4247	24.76
26.8881	53.3908	55.6067	60.4067	24.7431
26.9104	53.381	55.5832	60.3832	24.7374
26.9328	53.3187	55.5597	60.3597	24.7483
26.9552	53.3024	55.5359	60.3359	24.7416
26.9776	53.3177	55.5078	60.3078	24.7482
27	53.3312	55.488	60.288	24.7738
27.0224	53.3566	55.4723	60.2723	24.7559
27.0448	53.3478	55.5181	60.3181	24.7495
27.0672	53.3825	55.5429	60.3429	24.7611
27.0896	53.3975	55.5313	60.3313	24.7494
27.1119	53.3773	55.5158	60.3158	24.7602
27.1343	53.3761	55.5322	60.3323	24.7537
27.1567	53.3041	55.5022	60.3021	24.7574
27.1791	53.2828	55.5038	60.3038	24.7794
27.2015	53.2882	55.5045	60.3045	24.7498
27.2239	53.2771	55.4878	60.2878	24.7422
27.2463	53.3397	55.4763	60.2762	24.7452
27.2687	53.4206	55.4684	60.2684	24.7291
27.291	53.4636	55.4513	60.2513	24.7324
27.3134	53.5192	55.4784	60.2784	24.745
27.3358	53.5731	55.5135	60.3135	24.7402
27.3582	53.5767	55.6176	60.4176	24.7638
27.3806	53.5626	55.6837	60.4837	24.7225
27.403	53.5109	55.7356	60.5356	24.7462
27.4254	53.5005	55.7528	60.5528	24.759
27.4478	53.4752	55.7747	60.5747	24.756
27.4701	53.4412	55.752	60.552	24.7614
27.4925	53.4802	55.74	60.54	24.7531
27.5149	53.5117	55.7398	60.5397	24.7496
27.5373	53.596	55.7287	60.5287	24.7744
27.5597	53.616	55.7161	60.5161	24.7692
27.5821	53.6337	55.7017	60.5017	24.7306
27.6045	53.6563	55.7396	60.5396	24.7223
27.6269	53.6651	55.7505	60.5505	24.733
27.6493	53.6823	55.7559	60.5559	24.7423
27.6716	53.653	55.7865	60.5865	24.7522
27.694	53.62	55.768	60.568	24.7486
27.7164	53.6797	55.7384	60.5384	24.7339
27.7388	53.6864	55.7281	60.5281	24.7224
27.7612	53.6581	55.7149	60.5149	24.707
27.7836	53.5533	55.6925	60.4926	24.7223
27.806	53.5348	55.7034	60.5033	24.7408
27.8284	53.5994	55.6677	60.4677	24.7496
27.8507	53.6561	55.6299	60.4299	24.7375
27.8731	53.6444	55.5974	60.3974	24.752
27.8955	53.6548	55.5916	60.3916	24.7229
27.9179	53.699	55.6154	60.4154	24.7265
27.9403	53.7688	55.5765	60.3765	24.7298
27.9627	53.8149	55.575	60.375	24.7359
27.9851	53.7889	55.5821	60.382	24.7388
28.0075	53.7604	55.6161	60.4161	24.73
28.0299	53.7521	55.6378	60.4378	24.7293
28.0522	53.7268	55.6232	60.4232	24.7411
28.0746	53.6747	55.6217	60.4217	24.7125
28.097	53.6559	55.6127	60.4127	24.7332
28.1194	53.638	55.5863	60.3863	24.7316
28.1418	53.6065	55.5861	60.3861	24.7441
28.1642	53.6053	55.5759	60.3759	24.7346
28.1866	53.6213	55.6046	60.4046	24.748
28.209	53.6176	55.6308	60.4308	24.7408
28.2313	53.6138	55.6662	60.4663	24.7221
28.2537	53.6491	55.6823	60.4823	24.737
28.2761	53.6073	55.6558	60.4558	24.7543
28.2985	53.5952	55.6561	60.4561	24.7355
28.3209	53.6692	55.6486	60.4486	24.7729
28.3433	53.666	55.633	60.433	24.7569
28.3657	53.7431	55.6744	60.4744	24.7539
28.3881	53.8048	55.7199	60.5198	24.7761
28.4104	53.8292	55.785	60.585	24.7596
28.4328	53.8419	55.8132	60.6132	24.7578
28.4552	53.8586	55.8553	60.6553	24.763
28.4776	53.8543	55.9213	60.7213	24.7567
28.5	53.7991	55.9729	60.7729	24.7629
28.5224	53.7634	55.9845	60.7845	24.763
28.5448	53.7314	56.0042	60.8043	24.7793
28.5672	53.6878	55.9786	60.7786	24.748
28.5896	53.7144	55.9847	60.7846	24.7612
28.6119	53.657	55.9227	60.7227	24.7564
28.6343	53.538	55.8854	60.6854	24.7523
28.6567	53.5381	55.8421	60.6421	24.7464
28.6791	53.5933	55.8027	60.6027	24.766
28.7015	53.6283	55.7496	60.5496	24.7552
28.7239	53.5957	55.7134	60.5134	24.759
28.7463	53.5961	55.6975	60.4975	24.7637
28.7687	53.5659	55.6922	60.4922	24.7535
28.791	53.5298	55.6921	60.4921	24.7469
28.8134	53.4784	55.6439	60.4439	24.7642
28.8358	53.4533	55.5942	60.3942	24.7538
28.8582	53.444	55.5911	60.3911	24.776
28.8806	53.544	55.5551	60.3551	24.7561
28.903	53.6056	55.5577	60.3577	24.7584
28.9254	53.5465	55.5839	60.3839	24.7256
28.9478	53.5291	55.628	60.428	24.7561
28.9701	53.5215	55.7183	60.5183	24.7601
28.9925	53.5154	55.7525	60.5525	24.758
29.0149	53.4743	55.7115	60.5115	24.77
29.0373	53.5028	55.6562	60.4562	24.7575
29.0597	53.5412	55.6356	60.4356	24.7665
29.0821	53.5567	55.6276	60.4276	24.7716
29.1045	53.5566	55.6106	60.4106	24.7595
29.1269	53.5954	55.6199	60.4199	24.7551
29.1493	53.6326	55.6064	60.4064	24.7581
29.1716	53.5852	55.6093	60.4093	24.7721
29.194	53.5534	55.6144	60.4144	24.7512
29.2164	53.5731	55.6336	60.4336	24.7734
29.2388	53.5278	55.6142	60.4142	24.7774
29.2612	53.5361	55.6157	60.4156	24.7903
29.2836	53.5346	55.5822	60.3822	24.7776
29.306	53.5864	55.5732	60.3732	24.7803
29.3284	53.6557	55.5739	60.3739	24.7705
29.3507	53.639	55.5696	60.3696	24.7867
29.3731	53.518	55.55	60.35	24.7929
29.3955	53.5449	55.5553	60.3552	24.7865
29.4179	53.6483	55.5359	60.3359	24.7795
29.4403	53.6502	55.4865	60.2865	24.7914
29.4627	53.6734	55.4998	60.2998	24.7702
29.4851	53.7114	55.4961	60.2961	24.7831
29.5075	53.7634	55.5023	60.3023	24.7993
29.5299	53.7399	55.4836	60.2836	24.797
29.5522	53.69	55.4865	60.2865	24.7876
29.5746	53.6136	55.5175	60.3175	24.7971
29.597	53.6396	55.5559	60.3559	24.8024
29.6194	53.6892	55.5552	60.3552	24.7869
29.6418	53.7211	55.5595	60.3595	24.7918
29.6642	53.6221	55.5676	60.3676	24.797
29.6866	53.5859	55.5594	60.3594	24.8009
29.709	53.6157	55.5611	60.3611	24.7805
29.7313	53.6097	55.5112	60.3112	24.7951
29.7537	53.6095	55.4761	60.2762	24.7919
29.7761	53.677	55.4674	60.2674	24.8004
29.7985	53.7177	55.4653	60.2653	24.7881
29.8209	53.7433	55.4633	60.2633	24.7779
29.8433	53.7228	55.4514	60.2514	24.7934
29.8657	53.6991	55.4734	60.2734	24.8066
29.8881	53.7209	55.4696	60.2696	24.7916
29.9104	53.7193	55.4669	60.2669	24.7846
29.9328	53.7859	55.4759	60.2759	24.8019
29.9552	53.7799	55.4971	60.2971	24.7998
29.9776	53.7728	55.4794	60.2794	24.8095
30	53.6877	55.5007	60.3007	24.8028
30.0224	53.6447	55.5023	60.3023	24.7854
30.0448	53.622	55.4922	60.2922	24.7778
30.0672	53.5865	55.4986	60.2987	24.8056
30.0896	53.644	55.4918	60.2918	24.7861
30.1119	53.6628	55.4868	60.2868	24.7998
30.1343	53.6459	55.4582	60.2582	24.8181
30.1567	53.7155	55.4673	60.2673	24.8019
30.1791	53.7259	55.4968	60.2968	24.8034
30.2015	53.7293	55.5128	60.3128	24.7974
30.2239	53.7327	55.5208	60.3208	24.7848
30.2463	53.7438	55.5209	60.3209	24.802
30.2687	53.7601	55.5165	60.3165	24.802
30.291	53.7193	55.5385	60.3385	24.8019
30.3134	53.6832	55.5605	60.3605	24.8337
30.3358	53.6468	55.5727	60.3727	24.8157
30.3582	53.6782	55.5909	60.3909	24.8322
30.3806	53.7414	55.6045	60.4045	24.8061
30.403	53.7777	55.5952	60.3952	24.796
30.4254	53.7953	55.5948	60.3948	24.8155
30.4478	53.8304	55.6219	60.4219	24.8013
30.4701	53.8709	55.6282	60.4282	24.8127
30.4925	53.8861	55.6449	60.4449	24.8195
30.5149	53.9236	55.6841	60.4841	24.8054
30.5373	53.9547	55.7293	60.5293	24.8322
30.5597	53.8614	55.7289	60.5289	24.809
30.5821	53.834	55.7805	60.5805	24.8202
30.6045	53.8675	55.7757	60.5757	24.8249
30.6269	53.8966	55.7678	60.5678	24.8174
30.6493	53.8299	55.7732	60.5733	24.778
30.6716	53.7997	55.7784	60.5784	24.7949
30.694	53.8531	55.7886	60.5886	24.7991
30.7164	53.9023	55.7681	60.5681	24.8466
30.7388	53.8756	55.7683	60.5683	24.822
30.7612	53.8274	55.7952	60.5952	24.8118
30.7836	53.8516	55.798	60.598	24.8108
30.806	53.8103	55.773	60.573	24.8274
30.8284	53.8865	55.7292	60.5292	24.8326
30.8507	53.9808	55.7658	60.5658	24.8283
30.8731	53.9428	55.7533	60.5534	24.8355
30.8955	53.9031	55.8222	60.6222	24.8186
30.9179	53.8202	55.8795	60.6795	24.8393
30.9403	53.8678	55.8435	60.6435	24.8493
30.9627	53.9313	55.8547	60.6547	24.8419
30.9851	53.9252	55.8106	60.6106	24.8388
31.0075	54.0031	55.8105	60.6105	24.8236
31.0299	54.0046	55.8321	60.6321	24.8474
31.0522	54.0246	55.8156	60.6156	24.8191
31.0746	54.0069	55.8646	60.6645	24.8086
31.097	53.9496	55.8656	60.6656	24.7904
31.1194	53.9278	55.8498	60.6498	24.7681
31.1418	53.8829	55.8211	60.6211	24.7491
31.1642	53.8499	55.8114	60.6114	24.7401
31.1866	53.81	55.7739	60.5739	24.7573
31.209	53.8255	55.7848	60.5848	24.7641
31.2313	53.8238	55.7764	60.5764	24.7446
31.2537	53.8486	55.8071	60.6071	24.7678
31.2761	53.8509	55.8057	60.6057	24.7621
31.2985	53.8646	55.8131	60.6131	24.7817
31.3209	53.8732	55.8522	60.6522	24.7713
31.3433	53.94	55.9312	60.7312	24.7354
31.3657	53.9354	55.9539	60.7539	24.7511
31.3881	53.9278	55.962	60.7619	24.7454
31.4104	53.9003	55.9643	60.7643	24.7467
31.4328	53.9479	55.9946	60.7946	24.7412
31.4552	53.9329	56.003	60.803	24.7546
31.4776	53.9329	56.0098	60.8098	24.739
31.5	53.9241	56.008	60.8079	24.7239
31.5224	53.9495	55.9669	60.7669	24.6865
31.5448	53.8982	55.9477	60.7477	24.6991
31.5672	53.8736	55.9095	60.7095	24.7028
31.5896	53.8306	55.874	60.674	24.6691
31.6119	53.7814	55.8526	60.6526	24.6561
31.6343	53.8196	55.8194	60.6194	24.656
31.6567	53.8779	55.7719	60.5719	24.6547
31.6791	53.8279	55.7679	60.5679	24.6601
31.7015	53.7986	55.7667	60.5667	24.6569
31.7239	53.7561	55.7619	60.5619	24.6426
31.7463	53.6922	55.7263	60.5263	24.659
31.7687	53.624	55.6995	60.4995	24.6321
31.791	53.6546	55.6944	60.4943	24.6021
31.8134	53.69	55.6691	60.4691	24.6081
31.8358	53.7167	55.6432	60.4432	24.6181
31.8582	53.6701	55.6835	60.4836	24.6258
31.8806	53.7007	55.6833	60.4833	24.6224
31.903	53.6888	55.6644	60.4644	24.6343
31.9254	53.7264	55.6506	60.4505	24.6175
31.9478	53.751	55.674	60.474	24.5872
31.9701	53.7859	55.6735	60.4735	24.5958
31.9925	53.7992	55.6842	60.4842	24.5839
32.0149	53.875	55.7111	60.5111	24.6098
32.0373	53.8785	55.8031	60.6031	24.6025
32.0597	53.7988	55.7734	60.5735	24.5621
32.0821	53.8618	55.8185	60.6185	24.5667
32.1045	53.8581	55.8252	60.6252	24.579
32.1269	53.8455	55.8344	60.6343	24.5833
32.1493	53.8368	55.8351	60.6351	24.5765
32.1716	53.7969	55.8668	60.6668	24.5977
32.194	53.8101	55.8308	60.6308	24.5885
32.2164	53.8135	55.8192	60.6192	24.5844
32.2388	53.8042	55.8044	60.6044	24.5786
32.2612	53.8199	55.8097	60.6097	24.6244
32.2836	53.8171	55.767	60.567	24.635
32.306	53.8295	55.7457	60.5457	24.6305
32.3284	53.8236	55.7597	60.5598	24.6316
32.3507	53.8521	55.7713	60.5713	24.6359
32.3731	53.8334	55.7718	60.5718	24.6256
32.3955	53.8124	55.7413	60.5413	24.6175
32.4179	53.8587	55.677	60.477	24.6203
32.4403	53.8467	55.6648	60.4648	24.5936
32.4627	53.7835	55.6563	60.4563	24.6037
32.4851	53.7071	55.647	60.447	24.5901
32.5075	53.7378	55.6342	60.4342	24.6152
32.5299	53.7905	55.5967	60.3967	24.6132
32.5522	53.81	55.5669	60.367	24.6494
32.5746	53.7845	55.5598	60.3597	24.608
32.597	53.7266	55.5804	60.3804	24.6388
32.6194	53.7486	55.5603	60.3603	24.6281
32.6418	53.7578	55.5529	60.3529	24.5805
32.6642	53.7228	55.5414	60.3414	24.5926
32.6866	53.6735	55.5584	60.3584	24.6042
32.709	53.725	55.5911	60.3911	24.6104
32.7313	53.6876	55.6003	60.4003	24.6254
32.7537	53.7475	55.5815	60.3815	24.6345
32.7761	53.633	55.5711	60.3711	24.617
32.7985	53.614	55.6008	60.4008	24.6285
32.8209	53.6612	55.5894	60.3894	24.5815
32.8433	53.713	55.587	60.387	24.5663
32.8657	53.7547	55.6229	60.4229	24.5649
32.8881	53.6836	55.6483	60.4483	24.5572
32.9104	53.6866	55.6639	60.4639	24.5512
32.9328	53.6678	55.6698	60.4698	24.5329
32.9552	53.6702	55.6577	60.4577	24.5897
32.9776	53.7695	55.6566	60.4566	24.5636
33	53.7467	55.619	60.419	24.5434
33.0224	53.6855	55.627	60.4271	24.5614
33.0448	53.7534	55.6418	60.4418	24.5691
33.0672	53.7209	55.6253	60.4254	24.5638
33.0896	53.7822	55.6225	60.4224	24.5933
33.1119	53.7706	55.6099	60.41	24.6046
33.1343	53.7282	55.6636	60.4636	24.5736
33.1567	53.7384	55.6842	60.4842	24.5689
33.1791	53.8611	55.7083	60.5083	24.589
33.2015	53.9166	55.7446	60.5446	24.5719
33.2239	53.9391	55.7894	60.5894	24.5985
33.2463	53.9985	55.8476	60.6476	24.5905
33.2687	54.0338	55.9038	60.7038	24.5965
33.291	53.9605	55.9554	60.7554	24.6041
33.3134	53.9053	55.9964	60.7964	24.6065
33.3358	53.8439	56.0421	60.8421	24.6001
33.3582	53.8198	56.0942	60.8942	24.6195
33.3806	53.8228	56.0857	60.8857	24.5966
33.403	53.779	56.0232	60.8232	24.619
33.4254	53.7802	55.9741	60.7741	24.6076
33.4478	53.7825	55.9665	60.7665	24.6051
33.4701	53.8539	55.9264	60.7264	24.5825
33.4925	53.98	55.934	60.734	24.5728
33.5149	54.0153	55.8899	60.6899	24.5577
33.5373	53.9529	55.8884	60.6884	24.5962
33.5597	53.9625	55.9278	60.7278	24.5563
33.5821	53.9737	55.9625	60.7625	24.5441
33.6045	53.9942	55.9954	60.7954	24.5404
33.6269	53.9696	56.004	60.804	24.5314
33.6493	53.9298	56.0197	60.8197	24.5032
33.6716	53.8366	55.9724	60.7724	24.5074
33.694	53.8694	55.904	60.704	24.5241
33.7164	53.8663	55.8625	60.6624	24.5225
33.7388	53.9087	55.8283	60.6283	24.4988
33.7612	53.9416	55.8665	60.6665	24.5387
33.7836	53.9918	55.8355	60.6355	24.531
33.806	54.0266	55.8304	60.6304	24.5518
33.8284	53.992	55.8496	60.6496	24.5552
33.8507	54.0177	55.8447	60.6447	24.5513
33.8731	54.0083	55.9033	60.7033	24.5439
33.8955	53.9264	55.9142	60.7142	24.5648
33.9179	53.957	55.9306	60.7306	24.5425
33.9403	54.0101	55.9483	60.7483	24.5568
33.9627	54.0103	55.9165	60.7165	24.5587
33.9851	53.9583	55.8906	60.6906	24.5645
34.0075	53.9725	55.9453	60.7453	24.5465
34.0299	54.0154	55.9503	60.7503	24.5537
34.0522	54.0459	55.9658	60.7658	24.5094
34.0746	53.9977	55.9538	60.7538	24.5245
34.097	54.0049	55.9524	60.7524	24.5581
34.1194	54.0445	55.9241	60.724	24.55
34.1418	53.9951	55.9155	60.7155	24.5299
34.1642	54.0181	55.9435	60.7435	24.5315
34.1866	54.0373	55.9826	60.7826	24.5119
34.209	54.0265	55.9897	60.7897	24.5546
34.2313	54.022	56.0043	60.8043	24.5559
34.2537	54.0125	56.0408	60.8408	24.5392
34.2761	53.9535	56.0782	60.8782	24.5325
34.2985	53.926	56.0944	60.8944	24.5411
34.3209	53.9014	56.0881	60.8881	24.5722
34.3433	53.9381	56.0636	60.8636	24.5453
34.3657	53.9013	56.0253	60.8253	24.5725
34.3881	53.8843	56.0399	60.8399	24.5323
34.4104	53.9314	56.02	60.82	24.5516
34.4328	53.9287	55.9918	60.7918	24.5602
34.4552	53.9054	55.9736	60.7736	24.5859
34.4776	53.9217	55.9834	60.7834	24.5598
34.5	53.8722	55.9891	60.7891	24.5768
34.5224	53.8247	55.9685	60.7685	24.5784
34.5448	53.7518	55.9463	60.7463	24.5579
34.5672	53.78	55.9478	60.7478	24.5858
34.5896	53.8272	55.9168	60.7168	24.5706
34.6119	53.9379	55.8999	60.6999	24.6023
34.6343	53.9794	55.9549	60.7549	24.6113
34.6567	54.0894	56.0553	60.8552	24.6092
34.6791	54.1289	56.1464	60.9464	24.6303
34.7015	54.0408	56.2273	61.0273	24.674
34.7239	54.0566	56.2923	61.0923	24.6389
34.7463	54.0559	56.3225	61.1225	24.64
34.7687	54.003	56.3178	61.1178	24.662
34.791	53.9538	56.3245	61.1245	24.6519
34.8134	53.9446	56.257	61.057	24.6447
34.8358	54.0112	56.2145	61.0145	24.6492
34.8582	54.0158	56.1619	60.962	24.634
34.8806	53.9636	56.1243	60.9243	24.6421
34.903	53.9675	56.104	60.904	24.6436
34.9254	53.9184	56.1066	60.9066	24.6438
34.9478	53.9068	56.0846	60.8845	24.6718
34.9701	53.9442	56.0782	60.8782	24.6898
34.9925	53.9869	56.0326	60.8326	24.6791
35.0149	54.0515	56.0055	60.8055	24.6988
35.0373	54.0061	55.9852	60.7852	24.689
35.0597	53.913	55.9738	60.7738	24.6796
35.0821	53.834	55.9601	60.7601	24.7006
35.1045	53.8186	55.9415	60.7415	24.6919
35.1269	53.8275	55.8835	60.6835	24.6826
35.1493	53.8297	55.8906	60.6906	24.7024
35.1716	53.8693	55.8758	60.6758	24.698
35.194	53.8865	55.8772	60.6772	24.6904
35.2164	53.882	55.8835	60.6835	24.7026
35.2388	53.9463	55.8578	60.6578	24.6787
35.2612	53.9342	55.8188	60.6188	24.6909
35.2836	53.9477	55.815	60.615	24.7013
35.306	54.0024	55.8275	60.6275	24.6804
35.3284	53.9746	55.8123	60.6123	24.6753
35.3507	53.986	55.81	60.61	24.6812
35.3731	54.0632	55.8435	60.6435	24.6703
35.3955	54.1283	55.8352	60.6352	24.6724
35.4179	54.0453	55.8249	60.6249	24.6974
35.4403	53.9905	55.8273	60.6273	24.6824
35.4627	54.044	55.8183	60.6183	24.6332
35.4851	54.1006	55.8102	60.6102	24.6328
35.5075	54.0923	55.809	60.609	24.6128
35.5299	54.0825	55.8214	60.6214	24.5994
35.5522	54.0973	55.8656	60.6656	24.6189
35.5746	54.1537	55.8828	60.6828	24.6038
35.597	54.1915	55.9079	60.7079	24.5901
35.6194	54.2128	55.917	60.717	24.5802
35.6418	54.1726	55.9775	60.7775	24.5755
35.6642	54.1482	56.0236	60.8236	24.5616
35.6866	54.1322	56.0333	60.8332	24.5943
35.709	54.1105	56.0371	60.8371	24.6152
35.7313	54.1236	56.0724	60.8723	24.5915
35.7537	54.1294	56.1077	60.9077	24.5779
35.7761	54.0393	56.0783	60.8783	24.5783
35.7985	53.9939	56.1087	60.9087	24.5871
35.8209	53.9656	56.0906	60.8906	24.5768
35.8433	54.0641	56.0793	60.8793	24.5633
35.8657	54.1772	56.0397	60.8397	24.5809
35.8881	54.2563	56.0323	60.8323	24.573
35.9104	54.1811	56.0395	60.8395	24.5746
35.9328	54.1724	56.0616	60.8616	24.5657
35.9552	54.1179	56.1041	60.9041	24.559
35.9776	54.1174	56.0478	60.8478	24.5494
36	54.0486	56.0245	60.8244	24.5674
36.0224	54.1193	56.037	60.837	24.5803
36.0448	54.136	56.0683	60.8683	24.5783
36.0672	54.1727	56.0629	60.8629	24.5762
36.0896	54.2301	56.0852	60.8852	24.5872
36.1119	54.2542	56.0552	60.8552	24.5701
36.1343	54.1797	56.0903	60.8903	24.5702
36.1567	54.1807	56.1025	60.9025	24.548
36.1791	54.2041	56.1217	60.9217	24.5545
36.2015	54.1896	56.1299	60.9299	24.557
36.2239	54.1427	56.1443	60.9443	24.5551
36.2463	54.1651	56.1741	60.9741	24.54
36.2687	54.1718	56.2026	61.0026	24.5444
36.291	54.1656	56.2164	61.0164	24.5248
36.3134	54.1855	56.2597	61.0597	24.5263
36.3358	54.137	56.2895	61.0895	24.5175
36.3582	54.0893	56.3155	61.1155	24.5161
36.3806	53.9595	56.3133	61.1133	24.495
36.403	53.9734	56.3074	61.1074	24.4642
36.4254	53.9401	56.2385	61.0385	24.4758
36.4478	53.9602	56.1633	60.9633	24.4376
36.4701	54.0284	56.0981	60.8981	24.4544
36.4925	54.082	56.0862	60.8862	24.4136
36.5149	54.0175	56.063	60.8631	24.3964
36.5373	53.9925	56.0794	60.8794	24.4535
36.5597	54.0402	56.075	60.875	24.4806
36.5821	54.1281	56.0788	60.8788	24.4885
36.6045	54.121	56.1128	60.9128	24.4957
36.6269	54.0842	56.18	60.98	24.492
36.6493	54.0576	56.2382	61.0382	24.5041
36.6716	54.0203	56.2486	61.0486	24.4919
36.694	53.9834	56.2446	61.0446	24.4938
36.7164	54.0151	56.23	61.0299	24.5183
36.7388	54.0033	56.1964	60.9963	24.4939
36.7612	53.9654	56.1654	60.9654	24.511
36.7836	53.9527	56.1388	60.9388	24.515
36.806	53.9527	56.0842	60.8842	24.5406
36.8284	53.9597	56.0514	60.8514	24.5296
36.8507	53.9041	56.0538	60.8538	24.5295
36.8731	53.9002	56.0236	60.8236	24.5394
36.8955	53.9011	56.0101	60.8101	24.5473
36.9179	53.8988	56.0008	60.8008	24.5255
36.9403	53.9017	56.0184	60.8184	24.5197
36.9627	53.8954	55.991	60.791	24.5506
36.9851	53.9529	56.0053	60.8053	24.5413
37.0075	54.0419	56.0009	60.8009	24.5387
37.0299	53.9957	56.0019	60.8019	24.5485
37.0522	53.8622	55.9967	60.7968	24.5602
37.0746	53.7854	56.0352	60.8352	24.5249
37.097	53.7311	55.9875	60.7875	24.5489
37.1194	53.7834	55.9633	60.7633	24.5357
37.1418	53.794	55.926	60.726	24.5652
37.1642	53.8962	55.9059	60.7059	24.5705
37.1866	53.9186	55.9183	60.7183	24.5896
37.209	53.9289	55.9514	60.7514	24.578
37.2313	53.9414	55.9766	60.7766	24.587
37.2537	53.9969	55.9868	60.7868	24.6165
37.2761	54.0954	56.0183	60.8183	24.5897
37.2985	53.9967	56.023	60.823	24.572
37.3209	53.9465	56.0783	60.8783	24.5879
37.3433	53.9445	56.152	60.952	24.5939
37.3657	53.9224	56.167	60.967	24.6024
37.3881	53.8892	56.1687	60.9687	24.5775
37.4104	53.8411	56.1386	60.9386	24.5625
37.4328	53.9237	56.1319	60.9319	24.5634
37.4552	53.9515	56.0763	60.8763	24.5509
37.4776	53.9289	56.0361	60.8361	24.5832
37.5	53.9298	56.0409	60.8409	24.5834
37.5224	53.8696	56.0138	60.8137	24.5912
37.5448	53.7928	56.0181	60.8181	24.5888
37.5672	53.8029	56.0249	60.8249	24.6259
37.5896	53.8449	55.9841	60.7841	24.5931
37.6119	53.8662	55.9673	60.7673	24.6039
37.6343	53.9892	55.9558	60.7558	24.613
37.6567	53.9126	55.9432	60.7432	24.6115
37.6791	53.8248	55.9464	60.7464	24.6221
37.7015	53.8014	56.0335	60.8334	24.619
37.7239	53.8266	55.9745	60.7745	24.6201
37.7463	53.8048	55.9891	60.7891	24.6056
37.7687	53.801	55.967	60.767	24.6276
37.791	53.8416	55.957	60.757	24.6397
37.8134	53.9122	55.9417	60.7417	24.626
37.8358	53.9697	55.9394	60.7394	24.6164
37.8582	54.0159	55.9431	60.7431	24.6476
37.8806	54.0557	55.9618	60.7619	24.6597
37.903	54.0885	56.0511	60.8511	24.6302
37.9254	54.1483	56.1348	60.9348	24.5999
37.9478	54.1937	56.1771	60.9771	24.6301
37.9701	54.233	56.2347	61.0347	24.6302
37.9925	54.2451	56.2764	61.0764	24.6427
38.0149	54.249	56.2951	61.0951	24.6324
38.0373	54.2539	56.3094	61.1094	24.6396
38.0597	54.2601	56.3631	61.1631	24.6349
38.0821	54.2009	56.3665	61.1665	24.6228
38.1045	54.1205	56.392	61.192	24.6338
38.1269	54.0996	56.3743	61.1743	24.6473
38.1493	54.1206	56.3853	61.1853	24.6282
38.1716	54.1409	56.3576	61.1576	24.6006
38.194	54.0278	56.3435	61.1435	24.5976
38.2164	53.9787	56.3164	61.1164	24.5707
38.2388	53.9813	56.2824	61.0824	24.5545
38.2612	53.9375	56.3093	61.1093	24.5292
38.2836	54.0046	56.2729	61.0729	24.5433
38.306	54.0718	56.2342	61.0342	24.5452
38.3284	54.0684	56.2089	61.0089	24.5661
38.3507	53.941	56.1806	60.9806	24.5446
38.3731	53.9558	56.1971	60.9971	24.545
38.3955	53.9916	56.1654	60.9654	24.5402
38.4179	54.0318	56.1272	60.9272	24.542
38.4403	54.0768	56.1474	60.9474	24.5584
38.4627	54.0992	56.1701	60.9701	24.5326
38.4851	53.9986	56.2011	61.0011	24.5637
38.5075	53.9475	56.2034	61.0034	24.5525
38.5299	54.0174	56.266	61.066	24.5065
38.5522	54.0716	56.2662	61.0662	24.492
38.5746	54.038	56.2092	61.0093	24.5091
38.597	53.9371	56.2261	61.0262	24.5446
38.6194	53.9077	56.2255	61.0254	24.5058
38.6418	53.9781	56.2096	61.0096	24.5079
38.6642	54.047	56.1628	60.9629	24.514
38.6866	54.0807	56.0999	60.8999	24.5115
38.709	54.0688	56.1039	60.9039	24.4998
38.7313	54.0866	56.126	60.926	24.5068
38.7537	54.0805	56.1397	60.9397	24.5217
38.7761	54.0507	56.1479	60.9479	24.5147
38.7985	54.1188	56.1705	60.9705	24.4923
38.8209	54.1407	56.1361	60.9361	24.4959
38.8433	54.1557	56.0915	60.8915	24.4745
38.8657	54.193	56.1157	60.9158	24.4695
38.8881	54.0918	56.0867	60.8867	24.4816
38.9104	54.0401	56.08	60.88	24.4714
38.9328	54.0238	56.0931	60.8931	24.4829
38.9552	53.9712	56.0143	60.8143	24.4856
38.9776	53.9233	55.9868	60.7868	24.5239
39	53.921	55.9317	60.7317	24.53
39.0224	53.9464	55.9264	60.7264	24.528
39.0448	53.9838	55.9041	60.7041	24.5119
39.0672	53.9649	55.8946	60.6945	24.5117
39.0896	53.9541	55.9297	60.7297	24.5216
39.1119	54.0211	55.9764	60.7764	24.5365
39.1343	53.9667	55.9699	60.7699	24.5469
39.1567	53.9573	55.9753	60.7753	24.5714
39.1791	53.9688	55.9494	60.7494	24.545
39.2015	53.9395	55.9498	60.7499	24.5557
39.2239	54.0179	55.9093	60.7092	24.5547
39.2463	54.0584	55.9068	60.7068	24.558
39.2687	54.0942	55.8952	60.6952	24.5424
39.291	54.1236	55.8942	60.6942	24.5286
39.3134	54.1165	55.9617	60.7617	24.5553
39.3358	54.2128	56.0003	60.8004	24.5366
39.3582	54.2504	56.0423	60.8423	24.5528
39.3806	54.2323	56.0976	60.8976	24.5365
39.403	54.2446	56.1382	60.9382	24.5201
39.4254	54.2528	56.1322	60.9322	24.5088
39.4478	54.2307	56.1903	60.9903	24.4891
39.4701	54.1965	56.2068	61.0068	24.5074
39.4925	54.2116	56.2076	61.0076	24.4931
39.5149	54.2127	56.1834	60.9834	24.4972
39.5373	54.1811	56.1747	60.9747	24.5131
39.5597	54.1659	56.1199	60.9199	24.5107
39.5821	54.1955	56.1114	60.9114	24.5069
39.6045	54.1603	56.105	60.905	24.536
39.6269	54.1449	56.1017	60.9017	24.5107
39.6493	54.2063	56.0971	60.8971	24.5478
39.6716	54.1973	56.0712	60.8712	24.5251
39.694	54.0815	56.0577	60.8577	24.5557
39.7164	54.1077	56.0781	60.8781	24.5263
39.7388	54.1451	56.0859	60.8859	24.5311
39.7612	54.1611	56.062	60.862	24.5172
39.7836	54.2214	56.0695	60.8695	24.533
39.806	54.2703	56.1011	60.901	24.5332
39.8284	54.2511	56.1249	60.9249	24.5162
39.8507	54.2275	56.1157	60.9157	24.5177
39.8731	54.2639	56.1642	60.9642	24.4902
39.8955	54.3065	56.1785	60.9785	24.5048
39.9179	54.3044	56.1855	60.9855	24.4741
39.9403	54.3178	56.2377	61.0378	24.4555
39.9627	54.3521	56.2582	61.0582	24.4445
39.9851	54.351	56.2548	61.0548	24.441
40.0075	54.3799	56.2647	61.0647	24.4641
40.0299	54.3306	56.2497	61.0497	24.4631
40.0522	54.341	56.2381	61.0382	24.4598
40.0746	54.278	56.2447	61.0447	24.4747
40.097	54.251	56.2478	61.0478	24.4596
40.1194	54.2415	56.2587	61.0587	24.4694
40.1418	54.2198	56.2644	61.0644	24.4596
40.1642	54.1681	56.2932	61.0932	24.4805
40.1866	54.2188	56.2811	61.0811	24.495
40.209	54.2542	56.3006	61.1006	24.4849
40.2313	54.2467	56.2786	61.0786	24.4854
40.2537	54.2994	56.2874	61.0874	24.4712
40.2761	54.2722	56.2751	61.0751	24.4767
40.2985	54.2032	56.283	61.083	24.4732
40.3209	54.2217	56.3165	61.1165	24.4523
40.3433	54.1895	56.3181	61.1181	24.4321
40.3657	54.1683	56.2859	61.0859	24.444
40.3881	54.0574	56.2845	61.0845	24.4765
40.4104	54.0107	56.2299	61.0299	24.4681
40.4328	54.0145	56.2009	61.0009	24.4839
40.4552	53.9908	56.142	60.942	24.5075
40.4776	53.987	56.1308	60.9308	24.4983
40.5	53.8976	56.1335	60.9335	24.523
40.5224	53.9155	56.1523	60.9523	24.5308
40.5448	53.9327	56.177	60.977	24.5463
40.5672	53.9293	56.2039	61.004	24.547
40.5896	53.9081	56.2195	61.0195	24.535
40.6119	53.9405	56.2231	61.0231	24.5535
40.6343	53.9148	56.2109	61.0109	24.5598
40.6567	53.9226	56.1402	60.9402	24.5705
40.6791	53.9453	56.1331	60.9331	24.5707
40.7015	53.9237	56.0704	60.8704	24.5487
40.7239	53.8619	56.0168	60.8168	24.5663
40.7463	53.904	56.0128	60.8128	24.5604
40.7687	53.849	56.0088	60.8088	24.5537
40.791	53.7531	55.9682	60.7682	24.5328
40.8134	53.7057	56.0159	60.8159	24.5484
40.8358	53.7611	56.0281	60.8281	24.5338
40.8582	53.7428	56.0437	60.8437	24.5305
40.8806	53.7839	56.0509	60.8509	24.5276
40.903	53.8269	56.0563	60.8563	24.5204
40.9254	53.8922	56.0221	60.8221	24.5328
40.9478	53.9241	56.0173	60.8173	24.5286
40.9701	53.9671	56.0199	60.8199	24.5152
40.9925	53.9226	56.048	60.848	24.5145
41.0149	53.9457	56.0726	60.8726	24.5078
41.0373	53.9499	56.0871	60.8871	24.539
41.0597	53.9591	56.0716	60.8715	24.5279
41.0821	53.9725	56.0924	60.8924	24.5437
41.1045	53.982	56.1	60.9	24.5248
41.1269	53.8874	56.1125	60.9126	24.543
41.1493	53.8314	56.136	60.936	24.5878
41.1716	53.795	56.0975	60.8975	24.5803
41.194	53.8473	56.0757	60.8757	24.5835
41.2164	53.8834	56.0769	60.8769	24.5935
41.2388	53.9423	56.0698	60.8698	24.6168
41.2612	53.9448	56.0946	60.8946	24.6009
41.2836	53.9176	56.0917	60.8917	24.6128
41.306	53.9682	56.0768	60.8768	24.5911
41.3284	53.966	56.077	60.877	24.5998
41.3507	53.985	56.0915	60.8915	24.5874
41.3731	54.0307	56.0906	60.8907	24.6068
41.3955	54.0725	56.0881	60.8881	24.6147
41.4179	54.032	56.0901	60.8901	24.6287
41.4403	54.0575	56.0939	60.8939	24.6093
41.4627	54.0619	56.1245	60.9245	24.6278
41.4851	53.9797	56.1145	60.9145	24.6114
41.5075	53.9086	56.0827	60.8827	24.6408
41.5299	53.8893	56.116	60.916	24.6417
41.5522	53.9701	56.0588	60.8588	24.6561
41.5746	53.9076	56.0254	60.8254	24.6592
41.597	53.9247	55.9909	60.7909	24.6682
41.6194	53.9994	55.9855	60.7855	24.6713
41.6418	54.1077	55.9693	60.7693	24.686
41.6642	54.1896	55.9447	60.7447	24.6745
41.6866	54.2447	55.9916	60.7916	24.678
41.709	54.2253	56.0196	60.8197	24.688
41.7313	54.2129	56.0784	60.8785	24.6971
41.7537	54.1797	56.1118	60.9118	24.6835
41.7761	54.1686	56.123	60.923	24.6863
41.7985	54.124	56.1113	60.9113	24.705
41.8209	54.0821	56.1517	60.9517	24.6928
41.8433	54.0459	56.1103	60.9103	24.7008
41.8657	54.0812	56.1393	60.9393	24.6914
41.8881	54.0323	56.1107	60.9107	24.7024
41.9104	53.9932	56.1186	60.9186	24.6638
41.9328	53.9706	56.1056	60.9056	24.6566
41.9552	53.9669	56.0365	60.8365	24.6674
41.9776	53.8833	56.0354	60.8354	24.6684
42	53.8501	56.0346	60.8346	24.6491
42.0224	53.8088	56.0164	60.8163	24.6474
42.0448	53.8247	55.9722	60.7722	24.6307
42.0672	53.8873	55.9177	60.7177	24.6251
42.0896	54.0217	55.8704	60.6704	24.6288
42.1119	54.0622	55.8929	60.6929	24.6163
42.1343	54.061	55.9119	60.7119	24.6288
42.1567	53.9955	55.9691	60.7691	24.6126
42.1791	53.9283	55.9938	60.7938	24.6293
42.2015	53.8536	55.9849	60.7849	24.6367
42.2239	53.8454	55.9939	60.7939	24.6097
42.2463	53.9431	55.9946	60.7946	24.6249
42.2687	53.9994	55.982	60.782	24.6218
42.291	53.9879	55.9305	60.7305	24.6069
42.3134	53.9895	55.9573	60.7574	24.6133
42.3358	53.9631	55.9916	60.7916	24.6075
42.3582	53.997	55.977	60.777	24.6116
42.3806	54.012	55.9591	60.7591	24.617
42.403	54.01	55.9166	60.7166	24.6039
42.4254	54.0186	55.9328	60.7328	24.6109
42.4478	54.1256	55.989	60.789	24.6221
42.4701	54.1806	55.9752	60.7752	24.6241
42.4925	54.1546	56.032	60.832	24.6087
42.5149	54.0904	56.095	60.895	24.592
42.5373	54.0626	56.1762	60.9762	24.5934
42.5597	54.0425	56.2289	61.0289	24.6068
42.5821	53.9901	56.2019	61.0019	24.5953
42.6045	53.9499	56.2125	61.0125	24.5757
42.6269	53.9955	56.1861	60.9862	24.5879
42.6493	54.0164	56.134	60.934	24.6071
42.6716	54.0096	56.0968	60.8968	24.6
42.694	53.9967	56.0881	60.8881	24.5925
42.7164	54.0714	56.0627	60.8627	24.5534
42.7388	54.0234	56.0961	60.8961	24.599
42.7612	53.9485	56.1009	60.9008	24.575
42.7836	53.8828	56.1365	60.9365	24.5714
42.806	53.9361	56.1159	60.9159	24.6031
42.8284	53.8959	56.0278	60.8278	24.6114
42.8507	53.8715	55.9985	60.7985	24.616
42.8731	53.913	55.989	60.789	24.6256
42.8955	53.9872	55.9623	60.7623	24.6046
42.9179	54.0112	55.9215	60.7215	24.5999
42.9403	54.0031	55.9633	60.7633	24.5941
42.9627	53.975	55.9841	60.7841	24.6226
42.9851	53.9164	55.9983	60.7983	24.6233
43.0075	53.9009	56.0046	60.8046	24.599
43.0299	53.939	55.9626	60.7627	24.6055
43.0522	53.8847	55.9626	60.7627	24.6064
43.0746	53.9369	55.97	60.77	24.5787
43.097	53.9847	55.9753	60.7753	24.5806
43.1194	53.9298	55.9745	60.7745	24.5621
43.1418	53.9778	55.9983	60.7983	24.6033
43.1642	53.9134	55.9927	60.7927	24.5768
43.1866	53.9588	55.9942	60.7942	24.5734
43.209	54.0002	55.9779	60.7779	24.5598
43.2313	53.9468	55.9687	60.7687	24.5976
43.2537	53.8777	55.9402	60.7402	24.5951
43.2761	53.8932	55.9949	60.7949	24.584
43.2985	53.9715	56.034	60.834	24.5964
43.3209	53.9373	55.9473	60.7473	24.619
43.3433	54.0053	55.8901	60.6901	24.6176
43.3657	54.0053	55.9345	60.7345	24.5907
43.3881	54.0732	55.8991	60.6991	24.5977
43.4104	54.067	55.9231	60.7231	24.605
43.4328	54.0793	55.9403	60.7403	24.6029
43.4552	54.1115	55.9798	60.7798	24.5878
43.4776	54.0684	56.0029	60.8029	24.5978
43.5	54.0464	56.0092	60.8092	24.6118
43.5224	53.9553	56.0105	60.8105	24.6248
43.5448	53.8875	56.0406	60.8406	24.6041
43.5672	53.9235	56.0487	60.8487	24.6236
43.5896	53.912	55.9753	60.7753	24.6244
43.6119	53.9052	55.9714	60.7714	24.6284
43.6343	53.9707	55.9226	60.7226	24.6165
43.6567	53.9833	55.9011	60.7011	24.6492
43.6791	54.0119	55.892	60.6921	24.6364
43.7015	54.0543	55.8792	60.6792	24.6352
43.7239	54.0337	55.9262	60.7262	24.6358
43.7463	54.0282	55.9492	60.7492	24.6364
43.7687	54.0241	55.932	60.732	24.6259
43.791	53.9774	55.9492	60.7492	24.6237
43.8134	53.9817	55.9539	60.7539	24.643
43.8358	54.0682	55.9823	60.7823	24.6234
43.8582	54.0582	56.0244	60.8244	24.6094
43.8806	54.0134	56.02	60.82	24.5436
43.903	54.0162	56.0057	60.8057	24.5576
43.9254	53.9952	56.0091	60.8091	24.5775
43.9478	54.0393	56.0064	60.8064	24.5378
43.9701	54.0037	56.0039	60.8039	24.548
43.9925	54.0645	55.985	60.785	24.5248
44.0149	54.0193	55.9717	60.7717	24.514
44.0373	53.9372	55.9811	60.7811	24.5095
44.0597	53.9095	55.9609	60.7609	24.5199
44.0821	53.8807	55.9381	60.7381	24.5317
44.1045	53.907	55.9468	60.7468	24.544
44.1269	54.0031	55.9353	60.7353	24.5758
44.1493	54.068	55.9316	60.7316	24.537
44.1716	54.085	55.9442	60.7442	24.5903
44.194	54.0842	55.9429	60.7429	24.5675
44.2164	54.1237	55.9198	60.7199	24.5811
44.2388	54.1667	55.9254	60.7254	24.5657
44.2612	54.1741	55.9225	60.7225	24.565
44.2836	54.1914	55.9135	60.7135	24.5693
44.306	54.1475	55.9288	60.7288	24.5532
44.3284	54.0372	55.9312	60.7312	24.5183
44.3507	54.1331	55.9469	60.7469	24.5496
44.3731	54.2244	55.9481	60.7481	24.5326
44.3955	54.2497	55.9697	60.7697	24.5354
44.4179	54.3265	55.9638	60.7638	24.5456
44.4403	54.3118	55.9718	60.7718	24.5408
44.4627	54.2098	55.9623	60.7623	24.5693
44.4851	54.2751	55.9771	60.7771	24.5404
44.5075	54.2766	55.9956	60.7956	24.5226
44.5299	54.2058	56.0043	60.8043	24.548
44.5522	54.1998	56.0193	60.8193	24.5365
44.5746	54.1559	55.9926	60.7926	24.5256
44.597	54.0635	56.0065	60.8065	24.5387
44.6194	54.1288	56.0133	60.8133	24.5211
44.6418	54.2152	55.9982	60.7982	24.5275
44.6642	54.2209	56.0224	60.8224	24.5331
44.6866	54.1974	56.0066	60.8066	24.552
44.709	54.1751	56.0053	60.8053	24.5418
[truncated: 682 more rows]

## Sheet: Fig3b
Radiative cooling performance of the metamaterials (24 wt% PMMA-SiO2 microstructures) on top of the heater, which is simulated display, in indoor
Metamaterial thickness/mm	Emissivity/%	Steady state temperature/°C
50	94.6	54.6
100	95.3	55.3
150	95.7	56.2
200	95.9	56.7

## Sheet: Fig3d
Radiative cooling performance of the metamaterials (24 wt% PMMA-SiO2 microstructures) on top of the heater, which is simulated display, in outdoor environments.
Time of day	Relative humidity/%	Time of day	Solar illumination/W m-2
12	40	12	839.68
12.5	37	12.0017	839.68
13	32	12.0033	839.68
13.5	33	12.005	840.51
14	35	12.0067	840.72
14.5	36	12.0083	840.72
15	34	12.01	840.99
		12.0117	841.24
		12.0133	841.24
		12.015	841.22
		12.0167	841.11
		12.0183	841.1
		12.02	841.1
		12.0217	841.24
		12.0233	841.3
		12.025	841.3
		12.0267	841.36
		12.0283	841.56
		12.03	841.56
		12.0317	841.56
		12.0334	842.08
		12.035	842.22
		12.0367	842.22
		12.0384	842.84
		12.04	843.75
		12.0417	843.75
		12.0434	843.75
		12.045	843.02
		12.0467	842.99
		12.0484	842.99
		12.05	843
		12.0517	842.99
		12.0534	842.99
		12.055	842.88
		12.0567	842.49
		12.0584	842.49
		12.06	842.49
		12.0617	843.7
		12.0634	844.22
		12.065	844.22
		12.0667	845.16
		12.0684	846.91
		12.07	846.91
		12.0717	846.91
		12.0734	847.94
		12.075	848.05
		12.0767	848.05
		12.0784	848.28
		12.08	848.5
		12.0817	848.5
		12.0834	848.48
		12.085	848.45
		12.0867	848.45
		12.0884	848.45
		12.0901	848.64
		12.0917	848.74
		12.0934	848.74
		12.0951	848.73
		12.0967	848.59
		12.0984	848.59
		12.1001	848.59
		12.1017	848.76
		12.1034	848.92
		12.1051	848.92
		12.1067	848.92
		12.1084	848.83
		12.1101	848.82
		12.1117	848.82
		12.1134	848.85
		12.1151	848.9
		12.1167	848.9
		12.1184	848.9
		12.1201	848.79
		12.1217	848.75
		12.1234	848.75
		12.1251	848.74
		12.1267	848.71
		12.1284	848.71
		12.1301	848.71
		12.1317	848.97
		12.1334	849.08
		12.1351	849.08
		12.1367	849.11
		12.1384	849.41
		12.1401	849.41
		12.1417	849.41
		12.1434	849.24
		12.1451	849.08
		12.1467	849.08
		12.1484	849.07
		12.1501	848.98
		12.1518	848.97
		12.1534	848.97
		12.1551	849.08
		12.1568	849.19
		12.1584	849.19
		12.1601	849.19
		12.1618	849.17
		12.1634	849.16
		12.1651	849.16
		12.1668	849.13
		12.1684	849.07
		12.1701	849.07
		12.1718	849.07
		12.1734	849.33
		12.1751	849.45
		12.1768	849.45
		12.1784	849.61
		12.1801	850.11
		12.1818	850.11
		12.1834	850.11
		12.1851	850.05
		12.1868	850
		12.1884	850
		12.1901	849.95
		12.1918	849.1
		12.1934	849.05
		12.1951	849.05
		12.1968	848.59
		12.1984	848.03
		12.2001	848.03
		12.2018	848.03
		12.2034	847.29
		12.2051	847.1
		12.2068	847.1
		12.2084	846.89
		12.2101	846.42
		12.2118	846.42
		12.2135	846.42
		12.2151	846.32
		12.2168	846.29
		12.2185	846.29
		12.2201	846.24
		12.2218	845.98
		12.2235	845.98
		12.2251	845.98
		12.2268	846.23
		12.2285	846.49
		12.2301	846.49
		12.2318	846.49
		12.2335	846.44
		12.2351	846.43
		12.2368	846.43
		12.2385	846.42
		12.2401	846.39
		12.2418	846.39
		12.2435	846.39
		12.2451	847.12
		12.2468	847.61
		12.2485	847.61
		12.2501	847.71
		12.2518	848.58
		12.2535	848.63
		12.2551	848.63
		12.2568	849.09
		12.2585	849.54
		12.2601	849.54
		12.2618	849.59
		12.2635	850.53
		12.2651	850.64
		12.2668	850.64
		12.2685	851.19
		12.2702	852.01
		12.2718	852.01
		12.2735	852.01
		12.2752	852.77
		12.2768	852.96
		12.2785	852.96
		12.2802	853.29
		12.2818	854.28
		12.2835	854.28
		12.2852	854.28
		12.2868	854.58
		12.2885	854.7
		12.2902	854.7
		12.2918	854.65
		12.2935	854.48
		12.2952	854.48
		12.2968	854.48
		12.2985	854.32
		12.3002	854.21
		12.3018	854.21
		12.3035	854.08
		12.3052	853.33
		12.3068	853.33
		12.3085	853.33
		12.3102	852.94
		12.3118	852.56
		12.3135	852.56
		12.3152	852.56
		12.3168	851.5
		12.3185	851.38
		12.3202	851.38
		12.3218	851.12
		12.3235	850.5
		12.3252	850.5
		12.3268	850.5
		12.3285	849.76
		12.3302	849.45
		12.3319	849.45
		12.3335	849.33
		12.3352	848.84
		12.3369	848.84
		12.3385	848.84
		12.3402	848.75
		12.3419	848.7
		12.3435	848.7
		12.3452	848.65
		12.3469	848.25
		12.3485	848.22
		12.3502	848.22
		12.3519	847.86
		12.3535	847.51
		12.3552	847.51
		12.3569	847.48
		12.3585	846.96
		12.3602	846.93
		12.3619	846.93
		12.3635	846.77
		12.3652	846.53
		12.3669	846.53
		12.3685	846.53
		12.3702	846.48
		12.3719	846.47
		12.3735	846.47
		12.3752	846.42
		12.3769	846.3
		12.3785	846.3
		12.3802	846.3
		12.3819	846.3
		12.3835	846.3
		12.3852	846.3
		12.3869	846.22
		12.3885	845.51
		12.3902	845.51
		12.3919	845.51
		12.3936	845.27
		12.3952	845.04
		12.3969	845.04
		12.3986	845.04
		12.4002	844.72
		12.4019	844.68
		12.4036	844.68
		12.4052	844.61
		12.4069	844.5
		12.4086	844.5
		12.4102	844.5
		12.4119	844.43
		12.4136	844.41
		12.4152	844.41
		12.4169	844.62
		12.4186	845.13
		12.4202	845.13
		12.4219	845.13
		12.4236	845.37
		12.4252	845.5
		12.4269	845.5
		12.4286	845.55
		12.4302	845.83
		12.4319	845.83
		12.4336	845.83
		12.4352	845.62
		12.4369	845.4
		12.4386	845.4
		12.4402	845.32
		12.4419	844
		12.4436	843.84
		12.4452	843.84
		12.4469	843.1
		12.4486	842.2
		12.4503	842.2
		12.4519	842.2
		12.4536	841.53
		12.4553	841.25
		12.4569	841.25
		12.4586	841.2
		12.4603	841.02
		12.4619	841.02
		12.4636	841.02
		12.4653	840.83
		12.4669	840.69
		12.4686	840.69
		12.4703	840.7
		12.4719	840.83
		12.4736	840.85
		12.4753	840.85
		12.4769	840.74
		12.4786	840.52
		12.4803	840.52
		12.4819	840.52
		12.4836	840
		12.4853	839.82
		12.4869	839.82
		12.4886	839.59
		12.4903	839.04
		12.4919	839.04
		12.4936	839.04
		12.4953	838.06
		12.4969	837.64
		12.4986	837.64
		12.5003	837.43
		12.5019	836.27
		12.5036	836.27
		12.5053	836.27
		12.5069	835.77
		12.5086	835.44
		12.5103	835.44
		12.512	835.37
		12.5136	834.71
		12.5153	834.71
		12.517	834.71
		12.5186	834.45
		12.5203	834.13
		12.522	834.13
		12.5236	834.13
		12.5253	833.73
		12.527	833.69
		12.5286	833.69
		12.5303	833.74
		12.532	833.86
		12.5336	833.86
		12.5353	833.86
		12.537	834.33
		12.5386	834.53
		12.5403	834.53
		12.542	834.64
		12.5436	834.97
		12.5453	834.97
		12.547	834.97
		12.5486	834.62
		12.5503	834.43
		12.552	834.43
		12.5536	834.43
		12.5553	834.45
		12.557	834.45
		12.5586	834.45
		12.5603	834.61
		12.562	834.77
		12.5636	834.77
		12.5653	834.81
		12.567	835.49
		12.5686	835.57
		12.5703	835.57
		12.572	835.67
		12.5737	835.88
		12.5753	835.88
		12.577	835.88
		12.5787	836.11
		12.5803	836.21
		12.582	836.21
		12.5837	836.15
		12.5853	836
		12.587	836
		12.5887	836
		12.5903	835.4
		12.592	835.08
		12.5937	835.08
		12.5953	834.89
		12.597	834.15
		12.5987	834.15
		12.6003	834.15
		12.602	833.96
		12.6037	833.83
		12.6053	833.83
		12.607	833.82
		12.6087	833.77
		12.6103	833.77
		12.612	833.77
		12.6137	833.56
		12.6153	833.29
		12.617	833.29
		12.6187	833.29
		12.6203	833.16
		12.622	833.14
		12.6237	833.14
		12.6253	833.02
		12.627	832.74
		12.6287	832.74
		12.6304	832.74
		12.632	832.67
		12.6337	832.63
		12.6354	832.63
		12.637	832.6
		12.6387	832.42
		12.6404	832.41
		12.642	832.41
		12.6437	832.11
		12.6454	831.75
		12.647	831.75
		12.6487	831.75
		12.6504	831.44
		12.652	831.39
		12.6537	831.39
		12.6554	831.27
		12.657	830.97
		12.6587	830.97
		12.6604	830.97
		12.662	830.36
		12.6637	830.1
		12.6654	830.1
		12.667	830.08
		12.6687	829.99
		12.6704	829.99
		12.672	829.99
		12.6737	830.19
		12.6754	830.39
		12.677	830.39
		12.6787	830.39
		12.6804	830.41
		12.682	830.41
		12.6837	830.41
		12.6854	830.33
		12.687	830.08
		12.6887	830.08
		12.6904	830.08
		12.6921	829.73
		12.6937	829.51
		12.6954	829.51
		12.6971	829.53
		12.6987	829.69
		12.7004	829.7
		12.7021	829.7
		12.7037	830.02
		12.7054	830.36
		12.7071	830.36
		12.7087	830.36
		12.7104	830.78
		12.7121	830.85
		12.7137	830.85
		12.7154	830.93
		12.7171	831.06
		12.7187	831.06
		12.7204	831.06
		12.7221	831.12
		12.7237	831.13
		12.7254	831.13
		12.7271	831.15
		12.7287	831.2
		12.7304	831.2
		12.7321	831.2
		12.7337	831.11
		12.7354	831.08
		12.7371	831.08
		12.7387	830.86
		12.7404	830.21
		12.7421	830.21
		12.7437	830.21
		12.7454	829.52
		12.7471	829.22
		12.7487	829.22
		12.7504	829.08
		12.7521	828.56
		12.7538	828.56
		12.7554	828.56
		12.7571	828.03
		12.7588	827.68
		12.7604	827.68
		12.7621	827.58
		12.7638	826.64
		12.7654	826.64
		12.7671	826.64
		12.7688	826.34
		12.7704	826.04
		12.7721	826.04
		12.7738	826.04
		12.7754	825.74
		12.7771	825.69
		12.7788	825.69
		12.7804	825.71
		12.7821	825.76
		12.7838	825.76
		12.7854	825.76
		12.7871	825.77
		12.7888	825.77
		12.7904	825.77
		12.7921	825.82
		12.7938	826.11
		12.7954	826.11
		12.7971	826.11
		12.7988	826.22
		12.8004	826.29
		12.8021	826.29
		12.8038	826.35
		12.8054	826.88
		12.8071	826.92
		12.8088	826.92
		12.8105	827.07
		12.8121	827.3
		12.8138	827.3
		12.8155	827.3
		12.8171	827.58
		12.8188	827.64
		12.8205	827.64
		12.8221	827.71
		12.8238	827.89
		12.8255	827.89
		12.8271	827.89
		12.8288	828.29
		12.8305	828.55
		12.8321	828.55
		12.8338	828.55
		12.8355	828.5
		12.8371	828.49
		12.8388	828.49
		12.8405	828.26
		12.8421	828.04
		12.8438	828.04
		12.8455	828.04
		12.8471	828.13
		12.8488	828.15
		12.8505	828.15
		12.8521	828.02
		12.8538	827.72
		12.8555	827.72
		12.8571	827.72
		12.8588	826.95
		12.8605	826.61
		12.8621	826.61
		12.8638	826.62
		12.8655	826.68
		12.8671	826.68
		12.8688	826.68
		12.8705	826.47
		12.8722	826.32
		12.8738	826.32
		12.8755	826.31
		12.8772	826.27
		12.8788	826.27
		12.8805	826.27
		12.8822	826.37
		12.8838	826.47
		12.8855	826.47
		12.8872	826.47
		12.8888	826.69
		12.8905	826.73
		12.8922	826.73
		12.8938	826.7
		12.8955	826.6
		12.8972	826.6
		12.8988	826.6
		12.9005	826.58
		12.9022	826.57
		12.9038	826.57
		12.9055	826.56
		12.9072	826.42
		12.9088	826.41
		12.9105	826.41
		12.9122	826.35
		12.9138	826.3
		12.9155	826.3
		12.9172	826.31
		12.9188	826.48
		12.9205	826.5
		12.9222	826.5
		12.9238	826.48
		12.9255	826.44
		12.9272	826.44
		12.9288	826.44
		12.9305	826.32
		12.9322	826.29
		12.9339	826.29
		12.9355	826.33
		12.9372	826.44
		12.9389	826.44
		12.9405	826.44
		12.9422	826.49
		12.9439	826.51
		12.9455	826.51
		12.9472	826.52
		12.9489	826.63
		12.9505	826.63
		12.9522	826.63
		12.9539	826.57
		12.9555	826.52
		12.9572	826.52
		12.9589	826.52
		12.9605	826.42
		12.9622	826.41
		12.9639	826.41
		12.9655	826.35
		12.9672	826.22
		12.9689	826.22
		12.9705	826.22
		12.9722	826
		12.9739	825.9
		12.9755	825.9
		12.9772	825.81
		12.9789	825.08
		12.9805	825.04
		12.9822	825.04
		12.9839	824.7
		12.9855	824.35
		12.9872	824.35
		12.9889	824.34
		12.9906	824.14
		12.9922	824.12
		12.9939	824.12
		12.9956	824
		12.9972	823.84
		12.9989	823.84
		13.0006	823.84
		13.0022	824.06
		13.0039	824.15
		13.0056	824.15
		13.0072	824.11
		13.0089	823.87
		13.0106	823.87
		13.0122	823.87
		13.0139	824.13
		13.0156	824.34
		13.0172	824.34
		13.0189	824.33
		13.0206	824.08
		13.0222	824.06
		13.0239	824.06
		13.0256	823.76
		13.0272	823.32
		13.0289	823.32
		13.0306	823.32
		13.0322	823.28
		13.0339	823.26
		13.0356	823.26
		13.0372	823.22
		13.0389	822.84
		13.0406	822.84
		13.0422	822.84
		13.0439	822.64
		13.0456	822.43
		13.0472	822.43
		13.0489	822.41
		13.0506	822.16
		13.0523	822.15
		13.0539	822.15
		13.0556	821.83
		13.0573	821.45
		13.0589	821.45
		13.0606	821.45
		13.0623	820.89
		13.0639	820.79
		13.0656	820.79
		13.0673	820.82
		13.0689	820.88
		13.0706	820.88
		13.0723	820.88
		13.0739	820.63
		13.0756	820.5
		13.0773	820.5
		13.0789	820.48
		13.0806	820.31
		13.0823	820.31
		13.0839	820.31
		13.0856	820.35
		13.0873	820.39
		13.0889	820.39
		13.0906	820.39
		13.0923	820.55
		13.0939	820.57
		13.0956	820.57
		13.0973	820.65
		13.0989	820.83
		13.1006	820.83
		13.1023	820.83
		13.1039	821.01
		13.1056	821.09
		13.1073	821.09
		13.1089	821.07
		13.1106	820.92
		13.1123	820.92
		13.114	820.92
		13.1156	821.09
		13.1173	821.26
		13.119	821.26
		13.1206	821.26
		13.1223	822.04
		13.124	822.18
		13.1256	822.18
		13.1273	822.31
		13.129	822.58
		13.1306	822.58
		13.1323	822.58
		13.134	822.91
		13.1356	823.05
		13.1373	823.05
		13.139	823.12
		13.1406	823.74
		13.1423	823.78
		13.144	823.78
		13.1456	824.03
		13.1473	824.28
		13.149	824.28
		13.1506	824.28
		13.1523	824.49
		13.154	824.52
		13.1556	824.52
		13.1573	824.26
		13.159	823.66
		13.1606	823.66
		13.1623	823.66
		13.164	823.04
		13.1656	822.7
		13.1673	822.7
		13.169	822.63
		13.1707	822.04
		13.1723	822.01
		13.174	822.01
		13.1757	821.73
		13.1773	821.44
		13.179	821.44
		13.1807	821.44
		13.1823	821.24
		13.184	821.18
		13.1857	821.18
		13.1873	821.05
		13.189	820.53
		13.1907	820.53
		13.1923	820.53
		13.194	820.25
		13.1957	820.05
		13.1973	820.05
		13.199	820.05
		13.2007	820.07
		13.2023	820.07
		13.204	820.07
		13.2057	820.11
		13.2073	820.16
		13.209	820.16
		13.2107	820.16
		13.2123	820.25
		13.214	820.27
		13.2157	820.27
		13.2173	820.31
		13.219	820.42
		13.2207	820.42
		13.2223	820.42
		13.224	820.48
		13.2257	820.5
		13.2273	820.5
		13.229	820.47
		13.2307	820.23
		13.2324	820.22
		13.234	820.22
		13.2357	819.94
		13.2374	819.65
		13.239	819.65
		13.2407	819.65
		13.2424	819.26
		13.244	819.17
		13.2457	819.17
		13.2474	819.09
		13.249	818.79
		13.2507	818.79
		13.2524	818.79
		13.254	818.67
		13.2557	818.59
		13.2574	818.59
		13.259	818.57
		13.2607	818.19
		13.2624	818.17
		13.264	818.17
		13.2657	817.85
		13.2674	817.47
		13.269	817.47
		13.2707	817.47
		13.2724	817.52
		13.274	817.53
		13.2757	817.53
		13.2774	817.36
		13.279	816.96
		13.2807	816.96
		13.2824	816.96
		13.284	816.58
		13.2857	816.42
		13.2874	816.42
		13.289	816.35
		13.2907	815.77
		13.2924	815.77
		13.2941	815.77
		13.2957	815.73
		13.2974	815.69
		13.2991	815.69
		13.3007	815.69
		13.3024	815.84
		13.3041	815.86
		13.3057	815.86
		13.3074	815.89
		13.3091	815.97
		13.3107	815.97
		13.3124	815.97
		13.3141	815.82
		13.3157	815.76
		13.3174	815.76
		13.3191	815.68
		13.3207	815.39
		13.3224	815.39
		13.3241	815.39
		13.3257	815.66
		13.3274	815.8
		13.3291	815.8
		13.3307	815.77
		13.3324	815.47
		13.3341	815.47
		13.3357	815.47
		13.3374	815.57
		13.3391	815.67
		13.3407	815.67
		13.3424	815.67
		13.3441	815.38
		13.3457	815.33
		13.3474	815.33
		13.3491	815.23
		13.3508	814.93
		13.3524	814.93
		13.3541	814.93
		13.3558	814.75
		13.3574	814.68
		13.3591	814.68
		13.3608	814.71
		13.3624	814.83
		13.3641	814.83
		13.3658	814.83
		13.3674	815.29
		13.3691	815.75
		13.3708	815.75
		13.3724	815.75
		13.3741	816.81
		13.3758	816.93
		13.3774	816.93
		13.3791	817.26
		13.3808	817.86
		13.3824	817.86
		13.3841	817.86
		13.3858	818.17
		13.3874	818.3
		13.3891	818.3
		13.3908	818.41
		13.3924	819.01
		13.3941	819.01
		13.3958	819.01
		13.3974	819.21
		13.3991	819.34
		13.4008	819.34
		13.4024	819.36
		13.4041	819.79
		13.4058	819.81
		13.4074	819.81
		13.4091	819.87
		13.4108	819.95
		13.4125	819.95
		13.4141	819.95
		13.4158	819.78
		13.4175	819.73
		13.4191	819.73
		13.4208	819.77
		13.4225	819.88
		13.4241	819.88
		13.4258	819.88
		13.4275	820.11
		13.4291	820.23
		13.4308	820.23
		13.4325	820.27
		13.4341	820.57
		13.4358	820.58
		13.4375	820.58
		13.4391	821.05
		13.4408	821.44
		13.4425	821.44
		13.4441	821.49
		13.4458	822.29
		13.4475	822.33
		13.4491	822.33
		13.4508	822.56
		13.4525	822.93
		13.4541	822.93
		13.4558	822.93
		13.4575	823.61
		13.4591	823.78
		13.4608	823.78
		13.4625	823.95
		13.4641	824.63
		13.4658	824.63
		13.4675	824.63
		13.4691	824.92
		13.4708	825.11
		13.4725	825.11
		13.4742	825.14
		13.4758	825.37
		13.4775	825.39
		13.4792	825.39
		13.4808	825.73
		13.4825	826.07
		13.4842	826.07
		13.4858	826.08
		13.4875	826.32
		13.4892	826.35
		13.4908	826.35
		13.4925	826.37
		13.4942	826.38
		13.4958	826.38
		13.4975	826.38
		13.4992	826.01
		13.5008	825.97
		13.5025	825.97
		13.5042	826.02
		13.5058	826.11
		13.5075	826.11
		13.5092	826.11
		13.5108	825.97
		13.5125	825.92
		13.5142	825.92
		13.5158	825.99
		13.5175	826.3
		13.5192	826.3
		13.5208	826.3
		13.5225	826.38
		13.5242	826.43
		13.5258	826.43
		13.5275	826.39
		13.5292	826.06
		13.5309	826.04
		13.5325	826.04
		13.5342	825.96
		13.5359	825.88
		13.5375	825.88
		13.5392	825.86
		13.5409	825.54
		13.5425	825.5
		13.5442	825.5
		13.5459	825.35
		13.5475	825.1
		13.5492	825.1
		13.5509	825.1
		13.5525	825.4
		13.5542	825.48
		13.5559	825.48
		13.5575	825.5
		13.5592	825.65
		13.5609	825.65
		13.5625	825.65
		13.5642	825.85
		13.5659	826.06
		13.5675	826.06
		13.5692	826.06
		13.5709	826.1
		13.5725	826.11
		13.5742	826.11
		13.5759	826.2
		13.5775	826.39
		13.5792	826.39
		13.5809	826.39
		13.5825	826.2
		13.5842	826.07
		13.5859	826.07
		13.5875	826.02
		13.5892	825.55
		13.5909	825.55
		13.5926	825.55
		13.5942	825.69
		13.5959	825.82
		13.5976	825.82
		13.5992	825.85
		13.6009	826.29
		13.6026	826.35
		13.6042	826.35
		13.6059	826.39
		13.6076	826.47
		13.6092	826.47
		13.6109	826.47
		13.6126	826.95
		13.6142	827.07
		13.6159	827.07
		13.6176	827.15
		13.6192	827.64
		13.6209	827.64
		13.6226	827.64
		13.6242	827.82
		13.6259	827.97
		13.6276	827.97
		13.6292	827.96
		13.6309	827.76
		13.6326	827.75
		13.6342	827.75
		13.6359	827.79
		13.6376	827.85
		13.6392	827.85
		13.6409	827.85
		13.6426	827.78
		13.6442	827.76
		13.6459	827.76
		13.6476	827.64
		13.6492	827.34
		13.6509	827.34
		13.6526	827.34
		13.6543	826.8
		13.6559	826.5
		13.6576	826.5
		13.6593	826.31
		13.6609	825.27
		13.6626	825.27
		13.6643	825.27
		13.6659	825.2
		13.6676	825.13
		13.6693	825.13
		13.6709	825.13
		13.6726	824.69
		13.6743	824.64
		13.6759	824.64
		13.6776	824.6
		13.6793	824.5
		13.6809	824.5
		13.6826	824.5
		13.6843	824.42
		13.6859	824.39
		13.6876	824.39
		13.6893	824.38
		13.6909	824.32
		13.6926	824.32
		13.6943	824.32
		13.6959	824.09
		13.6976	823.9
		13.6993	823.9
		13.7009	823.87
		13.7026	823.59
		13.7043	823.57
		13.7059	823.57
		13.7076	823.4
		13.7093	823.23
		13.711	823.23
		13.7126	823.23
		13.7143	822.72
		13.716	822.63
		13.7176	822.63
		13.7193	822.66
		13.721	822.73
		13.7226	822.73
		13.7243	822.73
		13.726	822.55
		13.7276	822.47
		13.7293	822.47
		13.731	822.49
		13.7326	822.61
		13.7343	822.61
		13.736	822.61
		13.7376	822.83
		13.7393	823
		13.741	823
		13.7426	823
		13.7443	823.24
		13.746	823.28
		13.7476	823.28
		13.7493	823.28
		13.751	823.29
		13.7526	823.29
		13.7543	823.29
		13.756	823.55
		13.7576	823.65
		13.7593	823.65
		13.761	823.77
		13.7626	824.45
		13.7643	824.45
		13.766	824.45
		13.7676	824.62
		13.7693	824.76
		13.771	824.76
		13.7727	824.78
		13.7743	825.19
		13.776	825.21
		13.7777	825.21
		13.7793	825.18
		13.781	825.11
		13.7827	825.11
		13.7843	825.11
		13.786	824.82
		13.7877	824.69
		13.7893	824.69
		13.791	824.67
		13.7927	824.5
		13.7943	824.5
		13.796	824.5
		13.7977	824.5
		13.7993	824.49
		13.801	824.49
		13.8027	824.49
		13.8043	824.89
		13.806	824.94
		13.8077	824.94
		13.8093	825.11
		13.811	825.42
		13.8127	825.42
		13.8143	825.42
		13.816	825.25
		13.8177	825.18
		13.8193	825.18
		13.821	825.19
		13.8227	825.23
		13.8243	825.23
		13.826	825.23
		13.8277	825.11
		13.8293	825.03
		13.831	825.03
		13.8327	825.03
		13.8344	824.66
		13.836	824.62
		13.8377	824.62
		13.8394	824.54
		13.841	824.34
		13.8427	824.34
		13.8444	824.34
		13.846	824.37
		13.8477	824.39
		13.8494	824.39
		13.851	824.36
		13.8527	824.24
		13.8544	824.24
		13.856	824.24
		13.8577	824.25
		13.8594	824.26
		13.861	824.26
		13.8627	824.25
		13.8644	824.13
		13.866	824.12
		13.8677	824.12
		13.8694	824.11
		13.871	824.08
		13.8727	824.08
		13.8744	824.08
		13.876	823.9
		13.8777	823.88
		13.8794	823.88
		13.881	823.88
		13.8827	823.87
		13.8844	823.87
		13.886	823.87
		13.8877	824.28
		13.8894	824.45
		13.8911	824.45
		13.8927	824.55
		13.8944	824.86
		13.8961	824.86
		13.8977	824.86
		13.8994	825.35
		13.9011	825.62
		13.9027	825.62
		13.9044	825.66
		13.9061	826.04
		13.9077	826.04
		13.9094	826.04
		13.9111	826.21
		13.9127	826.37
		13.9144	826.37
		13.9161	826.37
		13.9177	826.74
		13.9194	826.81
		13.9211	826.81
		13.9227	827.06
		13.9244	827.51
		13.9261	827.51
		13.9277	827.51
		13.9294	827.98
		13.9311	828.18
		13.9327	828.18
		13.9344	828.28
		13.9361	828.58
		13.9377	828.58
		13.9394	828.58
		13.9411	828.41
		13.9427	828.29
		13.9444	828.29
		13.9461	828.28
		13.9477	828.18
		13.9494	828.17
		13.9511	828.17
		13.9528	828.08
		13.9544	827.97
		13.9561	827.97
		13.9578	827.97
		13.9594	827.75
		13.9611	827.68
		13.9628	827.68
		13.9644	827.41
		13.9661	826.78
		13.9678	826.78
		13.9694	826.78
		13.9711	825.72
		13.9728	825.26
		13.9744	825.26
		13.9761	825
		13.9778	824
		13.9794	824
		13.9811	824
		13.9828	823.53
		13.9844	823.05
		13.9861	823.05
		13.9878	823.02
		13.9894	822.52
		13.9911	822.46
		13.9928	822.46
		13.9944	822.4
		13.9961	822.33
		13.9978	822.33
		13.9994	822.33
		14.0011	822.56
		14.0028	822.6
		14.0044	822.6
		14.0061	822.59
		14.0078	822.58
		14.0094	822.58
		14.0111	822.58
		14.0128	822.41
		14.0145	822.34
		14.0161	822.34
		14.0178	822.38
		14.0195	822.57
		14.0211	822.57
		14.0228	822.57
		14.0245	822.73
		14.0261	822.84
		14.0278	822.84
		14.0295	822.82
		14.0311	822.46
		14.0328	822.44
		14.0345	822.44
		14.0361	822.27
		14.0378	822.1
		14.0395	822.1
		14.0411	822.1
		14.0428	821.83
		14.0445	821.78
		14.0461	821.78
		14.0478	821.82
		14.0495	821.9
		14.0511	821.9
		14.0528	821.9
		14.0545	821.41
		14.0561	821.21
		14.0578	821.21
		14.0595	821.14
		14.0611	820.54
		14.0628	820.51
		14.0645	820.51
		14.0661	820.4
		14.0678	820.28
		14.0695	820.28
		14.0712	820.28
		14.0728	819.82
		14.0745	819.74
		14.0762	819.74
		14.0778	819.57
		14.0795	819.17
		14.0812	819.17
		14.0828	819.17
		14.0845	819.31
		14.0862	819.37
		14.0878	819.37
		14.0895	819.38
		14.0912	819.44
		14.0928	819.44
		14.0945	819.44
		14.0962	819.37
		14.0978	819.3
		14.0995	819.3
		14.1012	819.31
		14.1028	819.47
		14.1045	819.48
		14.1062	819.48
		14.1078	819.85
		14.1095	820.22
		14.1112	820.22
		14.1128	820.22
		14.1145	820.59
		14.1162	820.68
		14.1178	820.68
		14.1195	820.79
		14.1212	821.13
		14.1228	821.13
		14.1245	821.13
		14.1262	821.09
		14.1278	821.07
		14.1295	821.07
		14.1312	821.06
		14.1329	821
		14.1345	821
		14.1362	821
		14.1379	820.77
		14.1395	820.41
		14.1412	820.41
		14.1429	820.41
		14.1445	820.42
		14.1462	820.43
		14.1479	820.43
		14.1495	820.48
		14.1512	820.64
		14.1529	820.64
		14.1545	820.64
		14.1562	820.76
		14.1579	820.85
		14.1595	820.85
		14.1612	820.85
		14.1629	820.89
		14.1645	820.9
		14.1662	820.9
		14.1679	820.84
		14.1695	820.72
		14.1712	820.72
		14.1729	820.72
		14.1745	820.73
		14.1762	820.73
		14.1779	820.73
		14.1795	820.75
		14.1812	820.93
		14.1829	820.93
		14.1845	820.93
		14.1862	820.99
		14.1879	821.05
		14.1895	821.05
		14.1912	821.05
		14.1929	820.28
		14.1946	820.2
		14.1962	820.2
		14.1979	820.05
		14.1996	819.76
		14.2012	819.76
		14.2029	819.76
		14.2046	819.94
		14.2062	820
		14.2079	820
		14.2096	819.97
		14.2112	819.86
		14.2129	819.86
		14.2146	819.86
		14.2162	819.96
		14.2179	820.05
		14.2196	820.05
		14.2212	820.05
		14.2229	820.13
		14.2246	820.13
		14.2262	820.13
		14.2279	820.13
		14.2296	820.12
		14.2312	820.12
		14.2329	820.12
		14.2346	819.72
		14.2362	819.62
		14.2379	819.62
		14.2396	819.47
		14.2412	819.12
		14.2429	819.12
		14.2446	819.12
		14.2462	819
		14.2479	818.95
		14.2496	818.95
		14.2513	818.94
		14.2529	818.88
		14.2546	818.88
		14.2563	818.88
		14.2579	819.21
		14.2596	819.44
		14.2613	819.44
		14.2629	819.44
		14.2646	819.5
		14.2663	819.5
		14.2679	819.5
		14.2696	819.41
		14.2713	819.22
		14.2729	819.22
		14.2746	819.22
		14.2763	819.15
		14.2779	819.11
		14.2796	819.11
		14.2813	819.07
		14.2829	818.83
		14.2846	818.83
		14.2863	818.83
		14.2879	818.73
		14.2896	818.64
		14.2913	818.64
		14.2929	818.65
		14.2946	818.85
		14.2963	818.87
		14.2979	818.87
		14.2996	818.89
		14.3013	818.93
		14.3029	818.93
		14.3046	818.93
		14.3063	818.74
		14.3079	818.68
		14.3096	818.68
		14.3113	818.61
		14.313	818.41
		14.3146	818.41
		14.3163	818.41
		14.318	818.26
		14.3196	818.19
		14.3213	818.19
		14.323	818.19
		14.3246	818.11
		14.3263	818.1
		14.328	818.1
		14.3296	818.21
		14.3313	818.37
		14.333	818.37
		14.3346	818.37
		14.3363	818.78
		14.338	818.85
		14.3396	818.85
		14.3413	818.95
		14.343	819.2
		14.3446	819.2
		14.3463	819.2
		14.348	819.12
		14.3496	819.08
		14.3513	819.08
		14.353	819.05
		14.3546	818.82
		14.3563	818.8
		14.358	818.8
		14.3596	818.82
		14.3613	818.84
		14.363	818.84
		14.3646	818.84
		14.3663	818.79
		14.368	818.78
		14.3696	818.78
		14.3713	818.84
		14.373	818.93
		14.3747	818.93
		14.3763	818.93
		14.378	819.1
		14.3797	819.17
		14.3813	819.17
		14.383	819.09
		14.3847	818.36
		14.3863	818.36
		14.388	818.36
		14.3897	818.38
		14.3913	818.4
		14.393	818.4
		14.3947	818.4
		14.3963	818.21
		14.398	818.17
		14.3997	818.17
		14.4013	818.24
		14.403	818.36
		14.4047	818.36
		14.4063	818.36
		14.408	818.5
		14.4097	818.55
		14.4113	818.55
		14.413	818.52
		14.4147	818.25
		14.4163	818.25
		14.418	818.25
		14.4197	818.3
		14.4213	818.34
		14.423	818.34
		14.4247	818.31
		14.4263	817.84
		14.428	817.78
		14.4297	817.78
		14.4314	817.5
		14.433	816.97
		14.4347	816.97
		14.4364	816.97
		14.438	817.28
		14.4397	817.38
		14.4414	817.38
		14.443	817.34
		14.4447	817
		14.4464	817
		14.448	817
		14.4497	817.05
		14.4514	817.09
		14.453	817.09
		14.4547	817.09
		14.4564	816.35
		14.458	816.27
		14.4597	816.27
		14.4614	816.08
		14.463	815.63
		14.4647	815.63
		14.4664	815.63
		14.468	815.32
		14.4697	815.19
		14.4714	815.19
		14.473	815.11
		14.4747	814.66
		14.4764	814.66
		14.478	814.66
		14.4797	814.62
		14.4814	814.58
		14.483	814.58
		14.4847	814.58
		14.4864	814.58
		14.488	814.57
		14.4897	814.57
		14.4914	814.38
		14.4931	814.19
		14.4947	814.19
		14.4964	814.19
		14.4981	814.21
		14.4997	814.22
		14.5014	814.22
		14.5031	814.26
		14.5047	814.37
		14.5064	814.37
		14.5081	814.37
		14.5097	814.85
		14.5114	815.11
		14.5131	815.11
		14.5147	815.08
		14.5164	814.81
		14.5181	814.81
		14.5197	814.81
		14.5214	814.8
		14.5231	814.8
		14.5247	814.8
		14.5264	814.81
		14.5281	814.85
		14.5297	814.85
		14.5314	814.85
		14.5331	814.97
		14.5347	815.17
		14.5364	815.17
		14.5381	815.17
		14.5397	815.25
		14.5414	815.26
		14.5431	815.26
		14.5447	815.1
		14.5464	814.61
		14.5481	814.61
		14.5497	814.61
		14.5514	814.25
		14.5531	814.03
		14.5548	814.03
		14.5564	814.06
		14.5581	814.64
		14.5598	814.67
		14.5614	814.67
		14.5631	814.71
		14.5648	814.78
		14.5664	814.78
		14.5681	814.78
		14.5698	814.75
		14.5714	814.74
		14.5731	814.74
		14.5748	814.71
		14.5764	814.63
		14.5781	814.63
		14.5798	814.63
		14.5814	814.32
		14.5831	814.11
		14.5848	814.11
		14.5864	814.08
		14.5881	813.87
		14.5898	813.86
		14.5914	813.86
		14.5931	814.06
		14.5948	814.25
		14.5964	814.25
		14.5981	814.25
		14.5998	814.63
		14.6014	814.69
		14.6031	814.69
		14.6048	814.67
		14.6064	814.65
		14.6081	814.65
		14.6098	814.65
		14.6115	814.73
		14.6131	814.77
		14.6148	814.77
		14.6165	814.86
		14.6181	815.38
		14.6198	815.38
		14.6215	815.38
		14.6231	815.6
		14.6248	815.77
		14.6265	815.77
		14.6281	815.79
		14.6298	816.23
		14.6315	816.26
		14.6331	816.26
		14.6348	816.29
		14.6365	816.35
		14.6381	816.35
		14.6398	816.35
		14.6415	816.35
		14.6431	816.35
		14.6448	816.35
		14.6465	816.39
		14.6481	816.75
		14.6498	816.75
		14.6515	816.75
		14.6531	816.72
		14.6548	816.69
		14.6565	816.69
		14.6581	816.69
		14.6598	816.66
		14.6615	816.65
		14.6631	816.65
		14.6648	816.56
		14.6665	816.35
		14.6681	816.35
		14.6698	816.35
		14.6715	816.24
		14.6732	816.19
		14.6748	816.19
		14.6765	816.08
		14.6782	815.5
		14.6798	815.5
		14.6815	815.5
		14.6832	815.71
		14.6848	815.88
		14.6865	815.88
		14.6882	815.88
		14.6898	815.91
		14.6915	815.91
		14.6932	815.91
		14.6948	815.9
		14.6965	815.86
		14.6982	815.86
		14.6998	815.86
		14.7015	815.84
		14.7032	815.82
		14.7048	815.82
		14.7065	815.79
		14.7082	815.47
		14.7098	815.45
		14.7115	815.45
		14.7132	815.23
		14.7148	814.97
		14.7165	814.97
		14.7182	814.97
		14.7198	814.51
		14.7215	814.41
		14.7232	814.41
		14.7248	814.81
		14.7265	815.73
		14.7282	815.73
		14.7298	815.73
		14.7315	815.76
		14.7332	815.77
		14.7349	815.77
		14.7365	815.72
		14.7382	815.56
		14.7399	815.56
		14.7415	815.56
		14.7432	815.3
		14.7449	815.16
		14.7465	815.16
		14.7482	815.15
		14.7499	815.06
		14.7515	815.06
		14.7532	815.06
		14.7549	814.99
		14.7565	814.93
		14.7582	814.93
		14.7599	814.93
		14.7615	815.48
		14.7632	815.54
		14.7649	815.54
		14.7665	815.41
		14.7682	815.2
		14.7699	815.2
		14.7715	815.2
		14.7732	814.93
		14.7749	814.89
		14.7765	814.89
		14.7782	814.83
		14.7799	814.72
		14.7815	814.72
		14.7832	814.72
		14.7849	814.53
		14.7865	814.47
		14.7882	814.47
		14.7899	814.41
		14.7916	814.23
		14.7932	814.23
		14.7949	814.23
		14.7966	814.09
		14.7982	814.04
		14.7999	814.04
		14.8016	814.05
		14.8032	814.17
		14.8049	814.18
		14.8066	814.18
		14.8082	814.42
		14.8099	814.76
		14.8116	814.76
		14.8132	814.76
		14.8149	814.81
		14.8166	814.83
		14.8182	814.83
		14.8199	814.73
		14.8216	814.34
		14.8232	814.34
		14.8249	814.34
		14.8266	814.42
		14.8282	814.47
		14.8299	814.47
		14.8316	814.48
		14.8332	814.59
		14.8349	814.6
		14.8366	814.6
		14.8382	814.49
		14.8399	814.36
		14.8416	814.36
		14.8432	814.36
		14.8449	814.31
		14.8466	814.3
		14.8482	814.3
		14.8499	814.3
		14.8516	814.3
		14.8533	814.3
		14.8549	814.3
		14.8566	814.26
		14.8583	814.24
		14.8599	814.24
		14.8616	814.27
		14.8633	814.46
		14.8649	814.47
		14.8666	814.47
		14.8683	814.69
		14.8699	814.9
		14.8716	814.9
		14.8733	814.93
		14.8749	815.38
		14.8766	815.4
		14.8783	815.4
		14.8799	815.14
		14.8816	814.83
		14.8833	814.83
		14.8849	814.83
		14.8866	814.83
		14.8883	814.83
		14.8899	814.83
		14.8916	814.79
		14.8933	814.72
		14.8949	814.72
		14.8966	814.72
		14.8983	814.3
		14.8999	814.16
		14.9016	814.16
		14.9033	814.2
		14.9049	814.33
		14.9066	814.33
		14.9083	814.33
		14.9099	814.3
		14.9116	814.29
		14.9133	814.29
		14.915	814.31
		14.9166	814.52
		14.9183	814.52
		14.92	814.52
		14.9216	814.28
		14.9233	814
		14.925	814
		14.9266	814
		14.9283	813.71
		14.93	813.63
		14.9316	813.63
		14.9333	813.55
		14.935	813.38
		14.9366	813.38
		14.9383	813.38
		14.94	812.84
		14.9416	812.48
		14.9433	812.48
		14.945	812.42
		14.9466	811.94
		14.9483	811.91
		14.95	811.91
		14.9516	811.65
		14.9533	811.26
		14.955	811.26
		14.9566	811.26
		14.9583	811.07
		14.96	811.02
		14.9616	811.02
		14.9633	810.98
		14.965	810.89
		14.9666	810.89
		14.9683	810.89
		14.97	810.72
		14.9717	810.64
		14.9733	810.64
		14.975	810.61
		14.9767	810.35
		14.9783	810.35
		14.98	810.35
		14.9817	810.31
		14.9833	810.26
		14.985	810.26
		14.9867	810.26
		14.9883	810.11
		14.99	810.08
		14.9917	810.08
		14.9933	810.2
		14.995	810.47
		14.9967	810.47
		14.9983	810.47
		15	810.39

## Sheet: Fig3e
Radiative cooling performance of the metamaterials (24 wt% PMMA-SiO2 microstructures) on top of the heater, which is simulated display, in outdoor environments.
Time of day	Temperature/°C	Temperature/°C	Temperature/°C
	c-PI on Simulated Display	Metamaterial on Simulated Display	Ambient
12	75.6456	67.7556	26.2621
12.0017	75.6323	67.7545	27.1079
12.0033	75.6445	67.7596	27.3673
12.005	75.6263	67.7366	27.238
12.0067	75.6258	67.7592	26.5495
12.0083	75.6123	67.7459	27.2473
12.01	75.5908	67.7415	26.6347
12.0117	75.6047	67.7299	26.0351
12.0133	75.5866	67.73	24.7082
12.015	75.5745	67.7305	24.9873
12.0167	75.5861	67.7405	23.4145
12.0183	75.5521	67.7261	23.4088
12.02	75.571	67.7223	23.4596
12.0217	75.5552	67.7157	23.9329
12.0233	75.5627	67.6993	23.2677
12.025	75.5527	67.6831	23.6051
12.0267	75.5338	67.6946	23.6692
12.0283	75.5455	67.6569	24.2781
12.03	75.516	67.6444	24.0076
12.0317	75.5185	67.6549	23.8515
12.0333	75.5101	67.6272	24.1159
12.035	75.5116	67.6236	24.739
12.0367	75.4961	67.6267	25.3374
12.0383	75.4681	67.6237	25.5738
12.04	75.4876	67.6244	24.6166
12.0417	75.478	67.6055	23.7622
12.0433	75.5038	67.5696	24.4315
12.045	75.4816	67.5569	24.2372
12.0467	75.4905	67.5618	24.4334
12.0483	75.5041	67.5426	24.6946
12.05	75.4848	67.5799	25.0529
12.0517	75.4895	67.5624	24.8572
12.0533	75.4911	67.5888	23.7799
12.055	75.4836	67.5625	23.4157
12.0567	75.4801	67.5656	23.3754
12.0583	75.4502	67.5442	23.6026
12.06	75.4552	67.5245	23.88
12.0617	75.4373	67.538	23.7367
12.0633	75.4388	67.5244	23.7371
12.065	75.4208	67.5014	24.4782
12.0667	75.451	67.478	24.4895
12.0683	75.4482	67.4891	23.7438
12.07	75.4274	67.4734	23.5216
12.0717	75.437	67.4481	23.4
12.0733	75.4147	67.4444	23.3918
12.075	75.3884	67.4529	22.8404
12.0767	75.3891	67.4626	22.7501
12.0783	75.3834	67.4498	23.0009
12.08	75.4009	67.4455	23.5558
12.0817	75.3799	67.4561	24.1203
12.0833	75.3828	67.43	24.1522
12.085	75.3573	67.4554	24.1238
12.0867	75.3688	67.4302	24.2017
12.0883	75.364	67.4296	24.5084
12.09	75.3552	67.3994	24.8353
12.0917	75.3552	67.3879	25.0592
12.0933	75.3695	67.382	25.1693
12.095	75.3842	67.3781	25.4815
12.0967	75.3814	67.3745	25.6323
12.0983	75.3755	67.4046	25.7553
12.1	75.3602	67.4023	25.9859
12.1017	75.3642	67.3573	25.6992
12.1033	75.3974	67.3695	26.1518
12.105	75.3793	67.3509	25.0179
12.1067	75.3651	67.353	24.3471
12.1083	75.3516	67.3285	24.7462
12.11	75.3467	67.3082	25.1725
12.1117	75.3246	67.3105	25.8033
12.1133	75.3596	67.3304	26.2471
12.115	75.3451	67.3348	26.337
12.1167	75.331	67.3314	26.0102
12.1183	75.3494	67.3159	25.1817
12.12	75.335	67.3016	24.8061
12.1217	75.328	67.2992	25.6385
12.1233	75.3237	67.285	26.5738
12.125	75.3133	67.2572	26.5261
12.1267	75.333	67.2451	26.3609
12.1283	75.323	67.2568	26.0403
12.13	75.3165	67.2566	26.2461
12.1317	75.3307	67.2705	26.4866
12.1333	75.3065	67.275	26.9953
12.135	75.2938	67.2632	27.0494
12.1367	75.2835	67.2718	27.2114
12.1383	75.2733	67.2661	27.0624
12.14	75.2714	67.2742	25.4643
12.1417	75.2452	67.2809	24.6038
12.1433	75.2256	67.285	23.8495
12.145	75.2364	67.2675	24.4233
12.1467	75.2223	67.2599	24.4616
12.1483	75.2092	67.2724	24.5086
12.15	75.2055	67.2394	24.4539
12.1517	75.2075	67.2448	24.6369
12.1533	75.2148	67.2421	25.4988
12.155	75.1955	67.2402	25.5149
12.1567	75.1913	67.2302	24.864
12.1583	75.1929	67.2361	24.8561
12.16	75.1947	67.2249	24.7257
12.1617	75.2032	67.2281	24.2901
12.1633	75.1857	67.2404	23.4995
12.165	75.1879	67.2266	23.3684
12.1667	75.2029	67.2162	23.5595
12.1683	75.1567	67.2182	24.6789
12.17	75.1535	67.2237	25.3354
12.1717	75.1476	67.2153	25.291
12.1733	75.1376	67.1958	25.2605
12.175	75.1273	67.198	25.28
12.1767	75.1285	67.177	25.9643
12.1783	75.1123	67.1639	25.5537
12.18	75.1125	67.1445	24.6042
12.1817	75.1203	67.1482	24.2497
12.1833	75.1214	67.1509	24.2968
12.185	75.1118	67.1552	23.9235
12.1867	75.1128	67.137	23.7516
12.1883	75.1202	67.1274	23.3285
12.19	75.1188	67.1483	23.2053
12.1917	75.123	67.1082	22.6596
12.1933	75.1215	67.1251	23.6207
12.195	75.1244	67.1162	25.1803
12.1967	75.13	67.1157	24.2578
12.1983	75.1396	67.132	24.0109
12.2	75.1225	67.1261	22.9437
12.2017	75.1306	67.1393	22.6921
12.2033	75.1108	67.1354	23.0347
12.205	75.1051	67.1308	23.0018
12.2067	75.1219	67.145	22.471
12.2083	75.1222	67.1371	23.1149
12.21	75.1141	67.1232	23.9055
12.2117	75.1132	67.1432	23.5829
12.2133	75.1138	67.1564	24.068
12.215	75.1427	67.1765	24.5625
12.2167	75.1426	67.173	24.8766
12.2183	75.12	67.1789	24.4742
12.22	75.1301	67.1427	24.1193
12.2217	75.1294	67.1209	23.5869
12.2233	75.0983	67.1327	23.1298
12.225	75.0902	67.1386	24.1151
12.2267	75.1049	67.1229	24.207
12.2283	75.1056	67.1381	24.5165
12.23	75.0988	67.1277	24.8825
12.2317	75.1089	67.1231	24.2053
12.2333	75.0971	67.1336	23.7502
12.235	75.099	67.1281	23.8248
12.2367	75.1098	67.1115	23.7758
12.2383	75.1039	67.0922	23.3406
12.24	75.0813	67.066	22.9398
12.2417	75.0943	67.0549	22.7336
12.2433	75.0905	67.0481	23.4087
12.245	75.0863	67.0401	24.168
12.2467	75.0799	67.0603	24.1049
12.2483	75.1036	67.0656	24.5412
12.25	75.0801	67.0629	24.8228
12.2517	75.0925	67.075	24.7719
12.2533	75.0801	67.0727	23.9137
12.255	75.0932	67.046	23.0017
12.2567	75.0654	67.0376	22.9374
12.2583	75.0843	67.0374	22.9642
12.26	75.0708	67.0071	23.4463
12.2617	75.0601	67.0008	24.0857
12.2633	75.0308	66.9813	24.5634
12.265	75.042	66.9839	24.863
12.2667	75.0299	66.9922	25.0151
12.2683	75.0372	66.9771	25.0087
12.27	75.011	66.9742	25.0706
12.2717	75.0102	66.9762	25.2326
12.2733	74.9898	66.9634	25.1709
12.275	75.0026	66.9572	25.5309
12.2767	75.0181	66.9831	25.6269
12.2783	75.0149	66.9846	24.2661
12.28	75.0171	66.9776	24.2274
12.2817	74.993	66.9557	23.9827
12.2833	74.9888	66.9555	24.2512
12.285	74.9502	66.9423	24.5918
12.2867	74.9709	66.9403	24.7731
12.2883	74.958	66.9413	25.1359
12.29	74.9675	66.9368	24.7988
12.2917	74.9555	66.954	24.3614
12.2933	74.952	66.9351	24.2305
12.295	74.9366	66.9484	23.7656
12.2967	74.9465	66.9426	23.6385
12.2983	74.9215	66.9323	23.5217
12.3	74.9366	66.9326	23.5515
12.3017	74.9163	66.933	24.0675
12.3033	74.8977	66.9283	24.55
12.305	74.9278	66.9107	24.5473
12.3067	74.9178	66.9034	25.0163
12.3083	74.9286	66.8835	25.678
12.31	74.9043	66.8763	25.9341
12.3117	74.9006	66.8957	26.288
12.3133	74.8931	66.9093	25.3745
12.315	74.8874	66.9117	25.3274
12.3167	74.9013	66.9124	26.5166
12.3183	74.8957	66.8905	25.3453
12.32	74.9032	66.8844	25.2481
12.3217	74.8936	66.8812	25.2137
12.3233	74.8927	66.8909	24.7206
12.325	74.8872	66.9025	25.1272
12.3267	74.879	66.907	25.1506
12.3283	74.8825	66.9025	24.6333
12.33	74.9008	66.9037	24.3346
12.3317	74.9146	66.9408	24.7264
12.3333	74.9125	66.9613	24.89
12.335	74.9437	66.9599	25.6618
12.3367	74.9348	66.9611	25.751
12.3383	74.9351	66.9924	26.2076
12.34	74.9342	66.9673	25.5434
12.3417	74.9531	66.9666	24.5649
12.3433	74.9416	66.9612	23.6836
12.345	74.9599	66.9876	23.9978
12.3467	74.9703	66.9772	24.3768
12.3483	74.9777	66.9943	25.005
12.35	74.9853	66.9757	25.6972
12.3517	74.9546	66.9702	24.5138
12.3533	74.9541	66.9647	23.6107
12.355	74.9601	66.9934	23.4148
12.3567	74.9639	66.9614	23.3097
12.3583	74.9381	66.9623	23.5672
12.36	74.9353	66.9689	23.0339
12.3617	74.9354	66.9553	22.735
12.3633	74.9302	66.9676	22.7922
12.365	74.9157	66.9544	23.0574
12.3667	74.9429	66.9746	24.0456
12.3683	74.9588	66.9631	23.0048
12.37	74.9481	66.9919	23.0302
12.3717	74.974	67.0167	23.7452
12.3733	74.9741	67.0112	24.4056
12.375	74.9632	67.0107	23.876
12.3767	74.9945	67.0214	24.4704
12.3783	74.9771	67.0056	24.1873
12.38	74.9858	67.02	24.8413
12.3817	74.9676	66.9897	24.66
12.3833	74.9655	66.9989	24.0691
12.385	74.9557	66.973	23.6077
12.3867	74.974	66.9756	23.6353
12.3883	74.9622	66.9663	23.1581
12.39	74.9554	66.9492	22.9936
12.3917	74.9421	66.9477	23.653
12.3933	74.9559	66.9409	24.3702
12.395	74.9525	66.9663	24.4786
12.3967	74.9733	66.9717	24.1916
12.3983	74.9621	66.9506	24.5811
12.4	74.97	66.9399	24.4203
12.4017	74.9499	66.9575	23.9331
12.4033	74.9484	66.9429	23.9242
12.405	74.9568	66.9454	23.7019
12.4067	74.96	66.9424	23.692
12.4083	74.9536	66.9255	23.4986
12.41	74.954	66.9304	23.4736
12.4117	74.9412	66.9381	23.4689
12.4133	74.9315	66.924	23.61
12.415	74.9379	66.927	23.5872
12.4167	74.9175	66.9065	23.9645
12.4183	74.9068	66.8968	24.5923
12.42	74.9133	66.8574	24.1012
12.4217	74.9192	66.827	24.7509
12.4233	74.8996	66.8271	23.8851
12.425	74.892	66.8284	23.5809
12.4267	74.8919	66.8429	24.2812
12.4283	74.912	66.8161	24.4386
12.43	74.8951	66.8134	23.5315
12.4317	74.8892	66.7998	23.4987
12.4333	74.8866	66.7941	23.059
12.435	74.8976	66.8061	23.4615
12.4367	74.8921	66.8031	23.5042
12.4383	74.8995	66.7853	23.9928
12.44	74.8827	66.7815	24.6401
12.4417	74.8846	66.7735	24.7265
12.4433	74.8818	66.7416	25.4004
12.445	74.8737	66.7482	25.0763
12.4467	74.8631	66.7361	24.5117
12.4483	74.8684	66.7243	24.6852
12.45	74.8856	66.7314	24.4959
12.4517	74.8777	66.7328	24.18
12.4533	74.8816	66.6825	24.2886
12.455	74.8867	66.6931	25.3237
12.4567	74.8625	66.68	25.5917
12.4583	74.8876	66.6915	25.612
12.46	74.8734	66.7137	24.7878
12.4617	74.8875	66.6726	24.3395
12.4633	74.8905	66.6818	24.3851
12.465	74.899	66.686	24.8717
12.4667	74.9065	66.7138	25.3215
12.4683	74.9065	66.7276	25.7838
12.47	74.894	66.7067	26.6522
12.4717	74.8956	66.6906	26.2335
12.4733	74.9107	66.6455	26.3857
12.475	74.8969	66.6786	26.0801
12.4767	74.9161	66.6629	25.9478
12.4783	74.9213	66.6805	25.1888
12.48	74.8983	66.7266	24.2234
12.4817	74.9075	66.7229	23.6058
12.4833	74.9043	66.7055	24.6751
12.485	74.9115	66.7136	24.0053
12.4867	74.9112	66.7249	23.6467
12.4883	74.9261	66.7431	23.9663
12.49	74.9116	66.732	24.2228
12.4917	74.9068	66.7532	25.5229
12.4933	74.8997	66.7447	26.6946
12.495	74.9223	66.7707	25.982
12.4967	74.9024	66.7489	25.5317
12.4983	74.9193	66.7621	26.0973
12.5	74.9235	66.7407	25.5585
12.5017	74.9019	66.7527	25.1434
12.5033	74.906	66.7384	24.5231
12.505	74.9176	66.7198	24.5385
12.5067	74.8961	66.7044	24.6451
12.5083	74.9159	66.7161	25.1268
12.51	74.8942	66.7078	24.2859
12.5117	74.9047	66.7243	24.2812
12.5133	74.9165	66.7336	24.1838
12.515	74.8925	66.721	24.4228
12.5167	74.9056	66.7353	24.4381
12.5183	74.9049	66.7262	24.5416
12.52	74.9111	66.725	24.7411
12.5217	74.909	66.7293	25.0018
12.5233	74.9082	66.7163	25.4093
12.525	74.9233	66.7007	25.4058
12.5267	74.9233	66.7165	25.7672
12.5283	74.9096	66.7002	26.0122
12.53	74.907	66.6956	25.3284
12.5317	74.9067	66.6996	25.5257
12.5333	74.9151	66.6764	25.7539
12.535	74.8945	66.6757	26.0958
12.5367	74.907	66.6794	26.1457
12.5383	74.9036	66.6849	26.3822
12.54	74.9157	66.6824	26.2864
12.5417	74.9051	66.6879	26.5871
12.5433	74.9118	66.6818	26.7856
12.545	74.9137	66.6938	27.0155
12.5467	74.9137	66.7138	27.5348
12.5483	74.9012	66.678	28.004
12.55	74.8957	66.6674	28.1049
12.5517	74.902	66.6648	27.0299
12.5533	74.9055	66.6415	25.5177
12.555	74.8783	66.6641	24.9739
12.5567	74.8869	66.6591	26.0989
12.5583	74.8957	66.6547	26.6203
12.56	74.8725	66.6491	26.1592
12.5617	74.8651	66.6569	26.689
12.5633	74.8575	66.6586	26.7803
12.565	74.8622	66.6453	25.9514
12.5667	74.8554	66.6391	24.9339
12.5683	74.868	66.6412	25.7226
12.57	74.8564	66.6241	26.4461
12.5717	74.8785	66.6227	25.7674
12.5733	74.8669	66.6203	25.4278
12.575	74.8726	66.643	25.3159
12.5767	74.8491	66.6569	25.3781
12.5783	74.8563	66.6484	25.4558
12.58	74.8711	66.6592	25.6532
12.5817	74.8456	66.6607	25.3677
12.5833	74.8739	66.6447	25.4997
12.585	74.8855	66.6393	26.1269
12.5867	74.8716	66.6593	26.219
12.5883	74.8754	66.6431	26.6714
12.59	74.8603	66.6704	26.6895
12.5917	74.9019	66.6668	26.8766
12.5933	74.8837	66.657	26.9599
12.595	74.8917	66.6437	27.6095
12.5967	74.8708	66.6476	27.4918
12.5983	74.8788	66.6366	27.7024
12.6	74.8709	66.6554	27.7224
12.6017	74.8653	66.6522	26.9525
12.6033	74.889	66.6488	26.9322
12.605	74.8795	66.6414	26.6487
12.6067	74.8376	66.6396	25.7166
12.6083	74.8523	66.6072	26.6858
12.61	74.8888	66.6155	26.3494
12.6117	74.8829	66.6065	26.8769
12.6133	74.8742	66.6401	26.4561
12.615	74.8798	66.6404	26.5231
12.6167	74.8618	66.6546	26.1179
12.6183	74.8585	66.6442	25.6123
12.62	74.8554	66.6405	26.208
12.6217	74.8397	66.6519	26.1777
12.6233	74.8512	66.6443	26.2388
12.625	74.8453	66.6219	25.9117
12.6267	74.8281	66.6159	25.9409
12.6283	74.8265	66.6087	25.5408
12.63	74.838	66.6289	24.3937
12.6317	74.812	66.6122	24.0635
12.6333	74.8183	66.6097	24.2827
12.635	74.8202	66.6019	24.811
12.6367	74.8298	66.5883	24.5359
12.6383	74.8164	66.6064	24.7801
12.64	74.8191	66.5913	24.653
12.6417	74.804	66.5946	24.4933
12.6433	74.8354	66.5809	24.4948
12.645	74.8179	66.5614	24.8597
12.6467	74.8	66.5594	25.1133
12.6483	74.8102	66.5506	26.1664
12.65	74.7965	66.5714	26.641
12.6517	74.7855	66.5567	26.4239
12.6533	74.7833	66.5543	26.3314
12.655	74.778	66.5662	26.2956
12.6567	74.7934	66.5621	26.4246
12.6583	74.7882	66.5534	27.022
12.66	74.7695	66.5568	26.8061
12.6617	74.7821	66.5575	26.6988
12.6633	74.7651	66.5548	26.8053
12.665	74.7723	66.5474	26.2234
12.6667	74.7799	66.5426	25.9993
12.6683	74.7722	66.5473	26.2413
12.67	74.7546	66.5339	26.3811
12.6717	74.7662	66.5392	26.7317
12.6733	74.7672	66.5316	27.5619
12.675	74.7484	66.552	27.2632
12.6767	74.7571	66.5662	27.846
12.6783	74.754	66.5546	27.8818
12.68	74.7441	66.5494	28.383
12.6817	74.7537	66.5476	27.8849
12.6833	74.7486	66.5367	27.0297
12.685	74.7292	66.5393	26.2933
12.6867	74.7249	66.5343	26.7063
12.6883	74.7545	66.5436	27.4087
12.69	74.7394	66.5381	26.453
12.6917	74.7329	66.5322	25.4044
12.6933	74.7399	66.5218	25.2306
12.695	74.7453	66.5348	24.9571
12.6967	74.7299	66.5287	24.9955
12.6983	74.7578	66.5333	25.2898
12.7	74.7506	66.5649	25.5288
12.7017	74.7653	66.5545	25.5316
12.7033	74.7491	66.5623	25.0277
12.705	74.7413	66.5673	25.0168
12.7067	74.7613	66.5798	24.7699
12.7083	74.7631	66.5748	25.8394
12.71	74.7594	66.5847	26.6545
12.7117	74.7722	66.5978	26.1063
12.7133	74.7614	66.603	26.4552
12.715	74.7764	66.6036	26.1082
12.7167	74.7567	66.5927	25.3738
12.7183	74.751	66.5856	25.4474
12.72	74.7489	66.6076	25.8699
12.7217	74.7371	66.617	26.5724
12.7233	74.7531	66.5734	26.3797
12.725	74.7556	66.5896	25.8975
12.7267	74.7516	66.5463	26.4487
12.7283	74.7335	66.5768	26.3425
12.73	74.7421	66.5869	25.9333
12.7317	74.7363	66.5892	25.2629
12.7333	74.7389	66.5705	26.0847
12.735	74.7291	66.5875	26.6769
12.7367	74.7215	66.6004	27.018
12.7383	74.7195	66.5999	26.7984
12.74	74.7249	66.5786	26.9418
12.7417	74.7261	66.5933	27.6623
12.7433	74.719	66.5788	27.9661
12.745	74.7252	66.5894	26.6244
12.7467	74.736	66.5863	26.7621
12.7483	74.7294	66.5874	26.2752
12.75	74.7211	66.5934	25.1646
12.7517	74.698	66.5829	25.1617
12.7533	74.7079	66.5798	26.3424
12.755	74.7317	66.5827	25.8825
12.7567	74.728	66.5704	25.304
12.7583	74.7163	66.5573	25.5662
12.76	74.7157	66.5354	25.1617
12.7617	74.7138	66.5574	25.1576
12.7633	74.7205	66.5389	25.0716
12.765	74.6937	66.5561	26.1134
12.7667	74.6847	66.5551	26.4512
12.7683	74.6915	66.5421	27.2129
12.77	74.6755	66.5209	28.2311
12.7717	74.6726	66.5389	28.7367
12.7733	74.6802	66.5547	28.3618
12.775	74.6475	66.5125	28.5688
12.7767	74.6701	66.5341	27.405
12.7783	74.6706	66.4911	26.0387
12.78	74.6662	66.4944	25.2833
12.7817	74.6503	66.4489	24.7905
12.7833	74.6413	66.472	24.0215
12.785	74.6421	66.5022	24.3021
12.7867	74.6508	66.5135	23.9915
12.7883	74.656	66.5226	23.5743
12.79	74.6727	66.5335	22.9264
12.7917	74.6735	66.5135	23.1481
12.7933	74.6927	66.5517	23.9196
12.795	74.689	66.5304	24.8682
12.7967	74.6862	66.5297	24.4853
12.7983	74.6868	66.4998	23.5197
12.8	74.7057	66.5385	24.3424
12.8017	74.7088	66.5574	24.4944
12.8033	74.7084	66.5288	23.6447
12.805	74.7044	66.549	23.9171
12.8067	74.6885	66.5447	24.4008
12.8083	74.7135	66.5399	24.5001
12.81	74.6929	66.5264	24.1411
12.8117	74.6725	66.5104	24.4178
12.8133	74.6818	66.5168	23.5652
12.815	74.6861	66.5335	24.1185
12.8167	74.7287	66.555	23.7664
12.8183	74.7331	66.5928	24.0743
12.82	74.7759	66.605	24.6625
12.8217	74.7673	66.5663	23.9016
12.8233	74.7827	66.5737	23.764
12.825	74.7892	66.5621	24.2577
12.8267	74.796	66.5431	23.7708
12.8283	74.7695	66.5803	23.0944
12.83	74.7708	66.5552	23.35
12.8317	74.7375	66.5581	24.0162
12.8333	74.7713	66.5537	24.0035
12.835	74.7411	66.5344	24.5588
12.8367	74.7758	66.5078	25.0486
12.8383	74.7529	66.5009	24.8605
12.84	74.7247	66.4918	24.4161
12.8417	74.744	66.5131	24.5922
12.8433	74.7568	66.5096	24.4942
12.845	74.7633	66.4986	24.5059
12.8467	74.7723	66.5379	24.4863
12.8483	74.7628	66.54	24.786
12.85	74.8042	66.554	25.0425
12.8517	74.804	66.5722	25.0038
12.8533	74.8249	66.5778	25.2895
12.855	74.8187	66.5609	25.7991
12.8567	74.8325	66.5375	25.8119
12.8583	74.8208	66.5596	26.0978
12.86	74.7942	66.5443	26.2629
12.8617	74.7983	66.5434	25.9838
12.8633	74.8032	66.5606	26.1071
12.865	74.8031	66.5514	25.6833
12.8667	74.7747	66.5734	25.4807
12.8683	74.7837	66.5409	25.4263
12.87	74.7802	66.5396	25.4241
12.8717	74.7691	66.5408	25.9996
12.8733	74.7758	66.5688	26.0335
12.875	74.7932	66.5974	26.3295
12.8767	74.7939	66.5778	26.5769
12.8783	74.794	66.5995	26.4735
12.88	74.822	66.5987	26.4378
12.8817	74.798	66.5562	25.9482
12.8833	74.8161	66.5668	25.9136
12.885	74.8183	66.5571	26.0495
12.8867	74.824	66.5446	25.1978
12.8883	74.8134	66.55	24.9671
12.89	74.7893	66.5552	25.1606
12.8917	74.804	66.5743	25.2749
12.8933	74.7828	66.585	25.3958
12.895	74.7968	66.5563	25.7581
12.8967	74.7838	66.5537	26.3136
12.8983	74.7871	66.5487	26.914
12.9	74.7941	66.5459	26.8955
12.9017	74.7981	66.5769	27.3473
12.9033	74.8168	66.5861	27.2148
12.905	74.8349	66.5569	27.9867
12.9067	74.8144	66.5805	28.8201
12.9083	74.8244	66.5613	29.2357
12.91	74.7988	66.5483	29.0496
12.9117	74.8269	66.5452	29.107
12.9133	74.8388	66.5856	27.7743
12.915	74.8543	66.5634	25.7701
12.9167	74.843	66.5589	25.216
12.9183	74.8538	66.5419	26.966
12.92	74.8394	66.5546	28.1415
12.9217	74.8276	66.5568	27.2311
12.9233	74.8389	66.56	27.262
12.925	74.8659	66.5853	27.0417
12.9267	74.8527	66.5889	26.4485
12.9283	74.8641	66.5782	25.5633
12.93	74.8464	66.574	25.8188
12.9317	74.8765	66.5802	26.3461
12.9333	74.872	66.5669	25.9943
12.935	74.8751	66.5497	24.6753
12.9367	74.8718	66.5464	25.2991
12.9383	74.8529	66.5504	26.9914
12.94	74.847	66.5586	26.1692
12.9417	74.823	66.5531	24.5305
12.9433	74.8316	66.5517	24.2609
12.945	74.8622	66.5374	24.3819
12.9467	74.8389	66.5581	25.4525
12.9483	74.8555	66.5494	25.8003
12.95	74.8237	66.5435	24.8364
12.9517	74.8423	66.5455	25.0756
12.9533	74.8344	66.5292	24.6811
12.955	74.8407	66.5424	25.2752
12.9567	74.8367	66.527	25.342
12.9583	74.8345	66.5659	25.2282
12.96	74.8406	66.5528	25.0876
12.9617	74.8474	66.5869	25.9211
12.9633	74.8337	66.5706	27.6665
12.965	74.8395	66.5699	26.4677
12.9667	74.8266	66.5975	26.5331
12.9683	74.8366	66.5941	27.5232
12.97	74.8316	66.5923	26.973
12.9717	74.8501	66.6287	26.0174
12.9733	74.8642	66.606	26.3217
12.975	74.8758	66.6443	26.8668
12.9767	74.8889	66.6515	26.2679
12.9783	74.89	66.659	26.1399
12.98	74.8708	66.6435	25.7597
12.9817	74.8723	66.6589	27.0524
12.9833	74.8769	66.6833	27.5094
12.985	74.8842	66.6658	28.1139
12.9867	74.8862	66.6721	26.8004
12.9883	74.8712	66.6869	27.2245
12.99	74.8708	66.6797	27.5095
12.9917	74.8809	66.6715	27.6845
12.9933	74.8859	66.6436	26.6757
12.995	74.8801	66.6435	26.9546
12.9967	74.8715	66.6549	27.4037
12.9983	74.8498	66.656	26.6736
13	74.8599	66.6266	25.9427
13.0017	74.8662	66.6351	26.0476
13.0033	74.8399	66.6231	25.879
13.005	74.8519	66.6319	25.4361
13.0067	74.8642	66.6099	25.4054
13.0083	74.8641	66.6252	25.0934
13.01	74.8593	66.6123	26.177
13.0117	74.8654	66.611	25.258
13.0133	74.8626	66.6164	25.6975
13.015	74.8796	66.606	25.7667
13.0167	74.8842	66.604	25.0938
13.0183	74.8796	66.5934	26.2779
13.02	74.8928	66.593	26.3853
13.0217	74.9002	66.594	26.3669
13.0233	74.8913	66.5964	26.6909
13.025	74.8914	66.6348	25.1956
13.0267	74.8934	66.6415	25.0631
13.0283	74.9004	66.6375	23.8365
13.03	74.8966	66.6385	23.8575
13.0317	74.9023	66.6484	23.895
13.0333	74.9163	66.6738	24.7818
13.035	74.9187	66.6525	25.0031
13.0367	74.9335	66.6407	25.0551
13.0383	74.9184	66.6442	25.1655
13.04	74.9372	66.653	24.1099
13.0417	74.9336	66.6592	23.6557
13.0433	74.9515	66.6798	23.2315
13.045	74.9403	66.6809	23.9688
13.0467	74.943	66.6862	23.6768
13.0483	74.9518	66.6833	23.7406
13.05	74.953	66.6862	24.1654
13.0517	74.9685	66.6997	24.102
13.0533	74.9918	66.6962	24.2709
13.055	74.9746	66.7114	23.9439
13.0567	74.9701	66.7075	24.5025
13.0583	75.0061	66.672	25.4279
13.06	74.9666	66.7123	25.0008
13.0617	75.0081	66.6716	24.4261
13.0633	74.9867	66.7024	23.9653
13.065	75	66.6711	23.5527
13.0667	74.9807	66.6861	24.4223
13.0683	74.9876	66.6756	25.1674
13.07	75.0181	66.7016	25.4787
13.0717	74.9948	66.7093	25.1053
13.0733	74.9999	66.6721	25.4312
13.075	74.9875	66.6729	25.4211
13.0767	74.9729	66.7097	23.9244
13.0783	74.9853	66.6912	23.6918
13.08	74.9906	66.6968	24.146
13.0817	74.9913	66.6985	24.9156
13.0833	75.0148	66.6908	25.7284
13.085	75.0139	66.7094	25.5442
13.0867	75.05	66.7617	25.3587
13.0883	75.0752	66.7583	25.5372
13.09	75.0548	66.7444	26.2194
13.0917	75.0673	66.7452	26.649
13.0933	75.0583	66.718	24.7541
13.095	75.0728	66.7271	24.5344
13.0967	75.0859	66.718	23.0024
13.0983	75.091	66.7511	22.616
13.1	75.0886	66.7414	22.576
13.1017	75.0651	66.7353	23.0863
13.1033	75.0585	66.7473	23.1505
13.105	75.0579	66.7498	23.6572
13.1067	75.0642	66.7703	23.8289
13.1083	75.0765	66.7201	23.9729
13.11	75.0793	66.7453	23.8288
13.1117	75.0928	66.7265	24.3361
13.1133	75.0871	66.7258	24.7298
13.115	75.0843	66.7373	25.6876
13.1167	75.0543	66.7355	25.6016
13.1183	75.0822	66.723	25.9
13.12	75.0843	66.7318	26.6501
13.1217	75.1	66.7519	27.0004
13.1233	75.1263	66.7583	26.6909
13.125	75.1269	66.7871	25.7426
13.1267	75.1575	66.7823	24.9914
13.1283	75.1482	66.7855	24.6535
13.13	75.1558	66.7701	24.6192
13.1317	75.1588	66.7736	24.5204
13.1333	75.1634	66.7863	25.5006
13.135	75.161	66.8083	26.1476
13.1367	75.1719	66.8109	25.7596
13.1383	75.1734	66.8147	25.6641
13.14	75.1768	66.8145	25.2559
13.1417	75.1679	66.8255	25.4751
13.1433	75.1945	66.7947	26.3871
13.145	75.173	66.8154	27.7584
13.1467	75.2076	66.8161	27.6196
13.1483	75.2188	66.8233	27.9737
13.15	75.222	66.8193	28.2705
13.1517	75.2124	66.8284	27.8822
13.1533	75.2041	66.8272	28.4147
13.155	75.2027	66.8515	26.7416
13.1567	75.2095	66.8217	26.6333
13.1583	75.224	66.8109	27.1644
13.16	75.1921	66.8238	27.8139
13.1617	75.2261	66.8177	27.7996
13.1633	75.1935	66.8284	28.6428
13.165	75.21	66.8476	28.4728
13.1667	75.1937	66.845	26.0774
13.1683	75.2121	66.8207	26.4655
13.17	75.1924	66.7957	26.9403
13.1717	75.1971	66.8094	28.2439
13.1733	75.2026	66.7985	28.4856
13.175	75.2166	66.7961	29.0031
13.1767	75.2333	66.8068	29.4257
13.1783	75.2187	66.8162	28.7111
13.18	75.2368	66.837	27.0904
13.1817	75.2451	66.8552	27.1297
13.1833	75.2523	66.8248	26.8653
13.185	75.2528	66.7935	26.0253
13.1867	75.2596	66.8102	26.4799
13.1883	75.2718	66.8129	26.4485
13.19	75.2803	66.8522	27.5732
13.1917	75.2843	66.8834	27.5772
13.1933	75.3009	66.8967	27.3289
13.195	75.2943	66.8971	27.9971
13.1967	75.2967	66.8756	27.4919
13.1983	75.3151	66.9104	27.799
13.2	75.2978	66.9261	27.9628
13.2017	75.3255	66.9288	26.1323
13.2033	75.3296	66.9355	25.3926
13.205	75.3189	66.9326	25.8552
13.2067	75.2958	66.9057	26.2042
13.2083	75.3138	66.911	26.0618
13.21	75.3028	66.8943	26.0666
13.2117	75.2989	66.9052	26.641
13.2133	75.2945	66.9061	26.7551
13.215	75.2975	66.8777	27.2618
13.2167	75.2975	66.8593	27.2792
13.2183	75.3111	66.8677	27.7949
13.22	75.3049	66.8587	26.6275
13.2217	75.3266	66.879	26.7141
13.2233	75.3219	66.901	27.3618
13.225	75.3293	66.8963	26.3521
13.2267	75.3294	66.8765	26.2018
13.2283	75.3347	66.8857	26.3526
13.23	75.3394	66.8926	26.1067
13.2317	75.3389	66.8592	26.7438
13.2333	75.3378	66.8367	27.058
13.235	75.3552	66.8238	28.0385
13.2367	75.3333	66.8356	27.4874
13.2383	75.3124	66.8188	27.9948
13.24	75.3144	66.8222	27.3589
13.2417	75.339	66.8379	26.9515
13.2433	75.3302	66.8523	26.4097
13.245	75.3294	66.8716	26.4731
13.2467	75.3074	66.8727	27.0411
13.2483	75.3339	66.8612	26.5634
13.25	75.3203	66.8686	26.3059
13.2517	75.3332	66.8784	25.9561
13.2533	75.3445	66.8918	25.6069
13.255	75.3511	66.8986	26.3194
13.2567	75.3158	66.8933	26.8578
13.2583	75.341	66.8865	25.8191
13.26	75.3532	66.8738	26.5357
13.2617	75.3124	66.8649	25.2817
13.2633	75.3385	66.8498	25.4087
13.265	75.3605	66.8467	25.6542
13.2667	75.3482	66.8603	25.2976
13.2683	75.3734	66.8636	25.2959
13.27	75.3711	66.8696	24.4109
13.2717	75.3508	66.881	25.1271
13.2733	75.3461	66.882	26.283
13.275	75.3327	66.8618	25.9676
13.2767	75.3361	66.8397	26.3382
13.2783	75.3335	66.8619	26.298
13.28	75.2996	66.8615	27.1474
13.2817	75.3168	66.8754	26.832
13.2833	75.2967	66.8649	26.9131
13.285	75.2983	66.8616	26.8605
13.2867	75.2894	66.8773	27.3349
13.2883	75.2873	66.8529	27.2463
13.29	75.2971	66.845	27.5002
13.2917	75.2821	66.8564	27.2785
13.2933	75.2911	66.8764	26.2894
13.295	75.2951	66.8787	26.081
13.2967	75.3037	66.8724	26.1431
13.2983	75.3154	66.8611	26.5621
13.3	75.2986	66.8412	26.0255
13.3017	75.2963	66.8421	26.3705
13.3033	75.3038	66.8346	26.0473
13.305	75.3142	66.8869	25.6255
13.3067	75.3162	66.876	26.1954
13.3083	75.3147	66.8942	26.8552
13.31	75.3266	66.8762	26.7882
13.3117	75.3393	66.9019	26.2485
13.3133	75.3054	66.8942	27.0246
13.315	75.3067	66.9038	27.0688
13.3167	75.3264	66.8965	26.9288
13.3183	75.3204	66.8698	26.4911
13.32	75.3044	66.8768	26.2911
13.3217	75.3267	66.8811	26.0216
13.3233	75.3155	66.8377	26.5027
13.325	75.3071	66.8731	27.0053
13.3267	75.3267	66.8699	26.9267
13.3283	75.3231	66.8701	26.5263
13.33	75.3262	66.8495	26.572
13.3317	75.3197	66.8279	26.671
13.3333	75.3178	66.8116	26.1852
13.335	75.3251	66.8273	26.1128
13.3367	75.3178	66.8366	26.0041
13.3383	75.3272	66.8037	24.577
13.34	75.311	66.7874	24.0672
13.3417	75.3124	66.7858	24.538
13.3433	75.2901	66.7943	24.2349
13.345	75.2999	66.8153	24.2633
13.3467	75.2973	66.8373	23.8691
13.3483	75.3006	66.8226	23.8769
13.35	75.273	66.8457	23.4422
13.3517	75.292	66.8457	23.5248
13.3533	75.2911	66.8432	23.1757
13.355	75.2721	66.82	24.0424
13.3567	75.3039	66.8192	23.7174
13.3583	75.2865	66.7977	24.2139
13.36	75.2964	66.8176	24.2601
13.3617	75.2829	66.8144	24.3395
13.3633	75.2892	66.8204	24.3791
13.365	75.2945	66.8221	24.7384
13.3667	75.2822	66.8285	25.2393
13.3683	75.2619	66.8331	26.2121
13.37	75.2738	66.8303	25.371
13.3717	75.2881	66.7919	24.4258
13.3733	75.2684	66.7778	24.4571
13.375	75.2642	66.8014	25.1924
13.3767	75.2827	66.7839	25.1515
13.3783	75.2682	66.7956	24.6376
13.38	75.2601	66.7983	24.8848
13.3817	75.2484	66.7925	25.4903
13.3833	75.2497	66.7829	25.9814
13.385	75.2405	66.7879	25.6627
13.3867	75.2543	66.7869	25.5346
13.3883	75.2548	66.7805	25.595
13.39	75.2503	66.7733	25.6855
13.3917	75.2565	66.7245	26.1423
13.3933	75.23	66.707	26.3286
13.395	75.2422	66.6952	26.4862
13.3967	75.2381	66.6988	26.6749
13.3983	75.2293	66.7433	26.699
13.4	75.214	66.7537	26.2931
13.4017	75.2158	66.7592	25.7068
13.4033	75.2146	66.7899	25.4755
13.405	75.206	66.7835	26.0248
13.4067	75.2066	66.791	26.5216
13.4083	75.2087	66.7811	26.873
13.41	75.2006	66.7842	27.0684
13.4117	75.2012	66.7853	27.1099
13.4133	75.1906	66.7665	27.0311
13.415	75.1789	66.7604	26.9261
13.4167	75.174	66.7519	27.1831
13.4183	75.1729	66.7597	26.6125
13.42	75.156	66.7572	25.706
13.4217	75.1918	66.7258	25.1995
13.4233	75.18	66.7562	24.8617
13.425	75.1803	66.7268	24.4539
13.4267	75.1865	66.7389	24.8137
13.4283	75.1825	66.7622	24.7416
13.43	75.1582	66.7359	24.8169
13.4317	75.1683	66.7104	24.456
13.4333	75.149	66.7029	24.7242
13.435	75.1271	66.6874	24.539
13.4367	75.1458	66.6766	24.8112
13.4383	75.1409	66.6542	24.7917
13.44	75.1055	66.6614	24.7855
13.4417	75.1231	66.6736	25.353
13.4433	75.0988	66.7075	24.8632
13.445	75.1044	66.693	24.8678
13.4467	75.0956	66.657	25.2358
13.4483	75.1013	66.673	25.4711
13.45	75.1089	66.6616	25.2855
13.4517	75.1039	66.6682	25.5314
13.4533	75.0906	66.6635	25.4687
13.455	75.0775	66.6757	26.4659
13.4567	75.0944	66.6643	26.5044
13.4583	75.074	66.6613	25.9308
13.46	75.0879	66.6665	25.8236
13.4617	75.0996	66.6561	25.4015
13.4633	75.0827	66.674	25.8058
13.465	75.0771	66.6815	25.7762
13.4667	75.0795	66.6844	25.4187
13.4683	75.0765	66.6901	25.7424
13.47	75.0888	66.7098	25.9045
13.4717	75.0876	66.7152	24.3279
13.4733	75.0818	66.7113	24.5101
13.475	75.0951	66.7086	25.0805
13.4767	75.0666	66.7099	25.4188
13.4783	75.063	66.6938	25.0196
13.48	75.0707	66.7063	24.9582
13.4817	75.0513	66.696	24.7694
13.4833	75.0444	66.6789	25.2061
13.485	75.0504	66.6771	24.76
13.4867	75.044	66.6935	24.8141
13.4883	75.0491	66.6889	24.9352
13.49	75.0492	66.6968	24.9978
13.4917	75.0524	66.6834	25.7686
13.4933	75.0525	66.6873	26.4193
13.495	75.047	66.6914	26.3668
13.4967	75.0549	66.7081	25.9567
13.4983	75.0277	66.6899	26.0659
13.5	75.0339	66.676	26.3754
13.5017	75.031	66.6843	26.6337
13.5033	75.0345	66.7184	26.8642
13.505	75.0574	66.7312	26.5349
13.5067	75.0582	66.7356	26.6496
13.5083	75.0529	66.7478	26.8461
13.51	75.0448	66.7226	27.1327
13.5117	75.0282	66.7207	27.0895
13.5133	75.049	66.7186	26.5744
13.515	75.0159	66.7152	26.4137
13.5167	74.9874	66.7121	26.2733
13.5183	74.974	66.7018	26.19
13.52	74.9604	66.6997	26.5314
13.5217	74.966	66.6795	27.0104
13.5233	74.9193	66.6753	26.2448
13.525	74.9495	66.6747	26.4853
13.5267	74.9155	66.6945	26.4416
13.5283	74.9087	66.6693	27.1898
13.53	74.9304	66.6564	27.0322
13.5317	74.9344	66.6373	26.6857
13.5333	74.9275	66.6534	27.2887
13.535	74.9273	66.637	27.0772
13.5367	74.9101	66.6426	27.5871
13.5383	74.923	66.6298	27.9735
13.54	74.9094	66.6256	28.1338
13.5417	74.9204	66.6309	28.0685
13.5433	74.8978	66.6295	27.2624
13.545	74.93	66.6395	27.8936
13.5467	74.9164	66.668	27.1233
13.5483	74.9238	66.6476	26.6915
13.55	74.9137	66.6436	28.1345
13.5517	74.8957	66.6451	27.0559
13.5533	74.9228	66.6508	27.8481
13.555	74.8967	66.6507	27.0979
13.5567	74.9072	66.6631	26.7553
13.5583	74.902	66.6485	26.9804
13.56	74.8894	66.6431	27.704
13.5617	74.8881	66.6505	26.9058
13.5633	74.9161	66.6666	27.2324
13.565	74.8975	66.6565	27.1378
13.5667	74.9078	66.6896	27.0677
13.5683	74.9171	66.6656	25.2729
13.57	74.9243	66.644	25.3724
13.5717	74.9127	66.6423	26.1596
13.5733	74.9013	66.6311	26.6426
13.575	74.9001	66.6109	26.931
13.5767	74.9117	66.6191	24.9525
13.5783	74.8897	66.6045	24.6482
13.58	74.9028	66.5902	24.631
13.5817	74.9087	66.5759	24.8711
13.5833	74.9125	66.5796	25.1868
13.585	74.8872	66.5976	25.3869
13.5867	74.906	66.6185	26.6356
13.5883	74.8762	66.6144	26.4839
13.59	74.8752	66.5919	26.1903
13.5917	74.8747	66.5917	26.3236
13.5933	74.8784	66.5758	25.9499
13.595	74.8755	66.5632	25.0963
13.5967	74.865	66.5981	24.8422
13.5983	74.8866	66.5675	25.1661
13.6	74.8577	66.5401	25.0392
13.6017	74.87	66.5375	24.2904
13.6033	74.8659	66.5366	24.4199
13.605	74.8456	66.5317	24.3615
13.6067	74.8257	66.5363	24.4561
13.6083	74.8219	66.5196	24.7505
13.61	74.8465	66.519	23.9081
13.6117	74.8086	66.5082	24.0768
13.6133	74.8122	66.5317	24.5126
13.615	74.8123	66.536	25.1124
13.6167	74.8107	66.543	25.6419
13.6183	74.7988	66.5657	25.4922
13.62	74.8168	66.5487	25.836
13.6217	74.8094	66.5326	25.7745
13.6233	74.7875	66.499	26.1763
13.625	74.7843	66.4789	26.412
13.6267	74.8218	66.4753	26.2151
13.6283	74.7991	66.4838	26.9462
13.63	74.8002	66.4986	26.7058
13.6317	74.8072	66.4905	26.2559
13.6333	74.8261	66.5241	26.4664
13.635	74.8264	66.5329	26.3931
13.6367	74.8346	66.5371	24.1049
13.6383	74.825	66.5366	24.5427
13.64	74.8319	66.5453	24.4429
13.6417	74.8416	66.5615	23.9664
13.6433	74.8192	66.5456	23.8269
13.645	74.8179	66.5639	25.0914
13.6467	74.8188	66.5623	24.9235
13.6483	74.8135	66.5445	24.2408
13.65	74.8196	66.5684	24.5868
13.6517	74.8136	66.5472	23.6815
13.6533	74.8124	66.552	23.7606
13.655	74.7981	66.5371	23.8548
13.6567	74.7996	66.5166	24.1918
13.6583	74.8163	66.51	24.8803
13.66	74.8265	66.5029	25.1714
13.6617	74.824	66.5101	24.4972
13.6633	74.8366	66.5105	24.8503
13.665	74.8308	66.5066	25.6779
13.6667	74.8171	66.4915	25.2216
13.6683	74.8195	66.5093	25.324
13.67	74.8166	66.4903	25.7885
13.6717	74.8126	66.5133	24.111
13.6733	74.8186	66.5032	23.5399
13.675	74.8048	66.5182	23.2034
13.6767	74.8202	66.5196	23.2446
13.6783	74.8194	66.5169	23.7599
13.68	74.7997	66.5402	23.942
13.6817	74.7976	66.543	24.5367
13.6833	74.7953	66.5367	25.2355
13.685	74.8032	66.5162	26.4993
13.6867	74.7882	66.4936	27.246
13.6883	74.7798	66.5118	27.1673
13.69	74.7802	66.4964	27.4476
13.6917	74.7872	66.5126	27.7335
13.6933	74.7965	66.5278	27.286
13.695	74.7811	66.533	27.255
13.6967	74.7812	66.5579	27.3248
13.6983	74.7741	66.5779	27.4155
13.7	74.7909	66.5628	27.7169
13.7017	74.7849	66.5482	28.1153
13.7033	74.7848	66.547	26.9051
13.705	74.7772	66.5355	25.3721
13.7067	74.7786	66.5339	24.8399
13.7083	74.7729	66.544	25.4484
13.71	74.7718	66.5412	25.7148
13.7117	74.7634	66.5624	24.5218
13.7133	74.782	66.5869	24.5998
13.715	74.7783	66.5552	25.9425
13.7167	74.7986	66.5488	26.5839
13.7183	74.7752	66.5468	25.9968
13.72	74.779	66.579	25.0084
13.7217	74.7798	66.5834	24.7713
13.7233	74.8055	66.6033	24.1403
13.725	74.8066	66.6176	23.5669
13.7267	74.8165	66.6084	23.5736
13.7283	74.8141	66.6298	23.9152
13.73	74.8105	66.6138	24.4187
13.7317	74.804	66.5901	24.12
13.7333	74.8051	66.6049	24.3242
13.735	74.8067	66.6226	24.0615
13.7367	74.8046	66.6253	24.0432
13.7383	74.8153	66.6127	24.3545
13.74	74.8336	66.6431	24.4846
13.7417	74.8114	66.6429	24.8469
13.7433	74.825	66.6143	24.446
13.745	74.8023	66.595	24.6232
13.7467	74.8164	66.6035	23.9783
13.7483	74.8204	66.6432	24.1944
13.75	74.8046	66.6115	24.339
13.7517	74.8028	66.6285	24.8867
13.7533	74.7879	66.6322	25.0068
13.755	74.7656	66.6075	24.6044
13.7567	74.7592	66.579	24.5654
13.7583	74.7527	66.5938	24.8576
13.76	74.7469	66.5629	25.6128
13.7617	74.7554	66.5674	24.771
13.7633	74.7416	66.5511	24.4323
13.765	74.7352	66.5704	24.6639
13.7667	74.7306	66.6066	24.4406
13.7683	74.7375	66.5842	23.9984
13.77	74.7578	66.5863	24.2735
13.7717	74.7453	66.5874	24.0525
13.7733	74.7334	66.5977	23.7744
13.775	74.75	66.6096	23.9173
13.7767	74.7466	66.6013	23.8221
13.7783	74.7431	66.6132	24.0543
13.78	74.7358	66.5829	24.2762
13.7817	74.7333	66.5531	24.5113
13.7833	74.7384	66.5685	24.8438
13.785	74.7176	66.5751	24.9707
13.7867	74.7055	66.5597	25.4341
13.7883	74.678	66.5467	26.3644
13.79	74.6901	66.5594	26.0178
13.7917	74.6987	66.5435	26.4296
13.7933	74.6846	66.5442	26.8608
13.795	74.6526	66.5479	27.1872
13.7967	74.6727	66.5224	27.3752
13.7983	74.6575	66.5511	27.5152
13.8	74.669	66.5567	27.4473
13.8017	74.666	66.5674	27.6495
13.8033	74.6997	66.5635	27.2766
13.805	74.6939	66.5601	27.0241
13.8067	74.686	66.5996	27.2409
13.8083	74.7391	66.5686	26.0167
13.81	74.7258	66.5814	27.1725
13.8117	74.7093	66.5733	25.3065
13.8133	74.7254	66.5681	24.8999
13.815	74.7155	66.564	25.1031
13.8167	74.6964	66.5807	25.8157
13.8183	74.7052	66.5938	25.9575
13.82	74.7202	66.5958	25.2091
13.8217	74.7282	66.6189	25.3004
13.8233	74.7265	66.6183	25.208
13.825	74.7373	66.626	26.2181
13.8267	74.7508	66.6303	26.7615
13.8283	74.7405	66.6458	28.2579
13.83	74.764	66.631	28.0601
13.8317	74.7482	66.6189	26.1638
13.8333	74.7425	66.61	25.0906
13.835	74.76	66.6257	26.0454
13.8367	74.7217	66.6325	25.6776
13.8383	74.7489	66.6355	25.4186
13.84	74.7227	66.6439	25.8883
13.8417	74.7595	66.6656	26.3469
13.8433	74.7665	66.6425	26.4059
13.845	74.7341	66.6514	25.3963
13.8467	74.7332	66.6501	25.2808
13.8483	74.7307	66.6653	25.7448
13.85	74.7051	66.6566	25.7086
13.8517	74.7164	66.6712	25.4517
13.8533	74.7048	66.6398	26.3675
13.855	74.6903	66.6681	27.0143
13.8567	74.681	66.6733	26.1381
13.8583	74.683	66.644	26.1383
13.86	74.6748	66.6542	26.7739
13.8617	74.6654	66.666	25.5953
13.8633	74.6696	66.6447	26.9815
13.865	74.6703	66.6416	27.2831
13.8667	74.6635	66.6324	26.4645
13.8683	74.6594	66.6763	25.7622
13.87	74.6475	66.6719	25.6378
13.8717	74.6565	66.6801	25.7849
13.8733	74.6607	66.6661	25.7729
13.875	74.6539	66.6802	25.8322
13.8767	74.6437	66.6655	25.0888
13.8783	74.675	66.6707	25.3422
13.88	74.6458	66.6626	25.2799
13.8817	74.6418	66.6986	25.111
13.8833	74.6362	66.675	24.8986
13.885	74.6201	66.6844	25.4133
13.8867	74.6129	66.6823	25.685
13.8883	74.6168	66.6698	26.4007
13.89	74.6135	66.6322	27.2217
13.8917	74.6227	66.6383	26.5551
13.8933	74.6279	66.647	25.9381
13.895	74.6393	66.5984	25.3694
13.8967	74.6394	66.5893	25.088
13.8983	74.6257	66.5607	25.8945
13.9	74.6405	66.5693	25.9034
13.9017	74.6351	66.5495	25.3948
13.9033	74.6222	66.5679	25.6801
13.905	74.6285	66.5787	25.31
13.9067	74.6204	66.5979	25.3473
13.9083	74.6012	66.5959	25.9288
13.91	74.6198	66.5811	26.46
13.9117	74.6033	66.5754	26.8157
13.9133	74.6229	66.5746	26.3534
13.915	74.6247	66.5657	26.2184
13.9167	74.6374	66.537	25.6015
13.9183	74.626	66.5369	24.5753
13.92	74.6391	66.5486	24.9457
13.9217	74.639	66.588	25.1369
13.9233	74.6364	66.5925	25.3089
13.925	74.6264	66.6106	25.4957
13.9267	74.6411	66.6201	26.2477
13.9283	74.6442	66.5882	25.0936
13.93	74.6306	66.574	25.8241
13.9317	74.6191	66.5536	25.9334
13.9333	74.6091	66.5502	26.4703
13.935	74.6027	66.5245	26.5578
13.9367	74.5987	66.5282	26.0786
13.9383	74.5952	66.5343	26.3181
13.94	74.5797	66.5289	25.7147
13.9417	74.5922	66.512	25.4315
13.9433	74.577	66.5049	25.2189
13.945	74.5801	66.496	25.704
13.9467	74.5667	66.5131	24.8996
13.9483	74.573	66.5243	24.8565
13.95	74.5527	66.5261	25.0073
13.9517	74.5641	66.55	25.1477
13.9533	74.5889	66.5427	25.0957
13.955	74.5777	66.5346	24.4075
13.9567	74.5733	66.5447	24.6889
13.9583	74.5769	66.5371	24.577
13.96	74.5966	66.5396	24.1304
13.9617	74.5728	66.5362	24.4862
13.9633	74.5989	66.4948	24.8724
13.965	74.589	66.5317	25.7178
13.9667	74.6003	66.5258	26.507
13.9683	74.5834	66.5162	26.8508
13.97	74.6029	66.5275	26.225
13.9717	74.5939	66.4887	26.0575
13.9733	74.5901	66.5007	25.4077
13.975	74.5961	66.5221	25.0304
13.9767	74.5701	66.5257	26.2384
13.9783	74.5671	66.5333	24.9779
13.98	74.5678	66.5208	23.9699
13.9817	74.5709	66.5299	25.324
13.9833	74.5636	66.5289	25.5912
13.985	74.5582	66.5134	25.928
13.9867	74.5588	66.5359	25.6873
13.9883	74.5771	66.5115	25.8057
13.99	74.5431	66.5128	26.0097
13.9917	74.5599	66.5101	26.219
13.9933	74.5467	66.4766	25.8142
13.995	74.5614	66.4617	26.4549
13.9967	74.566	66.4668	26.6349
13.9983	74.5441	66.4817	27.166
14	74.5521	66.5105	27.0419
14.0017	74.564	66.5103	27.1286
14.0033	74.5482	66.5199	27.6526
14.005	74.5356	66.5232	27.52
14.0067	74.5581	66.5189	27.9741
14.0083	74.5478	66.5244	27.8677
14.01	74.5638	66.4902	27.1767
14.0117	74.5245	66.462	26.4579
14.0133	74.5377	66.4436	25.5391
14.015	74.5387	66.4437	26.46
14.0167	74.5449	66.4359	27.1025
14.0183	74.5331	66.4593	26.7369
14.02	74.5409	66.4566	27.218
14.0217	74.5241	66.4631	26.3996
14.0233	74.5299	66.4665	24.7957
14.025	74.5184	66.4404	25.249
14.0267	74.5299	66.4587	25.3693
14.0283	74.5255	66.4478	25.7089
14.03	74.5063	66.4611	25.8052
14.0317	74.5271	66.4797	26.1585
14.0333	74.5307	66.4597	26.0445
14.035	74.5359	66.4232	25.3509
14.0367	74.5369	66.4302	25.4965
14.0383	74.5494	66.4248	26.1978
14.04	74.5483	66.431	25.8055
14.0417	74.5729	66.4682	25.2551
14.0433	74.5498	66.4646	25.4348
14.045	74.5625	66.4618	25.9278
14.0467	74.5402	66.4716	26.0419
14.0483	74.5254	66.4806	25.5768
14.05	74.5329	66.4856	24.8235
14.0517	74.5081	66.4897	25.0501
14.0533	74.5204	66.4888	24.6685
14.055	74.5383	66.4641	25.4167
14.0567	74.534	66.4883	25.0889
14.0583	74.5286	66.4719	25.4866
14.06	74.5435	66.4454	25.9164
14.0617	74.5464	66.4562	26.8146
14.0633	74.5448	66.4882	25.7497
14.065	74.5755	66.5119	24.9181
14.0667	74.5734	66.5163	25.536
14.0683	74.5693	66.5144	24.6924
14.07	74.571	66.5253	24.8898
14.0717	74.5977	66.509	25.7504
14.0733	74.5898	66.5006	25.4394
14.075	74.5837	66.5269	25.3927
14.0767	74.6048	66.5523	25.6747
14.0783	74.6251	66.5764	26.6108
14.08	74.6116	66.5514	26.8371
14.0817	74.6159	66.5415	26.1596
14.0833	74.6123	66.5235	24.887
14.085	74.6231	66.5285	26.5837
14.0867	74.6049	66.4914	26.2069
14.0883	74.5979	66.4737	26.9783
14.09	74.6207	66.4815	26.9389
14.0917	74.6305	66.5065	26.8368
14.0933	74.6201	66.529	26.9881
14.095	74.6451	66.5371	27.9262
14.0967	74.6303	66.5335	27.4905
14.0983	74.6312	66.5398	28.3128
14.1	74.6188	66.5345	27.297
14.1017	74.6166	66.5445	26.3558
14.1033	74.6242	66.5374	26.9441
14.105	74.6317	66.5445	27.4233
14.1067	74.6344	66.5475	28.0563
14.1083	74.633	66.5403	28.1644
14.11	74.6454	66.5349	27.1215
14.1117	74.6371	66.5299	26.7842
14.1133	74.6493	66.521	26.7767
14.115	74.6252	66.52	26.9633
14.1167	74.6611	66.5123	27.5196
14.1183	74.6382	66.5182	26.6774
14.12	74.6609	66.5145	26.1486
14.1217	74.6564	66.4984	26.2402
14.1233	74.6651	66.4717	26.2321
14.125	74.6651	66.4766	26.0679
14.1267	74.6606	66.4933	25.1952
14.1283	74.6917	66.4839	25.3754
14.13	74.692	66.4937	23.5085
14.1317	74.7231	66.5395	24.2837
14.1333	74.744	66.5307	26.184
14.135	74.7315	66.5421	26.5833
14.1367	74.7398	66.5367	24.5562
14.1383	74.7294	66.5545	24.3025
14.14	74.7543	66.5126	25.1191
14.1417	74.7508	66.5179	26.4259
14.1433	74.736	66.4912	26.204
14.145	74.7727	66.5226	27.4062
14.1467	74.7385	66.532	27.4191
14.1483	74.7596	66.5118	26.8011
14.15	74.7545	66.5045	27.4795
14.1517	74.755	66.5211	27.6033
14.1533	74.7518	66.5264	27.069
14.155	74.7546	66.5239	26.5575
14.1567	74.7693	66.4968	26.0931
14.1583	74.7512	66.5031	25.9747
14.16	74.7635	66.4829	25.8158
14.1617	74.7866	66.49	26.2644
14.1633	74.7752	66.5029	27.1993
14.165	74.7643	66.5015	26.6058
14.1667	74.7616	66.4943	27.3158
14.1683	74.7441	66.4801	28.0066
14.17	74.7629	66.4725	28.017
14.1717	74.741	66.5052	27.4452
14.1733	74.7815	66.511	27.3051
14.175	74.7673	66.4787	27.7559
14.1767	74.7555	66.4901	27.5783
14.1783	74.7582	66.4969	26.5852
14.18	74.7815	66.4967	26.4519
14.1817	74.7613	66.5075	26.4867
14.1833	74.7538	66.4913	27.3872
14.185	74.7599	66.4952	26.8021
14.1867	74.7452	66.5018	26.9716
14.1883	74.7812	66.4837	26.1662
14.19	74.781	66.4685	27.4162
14.1917	74.7703	66.4984	27.0815
14.1933	74.7918	66.5094	27.1723
14.195	74.8265	66.5302	27.4933
14.1967	74.8408	66.5241	25.981
14.1983	74.8543	66.5257	27.6361
14.2	74.8582	66.5485	26.9481
14.2017	74.8609	66.541	27.2185
14.2033	74.8842	66.5416	27.9109
14.205	74.8749	66.5267	27.1308
14.2067	74.8924	66.5208	26.4297
14.2083	74.9003	66.4977	27.0745
14.21	74.9175	66.5172	26.8075
14.2117	74.9067	66.5328	27.2731
14.2133	74.9175	66.5172	26.2682
14.215	74.9168	66.5294	26.3428
14.2167	74.9158	66.5514	27.4054
14.2183	74.9091	66.559	27.3488
14.22	74.9146	66.5485	27.2438
14.2217	74.8971	66.5292	27.6985
14.2233	74.8998	66.54	27.4529
14.225	74.8788	66.522	25.9828
14.2267	74.9256	66.5126	26.2016
14.2283	74.9419	66.5227	26.8398
14.23	74.9173	66.5439	27.5817
14.2317	74.9196	66.5188	27.9898
14.2333	74.927	66.5016	27.475
14.235	74.9518	66.4778	26.2823
14.2367	74.9448	66.4923	26.8416
14.2383	74.9648	66.5158	26.6688
14.24	74.9463	66.5505	25.7827
14.2417	74.9458	66.5648	25.3303
14.2433	74.9953	66.5657	26.3619
14.245	74.9769	66.5921	26.7642
14.2467	75.0205	66.6087	27.1989
14.2483	74.996	66.6036	27.7498
14.25	74.9946	66.6039	28.2751
14.2517	74.9828	66.6188	28.1602
14.2533	74.9713	66.5607	26.4642
14.255	74.9682	66.5636	26.0101
14.2567	74.9839	66.5709	25.0469
14.2583	74.9696	66.5708	26.3151
14.26	74.9703	66.5773	25.4662
14.2617	74.9754	66.5944	25.5745
14.2633	74.9708	66.5466	25.1899
14.265	74.945	66.5295	25.1274
14.2667	74.9624	66.5255	25.8685
14.2683	74.9604	66.4971	26.1722
14.27	74.9588	66.5186	25.3436
14.2717	74.9635	66.5079	24.4475
14.2733	74.9754	66.4911	24.3804
14.275	74.9861	66.4972	24.3907
14.2767	75.0065	66.5237	24.8155
14.2783	75.0018	66.5072	24.0797
14.28	74.9865	66.5055	24.2271
14.2817	74.9955	66.509	24.3119
14.2833	75.0211	66.4882	24.4369
14.285	75.0103	66.4992	25.1163
14.2867	74.9941	66.486	25.3759
14.2883	75.0043	66.5025	25.302
14.29	75.0041	66.496	26.0786
14.2917	75.0116	66.4765	25.3082
14.2933	75.0386	66.5119	25.253
14.295	75.0489	66.5094	24.854
14.2967	75.0682	66.5404	24.7757
14.2983	75.0926	66.5465	24.5447
14.3	75.1006	66.5542	25.0104
14.3017	75.0901	66.5625	25.672
14.3033	75.0597	66.5552	25.8177
14.305	75.0645	66.5754	25.1582
14.3067	75.0436	66.5674	24.9222
14.3083	75.0361	66.5489	25.2819
14.31	75.0447	66.527	25.9149
14.3117	75.0663	66.5366	26.2849
14.3133	75.0417	66.5633	25.9735
14.315	75.0614	66.5537	25.9937
14.3167	75.0671	66.5265	25.9545
14.3183	75.0569	66.5134	26.0113
14.32	75.0482	66.4926	25.8843
14.3217	75.0733	66.5118	26.5306
14.3233	75.0654	66.5291	26.5085
14.325	75.0644	66.5247	25.9169
14.3267	75.0944	66.522	26.5035
14.3283	75.1077	66.5312	27.5763
14.33	75.0971	66.5512	27.3071
14.3317	75.0932	66.5404	27.1881
14.3333	75.1009	66.5436	26.1803
14.335	75.0844	66.5512	25.7041
14.3367	75.0983	66.5612	26.3455
14.3383	75.1158	66.5525	26.7964
14.34	75.0982	66.5805	26.9186
14.3417	75.0978	66.5585	27.3267
14.3433	75.0944	66.578	26.2919
14.345	75.109	66.5619	25.1387
14.3467	75.1169	66.5579	25.2033
14.3483	75.1199	66.5614	24.5645
14.35	75.125	66.5385	26.006
14.3517	75.1411	66.5558	25.0914
14.3533	75.1678	66.5534	25.8168
14.355	75.1676	66.5423	26.3458
14.3567	75.1758	66.5247	26.5338
14.3583	75.1681	66.5127	26.8482
14.36	75.1778	66.5201	27.007
14.3617	75.1577	66.5569	27.8331
14.3633	75.1619	66.5489	28.2264
14.365	75.1707	66.5337	27.1224
14.3667	75.1651	66.5381	26.8135
14.3683	75.2002	66.5023	25.8723
14.37	75.1989	66.5189	26.1092
14.3717	75.1668	66.5436	26.5967
14.3733	75.1739	66.5158	26.3141
14.375	75.1657	66.4874	25.4566
14.3767	75.1716	66.4749	25.4029
14.3783	75.1613	66.4842	25.8402
14.38	75.1884	66.5248	26.2934
14.3817	75.1716	66.5284	25.6756
14.3833	75.1766	66.5185	25.4058
14.385	75.1854	66.5325	26.1629
14.3867	75.1649	66.5362	25.4179
14.3883	75.1719	66.5326	26.4441
14.39	75.174	66.549	26.7119
14.3917	75.1886	66.5383	25.9733
14.3933	75.1697	66.5265	25.8801
14.395	75.1873	66.5395	26.416
14.3967	75.1804	66.5468	26.899
14.3983	75.1957	66.5463	26.2407
14.4	75.1929	66.546	25.7059
14.4017	75.1982	66.5305	26.3642
14.4033	75.1914	66.5205	26.1561
14.405	75.1866	66.5463	25.5536
14.4067	75.1945	66.5413	25.8948
14.4083	75.1936	66.5398	25.4395
14.41	75.1891	66.5251	24.9561
14.4117	75.208	66.5497	25.3034
14.4133	75.2229	66.56	26.4304
14.415	75.2002	66.564	26.6406
14.4167	75.2316	66.5787	26.0784
14.4183	75.2175	66.5862	26.2758
14.42	75.2342	66.5943	26.0374
14.4217	75.2263	66.5805	25.6259
14.4233	75.2476	66.6183	24.7567
14.425	75.2202	66.624	24.8112
14.4267	75.2307	66.6017	25.6739
14.4283	75.2257	66.6077	26.2081
14.43	75.2335	66.5775	26.8177
14.4317	75.24	66.6263	26.3057
14.4333	75.238	66.603	25.8447
14.435	75.2473	66.6015	25.1621
14.4367	75.2225	66.5857	25.4696
14.4383	75.2146	66.6128	24.6479
14.44	75.1804	66.6112	23.336
14.4417	75.1989	66.6013	23.166
14.4433	75.2027	66.6128	23.9083
14.445	75.2127	66.6025	23.8648
14.4467	75.2286	66.615	24.3522
14.4483	75.2353	66.6311	24.4687
14.45	75.2498	66.6248	24.2895
14.4517	75.2526	66.6169	24.5969
14.4533	75.2376	66.6288	25.1552
14.455	75.2457	66.6285	25.3309
14.4567	75.2316	66.6013	24.4896
14.4583	75.2251	66.6324	23.5823
14.46	75.2409	66.6128	23.0169
14.4617	75.2393	66.6677	22.8809
14.4633	75.2636	66.7139	23.4491
14.465	75.2655	66.7313	23.7213
14.4667	75.267	66.7204	23.3955
14.4683	75.2743	66.7466	24.1196
14.47	75.2919	66.7502	24.2092
14.4717	75.2998	66.7697	23.3376
14.4733	75.3083	66.7531	22.905
14.475	75.3191	66.7182	23.3022
14.4767	75.3052	66.7067	23.925
14.4783	75.3224	66.7219	24.0159
14.48	75.3302	66.7303	24.8741
14.4817	75.3376	66.7338	25.1463
14.4833	75.3366	66.7222	24.9269
14.485	75.3435	66.7095	25.0736
14.4867	75.312	66.7059	25.1518
14.4883	75.3144	66.6822	24.8328
14.49	75.3263	66.716	24.5825
14.4917	75.3068	66.7221	24.6437
14.4933	75.3056	66.6781	25.2787
14.495	75.2934	66.6757	25.7388
14.4967	75.3009	66.67	25.1202
14.4983	75.3074	66.6637	25.7128
14.5	75.3019	66.6573	26.0776
14.5017	75.313	66.6573	25.5936
14.5033	75.3137	66.6319	24.827
14.505	75.2887	66.6264	23.46
14.5067	75.3226	66.6551	23.748
14.5083	75.2996	66.6634	24.9248
14.51	75.3109	66.6539	26.3585
14.5117	75.3348	66.6617	25.1946
14.5133	75.3255	66.6994	24.0786
14.515	75.3433	66.6713	24.4879
14.5167	75.3417	66.6683	24.5837
14.5183	75.3379	66.6406	23.6278
14.52	75.3532	66.6415	23.6437
14.5217	75.3624	66.6289	23.3323
14.5233	75.3375	66.6281	23.4604
14.525	75.355	66.6475	23.9875
14.5267	75.3904	66.6649	23.9476
14.5283	75.385	66.6731	23.9354
14.53	75.383	66.6767	24.5253
14.5317	75.3911	66.6835	24.3353
14.5333	75.3942	66.7166	23.8693
14.535	75.4127	66.6796	24.2767
14.5367	75.3945	66.6921	24.7206
14.5383	75.4128	66.6819	25.8175
14.54	75.3912	66.6589	26.511
14.5417	75.3883	66.6422	26.3489
14.5433	75.4008	66.6518	26.6582
14.545	75.4016	66.6543	26.5598
14.5467	75.4006	66.6623	26.4563
14.5483	75.4301	66.6673	27.2742
14.55	75.4394	66.6663	26.6402
14.5517	75.4325	66.6517	26.898
14.5533	75.4591	66.6359	25.4081
14.555	75.4444	66.6462	25.1308
14.5567	75.4301	66.6215	25.1769
14.5583	75.3995	66.6227	25.8528
14.56	75.4091	66.6123	25.5426
14.5617	75.4309	66.6134	24.2206
14.5633	75.4298	66.5815	24.163
14.565	75.416	66.5667	25.0416
14.5667	75.4198	66.5966	25.2427
14.5683	75.4286	66.5948	26.1308
14.57	75.4068	66.5702	26.2414
14.5717	75.4161	66.5895	26.0042
14.5733	75.4028	66.5901	24.4535
14.575	75.3911	66.586	24.5315
14.5767	75.3988	66.5809	23.8931
14.5783	75.3941	66.5659	24.2719
14.58	75.4087	66.5657	24.8646
14.5817	75.4141	66.5776	25.431
14.5833	75.3986	66.5709	25.9206
14.585	75.4085	66.5908	26.5501
14.5867	75.4046	66.6163	26.8336
14.5883	75.4218	66.62	26.6198
14.59	75.3996	66.563	25.5942
14.5917	75.4133	66.5601	25.4001
14.5933	75.3894	66.5556	24.9725
14.595	75.3988	66.5356	25.0774
14.5967	75.392	66.5408	25.6278
14.5983	75.3888	66.549	26.3651
14.6	75.4022	66.5643	26.3944
14.6017	75.4028	66.5209	26.8724
14.6033	75.3867	66.5294	26.3774
14.605	75.3693	66.5277	25.5374
14.6067	75.3766	66.5397	25.0429
14.6083	75.3862	66.5508	25.9269
14.61	75.3906	66.5312	26.2447
14.6117	75.3884	66.553	26.9508
14.6133	75.3741	66.5069	27.4639
14.615	75.3651	66.4862	24.6496
14.6167	75.3573	66.4967	24.554
14.6183	75.3603	66.4806	24.2861
14.62	75.3621	66.496	23.905
14.6217	75.3561	66.4891	24.2332
14.6233	75.3346	66.4798	24.5991
14.625	75.347	66.494	25.0912
14.6267	75.343	66.4947	25.6998
14.6283	75.3675	66.516	25.4111
14.63	75.3606	66.5325	24.5626
14.6317	75.3755	66.542	24.5199
14.6333	75.3548	66.5362	25.0503
14.635	75.3765	66.5328	25.4211
14.6367	75.3587	66.5439	26.356
14.6383	75.3669	66.5432	25.9533
14.64	75.353	66.5391	25.8749
14.6417	75.3445	66.5338	24.9992
14.6433	75.3606	66.5394	24.61
14.645	75.3486	66.5722	25.0271
14.6467	75.3434	66.5533	26.2852
14.6483	75.3294	66.5319	25.4743
14.65	75.3331	66.537	25.9843
14.6517	75.3367	66.5298	26.1892
14.6533	75.3394	66.5035	26.2259
14.655	75.3284	66.4783	25.7249
14.6567	75.3223	66.4555	26.5293
14.6583	75.3085	66.4565	25.6079
14.66	75.2744	66.4819	24.87
14.6617	75.2826	66.4658	25.9675
14.6633	75.2679	66.4434	26.1638
14.665	75.2643	66.4525	25.0042
14.6667	75.2726	66.4652	25.6884
14.6683	75.245	66.4813	26.2572
14.67	75.2375	66.4563	26.108
14.6717	75.2305	66.4561	25.7493
14.6733	75.2386	66.4381	26.1638
14.675	75.2129	66.478	26.2949
14.6767	75.218	66.4763	26.7407
14.6783	75.2173	66.4569	25.8541
14.68	75.2186	66.4505	24.7975
14.6817	75.2136	66.4352	25.1758
14.6833	75.2167	66.4216	25.9427
14.685	75.2204	66.4082	27.2922
14.6867	75.2358	66.3994	26.4222
14.6883	75.2306	66.3685	26.0395
14.69	75.2189	66.3704	25.5856
14.6917	75.2233	66.3693	24.934
14.6933	75.2209	66.3963	25.1264
14.695	75.247	66.3876	24.7613
14.6967	75.2371	66.408	25.3345
14.6983	75.2414	66.3888	25.5607
14.7	75.2463	66.4053	25.9185
14.7017	75.2668	66.4238	24.5621
14.7033	75.2621	66.4507	24.0626
14.705	75.2443	66.4687	25.7705
14.7067	75.227	66.4551	26.3354
14.7083	75.2097	66.4325	26.5766
14.71	75.1991	66.4407	24.902
14.7117	75.1982	66.432	26.7848
14.7133	75.203	66.4018	28.0025
14.715	75.213	66.3883	26.898
14.7167	75.1836	66.3976	25.9238
14.7183	75.1806	66.4052	26.2633
14.72	75.1944	66.4265	27.2346
14.7217	75.1716	66.4171	26.1658
14.7233	75.1789	66.4352	27.0992
14.725	75.1595	66.4435	26.5767
14.7267	75.182	66.4353	26.7909
14.7283	75.1773	66.4357	26.8159
14.73	75.1897	66.4251	25.5946
14.7317	75.1608	66.4123	25.5334
14.7333	75.1713	66.3989	26.2952
14.735	75.1639	66.4162	26.7216
14.7367	75.173	66.4164	27.2284
14.7383	75.1507	66.417	26.6236
14.74	75.175	66.4368	26.4226
14.7417	75.1448	66.4436	27.3322
14.7433	75.1317	66.4137	26.7368
14.745	75.1402	66.4274	26.4121
14.7467	75.1238	66.422	25.2904
14.7483	75.1413	66.3986	26.6855
14.75	75.129	66.4033	26.3557
14.7517	75.1164	66.4	27.2824
14.7533	75.1226	66.3755	26.2138
14.755	75.1409	66.3764	26.0262
14.7567	75.1552	66.384	25.6031
14.7583	75.1521	66.4116	25.8778
14.76	75.1933	66.4061	24.8989
14.7617	75.1696	66.3895	25.5111
14.7633	75.1723	66.3927	26.3313
14.765	75.1433	66.3711	26.3598
14.7667	75.1461	66.3615	27.1709
14.7683	75.14	66.3656	27.3362
14.77	75.1594	66.3873	27.6223
14.7717	75.1572	66.3843	27.8201
14.7733	75.1468	66.4063	25.2939
14.775	75.1647	66.3944	26.2344
14.7767	75.154	66.4046	26.3263
14.7783	75.1402	66.3958	26.1848
14.78	75.1648	66.374	26.2336
14.7817	75.1869	66.3919	27.1463
14.7833	75.1741	66.3859	27.5063
14.785	75.1679	66.3578	27.5177
14.7867	75.1857	66.3946	27.5731
14.7883	75.1834	66.3893	27.9261
14.79	75.214	66.391	26.777
14.7917	75.2065	66.3989	26.8182
14.7933	75.2065	66.4054	27.3979
14.795	75.1911	66.4283	27.8526
14.7967	75.1954	66.4147	27.8637
14.7983	75.205	66.4081	27.2207
14.8	75.1836	66.401	26.7199
14.8017	75.1749	66.4166	27.7338
14.8033	75.1742	66.4014	28.0892
14.805	75.1491	66.4142	27.1259
14.8067	75.1654	66.4019	26.3472
14.8083	75.1671	66.3771	26.0587
14.81	75.1654	66.3433	25.9877
14.8117	75.145	66.3595	26.0398
14.8133	75.1404	66.3374	26.3773
14.815	75.1438	66.3613	26.6761
14.8167	75.1392	66.3849	27.1744
14.8183	75.1561	66.3464	27.5885
14.82	75.1304	66.3276	26.8225
14.8217	75.131	66.2944	26.8671
14.8233	75.1101	66.2948	23.7937
14.825	75.1142	66.2972	24.3651
14.8267	75.1276	66.3257	24.0189
14.8283	75.1295	66.3503	24.7339
14.83	75.1572	66.3501	25.6823
14.8317	75.1585	66.3521	24.9303
14.8333	75.1535	66.3266	24.6425
14.835	75.1401	66.3011	24.8869
14.8367	75.1275	66.3162	25.4243
14.8383	75.1351	66.3402	25.8857
14.84	75.1323	66.3454	27.0033
14.8417	75.1222	66.3383	26.9879
14.8433	75.1272	66.3339	27.2991
14.845	75.1234	66.3425	27.238
14.8467	75.121	66.3174	27.2496
14.8483	75.1036	66.3156	27.4352
14.85	75.0659	66.3144	26.7521
14.8517	75.059	66.3082	26.4987
14.8533	75.0753	66.32	26.615
14.855	75.0994	66.2976	27.0876
14.8567	75.0765	66.2802	26.1694
14.8583	75.0972	66.2587	25.6172
14.86	75.0811	66.2796	25.6433
14.8617	75.0865	66.3022	25.6614
14.8633	75.1103	66.2843	25.6757
14.865	75.0911	66.2966	24.9692
14.8667	75.1044	66.2882	26.4454
14.8683	75.1019	66.3272	25.1325
14.87	75.0603	66.3096	25.615
14.8717	75.072	66.3051	26.0658
14.8733	75.0457	66.3201	25.7751
14.875	75.0709	66.3242	25.4692
14.8767	75.0556	66.3613	26.2601
14.8783	75.0722	66.3592	26.2725
14.88	75.0767	66.3424	24.9424
14.8817	75.0826	66.3509	24.635
14.8833	75.0835	66.353	26.3721
14.885	75.0901	66.3705	24.4892
14.8867	75.072	66.3864	25.4243
14.8883	75.0664	66.3919	24.7593
14.89	75.077	66.4082	22.8975
14.8917	75.0599	66.396	24.5184
14.8933	75.0609	66.388	24.4801
14.895	75.0679	66.3947	23.6843
14.8967	75.0626	66.3855	24.5902
14.8983	75.0734	66.378	24.1617
14.9	75.0747	66.3682	24.3077
14.9017	75.0837	66.3862	24.0201
14.9033	75.095	66.3964	24.7777
14.905	75.078	66.3647	25.5655
14.9067	75.1042	66.4026	25.6075
14.9083	75.0619	66.4057	23.6102
14.91	75.0703	66.4318	24.3705
14.9117	75.0654	66.4368	23.607
14.9133	75.066	66.3927	23.1142
14.915	75.063	66.4049	23.6846
14.9167	75.0668	66.382	24.4561
14.9183	75.0346	66.3881	24.9117
14.92	75.0409	66.3952	23.69
14.9217	75.0316	66.4244	24.1612
14.9233	75.0279	66.4014	23.5759
14.925	75.0027	66.4043	22.9912
14.9267	75.0099	66.3601	23.3926
14.9283	75.0035	66.3562	24.3244
14.93	75.0067	66.3617	25.4144
14.9317	75.012	66.4025	25.7505
14.9333	75.0337	66.4051	27.0018
14.935	75.0216	66.4357	26.9699
14.9367	75.0602	66.4297	26.5221
14.9383	75.0314	66.4336	26.7201
14.94	75.0183	66.4467	26.6537
14.9417	75.0102	66.4336	27.0379
14.9433	74.9971	66.4409	26.1709
14.945	74.9712	66.4391	26.0391
14.9467	74.9734	66.4436	25.4124
14.9483	74.9752	66.4428	25.2607
14.95	74.9688	66.4502	25.1254
14.9517	74.9784	66.4225	25.8057
14.9533	74.9794	66.4141	26.0718
14.955	74.9638	66.3919	25.7456
14.9567	74.9493	66.3902	26.3101
14.9583	74.9817	66.3619	25.8115
14.96	74.9604	66.3987	26.1764
14.9617	74.9874	66.429	25.191
14.9633	74.994	66.4113	25.8706
14.965	74.9816	66.4347	26.1531
14.9667	74.9742	66.4627	25.3012
14.9683	74.9627	66.4513	25.5458
14.97	74.9624	66.4388	26.0542
14.9717	74.9642	66.4599	26.7785
14.9733	74.9714	66.4125	26.7821
14.975	74.9336	66.391	27.1603
14.9767	74.9541	66.4172	27.2242
14.9783	74.9372	66.4275	26.9373
14.98	74.9381	66.4619	26.8831
14.9817	74.9416	66.4299	26.9875
14.9833	74.929	66.4429	26.4194
14.985	74.9327	66.4087	26.1462
14.9867	74.9138	66.3945	26.5337
14.9883	74.9162	66.4051	26.8085
14.99	74.9181	66.428	26.2605
14.9917	74.9427	66.4283	26.9373
14.9933	74.9518	66.4346	26.469
14.995	74.9463	66.4466	26.1238
14.9967	74.9599	66.4616	26.2112
14.9983	74.9688	66.4659	25.3116
15	74.9687	66.4752	24.8492
