# Supplementary material for: Transparent radiative cooling cover window for flexible and foldable electronic displays
Source: Nat Commun. 2024 May 24;15:4443. doi: 10.1038/s41467-024-48840-x (PMC11126687; doi:10.1038/s41467-024-48840-x)
Supplement: Supplementary file 3 — Source Data [file 41467_2024_48840_MOESM3_ESM.zip › Source_Data_Fig4.xlsx]

## Sheet: Fig4b
The temperatures of bare LED, c-PI on LED, and metamaterial on LED are b measured under illumination condition.
Time/min	Temperature/°C	Temperature/°C	Temperature/°C	Temperature/°C
	Bare LED	c-PI on LED	Metamaterial on LED	Ambient
0	25.9701	25.8734	24.4701	24.9898
0.011	26.1479	26.6479	24.6479	25.0239
0.022	26.9684	27.4684	24.8684	25.0063
0.033	27.8204	28.3204	25.3204	25.0204
0.044	28.6414	29.1414	25.5414	25.0197
0.056	29.5196	30.0196	25.7196	25.021
0.067	30.3366	30.8366	25.8366	25.0337
0.078	31.1304	31.6304	25.9304	25.0177
0.089	31.9374	32.4374	25.9374	24.9895
0.1	32.6945	33.1945	26.1945	24.9512
0.111	33.3702	33.8702	26.8702	24.9766
0.122	34.1055	34.6055	27.6055	24.9685
0.133	34.8277	35.3277	28.3277	24.9516
0.144	35.4836	35.9836	28.9836	24.9462
0.156	36.1179	36.6179	29.6179	24.9686
0.167	36.7471	37.2471	30.2472	24.9655
0.178	37.4168	37.9168	30.9168	24.9581
0.189	38.0046	38.5046	31.5046	24.957
0.2	38.594	39.094	32.094	24.9659
0.211	39.0892	39.5892	32.5892	24.9634
0.222	39.5668	40.0668	33.0668	24.9533
0.233	40.1103	40.6103	33.6103	24.9817
0.244	40.5588	41.0588	34.0588	24.9545
0.256	41.0081	41.5081	34.5081	24.9481
0.267	41.4622	41.9622	34.9622	24.9565
0.278	41.8479	42.3479	35.3479	24.9528
0.289	42.2375	42.7375	35.7375	24.9397
0.3	42.6322	43.1322	36.1322	24.96
0.311	42.9928	43.4928	36.4928	24.9286
0.322	43.33	43.83	36.83	24.9432
0.333	43.7078	44.2078	37.2078	24.9543
0.344	44.0393	44.5393	37.5393	24.9286
0.356	44.343	44.843	37.843	24.9337
0.367	44.648	45.148	38.148	24.9592
0.378	44.9641	45.4641	38.4641	24.9542
0.389	45.2109	45.7109	38.7109	24.9681
0.4	45.4886	45.9886	38.9886	24.9465
0.411	45.7859	46.2859	39.2859	24.9691
0.422	46.0087	46.5087	39.5087	24.9976
0.433	46.2594	46.7594	39.7594	24.9764
0.444	46.4682	46.9682	39.9682	24.9613
0.456	46.6767	47.1767	40.1767	24.9793
0.467	46.8786	47.3786	40.3786	24.9794
0.478	47.0671	47.5671	40.5671	24.9996
0.489	47.2176	47.7176	40.7176	24.9791
0.5	47.4197	47.9197	40.9197	24.973
0.511	47.6246	48.1246	41.1246	24.9936
0.522	47.8312	48.3312	41.3312	24.9754
0.533	48.0071	48.5071	41.5071	24.9894
0.544	48.1529	48.6529	41.6529	24.991
0.556	48.2894	48.7894	41.7894	24.9831
0.567	48.4312	48.9312	41.9312	25.0014
0.578	48.594	49.094	42.094	25.0253
0.589	48.7439	49.2439	42.2439	25.0176
0.6	48.855	49.355	42.355	25.0087
0.611	49.0244	49.5244	42.5244	25.0328
0.622	49.1414	49.6414	42.6414	25.0378
0.633	49.2579	49.7579	42.7579	25.0529
0.644	49.3681	49.8681	42.8681	25.0529
0.656	49.4904	49.9904	42.9904	25.0418
0.667	49.5881	50.0881	43.0881	25.0695
0.678	49.7013	50.2013	43.2013	25.1026
0.689	49.8001	50.3001	43.3001	25.0721
0.7	49.8915	50.3915	43.3915	25.0733
0.711	49.9628	50.4628	43.4628	25.0823
0.722	50.0789	50.5789	43.5789	25.0744
0.733	50.151	50.651	43.651	25.0622
0.744	50.2477	50.7477	43.7477	25.0521
0.756	50.3591	50.8591	43.8591	25.0487
0.767	50.4302	50.9302	43.9302	25.0656
0.778	50.5091	51.0091	44.0091	25.0623
0.789	50.6085	51.1085	44.1085	25.0614
0.8	50.7157	51.2157	44.2157	25.0615
0.811	50.7924	51.2924	44.2924	25.0835
0.822	50.8411	51.3411	44.3411	25.0639
0.833	50.9019	51.4019	44.4019	25.0532
0.844	50.9557	51.4557	44.4557	25.0696
0.856	51.0157	51.5157	44.5157	25.066
0.867	51.092	51.592	44.592	25.0705
0.878	51.15	51.65	44.65	25.0672
0.889	51.2538	51.7538	44.7538	25.0684
0.9	51.333	51.833	44.833	25.0481
0.911	51.3511	51.8511	44.8511	25.0907
0.922	51.4308	51.9308	44.9308	25.0822
0.933	51.4925	51.9925	44.9925	25.0949
0.944	51.5719	52.0719	45.0719	25.1152
0.956	51.6154	52.1154	45.1154	25.1221
0.967	51.6827	52.1827	45.1827	25.1001
0.978	51.7428	52.2428	45.2428	25.0938
0.989	51.7524	52.2524	45.2524	25.1304
1	51.8363	52.3363	45.3363	25.0921
1.011	51.877	52.377	45.377	25.1058
1.022	51.929	52.429	45.429	25.1182
1.033	51.9544	52.4544	45.4544	25.1219
1.044	52.0197	52.5197	45.5197	25.1309
1.056	52.0725	52.5725	45.5725	25.0865
1.067	52.0876	52.5876	45.5876	25.1132
1.078	52.1475	52.6475	45.6475	25.1175
1.089	52.189	52.689	45.689	25.145
1.1	52.2131	52.7131	45.7131	25.1555
1.111	52.2432	52.7432	45.7432	25.1638
1.122	52.3018	52.8018	45.8018	25.1732
1.133	52.3288	52.8288	45.8288	25.1669
1.144	52.3323	52.8323	45.8323	25.2135
1.156	52.378	52.878	45.878	25.1898
1.167	52.3872	52.8872	45.8872	25.2101
1.178	52.4296	52.9296	45.9296	25.1791
1.189	52.4396	52.9396	45.9396	25.2034
1.2	52.4648	52.9648	45.9648	25.1894
1.211	52.487	52.987	45.987	25.1776
1.222	52.5185	53.0185	46.0185	25.1672
1.233	52.5544	53.0544	46.0544	25.1537
1.244	52.5727	53.0727	46.0727	25.1708
1.256	52.5894	53.0894	46.0894	25.1684
1.267	52.6281	53.1281	46.1281	25.1623
1.278	52.6392	53.1392	46.1392	25.1629
1.289	52.6735	53.1735	46.1735	25.1536
1.3	52.6774	53.1774	46.1774	25.1493
1.311	52.7246	53.2246	46.2246	25.1935
1.322	52.7405	53.2405	46.2405	25.1831
1.333	52.7751	53.2751	46.2751	25.204
1.344	52.7923	53.2923	46.2923	25.1861
1.356	52.8172	53.3172	46.3172	25.1913
1.367	52.8566	53.3566	46.3566	25.1941
1.378	52.8657	53.3657	46.3657	25.1809
1.389	52.8801	53.3801	46.3801	25.1766
1.4	52.9248	53.4248	46.4248	25.1859
1.411	52.954	53.454	46.454	25.1842
1.422	52.9591	53.4591	46.4591	25.1804
1.433	52.9996	53.4996	46.4996	25.193
1.444	53.0149	53.5149	46.5149	25.1913
1.456	53.0393	53.5393	46.5393	25.1943
1.467	53.0623	53.5623	46.5623	25.2026
1.478	53.0978	53.5978	46.5978	25.1839
1.489	53.1312	53.6312	46.6312	25.1811
1.5	53.1433	53.6433	46.6433	25.1953
1.511	53.1607	53.6607	46.6607	25.1902
1.522	53.2163	53.7163	46.7163	25.2076
1.533	53.2217	53.7217	46.7217	25.1995
1.544	53.223	53.723	46.723	25.1619
1.556	53.2636	53.7636	46.7636	25.1318
1.567	53.2924	53.7924	46.7924	25.1307
1.578	53.3048	53.8048	46.8048	25.1391
1.589	53.3529	53.8529	46.8529	25.1434
1.6	53.3547	53.8547	46.8547	25.1339
1.611	53.3862	53.8862	46.8862	25.139
1.622	53.4095	53.9095	46.9095	25.1419
1.633	53.4532	53.9532	46.9532	25.1386
1.644	53.4653	53.9653	46.9653	25.1436
1.656	53.4882	53.9882	46.9882	25.1496
1.667	53.5313	54.0313	47.0313	25.1365
1.678	53.5257	54.0257	47.0257	25.1512
1.689	53.547	54.047	47.047	25.173
1.7	53.5914	54.0914	47.0914	25.1497
1.711	53.5705	54.0705	47.0705	25.1466
1.722	53.6245	54.1245	47.1245	25.1697
1.733	53.6514	54.1514	47.1514	25.2027
1.744	53.6533	54.1533	47.1533	25.1776
1.756	53.6898	54.1898	47.1898	25.2091
1.767	53.7095	54.2095	47.2095	25.1943
1.778	53.7463	54.2463	47.2463	25.2086
1.789	53.7601	54.2601	47.2601	25.1841
1.8	53.7976	54.2976	47.2976	25.1798
1.811	53.8211	54.3211	47.3211	25.1902
1.822	53.8284	54.3284	47.3284	25.1737
1.833	53.8669	54.3669	47.3669	25.1727
1.844	53.8619	54.3619	47.3619	25.182
1.856	53.9011	54.4011	47.4011	25.1582
1.867	53.9226	54.4226	47.4226	25.181
1.878	53.9488	54.4488	47.4488	25.1832
1.889	53.9739	54.4739	47.4739	25.2096
1.9	53.9904	54.4904	47.4904	25.21
1.911	54.0306	54.5306	47.5306	25.157
1.922	54.0215	54.5215	47.5215	25.191
1.933	54.0776	54.5776	47.5776	25.176
1.944	54.0897	54.5897	47.5897	25.2006
1.956	54.1009	54.6009	47.6009	25.1915
1.967	54.1064	54.6064	47.6064	25.1914
1.978	54.1384	54.6384	47.6384	25.231
1.989	54.1715	54.6715	47.6715	25.1981
2	54.1993	54.6993	47.6993	25.1702
2.011	54.2266	54.7266	47.7266	25.2012
2.022	54.2362	54.7362	47.7362	25.2143
2.033	54.2643	54.7643	47.7643	25.1954
2.044	54.295	54.795	47.795	25.2132
2.056	54.291	54.791	47.791	25.2057
2.067	54.3238	54.8238	47.8238	25.1743
2.078	54.3319	54.8319	47.8319	25.1936
2.089	54.3775	54.8775	47.8775	25.1985
2.1	54.3954	54.8954	47.8954	25.1998
2.111	54.3991	54.8991	47.8991	25.157
2.122	54.4198	54.9198	47.9198	25.1429
2.133	54.4421	54.9421	47.9421	25.1795
2.144	54.4808	54.9808	47.9808	25.1807
2.156	54.5203	55.0203	48.0203	25.1679
2.167	54.5144	55.0144	48.0144	25.1907
2.178	54.5346	55.0346	48.0346	25.193
2.189	54.5797	55.0797	48.0797	25.1837
2.2	54.5772	55.0772	48.0772	25.1614
2.211	54.5961	55.0961	48.0961	25.1785
2.222	54.6206	55.1206	48.1206	25.1765
2.233	54.6454	55.1454	48.1454	25.1449
2.244	54.6728	55.1728	48.1728	25.1811
2.256	54.7118	55.2118	48.2118	25.1899
2.267	54.7175	55.2175	48.2175	25.1776
2.278	54.7483	55.2483	48.2483	25.1845
2.289	54.7825	55.2825	48.2825	25.2147
2.3	54.774	55.274	48.274	25.2017
2.311	54.8102	55.3102	48.3102	25.2366
2.322	54.8346	55.3346	48.3346	25.2154
2.333	54.8341	55.3341	48.3341	25.2131
2.344	54.8833	55.3833	48.3833	25.2251
2.356	54.8854	55.3854	48.3854	25.2047
2.367	54.8893	55.3893	48.3893	25.2358
2.378	54.9297	55.4297	48.4297	25.2395
2.389	54.9365	55.4365	48.4365	25.2655
2.4	54.9701	55.4701	48.4701	25.2759
2.411	54.9807	55.4807	48.4807	25.2666
2.422	55.0058	55.5058	48.5058	25.291
2.433	55.0353	55.5353	48.5353	25.2673
2.444	55.052	55.552	48.552	25.2681
2.456	55.0921	55.5921	48.5921	25.2299
2.467	55.0827	55.5827	48.5827	25.2531
2.478	55.1124	55.6124	48.6124	25.2458
2.489	55.1453	55.6453	48.6453	25.2458
2.5	55.1475	55.6475	48.6475	25.2506
2.511	55.1829	55.6829	48.6829	25.251
2.522	55.1944	55.6944	48.6944	25.2308
2.533	55.2253	55.7253	48.7253	25.2356
2.544	55.2505	55.7505	48.7505	25.2341
2.556	55.2471	55.7471	48.7471	25.2397
2.567	55.2839	55.7839	48.7839	25.216
2.578	55.3017	55.8017	48.8017	25.207
2.589	55.3208	55.8208	48.8208	25.2417
2.6	55.3367	55.8367	48.8367	25.2174
2.611	55.3651	55.8651	48.8651	25.2243
2.622	55.3793	55.8793	48.8793	25.2176
2.633	55.378	55.878	48.878	25.2301
2.644	55.3988	55.8988	48.8988	25.2169
2.656	55.4421	55.9421	48.9421	25.251
2.667	55.4677	55.9677	48.9677	25.2463
2.678	55.5397	56.0397	49.0397	25.2532
2.689	55.6266	56.1266	49.1266	25.2649
2.7	55.697	56.197	49.197	25.2447
2.711	55.7849	56.2849	49.2849	25.2503
2.722	55.8135	56.3135	49.3135	25.2775
2.733	55.8094	56.3094	49.3094	25.2281
2.744	55.8465	56.3465	49.3465	25.2403
2.756	55.8503	56.3503	49.3503	25.2355
2.767	55.8874	56.3874	49.3874	25.2385
2.778	55.8952	56.3952	49.3952	25.2539
2.789	55.9064	56.4064	49.4064	25.2322
2.8	55.8996	56.3996	49.3996	25.2318
2.811	55.9235	56.4235	49.4235	25.2109
2.822	55.9451	56.4451	49.4451	25.2161
2.833	55.9518	56.4518	49.4518	25.2031
2.844	55.9728	56.4728	49.4728	25.194
2.856	55.9899	56.4899	49.4899	25.2061
2.867	55.9855	56.4855	49.4855	25.1958
2.878	56.0095	56.5095	49.5095	25.1763
2.889	56.0461	56.5461	49.5461	25.1746
2.9	56.0474	56.5474	49.5474	25.1722
2.911	56.062	56.562	49.562	25.1721
2.922	56.094	56.594	49.594	25.1532
2.933	56.1271	56.6271	49.6271	25.1614
2.944	56.1158	56.6158	49.6158	25.1258
2.956	56.1275	56.6275	49.6275	25.1396
2.967	56.1471	56.6471	49.6471	25.1551
2.978	56.1821	56.6821	49.6821	25.1641
2.989	56.1822	56.6822	49.6822	25.1683
3	56.2089	56.7089	49.7089	25.1622
3.011	56.2207	56.7207	49.7207	25.1558
3.022	56.2237	56.7237	49.7237	25.1596
3.033	56.2434	56.7434	49.7434	25.1763
3.044	56.2648	56.7648	49.7648	25.1634
3.056	56.27	56.77	49.77	25.1285
3.067	56.2857	56.7857	49.7857	25.1289
3.078	56.2836	56.7836	49.7836	25.1539
3.089	56.3274	56.8274	49.8274	25.1389
3.1	56.3198	56.8198	49.8198	25.1319
3.111	56.335	56.835	49.835	25.1319
3.122	56.3571	56.8571	49.8571	25.0996
3.133	56.3668	56.8668	49.8668	25.1214
3.144	56.3814	56.8814	49.8814	25.1156
3.156	56.4051	56.9051	49.9051	25.1266
3.167	56.4383	56.9383	49.9383	25.1001
3.178	56.4332	56.9332	49.9332	25.1261
3.189	56.4806	56.9806	49.9806	25.1373
3.2	56.4838	56.9838	49.9838	25.1192
3.211	56.5048	57.0048	50.0048	25.1169
3.222	56.5089	57.0089	50.0089	25.1025
3.233	56.5132	57.0132	50.0132	25.0988
3.244	56.5247	57.0247	50.0247	25.1211
3.256	56.5641	57.0641	50.0641	25.1027
3.267	56.5698	57.0698	50.0698	25.1355
3.278	56.5829	57.0829	50.0829	25.1095
3.289	56.5819	57.0819	50.0819	25.1307
3.3	56.6146	57.1146	50.1146	25.1056
3.311	56.6265	57.1265	50.1265	25.1247
3.322	56.661	57.161	50.161	25.1145
3.333	56.6727	57.1727	50.1727	25.1415
3.344	56.6638	57.1638	50.1638	25.0996
3.356	56.6945	57.1945	50.1945	25.1466
3.367	56.7382	57.2382	50.2382	25.1365
3.378	56.727	57.227	50.227	25.1272
3.389	56.7574	57.2574	50.2574	25.1371
3.4	56.7646	57.2646	50.2646	25.1209
3.411	56.7803	57.2803	50.2803	25.1147
3.422	56.8061	57.3061	50.3061	25.1174
3.433	56.8063	57.3063	50.3063	25.1237
3.444	56.8337	57.3337	50.3337	25.1209
3.456	56.8434	57.3434	50.3434	25.1486
3.467	56.8582	57.3582	50.3582	25.1531
3.478	56.877	57.377	50.377	25.1509
3.489	56.894	57.394	50.394	25.1327
3.5	56.9263	57.4263	50.4263	25.1417
3.511	56.9375	57.4375	50.4375	25.173
3.522	56.9375	57.4375	50.4375	25.1725
3.533	56.9581	57.4581	50.4581	25.1815
3.544	56.9521	57.4521	50.4521	25.1708
3.556	56.9976	57.4976	50.4976	25.1869
3.567	56.9894	57.4894	50.4894	25.1801
3.578	57.0289	57.5289	50.5289	25.1776
3.589	57.0442	57.5442	50.5442	25.1872
3.6	57.0442	57.5442	50.5442	25.1766
3.611	57.0684	57.5684	50.5684	25.1676
3.622	57.0872	57.5872	50.5872	25.1664
3.633	57.0977	57.5977	50.5977	25.1629
3.644	57.1232	57.6232	50.6232	25.1563
3.656	57.1268	57.6268	50.6268	25.1626
3.667	57.1242	57.6242	50.6242	25.1928
3.678	57.1505	57.6505	50.6505	25.1684
3.689	57.1609	57.6609	50.6609	25.1846
3.7	57.193	57.693	50.693	25.1976
3.711	57.2068	57.7068	50.7068	25.2027
3.722	57.2316	57.7316	50.7316	25.2393
3.733	57.2338	57.7338	50.7338	25.2205
3.744	57.2466	57.7466	50.7466	25.2209
3.756	57.2568	57.7568	50.7568	25.2075
3.767	57.2959	57.7959	50.7959	25.2165
3.778	57.2977	57.7977	50.7977	25.2534
3.789	57.2998	57.7998	50.7998	25.2359
3.8	57.3086	57.8086	50.8086	25.2455
3.811	57.3536	57.8536	50.8536	25.2321
3.822	57.3515	57.8515	50.8515	25.2104
3.833	57.393	57.893	50.893	25.2073
3.844	57.3577	57.8577	50.8577	25.1948
3.856	57.4171	57.9171	50.9171	25.2141
3.867	57.4075	57.9075	50.9075	25.2041
3.878	57.4134	57.9134	50.9134	25.2078
3.889	57.4333	57.9333	50.9333	25.2242
3.9	57.442	57.942	50.942	25.1863
3.911	57.4544	57.9544	50.9544	25.1849
3.922	57.4646	57.9646	50.9646	25.1725
3.933	57.4809	57.9809	50.9809	25.1709
3.944	57.5101	58.0101	51.0101	25.1718
3.956	57.4845	57.9845	50.9845	25.1532
3.967	57.518	58.018	51.018	25.1616
3.978	57.5219	58.0219	51.0219	25.1442
3.989	57.5407	58.0407	51.0407	25.1525
4	57.5499	58.0499	51.0499	25.1586
4.011	57.561	58.061	51.061	25.169
4.022	57.5724	58.0724	51.0724	25.2051
4.033	57.5853	58.0853	51.0853	25.1763
4.044	57.6197	58.1197	51.1197	25.1796
4.056	57.6264	58.1264	51.1264	25.1475
4.067	57.6348	58.1348	51.1348	25.1667
4.078	57.6531	58.1531	51.1531	25.1654
4.089	57.6552	58.1552	51.1552	25.136
4.1	57.694	58.194	51.194	25.1486
4.111	57.6956	58.1956	51.1956	25.131
4.122	57.697	58.197	51.197	25.134
4.133	57.7257	58.2257	51.2257	25.1254
4.144	57.7356	58.2356	51.2356	25.1307
4.156	57.771	58.271	51.271	25.1032
4.167	57.7976	58.2976	51.2976	25.1001
4.178	57.7864	58.2864	51.2864	25.0864
4.189	57.81	58.31	51.31	25.107
4.2	57.8389	58.3389	51.3389	25.0537
4.211	57.8365	58.3365	51.3365	25.0476
4.222	57.8569	58.3569	51.3569	25.0528
4.233	57.8529	58.3529	51.3529	25.0641
4.244	57.8651	58.3651	51.3651	25.0804
4.256	57.8997	58.3997	51.3997	25.0613
4.267	57.9218	58.4218	51.4218	25.0838
4.278	57.9346	58.4346	51.4346	25.0922
4.289	57.9449	58.4449	51.4449	25.075
4.3	57.968	58.468	51.468	25.0717
4.311	57.9703	58.4703	51.4703	25.0626
4.322	57.9895	58.4895	51.4895	25.0529
4.333	57.9917	58.4917	51.4917	25.0602
4.344	58.0245	58.5245	51.5245	25.0673
4.356	58.0325	58.5325	51.5325	25.0381
4.367	58.0556	58.5556	51.5556	25.0402
4.378	58.0552	58.5552	51.5552	25.027
4.389	58.048	58.548	51.548	25.013
4.4	58.1032	58.6032	51.6032	25.005
4.411	58.0939	58.5939	51.5939	24.9937
4.422	58.1223	58.6223	51.6223	24.9815
4.433	58.1463	58.6463	51.6463	24.9834
4.444	58.1508	58.6508	51.6508	24.9812
4.456	58.1757	58.6757	51.6757	24.9838
4.467	58.1906	58.6906	51.6906	24.9895
4.478	58.2083	58.7083	51.7083	24.9999
4.489	58.2093	58.7093	51.7093	24.9775
4.5	58.2261	58.7261	51.7261	24.9872
4.511	58.2452	58.7452	51.7452	24.9882
4.522	58.2561	58.7561	51.7561	24.998
4.533	58.2513	58.7513	51.7513	24.9931
4.544	58.2655	58.7655	51.7655	25.0204
4.556	58.2932	58.7932	51.7932	25.0023
4.567	58.3146	58.8146	51.8146	25.0202
4.578	58.3126	58.8126	51.8126	24.999
4.589	58.3641	58.8641	51.8641	24.9998
4.6	58.3563	58.8563	51.8563	24.9898
4.611	58.3701	58.8701	51.8701	24.9963
4.622	58.3755	58.8755	51.8755	24.9951
4.633	58.3919	58.8919	51.8919	25.002
4.644	58.3827	58.8827	51.8827	24.9826
4.656	58.4261	58.9261	51.9261	24.9804
4.667	58.45	58.95	51.95	24.9767
4.678	58.454	58.954	51.954	24.9554
4.689	58.4732	58.9732	51.9732	24.9623
4.7	58.4738	58.9738	51.9738	24.9143
4.711	58.4997	58.9997	51.9997	24.9044
4.722	58.5155	59.0155	52.0155	24.884
4.733	58.528	59.028	52.028	24.9035
4.744	58.5543	59.0543	52.0543	24.8979
4.756	58.545	59.045	52.045	24.9024
4.767	58.5947	59.0947	52.0947	24.8889
4.778	58.5931	59.0931	52.0931	24.9224
4.789	58.5986	59.0986	52.0986	24.8969
4.8	58.62	59.12	52.12	24.8916
4.811	58.6502	59.1502	52.1502	24.8591
4.822	58.6183	59.1183	52.1183	24.8609
4.833	58.6567	59.1567	52.1567	24.8194
4.844	58.6682	59.1682	52.1682	24.809
4.856	58.6963	59.1963	52.1963	24.7836
4.867	58.7078	59.2078	52.2078	24.8008
4.878	58.7099	59.2099	52.2099	24.8258
4.889	58.7208	59.2208	52.2208	24.8251
4.9	58.7378	59.2378	52.2378	24.8112
4.911	58.7291	59.2291	52.2291	24.8083
4.922	58.743	59.243	52.243	24.8271
4.933	58.7497	59.2497	52.2497	24.8129
4.944	58.7733	59.2733	52.2733	24.8709
4.956	58.7876	59.2876	52.2876	24.8583
4.967	58.7783	59.2783	52.2783	24.8564
4.978	58.7713	59.2713	52.2713	24.8555
4.989	58.796	59.296	52.296	24.8713
5	58.7947	59.2947	52.2947	24.856
5.011	58.8006	59.3006	52.3006	24.8755
5.022	58.8379	59.3379	52.3379	24.8589
5.033	58.8474	59.3474	52.3474	24.8675
5.044	58.8342	59.3342	52.3342	24.8746
5.056	58.856	59.356	52.356	24.8765
5.067	58.8665	59.3665	52.3665	24.8839
5.078	58.8878	59.3878	52.3878	24.8629
5.089	58.9102	59.4102	52.4102	24.8789
5.1	58.9167	59.4167	52.4167	24.8582
5.111	58.9398	59.4398	52.4398	24.8802
5.122	58.9322	59.4322	52.4322	24.8525
5.133	58.949	59.449	52.449	24.8809
5.144	58.9719	59.4719	52.4719	24.882
5.156	58.9766	59.4766	52.4766	24.8846
5.167	59.007	59.507	52.507	24.8793
5.178	59.0124	59.5124	52.5124	24.8875
5.189	59.0143	59.5143	52.5143	24.8805
5.2	59.0309	59.5309	52.5309	24.8718
5.211	59.0589	59.5589	52.5589	24.8579
5.222	59.0626	59.5626	52.5626	24.8678
5.233	59.0778	59.5778	52.5778	24.8461
5.244	59.0851	59.5851	52.5851	24.869
5.256	59.0979	59.5979	52.5979	24.8714
5.267	59.1167	59.6167	52.6167	24.861
5.278	59.1092	59.6092	52.6092	24.8834
5.289	59.129	59.629	52.629	24.8757
5.3	59.1426	59.6426	52.6426	24.8774
5.311	59.1588	59.6588	52.6588	24.8952
5.322	59.142	59.642	52.642	24.8957
5.333	59.1421	59.6421	52.6421	24.8931
5.344	59.1786	59.6786	52.6786	24.9056
5.356	59.1811	59.6811	52.6811	24.8868
5.367	59.1911	59.6911	52.6911	24.8758
5.378	59.2168	59.7168	52.7168	24.8975
5.389	59.2085	59.7085	52.7085	24.876
5.4	59.2302	59.7302	52.7302	24.8966
5.411	59.2345	59.7345	52.7345	24.8914
5.422	59.2591	59.7591	52.7591	24.9134
5.433	59.2566	59.7566	52.7566	24.9076
5.444	59.2658	59.7658	52.7658	24.8959
5.456	59.2734	59.7734	52.7734	24.9153
5.467	59.2949	59.7949	52.7949	24.9019
5.478	59.3006	59.8006	52.8006	24.9151
5.489	59.3126	59.8126	52.8126	24.8962
5.5	59.3038	59.8038	52.8038	24.9139
5.511	59.3389	59.8389	52.8389	24.8864
5.522	59.3711	59.8711	52.8711	24.8812
5.533	59.3663	59.8663	52.8663	24.8927
5.544	59.3712	59.8712	52.8712	24.9162
5.556	59.4095	59.9095	52.9095	24.8873
5.567	59.3903	59.8903	52.8903	24.9104
5.578	59.4465	59.9465	52.9465	24.9033
5.589	59.4389	59.9389	52.9389	24.9028
5.6	59.4623	59.9623	52.9623	24.9138
5.611	59.4695	59.9695	52.9695	24.9115
5.622	59.4846	59.9846	52.9846	24.9087
5.633	59.4834	59.9834	52.9834	24.9127
5.644	59.4954	59.9954	52.9954	24.8915
5.656	59.5136	60.0136	53.0136	24.8926
5.667	59.5346	60.0346	53.0346	24.9178
5.678	59.537	60.037	53.037	24.9012
5.689	59.5534	60.0534	53.0534	24.8818
5.7	59.5776	60.0776	53.0776	24.8522
5.711	59.5992	60.0992	53.0992	24.8963
5.722	59.6143	60.1143	53.1143	24.8841
5.733	59.612	60.112	53.112	24.8782
5.744	59.6231	60.1231	53.1231	24.8624
5.756	59.6276	60.1276	53.1276	24.8835
5.767	59.6766	60.1766	53.1766	24.8972
5.778	59.6951	60.1951	53.1951	24.9074
5.789	59.687	60.187	53.187	24.8786
5.8	59.6991	60.1991	53.1991	24.8719
5.811	59.7112	60.2112	53.2112	24.8846
5.822	59.7324	60.2324	53.2324	24.898
5.833	59.7241	60.2241	53.2241	24.8817
5.844	59.7525	60.2525	53.2525	24.8679
5.856	59.7545	60.2545	53.2545	24.8837
5.867	59.7751	60.2751	53.2751	24.8856
5.878	59.7782	60.2782	53.2782	24.8744
5.889	59.8231	60.3231	53.3231	24.8516
5.9	59.8408	60.3408	53.3408	24.8742
5.911	59.8181	60.3181	53.3181	24.8368
5.922	59.8497	60.3497	53.3497	24.8605
5.933	59.8752	60.3752	53.3752	24.847
5.944	59.8966	60.3966	53.3966	24.8351
5.956	59.9079	60.4079	53.4079	24.8458
5.967	59.9137	60.4137	53.4137	24.8244
5.978	59.9284	60.4284	53.4284	24.85
5.989	59.9361	60.4361	53.4361	24.8248
6	59.9378	60.4378	53.4378	24.8337
6.011	59.9544	60.4544	53.4544	24.8276
6.022	59.9808	60.4808	53.4808	24.8045
6.033	59.9942	60.4942	53.4942	24.8239
6.044	60.0017	60.5017	53.5017	24.8091
6.056	60.0097	60.5097	53.5097	24.8112
6.067	60.0204	60.5204	53.5204	24.7926
6.078	60.0471	60.5471	53.5471	24.7963
6.089	60.0685	60.5685	53.5685	24.7954
6.1	60.0693	60.5693	53.5693	24.7955
6.111	60.0799	60.5799	53.5799	24.797
6.122	60.1016	60.6016	53.6016	24.7919
6.133	60.1047	60.6047	53.6047	24.7958
6.144	60.1291	60.6291	53.6291	24.7827
6.156	60.1677	60.6677	53.6677	24.755
6.167	60.1516	60.6516	53.6516	24.7477
6.178	60.1893	60.6893	53.6893	24.7828
6.189	60.1754	60.6754	53.6754	24.744
6.2	60.1847	60.6847	53.6847	24.7416
6.211	60.2112	60.7112	53.7112	24.7386
6.222	60.2314	60.7314	53.7314	24.7463
6.233	60.2175	60.7175	53.7175	24.7594
6.244	60.2579	60.7579	53.7579	24.7498
6.256	60.2593	60.7593	53.7593	24.7509
6.267	60.2543	60.7543	53.7543	24.7601
6.278	60.2952	60.7952	53.7952	24.7239
6.289	60.2764	60.7764	53.7764	24.7414
6.3	60.3016	60.8016	53.8016	24.701
6.311	60.295	60.795	53.795	24.7195
6.322	60.3207	60.8207	53.8207	24.7337
6.333	60.3317	60.8317	53.8317	24.727
6.344	60.3495	60.8495	53.8495	24.7505
6.356	60.3402	60.8402	53.8402	24.7498
6.367	60.396	60.896	53.896	24.7303
6.378	60.3941	60.8941	53.8941	24.7482
6.389	60.3932	60.8932	53.8932	24.7022
6.4	60.4038	60.9038	53.9038	24.7043
6.411	60.4193	60.9193	53.9193	24.6842
6.422	60.4095	60.9095	53.9095	24.7058
6.433	60.4304	60.9304	53.9304	24.6946
6.444	60.4449	60.9449	53.9449	24.6965
6.456	60.441	60.941	53.941	24.7002
6.467	60.4632	60.9632	53.9632	24.6991
6.478	60.4945	60.9945	53.9945	24.7126
6.489	60.4858	60.9858	53.9858	24.67
6.5	60.51	61.01	54.01	24.6992
6.511	60.5188	61.0188	54.0188	24.6802
6.522	60.5269	61.0269	54.0269	24.6718
6.533	60.558	61.058	54.058	24.6581
6.544	60.5624	61.0624	54.0624	24.649
6.556	60.5705	61.0705	54.0705	24.6511
6.567	60.5947	61.0947	54.0947	24.6529
6.578	60.5823	61.0823	54.0823	24.6358
6.589	60.6017	61.1017	54.1017	24.6537
6.6	60.6183	61.1183	54.1183	24.6549
6.611	60.6164	61.1164	54.1164	24.636
6.622	60.6414	61.1414	54.1414	24.6437
6.633	60.644	61.144	54.144	24.6513
6.644	60.6654	61.1654	54.1654	24.6569
6.656	60.6626	61.1626	54.1626	24.6836
6.667	60.6789	61.1789	54.1789	24.6623
6.678	60.6979	61.1979	54.1979	24.6839
6.689	60.6978	61.1978	54.1978	24.6812
6.7	60.7169	61.2169	54.2169	24.6571
6.711	60.7386	61.2386	54.2386	24.6636
6.722	60.7351	61.2351	54.2351	24.6529
6.733	60.7465	61.2465	54.2465	24.6532
6.744	60.7646	61.2646	54.2646	24.645
6.756	60.7645	61.2764	54.2645	24.6439
6.767	60.7857	61.2961	54.2857	24.6412
6.778	60.7851	61.3317	54.2851	24.6456
6.789	60.7757	61.3144	54.2757	24.6742
6.8	60.8135	61.318	54.3135	24.6502
6.811	60.862	61.347	54.362	24.6778
6.822	60.8966	61.3342	54.3966	24.6782
6.833	60.9075	61.3625	54.4075	24.6637
6.844	60.9765	61.3724	54.4765	24.6824
6.856	61.002	61.3949	54.502	24.6841
6.867	61.0231	61.3936	54.5231	24.6732
6.878	61.0565	61.3877	54.5565	24.6811
6.889	61.0275	61.4066	54.5275	24.6467
6.9	60.9463	61.4044	54.4463	24.6722
6.911	60.993	61.4137	54.493	24.6689
6.922	61.084	61.4095	54.584	24.6739
6.933	60.986	61.442	54.486	24.6632
6.944	61.094	61.4471	54.594	24.6722
6.956	61.1079	61.4589	54.6079	24.6779
6.967	61.072	61.4517	54.572	24.6562
6.978	61.0629	61.4314	54.5629	24.6635
6.989	61.0836	61.45	54.5836	24.6614
7	61.1264	61.4742	54.6264	24.6495
7.011	61.1478	61.4876	54.6478	24.648
7.022	61.1431	61.4865	54.6431	24.6335
7.033	61.1125	61.505	54.6125	24.6475
7.044	61.0894	61.4888	54.5894	24.6154
7.056	61.1496	61.4875	54.6496	24.6143
7.067	61.1779	61.5248	54.6779	24.6086
7.078	61.1968	61.5044	54.6968	24.6231
7.089	61.1938	61.5332	54.6938	24.6323
7.1	61.2041	61.5281	54.7041	24.602
7.111	61.1954	61.5466	54.6954	24.6258
7.122	61.1752	61.5619	54.6752	24.6394
7.133	61.1869	61.5625	54.6869	24.6042
7.144	61.247	61.5859	54.747	24.6276
7.156	61.2957	61.5822	54.7957	24.6113
7.167	61.3566	61.6066	54.8566	24.6187
7.178	61.339	61.6021	54.839	24.621
7.189	61.3558	61.6268	54.8558	24.6466
7.2	61.401	61.6292	54.901	24.6328
7.211	61.3731	61.6415	54.8731	24.634
7.222	61.4085	61.6679	54.9085	24.643
7.233	61.4299	61.6778	54.9299	24.6754
7.244	61.3743	61.646	54.8743	24.651
7.256	61.3804	61.6916	54.8804	24.6336
7.267	61.3682	61.6826	54.8682	24.6311
7.278	61.3942	61.696	54.8942	24.595
7.289	61.4054	61.7174	54.9054	24.6198
7.3	61.3967	61.7466	54.8967	24.6466
7.311	61.4257	61.7354	54.9257	24.6475
7.322	61.4138	61.7472	54.9138	24.6608
7.333	61.4009	61.7477	54.9009	24.6542
7.344	61.4197	61.7692	54.9197	24.6717
7.356	61.4771	61.7625	54.9771	24.627
7.367	61.4893	61.7968	54.9893	24.6673
7.378	61.4652	61.7843	54.9652	24.641
7.389	61.4852	61.8075	54.9852	24.6697
7.4	61.5029	61.8018	55.0029	24.6826
7.411	61.3121	61.8121	54.8121	24.6751
7.422	61.3157	61.8157	54.8157	24.6182
7.433	61.3242	61.8242	54.8242	24.6611
7.444	61.301	61.801	54.801	24.6494
7.456	61.3291	61.8291	54.8291	24.667
7.467	61.353	61.853	54.853	24.6849
7.478	61.3439	61.8439	54.8439	24.6828
7.489	61.3656	61.8656	54.8656	24.7012
7.5	61.3721	61.8721	54.8721	24.6864
7.511	61.3918	61.8918	54.8918	24.6898
7.522	61.3889	61.8889	54.8889	24.7135
7.533	61.3869	61.8869	54.8869	24.7146
7.544	61.3861	61.8861	54.8861	24.7286
7.556	61.3918	61.8918	54.8918	24.7224
7.567	61.4278	61.9278	54.9278	24.7473
7.578	61.3998	61.8998	54.8998	24.7379
7.589	61.3997	61.8997	54.8997	24.7376
7.6	61.4155	61.9155	54.9155	24.7212
7.611	61.4318	61.9318	54.9318	24.7512
7.622	61.4427	61.9427	54.9427	24.7526
7.633	61.4311	61.9311	54.9311	24.7241
7.644	61.4308	61.9308	54.9308	24.7653
7.656	61.4553	61.9553	54.9553	24.7642
7.667	61.4595	61.9595	54.9595	24.7919
7.678	61.4572	61.9572	54.9572	24.7562
7.689	61.4736	61.9736	54.9736	24.7909
7.7	61.4536	61.9536	54.9536	24.7793
7.711	61.4693	61.9693	54.9693	24.7864
7.722	61.472	61.972	54.972	24.7982
7.733	61.4605	61.9605	54.9605	24.7984
7.744	61.4929	61.9929	54.9929	24.8156
7.756	61.4777	61.9777	54.9777	24.8184
7.767	61.4853	61.9853	54.9853	24.8253
7.778	61.4905	61.9905	54.9905	24.8313
7.789	61.524	62.024	55.024	24.8085
7.8	61.4978	61.9978	54.9978	24.8424
7.811	61.5241	62.0241	55.0241	24.8365
7.822	61.5305	62.0305	55.0305	24.8178
7.833	61.5384	62.0384	55.0384	24.8432
7.844	61.541	62.041	55.041	24.8476
7.856	61.5718	62.0718	55.0718	24.8421
7.867	61.5609	62.0609	55.0609	24.8343
7.878	61.5487	62.0487	55.0487	24.8321
7.889	61.5708	62.0708	55.0708	24.8551
7.9	61.573	62.073	55.073	24.8254
7.911	61.5667	62.0667	55.0667	24.8309
7.922	61.578	62.078	55.078	24.8478
7.933	61.5615	62.0615	55.0615	24.8339
7.944	61.5687	62.0687	55.0687	24.8374
7.956	61.5769	62.0769	55.0769	24.842
7.967	61.5889	62.0889	55.0889	24.8269
7.978	61.5889	62.0889	55.0889	24.8448
7.989	61.6035	62.1035	55.1035	24.8438
8	61.5978	62.0978	55.0978	24.8536
8.011	61.6403	62.1403	55.1403	24.8555
8.022	61.6353	62.1353	55.1353	24.8788
8.033	61.6443	62.1443	55.1443	24.8725
8.044	61.6674	62.1674	55.1674	24.8876
8.056	61.659	62.159	55.159	24.8886
8.067	61.6632	62.1632	55.1632	24.8754
8.078	61.6676	62.1676	55.1676	24.8931
8.089	61.674	62.174	55.174	24.8677
8.1	61.7035	62.2035	55.2035	24.8839
8.111	61.7028	62.2028	55.2028	24.8929
8.122	61.6836	62.1836	55.1836	24.901
8.133	61.695	62.195	55.195	24.8842
8.144	61.7157	62.2157	55.2157	24.7565
8.156	61.7151	62.2151	55.2151	24.7571
8.167	61.7103	62.2103	55.2103	24.7507
8.178	61.6961	62.1961	55.1961	24.7625
8.189	61.7259	62.2259	55.2259	24.7756
8.2	61.7251	62.2251	55.2251	24.7695
8.211	61.7398	62.2398	55.2398	24.7696
8.222	61.7235	62.2235	55.2235	24.7693
8.233	61.7256	62.2256	55.2256	24.7755
8.244	61.7171	62.2171	55.2171	24.7569
8.256	61.7352	62.2352	55.2352	24.7863
8.267	61.7418	62.2418	55.2418	24.753
8.278	61.7369	62.2369	55.2369	24.759
8.289	61.7508	62.2508	55.2508	24.7611
8.3	61.7558	62.2558	55.2558	24.7567
8.311	61.7785	62.2785	55.2785	24.7668
8.322	61.7696	62.2696	55.2696	24.7921
8.333	61.7551	62.2551	55.2551	24.5629
8.344	61.7755	62.2755	55.2755	24.8007
8.356	61.7595	62.2595	55.2595	24.7891
8.367	61.7605	62.2605	55.2605	24.793
8.378	61.7627	62.2627	55.2627	24.7895
8.389	61.7458	62.2458	55.2458	24.7918
8.4	61.7712	62.2712	55.2712	24.795
8.411	61.7623	62.2623	55.2623	24.804
8.422	61.7683	62.2683	55.2683	24.8076
8.433	61.7763	62.2763	55.2763	24.8006
8.444	61.7669	62.2669	55.2669	24.7884
8.456	61.7866	62.2866	55.2866	24.7972
8.467	61.7864	62.2864	55.2864	24.7925
8.478	61.8102	62.3102	55.3102	24.7841
8.489	61.8008	62.3008	55.3008	24.7925
8.5	61.8267	62.3267	55.3267	24.7871
8.511	61.8001	62.3001	55.3001	24.7902
8.522	61.7935	62.2935	55.2935	24.7997
8.533	61.815	62.315	55.315	24.812
8.544	61.8154	62.3154	55.3154	24.8019
8.556	61.8102	62.3102	55.3102	24.8108
8.567	61.8052	62.3052	55.3052	24.7984
8.578	61.8335	62.3335	55.3335	24.8021
8.589	61.8172	62.3172	55.3172	24.7781
8.6	61.8451	62.3451	55.3451	24.8112
8.611	61.8149	62.3149	55.3149	24.7924
8.622	61.8169	62.3169	55.3169	24.803
8.633	61.824	62.324	55.324	24.7965
8.644	61.8405	62.3405	55.3405	24.8062
8.656	61.8474	62.3474	55.3474	24.8286
8.667	61.8595	62.3595	55.3595	24.8261
8.678	61.8601	62.3601	55.3601	24.7972
8.689	61.8611	62.3611	55.3611	24.8113
8.7	61.8659	62.3659	55.3659	24.833
8.711	61.8713	62.3713	55.3713	24.8013
8.722	61.8864	62.3864	55.3864	24.7966
8.733	61.8947	62.3947	55.3947	24.804
8.744	61.8949	62.3949	55.3949	24.786
8.756	61.9105	62.4105	55.4105	24.7943
8.767	61.9403	62.4403	55.4403	24.7905
8.778	61.9293	62.4293	55.4293	24.7775
8.789	61.9413	62.4413	55.4413	24.7916
8.8	61.9276	62.4276	55.4276	24.794
8.811	61.9409	62.4409	55.4409	24.7955
8.822	61.9477	62.4477	55.4477	24.7761
8.833	61.9245	62.4245	55.4245	24.7607
8.844	61.9458	62.4458	55.4458	24.7734
8.856	61.9555	62.4555	55.4555	24.7603
8.867	61.945	62.445	55.445	24.7611
8.878	61.9519	62.4519	55.4519	24.7253
8.889	61.9674	62.4674	55.4674	24.7455
8.9	61.9861	62.4861	55.4861	24.7555
8.911	61.9691	62.4691	55.4691	24.7327
8.922	61.9604	62.4604	55.4604	24.7502
8.933	61.9846	62.4846	55.4846	24.7248
8.944	61.9772	62.4772	55.4772	24.7273
8.956	61.9849	62.4849	55.4849	24.7185
8.967	61.989	62.489	55.489	24.7062
8.978	62.0153	62.5153	55.5153	24.7098
8.989	62.0285	62.5285	55.5285	24.734
9	62.0335	62.5335	55.5335	24.7102
9.011	62.0351	62.5351	55.5351	24.6929
9.022	62.0519	62.5519	55.5519	24.7035
9.033	62.0586	62.5586	55.5586	24.7011
9.044	62.0696	62.5696	55.5696	24.7071
9.056	62.0768	62.5768	55.5768	24.7194
9.067	62.0828	62.5828	55.5828	24.7144
9.078	62.0922	62.5922	55.5922	24.7107
9.089	62.0972	62.5972	55.5972	24.7431
9.1	62.1154	62.6154	55.6154	24.7477
9.111	62.1331	62.6331	55.6331	24.7227
9.122	62.1403	62.6403	55.6403	24.7254
9.133	62.1356	62.6356	55.6356	24.7228
9.144	62.1564	62.6564	55.6564	24.7471
9.156	62.1678	62.6678	55.6678	24.7146
9.167	62.1548	62.6548	55.6548	24.7265
9.178	62.2078	62.7078	55.7078	24.7099
9.189	62.1807	62.6807	55.6807	24.7335
9.2	62.2005	62.7005	55.7005	24.7233
9.211	62.1975	62.6975	55.6975	24.7042
9.222	62.2077	62.7077	55.7077	24.714
9.233	62.1962	62.6962	55.6962	24.7122
9.244	62.2105	62.7105	55.7105	24.7117
9.256	62.2137	62.7137	55.7137	24.7354
9.267	62.2203	62.7203	55.7203	24.7268
9.278	62.2249	62.7249	55.7249	24.7095
9.289	62.2239	62.7239	55.7239	24.696
9.3	62.2361	62.7361	55.7361	24.7208
9.311	62.241	62.741	55.741	24.7237
9.322	62.2292	62.7292	55.7292	24.7164
9.333	62.2551	62.7551	55.7551	24.7329
9.344	62.2501	62.7501	55.7501	24.6931
9.356	62.266	62.766	55.766	24.7077
9.367	62.2853	62.7853	55.7853	24.7276
9.378	62.2908	62.7908	55.7908	24.7079
9.389	62.2962	62.7962	55.7962	24.7271
9.4	62.3106	62.8106	55.8106	24.7379
9.411	62.3145	62.8145	55.8145	24.7257
9.422	62.3159	62.8159	55.8159	24.7267
9.433	62.3304	62.8304	55.8304	24.728
9.444	62.3364	62.8364	55.8364	24.7302
9.456	62.3457	62.8457	55.8457	24.722
9.467	62.3401	62.8401	55.8401	24.7213
9.478	62.365	62.865	55.865	24.7151
9.489	62.3828	62.8828	55.8828	24.7141
9.5	62.3758	62.8758	55.8758	24.7374
9.511	62.3724	62.8724	55.8724	24.7088
9.522	62.3645	62.8645	55.8645	24.723
9.533	62.3755	62.8755	55.8755	24.727
9.544	62.3811	62.8811	55.8811	24.7034
9.556	62.3659	62.8659	55.8659	24.6934
9.567	62.3847	62.8847	55.8847	24.7039
9.578	62.38	62.88	55.88	24.7261
9.589	62.3962	62.8962	55.8962	24.7185
9.6	62.4002	62.9002	55.9002	24.6986
9.611	62.4148	62.9148	55.9148	24.6999
9.622	62.4147	62.9147	55.9147	24.7022
9.633	62.4237	62.9237	55.9237	24.7217
9.644	62.4281	62.9281	55.9281	24.7098
9.656	62.4411	62.9411	55.9411	24.699
9.667	62.4566	62.9566	55.9566	24.7177
9.678	62.4513	62.9513	55.9513	24.7003
9.689	62.4502	62.9502	55.9502	24.719
9.7	62.4705	62.9705	55.9705	24.7003
9.711	62.4789	62.9789	55.9789	24.6927
9.722	62.478	62.978	55.978	24.7
9.733	62.4766	62.9766	55.9766	24.6819
9.744	62.4763	62.9763	55.9763	24.7049
9.756	62.5022	63.0022	56.0022	24.6927
9.767	62.499	62.999	55.999	24.6903
9.778	62.5064	63.0064	56.0064	24.6981
9.789	62.4763	62.9763	55.9763	24.7019
9.8	62.5034	63.0034	56.0034	24.689
9.811	62.5106	63.0106	56.0106	24.6833
9.822	62.5074	63.0074	56.0074	24.6743
9.833	62.5097	63.0097	56.0097	24.6896
9.844	62.5431	63.0431	56.0431	24.6579
9.856	62.5356	63.0356	56.0356	24.6828
9.867	62.543	63.043	56.043	24.6685
9.878	62.5641	63.0641	56.0641	24.6599
9.889	62.5528	63.0528	56.0528	24.694
9.9	62.547	63.047	56.047	24.6703
9.911	62.5684	63.0684	56.0684	24.6865
9.922	62.5676	63.0676	56.0676	24.6688
9.933	62.5864	63.0864	56.0864	24.66
9.944	62.5904	63.0904	56.0904	24.6539
9.956	62.5632	63.0632	56.0632	24.6536
9.967	62.5931	63.0931	56.0931	24.6591
9.978	62.6121	63.1121	56.1121	24.6678
9.989	62.613	63.113	56.113	24.6516
10	62.6192	63.1192	56.1192	24.684
10.011	62.6246	63.1246	56.1246	24.675
10.022	62.6422	63.1422	56.1422	24.6611
10.033	62.6472	63.1472	56.1472	24.647
10.044	62.6388	63.1388	56.1388	24.657
10.056	62.6426	63.1426	56.1426	24.6533
10.067	62.6434	63.1434	56.1434	24.6423
10.078	62.6452	63.1452	56.1452	24.6551
10.089	62.6603	63.1603	56.1603	24.6445
10.1	62.6488	63.1488	56.1488	24.6459
10.111	62.6749	63.1749	56.1749	24.6622
10.122	62.6691	63.1691	56.1691	24.6526
10.133	62.7014	63.2014	56.2014	24.655
10.144	62.6946	63.1946	56.1946	24.6699
10.156	62.712	63.212	56.212	24.6596
10.167	62.7	63.2	56.2	24.6432
10.178	62.6913	63.1913	56.1913	24.6725
10.189	62.7054	63.2054	56.2054	24.6355
10.2	62.6941	63.1941	56.1941	24.6629
10.211	62.6954	63.1954	56.1954	24.6707
10.222	62.6849	63.1849	56.1849	24.6719
10.233	62.6941	63.1941	56.1941	24.6891
10.244	62.7278	63.2278	56.2278	24.6768
10.256	62.7288	63.2288	56.2288	24.6693
10.267	62.7263	63.2263	56.2263	24.6831
10.278	62.7271	63.2271	56.2271	24.6705
10.289	62.7391	63.2391	56.2391	24.6982
10.3	62.7233	63.2233	56.2233	24.6859
10.311	62.7432	63.2432	56.2432	24.6936
10.322	62.7323	63.2323	56.2323	24.7054
10.333	62.7435	63.2435	56.2435	24.7113
10.344	62.7344	63.2344	56.2344	24.7108
10.356	62.7358	63.2358	56.2358	24.679
10.367	62.7357	63.2357	56.2357	24.6744
10.378	62.7451	63.2451	56.2451	24.6883
10.389	62.7383	63.2383	56.2383	24.6856
10.4	62.7198	63.2198	56.2198	24.6801
10.411	62.7311	63.2311	56.2311	24.6873
10.422	62.7261	63.2261	56.2261	24.6735
10.433	62.7401	63.2401	56.2401	24.6847
10.444	62.7572	63.2572	56.2572	24.6887
10.456	62.7417	63.2417	56.2417	24.7004
10.467	62.7445	63.2445	56.2445	24.674
10.478	62.761	63.261	56.261	24.7025
10.489	62.754	63.254	56.254	24.6876
10.5	62.758	63.258	56.258	24.694
10.511	62.761	63.261	56.261	24.6937
10.522	62.7598	63.2598	56.2598	24.6893
10.533	62.7685	63.2685	56.2685	24.7028
10.544	62.7633	63.2633	56.2633	24.681
10.556	62.7425	63.2425	56.2425	24.6991
10.567	62.7833	63.2833	56.2833	24.6958
10.578	62.7752	63.2752	56.2752	24.6773
10.589	62.7843	63.2843	56.2843	24.696
10.6	62.7812	63.2812	56.2812	24.683
10.611	62.7675	63.2675	56.2675	24.7037
10.622	62.7807	63.2807	56.2807	24.6987
10.633	62.7955	63.2955	56.2955	24.6922
10.644	62.788	63.288	56.288	24.7109
10.656	62.7665	63.2665	56.2665	24.6793
10.667	62.7802	63.2802	56.2802	24.709
10.678	62.7991	63.2991	56.2991	24.7073
10.689	62.7809	63.2809	56.2809	24.7046
10.7	62.784	63.284	56.284	24.7112
10.711	62.8044	63.3044	56.3044	24.7011
10.722	62.8351	63.3351	56.3351	24.6961
10.733	62.8392	63.3392	56.3392	24.7005
10.744	62.8374	63.3374	56.3374	24.6942
10.756	62.8444	63.3444	56.3444	24.7092
10.767	62.8439	63.3439	56.3439	24.6767
10.778	62.8629	63.3629	56.3629	24.6754
10.789	62.8762	63.3762	56.3762	24.6656
10.8	62.859	63.359	56.359	24.6466
10.811	62.8922	63.3922	56.3922	24.6552
10.822	62.8972	63.3972	56.3972	24.6258
10.833	62.8832	63.3832	56.3832	24.6729
10.844	62.8975	63.3975	56.3975	24.6655
10.856	62.8877	63.3877	56.3877	24.6389
10.867	62.8921	63.3921	56.3921	24.6326
10.878	62.9135	63.4135	56.4135	24.595
10.889	62.9151	63.4151	56.4151	24.6029
10.9	62.8991	63.3991	56.3991	24.6187
10.911	62.9184	63.4184	56.4184	24.6216
10.922	62.9199	63.4199	56.4199	24.5962
10.933	62.8956	63.3956	56.3956	24.6143
10.944	62.8965	63.3965	56.3965	24.6179
10.956	62.9097	63.4097	56.4097	24.6223
10.967	62.918	63.418	56.418	24.5993
10.978	62.9159	63.4159	56.4159	24.621
10.989	62.9372	63.4372	56.4372	24.6164
11	62.9496	63.4496	56.4496	24.6129
11.011	62.9273	63.4273	56.4273	24.6022
11.022	62.9248	63.4248	56.4248	24.6369
11.033	62.9508	63.4508	56.4508	24.6339
11.044	62.9402	63.4402	56.4402	24.6457
11.056	62.9409	63.4409	56.4409	24.6277
11.067	62.9251	63.4251	56.4251	24.6381
11.078	62.9349	63.4349	56.4349	24.6589
11.089	62.9309	63.4309	56.4309	24.6631
11.1	62.9556	63.4556	56.4556	24.647
11.111	62.9451	63.4451	56.4451	24.6705
11.122	62.9321	63.4321	56.4321	24.6532
11.133	62.9637	63.4637	56.4637	24.6355
11.144	62.9571	63.4571	56.4571	24.6816
11.156	62.9755	63.4755	56.4755	24.6564
11.167	62.9855	63.4855	56.4855	24.6473
11.178	62.9918	63.4918	56.4918	24.6489
11.189	62.9863	63.4863	56.4863	24.6577
11.2	62.9878	63.4878	56.4878	24.6492
11.211	62.9887	63.4887	56.4887	24.6398
11.222	62.9751	63.4751	56.4751	24.6602
11.233	63.0156	63.5156	56.5156	24.6553
11.244	63.0368	63.5368	56.5368	24.6688
11.256	63.0314	63.5314	56.5314	24.6565
11.267	63.0374	63.5374	56.5374	24.6431
11.278	63.0373	63.5373	56.5373	24.6226
11.289	63.063	63.563	56.563	24.6507
11.3	63.0379	63.5379	56.5379	24.6528
11.311	63.056	63.556	56.556	24.6653
11.322	63.0629	63.5629	56.5629	24.6603
11.333	63.0729	63.5729	56.5729	24.659
11.344	63.0804	63.5804	56.5804	24.663
11.356	63.0938	63.5938	56.5938	24.6722
11.367	63.0747	63.5747	56.5747	24.6565
11.378	63.0695	63.5695	56.5695	24.6611
11.389	63.0651	63.5651	56.5651	24.6635
11.4	63.0811	63.5811	56.5811	24.6706
11.411	63.0828	63.5828	56.5828	24.6849
11.422	63.0917	63.5917	56.5917	24.6921
11.433	63.1165	63.6165	56.6165	24.7011
11.444	63.0898	63.5898	56.5898	24.6778
11.456	63.0943	63.5943	56.5943	24.697
11.467	63.0676	63.5676	56.5676	24.6881
11.478	63.0995	63.5995	56.5995	24.684
11.489	63.117	63.617	56.617	24.6896
11.5	63.1058	63.6058	56.6058	24.683
11.511	63.1201	63.6201	56.6201	24.6853
11.522	63.1328	63.6328	56.6328	24.6866
11.533	63.116	63.616	56.616	24.7022
11.544	63.1131	63.6131	56.6131	24.712
11.556	63.1361	63.6361	56.6361	24.7216
11.567	63.1299	63.6299	56.6299	24.7103
11.578	63.1456	63.6456	56.6456	24.7029
11.589	63.1208	63.6208	56.6208	24.7162
11.6	63.1418	63.6418	56.6418	24.6885
11.611	63.1208	63.6208	56.6208	24.6782
11.622	63.1383	63.6383	56.6383	24.6798
11.633	63.1326	63.6326	56.6326	24.6938
11.644	63.1327	63.6327	56.6327	24.679
11.656	63.1402	63.6402	56.6402	24.6742
11.667	63.1265	63.6265	56.6265	24.6648
11.678	63.1423	63.6423	56.6423	24.6824
11.689	63.1587	63.6587	56.6587	24.6928
11.7	63.1632	63.6632	56.6632	24.6834
11.711	63.1698	63.6698	56.6698	24.6856
11.722	63.1488	63.6488	56.6488	24.7126
11.733	63.1405	63.6405	56.6405	24.698
11.744	63.1635	63.6635	56.6635	24.7015
11.756	63.1695	63.6695	56.6695	24.6903
11.767	63.1533	63.6533	56.6533	24.7127
11.778	63.1683	63.6683	56.6683	24.7095
11.789	63.1616	63.6616	56.6616	24.7027
11.8	63.1807	63.6807	56.6807	24.6908
11.811	63.1775	63.6775	56.6775	24.7013
11.822	63.1663	63.6663	56.6663	24.7053
11.833	63.1898	63.6898	56.6898	24.6968
11.844	63.174	63.674	56.674	24.6902
11.856	63.1703	63.6703	56.6703	24.6893
11.867	63.157	63.657	56.657	24.6909
11.878	63.1786	63.6786	56.6786	24.6736
11.889	63.1829	63.6829	56.6829	24.6729
11.9	63.1797	63.6797	56.6797	24.6794
11.911	63.1969	63.6969	56.6969	24.6671
11.922	63.205	63.705	56.705	24.6839
11.933	63.2017	63.7017	56.7017	24.6677
11.944	63.2148	63.7148	56.7148	24.6617
11.956	63.2122	63.7122	56.7122	24.6378
11.967	63.2188	63.7188	56.7188	24.6696
11.978	63.2424	63.7424	56.7424	24.6536
11.989	63.2431	63.7431	56.7431	24.645
12	63.2345	63.7345	56.7345	24.6653
12.011	63.2413	63.7413	56.7413	24.6605
12.022	63.2514	63.7514	56.7514	24.6782
12.033	63.2395	63.7395	56.7395	24.6833
12.044	63.2619	63.7619	56.7619	24.6615
12.056	63.2533	63.7533	56.7533	24.6785
12.067	63.2462	63.7462	56.7462	24.682
12.078	63.249	63.749	56.749	24.6831
12.089	63.2589	63.7589	56.7589	24.6657
12.1	63.2694	63.7694	56.7694	24.68
12.111	63.2556	63.7556	56.7556	24.6995
12.122	63.2636	63.7636	56.7636	24.6789
12.133	63.2813	63.7813	56.7813	24.696
12.144	63.257	63.757	56.757	24.6767
12.156	63.2747	63.7747	56.7747	24.6963
12.167	63.2766	63.7766	56.7766	24.7178
12.178	63.2725	63.7725	56.7725	24.6722
12.189	63.2785	63.7785	56.7785	24.6636
12.2	63.3159	63.8159	56.8159	24.6576
12.211	63.2914	63.7914	56.7914	24.6572
12.222	63.29	63.79	56.79	24.6873
12.233	63.2827	63.7827	56.7827	24.6752
12.244	63.2652	63.7652	56.7652	24.6533
12.256	63.2702	63.7702	56.7702	24.6896
12.267	63.2808	63.7808	56.7808	24.6917
12.278	63.2819	63.7819	56.7819	24.7002
12.289	63.2764	63.7764	56.7764	24.6891
12.3	63.2831	63.7831	56.7831	24.6831
12.311	63.2925	63.7925	56.7925	24.682
12.322	63.2994	63.7994	56.7994	24.6868
12.333	63.3015	63.8015	56.8015	24.6941
12.344	63.2846	63.7846	56.7846	24.6876
12.356	63.3	63.8	56.8	24.6799
12.367	63.3136	63.8136	56.8136	24.6915
12.378	63.3229	63.8229	56.8229	24.7058
12.389	63.2858	63.7858	56.7858	24.7032
12.4	63.3136	63.8136	56.8136	24.6959
12.411	63.3015	63.8015	56.8015	24.7189
12.422	63.3208	63.8208	56.8208	24.7109
12.433	63.3123	63.8123	56.8123	24.7027
12.444	63.3173	63.8173	56.8173	24.7219
12.456	63.296	63.796	56.796	24.7202
12.467	63.2908	63.7908	56.7908	24.7125
12.478	63.3035	63.8035	56.8035	24.7186
12.489	63.2766	63.7766	56.7766	24.7186
12.5	63.3075	63.8075	56.8075	24.7198
12.511	63.2894	63.7894	56.7894	24.714
12.522	63.2959	63.7959	56.7959	24.7146
12.533	63.3028	63.8028	56.8028	24.6857
12.544	63.316	63.816	56.816	24.7166
12.556	63.3063	63.8063	56.8063	24.7029
12.567	63.3131	63.8131	56.8131	24.6951
12.578	63.3176	63.8176	56.8176	24.722
12.589	63.3195	63.8195	56.8195	24.6928
12.6	63.3298	63.8298	56.8298	24.701
12.611	63.3295	63.8295	56.8295	24.7121
12.622	63.3458	63.8458	56.8458	24.6993
12.633	63.3421	63.8421	56.8421	24.7135
12.644	63.3479	63.8479	56.8479	24.7074
12.656	63.3488	63.8488	56.8488	24.7335
12.667	63.3599	63.8599	56.8599	24.7388
12.678	63.3852	63.8852	56.8852	24.7304
12.689	63.3548	63.8548	56.8548	24.7303
12.7	63.3668	63.8668	56.8668	24.7136
12.711	63.3999	63.8999	56.8999	24.7096
12.722	63.3854	63.8854	56.8854	24.7262
12.733	63.4008	63.9008	56.9008	24.747
12.744	63.3909	63.8909	56.8909	24.6842
12.756	63.4018	63.9018	56.9018	24.6559
12.767	63.4142	63.9142	56.9142	24.6889
12.778	63.4292	63.9292	56.9292	24.679
12.789	63.4012	63.9012	56.9012	24.685
12.8	63.4234	63.9234	56.9234	24.7016
12.811	63.4427	63.9427	56.9427	24.6966
12.822	63.4155	63.9155	56.9155	24.6851
12.833	63.4529	63.9529	56.9529	24.6898
12.844	63.4562	63.9562	56.9562	24.6682
12.856	63.4357	63.9357	56.9357	24.6972
12.867	63.4603	63.9603	56.9603	24.6887
12.878	63.4695	63.9695	56.9695	24.6909
12.889	63.4902	63.9902	56.9902	24.7065
12.9	63.4688	63.9688	56.9688	24.7233
12.911	63.4836	63.9836	56.9836	24.7159
12.922	63.4718	63.9718	56.9718	24.7213
12.933	63.494	63.994	56.994	24.7116
12.944	63.484	63.984	56.984	24.7124
12.956	63.4827	63.9827	56.9827	24.6841
12.967	63.4948	63.9948	56.9948	24.6985
12.978	63.5166	64.0165	57.0166	24.6864
12.989	63.5173	64.0173	57.0173	24.6831
13	63.5168	64.0168	57.0168	24.7028
13.011	63.5028	64.0028	57.0028	24.7035
13.022	63.4901	63.9901	56.9901	24.6965
13.033	63.5108	64.0108	57.0108	24.703
13.044	63.4997	63.9997	56.9997	24.7053
13.056	63.5108	64.0108	57.0108	24.7076
13.067	63.5176	64.0176	57.0176	24.6967
13.078	63.5188	64.0188	57.0188	24.6899
13.089	63.5154	64.0154	57.0154	24.7102
13.1	63.5154	64.0154	57.0154	24.7088
13.111	63.5337	64.0337	57.0337	24.6937
13.122	63.5132	64.0132	57.0132	24.718
13.133	63.5082	64.0083	57.0082	24.7154
13.144	63.5212	64.0212	57.0212	24.7135
13.156	63.5031	64.0031	57.0031	24.71
13.167	63.5348	64.0348	57.0348	24.7277
13.178	63.5308	64.0308	57.0308	24.6861
13.189	63.5303	64.0303	57.0303	24.7113
13.2	63.532	64.032	57.032	24.7082
13.211	63.5225	64.0225	57.0225	24.7012
13.222	63.5266	64.0266	57.0266	24.7072
13.233	63.5136	64.0136	57.0136	24.7083
13.244	63.5231	64.0231	57.0231	24.7033
13.256	63.5162	64.0162	57.0162	24.708
13.267	63.5304	64.0304	57.0304	24.726
13.278	63.5257	64.0257	57.0257	24.7172
13.289	63.5286	64.0286	57.0286	24.7185
13.3	63.535	64.035	57.035	24.7077
13.311	63.5552	64.0552	57.0552	24.7041
13.322	63.5498	64.0498	57.0498	24.7266
13.333	63.5485	64.0485	57.0485	24.6966
13.344	63.511	64.011	57.011	24.7085
13.356	63.5286	64.0286	57.0286	24.7103
13.367	63.5288	64.0288	57.0288	24.7086
13.378	63.5355	64.0355	57.0355	24.7104
13.389	63.5455	64.0455	57.0455	24.7168
13.4	63.5334	64.0334	57.0334	24.7334
13.411	63.5268	64.0268	57.0268	24.7267
13.422	63.5344	64.0344	57.0344	24.7097
13.433	63.5288	64.0288	57.0288	24.7409
13.444	63.5443	64.0443	57.0443	24.7485
13.456	63.5254	64.0254	57.0254	24.7364
13.467	63.5339	64.0339	57.0339	24.7324
13.478	63.5356	64.0356	57.0356	24.7397
13.489	63.5454	64.0454	57.0454	24.7581
13.5	63.5644	64.0644	57.0644	24.7419
13.511	63.5551	64.0551	57.0551	24.7509
13.522	63.5414	64.0414	57.0414	24.7435
13.533	63.5394	64.0394	57.0394	24.7531
13.544	63.5567	64.0567	57.0567	24.7258
13.556	63.5517	64.0517	57.0517	24.76
13.567	63.5437	64.0437	57.0437	24.7431
13.578	63.5635	64.0636	57.0635	24.7374
13.589	63.5588	64.0588	57.0588	24.7483
13.6	63.5499	64.0499	57.0499	24.7416
13.611	63.5631	64.0631	57.0631	24.7482
13.622	63.5676	64.0676	57.0676	24.7738
13.633	63.5705	64.0705	57.0705	24.7559
13.644	63.5776	64.0776	57.0776	24.7495
13.656	63.5624	64.0624	57.0624	24.7611
13.667	63.5805	64.0805	57.0805	24.7494
13.678	63.5696	64.0696	57.0696	24.7602
13.689	63.571	64.071	57.071	24.7537
13.7	63.58	64.08	57.08	24.7574
13.711	63.5791	64.0791	57.0791	24.7794
13.722	63.5973	64.0974	57.0973	24.7498
13.733	63.5826	64.0826	57.0826	24.7422
13.744	63.6018	64.1018	57.1018	24.7452
13.756	63.5874	64.0874	57.0874	24.7291
13.767	63.5906	64.0906	57.0906	24.7324
13.778	63.5823	64.0823	57.0823	24.745
13.789	63.6006	64.1006	57.1006	24.7402
13.8	63.5853	64.0853	57.0853	24.7638
13.811	63.607	64.107	57.107	24.7225
13.822	63.5876	64.0876	57.0876	24.7462
13.833	63.5923	64.0923	57.0923	24.759
13.844	63.6013	64.1013	57.1013	24.756
13.856	63.5936	64.0935	57.0936	24.7614
13.867	63.589	64.089	57.089	24.7531
13.878	63.6102	64.1102	57.1102	24.7496
13.889	63.59	64.09	57.09	24.7744
13.9	63.5906	64.0906	57.0906	24.7692
13.911	63.6037	64.1037	57.1037	24.7306
13.922	63.6168	64.1168	57.1168	24.7223
13.933	63.6121	64.1121	57.1121	24.733
13.944	63.6285	64.1285	57.1285	24.7423
13.956	63.6264	64.1265	57.1264	24.7522
13.967	63.6331	64.1331	57.1331	24.7486
13.978	63.6341	64.1341	57.1341	24.7339
13.989	63.6284	64.1284	57.1284	24.7224
14	63.6448	64.1448	57.1448	24.707
14.011	63.6393	64.1393	57.1393	24.7223
14.022	63.6244	64.1244	57.1244	24.7408
14.033	63.6459	64.1458	57.1459	24.7496
14.044	63.6287	64.1287	57.1287	24.7375
14.056	63.619	64.119	57.119	24.752
14.067	63.6176	64.1176	57.1176	24.7229
14.078	63.6257	64.1257	57.1257	24.7265
14.089	63.6097	64.1097	57.1097	24.7298
14.1	63.6092	64.1092	57.1092	24.7359
14.111	63.6328	64.1328	57.1328	24.7388
14.122	63.6391	64.1391	57.1391	24.73
14.133	63.6359	64.1359	57.1359	24.7293
14.144	63.6389	64.1389	57.1389	24.7411
14.156	63.6418	64.1418	57.1418	24.7125
14.167	63.636	64.136	57.136	24.7332
14.178	63.6363	64.1363	57.1363	24.7316
14.189	63.6474	64.1474	57.1474	24.7441
14.2	63.6416	64.1416	57.1416	24.7346
14.211	63.6639	64.1639	57.1639	24.748
14.222	63.654	64.1539	57.154	24.7408
14.233	63.6712	64.1712	57.1712	24.7221
14.244	63.6693	64.1693	57.1693	24.737
14.256	63.669	64.169	57.169	24.7543
14.267	63.6934	64.1934	57.1934	24.7355
14.278	63.7042	64.2042	57.2042	24.7729
14.289	63.7178	64.2178	57.2178	24.7569
14.3	63.7005	64.2005	57.2005	24.7539
14.311	63.6949	64.1949	57.1949	24.7761
14.322	63.723	64.223	57.223	24.7596
14.333	63.7291	64.2291	57.2291	24.7578
14.344	63.7365	64.2365	57.2365	24.763
14.356	63.7066	64.2066	57.2066	24.7567
14.367	63.7467	64.2467	57.2467	24.7629
14.378	63.7318	64.2318	57.2318	24.763
14.389	63.7562	64.2562	57.2562	24.7793
14.4	63.7674	64.2674	57.2674	24.748
14.411	63.7544	64.2544	57.2544	24.7612
14.422	63.7353	64.2353	57.2353	24.7564
14.433	63.7571	64.2571	57.2571	24.7523
14.444	63.7484	64.2484	57.2484	24.7464
14.456	63.7452	64.2452	57.2452	24.766
14.467	63.7596	64.2596	57.2596	24.7552
14.478	63.7669	64.2669	57.2669	24.759
14.489	63.7657	64.2657	57.2657	24.7637
14.5	63.7682	64.2682	57.2682	24.7535
14.511	63.7485	64.2485	57.2485	24.7469
14.522	63.7433	64.2433	57.2433	24.7642
14.533	63.76	64.26	57.26	24.7538
14.544	63.7629	64.263	57.2629	24.776
14.556	63.7645	64.2645	57.2645	24.7561
14.567	63.771	64.271	57.271	24.7584
14.578	63.7734	64.2734	57.2734	24.7256
14.589	63.7896	64.2896	57.2896	24.7561
14.6	63.7905	64.2905	57.2905	24.7601
14.611	63.7718	64.2718	57.2718	24.758
14.622	63.8019	64.3019	57.3019	24.77
14.633	63.8195	64.3195	57.3195	24.7575
14.644	63.8053	64.3053	57.3053	24.7665
14.656	63.7993	64.2993	57.2993	24.7716
14.667	63.8208	64.3208	57.3208	24.7595
14.678	63.825	64.325	57.325	24.7551
14.689	63.8126	64.3126	57.3126	24.7581
14.7	63.8148	64.3149	57.3148	24.7721
14.711	63.8336	64.3336	57.3336	24.7512
14.722	63.8342	64.3342	57.3342	24.7734
14.733	63.8227	64.3227	57.3227	24.7774
14.744	63.8247	64.3247	57.3247	24.7903
14.756	63.8472	64.3472	57.3472	24.7776
14.767	63.8239	64.3239	57.3239	24.7803
14.778	63.849	64.349	57.349	24.7705
14.789	63.8493	64.3493	57.3493	24.7867
14.8	63.866	64.366	57.366	24.7929
14.811	63.8557	64.3557	57.3557	24.7865
14.822	63.8905	64.3905	57.3905	24.7795
14.833	63.8768	64.3768	57.3768	24.7914
14.844	63.9008	64.4008	57.4008	24.7702
14.856	63.8916	64.3916	57.3916	24.7831
14.867	63.9088	64.4088	57.4088	24.7993
14.878	63.877	64.377	57.377	24.797
14.889	63.8773	64.3773	57.3773	24.7876
14.9	63.8768	64.3768	57.3768	24.7971
14.911	63.881	64.381	57.381	24.8024
14.922	63.8563	64.3563	57.3563	24.7869
14.933	63.8618	64.3618	57.3618	24.7918
14.944	63.8901	64.3901	57.3901	24.797
14.956	63.8719	64.3719	57.3719	24.8009
14.967	63.8744	64.3744	57.3744	24.7805
14.978	63.9019	64.4019	57.4019	24.7951
14.989	63.8849	64.3849	57.3849	24.7919
15	63.8906	64.3906	57.3906	24.8004
15.011	63.8907	64.3907	57.3907	24.7881
15.022	63.8903	64.3903	57.3903	24.7779
15.033	63.899	64.399	57.399	24.7934
15.044	63.9018	64.4018	57.4018	24.8066
15.056	63.8946	64.3946	57.3946	24.7916
15.067	63.9181	64.4181	57.4181	24.7846
15.078	63.919	64.419	57.419	24.8019
15.089	63.9385	64.4385	57.4385	24.7998
15.1	63.9467	64.4467	57.4467	24.8095
15.111	63.9396	64.4396	57.4396	24.8028
15.122	63.9276	64.4276	57.4276	24.7854
15.133	63.9462	64.4462	57.4462	24.7778
15.144	63.9542	64.4542	57.4542	24.8056
15.156	63.9233	64.4233	57.4233	24.7861
15.167	63.9675	64.4675	57.4675	24.7998
15.178	63.946	64.446	57.446	24.8181
15.189	63.9479	64.448	57.4479	24.8019
15.2	63.9535	64.4535	57.4535	24.8034
15.211	63.9557	64.4557	57.4557	24.7974
15.222	63.9288	64.4288	57.4288	24.7848
15.233	63.931	64.431	57.431	24.802
15.244	63.9425	64.4425	57.4425	24.802
15.256	63.924	64.424	57.424	24.8019
15.267	63.9096	64.4096	57.4096	24.8337
15.278	63.9337	64.4337	57.4337	24.8157
15.289	63.9115	64.4115	57.4115	24.8322
15.3	63.9287	64.4287	57.4287	24.8061
15.311	63.9228	64.4228	57.4228	24.796
15.322	63.9337	64.4337	57.4337	24.8155
15.333	63.927	64.427	57.427	24.8013
15.344	63.919	64.419	57.419	24.8127
15.356	63.9233	64.4233	57.4233	24.8195
15.367	63.9465	64.4465	57.4465	24.8054
15.378	63.9264	64.4264	57.4264	24.8322
15.389	63.9093	64.4093	57.4093	24.809
15.4	63.9042	64.4042	57.4042	24.8202
15.411	63.8868	64.3868	57.3868	24.8249
15.422	63.8885	64.3885	57.3885	24.8174
15.433	63.8876	64.3876	57.3876	24.778
15.444	63.89	64.39	57.39	24.7949
15.456	63.9128	64.4128	57.4128	24.7991
15.467	63.8985	64.3985	57.3985	24.8466
15.478	63.8669	64.3669	57.3669	24.822
15.489	63.8863	64.3863	57.3863	24.8118
15.5	63.8772	64.3772	57.3772	24.8108
15.511	63.8678	64.3678	57.3678	24.8274
15.522	63.8701	64.3701	57.3701	24.8326
15.533	63.8831	64.3831	57.3831	24.8283
15.544	63.868	64.368	57.368	24.8355
15.556	63.8748	64.3748	57.3748	24.8186
15.567	63.8482	64.3482	57.3482	24.8393
15.578	63.8462	64.3462	57.3462	24.8493
15.589	63.8413	64.3413	57.3413	24.8419
15.6	63.8587	64.3587	57.3587	24.8388
15.611	63.8175	64.3175	57.3175	24.8236
15.622	63.8489	64.3489	57.3489	24.8474
15.633	63.8332	64.3332	57.3332	24.8191
15.644	63.8413	64.3413	57.3413	24.8086
15.656	63.8364	64.3364	57.3364	24.7904
15.667	63.8372	64.3372	57.3372	24.7681
15.678	63.8478	64.3478	57.3478	24.7491
15.689	63.8357	64.3357	57.3357	24.7401
15.7	63.8527	64.3527	57.3527	24.7573
15.711	63.8477	64.3477	57.3477	24.7641
15.722	63.8287	64.3286	57.3287	24.7446
15.733	63.8337	64.3337	57.3337	24.7678
15.744	63.8281	64.3281	57.3281	24.7621
15.756	63.8033	64.3033	57.3033	24.7817
15.767	63.813	64.313	57.313	24.7713
15.778	63.8079	64.3079	57.3079	24.7354
15.789	63.8134	64.3134	57.3134	24.7511
15.8	63.8002	64.3002	57.3002	24.7454
15.811	63.8072	64.3072	57.3072	24.7467
15.822	63.7961	64.2961	57.2961	24.7412
15.833	63.8054	64.3054	57.3054	24.7546
15.844	63.8	64.2999	57.3	24.739
15.856	63.8054	64.3054	57.3054	24.7239
15.867	63.8032	64.3032	57.3032	24.6865
15.878	63.8192	64.3192	57.3192	24.6991
15.889	63.8086	64.3086	57.3086	24.7028
15.9	63.8366	64.3366	57.3366	24.6691
15.911	63.8535	64.3535	57.3535	24.6561
15.922	63.8464	64.3465	57.3464	24.656
15.933	63.8452	64.3452	57.3452	24.6547
15.944	63.8548	64.3548	57.3548	24.6601
15.956	63.8492	64.3492	57.3492	24.6569
15.967	63.8783	64.3783	57.3783	24.6426
15.978	63.8693	64.3693	57.3693	24.659
15.989	63.8673	64.3673	57.3673	24.6321
16	63.8654	64.3654	57.3654	24.6021
16.011	63.8612	64.3611	57.3612	24.6081
16.022	63.8245	64.3245	57.3245	24.6181
16.033	63.865	64.365	57.365	24.6258
16.044	63.8644	64.3644	57.3644	24.6224
16.056	63.8642	64.3642	57.3642	24.6343
16.067	63.8769	64.3769	57.3769	24.6175
16.078	63.8486	64.3486	57.3486	24.5872
16.089	63.8535	64.3535	57.3535	24.5958
16.1	63.8779	64.3778	57.3779	24.5839
16.111	63.8441	64.3441	57.3441	24.6098
16.122	63.847	64.347	57.347	24.6025
16.133	63.8469	64.3469	57.3469	24.5621
16.144	63.856	64.356	57.356	24.5667
16.156	63.8659	64.3659	57.3659	24.579
16.167	63.8521	64.3521	57.3521	24.5833
16.178	63.8504	64.3504	57.3504	24.5765
16.189	63.8685	64.3685	57.3685	24.5977
16.2	63.8516	64.3516	57.3516	24.5885
16.211	63.8264	64.3264	57.3264	24.5844
16.222	63.852	64.352	57.352	24.5786
16.233	63.8353	64.3353	57.3353	24.6244
16.244	63.8249	64.3249	57.3249	24.635
16.256	63.841	64.341	57.341	24.6305
16.267	63.836	64.336	57.336	24.6316
16.278	63.8348	64.3348	57.3348	24.6359
16.289	63.8376	64.3376	57.3376	24.6256
16.3	63.8306	64.3306	57.3306	24.6175
16.311	63.8207	64.3208	57.3207	24.6203
16.322	63.8466	64.3466	57.3466	24.5936
16.333	63.8639	64.3639	57.3639	24.6037
16.344	63.867	64.367	57.367	24.5901
16.356	63.8779	64.3779	57.3779	24.6152
16.367	63.8935	64.3936	57.3935	24.6132
16.378	63.8832	64.3833	57.3832	24.6494
16.389	63.8979	64.3979	57.3979	24.608
16.4	63.8907	64.3907	57.3907	24.6388
16.411	63.8903	64.3903	57.3903	24.6281
16.422	63.9094	64.4094	57.4094	24.5805
16.433	63.9108	64.4108	57.4108	24.5926
16.444	63.9044	64.4044	57.4044	24.6042
16.456	63.8986	64.3986	57.3986	24.6104
16.467	63.9052	64.4052	57.4052	24.6254
16.478	63.9124	64.4124	57.4124	24.6345
16.489	63.9241	64.4241	57.4241	24.617
16.5	63.9118	64.4118	57.4118	24.6285
16.511	63.9135	64.4135	57.4135	24.5815
16.522	63.9097	64.4097	57.4097	24.5663
16.533	63.9132	64.4132	57.4132	24.5649
16.544	63.9282	64.4282	57.4282	24.5572
16.556	63.9192	64.4192	57.4192	24.5512
16.567	63.9147	64.4147	57.4147	24.5329
16.578	63.9192	64.4192	57.4192	24.5897
16.589	63.8945	64.3945	57.3945	24.5636
16.6	63.886	64.386	57.386	24.5434
16.611	63.8916	64.3916	57.3916	24.5614
16.622	63.8782	64.3782	57.3782	24.5691
16.633	63.8895	64.3895	57.3895	24.5638
16.644	63.8854	64.3854	57.3854	24.5933
16.656	63.8908	64.3908	57.3908	24.6046
16.667	63.8773	64.3773	57.3773	24.5736
16.678	63.9029	64.4029	57.4029	24.5689
16.689	63.8833	64.3833	57.3833	24.589
16.7	63.8944	64.3944	57.3944	24.5719
16.711	63.902	64.402	57.402	24.5985
16.722	63.9049	64.4049	57.4049	24.5905
16.733	63.9096	64.4096	57.4096	24.5965
16.744	63.9151	64.4151	57.4151	24.6041
16.756	63.9087	64.4087	57.4087	24.6065
16.767	63.9316	64.4316	57.4316	24.6001
16.778	63.929	64.429	57.429	24.6195
16.789	63.933	64.433	57.433	24.5966
16.8	63.9354	64.4354	57.4354	24.619
16.811	63.961	64.461	57.461	24.6076
16.822	63.9265	64.4265	57.4265	24.6051
16.833	63.9469	64.4469	57.4469	24.5825
16.844	63.9483	64.4483	57.4483	24.5728
16.856	63.9445	64.4445	57.4445	24.5577
16.867	63.9609	64.4609	57.4609	24.5962
16.878	63.9692	64.4692	57.4692	24.5563
16.889	63.9539	64.454	57.4539	24.5441
16.9	63.9691	64.4691	57.4691	24.5404
16.911	63.9789	64.4789	57.4789	24.5314
16.922	63.9522	64.4522	57.4522	24.5032
16.933	63.9823	64.4823	57.4823	24.5074
16.944	63.9971	64.4971	57.4971	24.5241
16.956	63.9914	64.4914	57.4914	24.5225
16.967	63.9948	64.4948	57.4948	24.4988
16.978	64.0006	64.5006	57.5006	24.5387
16.989	64.0021	64.5021	57.5021	24.531
17	64.0083	64.5083	57.5083	24.5518
17.011	64.0151	64.5151	57.5151	24.5552
17.022	64.0061	64.5061	57.5061	24.5513
17.033	64.0072	64.5072	57.5072	24.5439
17.044	64.0221	64.5221	57.5221	24.5648
17.056	64.0055	64.5055	57.5055	24.5425
17.067	64.0329	64.5329	57.5329	24.5568
17.078	64.0299	64.5299	57.5299	24.5587
17.089	64.0389	64.5389	57.5389	24.5645
17.1	64.0294	64.5294	57.5294	24.5465
17.111	64.0143	64.5143	57.5143	24.5537
17.122	64.0052	64.5052	57.5052	24.5094
17.133	64.0139	64.5139	57.5139	24.5245
17.144	64.0124	64.5124	57.5124	24.5581
17.156	64.0262	64.5262	57.5262	24.55
17.167	64.0225	64.5225	57.5225	24.5299
17.178	64.0088	64.5088	57.5088	24.5315
17.189	63.9894	64.4894	57.4894	24.5119
17.2	64.0039	64.5039	57.5039	24.5546
17.211	63.9898	64.4898	57.4898	24.5559
17.222	63.9779	64.4779	57.4779	24.5392
17.233	64.0139	64.5139	57.5139	24.5325
17.244	64.0031	64.5031	57.5031	24.5411
17.256	64.0156	64.5156	57.5156	24.5722
17.267	64.0281	64.5281	57.5281	24.5453
17.278	64.0197	64.5197	57.5197	24.5725
17.289	64.0318	64.5318	57.5318	24.5323
17.3	64.0183	64.5183	57.5183	24.5516
17.311	63.9989	64.4989	57.4989	24.5602
17.322	64.0246	64.5246	57.5246	24.5859
17.333	64.0209	64.5209	57.5209	24.5598
17.344	64.0329	64.5329	57.5329	24.5768
17.356	64.0208	64.5208	57.5208	24.5784
17.367	64.0356	64.5356	57.5356	24.5579
17.378	64.0298	64.5298	57.5298	24.5858
17.389	64.025	64.525	57.525	24.5706
17.4	64.0179	64.5179	57.5179	24.6023
17.411	64.0249	64.5249	57.5249	24.6113
17.422	64.0075	64.5075	57.5075	24.6092
17.433	64.0197	64.5197	57.5197	24.6303
17.444	64.0395	64.5395	57.5395	24.674
17.456	64.0302	64.5302	57.5302	24.6389
17.467	64.0405	64.5405	57.5405	24.64
17.478	64.0304	64.5304	57.5304	24.662
17.489	64.0527	64.5527	57.5527	24.6519
17.5	64.0543	64.5543	57.5543	24.6447
17.511	64.0584	64.5584	57.5584	24.6492
17.522	64.0548	64.5548	57.5548	24.634
17.533	64.0498	64.5498	57.5498	24.6421
17.544	64.0798	64.5798	57.5798	24.6436
17.556	64.0675	64.5675	57.5675	24.6438
17.567	64.085	64.585	57.585	24.6718
17.578	64.0518	64.5518	57.5518	24.6898
17.589	64.077	64.577	57.577	24.6791
17.6	64.0891	64.5891	57.5891	24.6988
17.611	64.0831	64.5831	57.5831	24.689
17.622	64.0969	64.5969	57.5969	24.6796
17.633	64.0744	64.5744	57.5744	24.7006
17.644	64.0778	64.5778	57.5778	24.6919
17.656	64.0737	64.5737	57.5737	24.6826
17.667	64.0645	64.5645	57.5645	24.7024
17.678	64.0807	64.5807	57.5807	24.698
17.689	64.0742	64.5742	57.5742	24.6904
17.7	64.0915	64.5915	57.5915	24.7026
17.711	64.0777	64.5777	57.5778	24.6787
17.722	64.0778	64.5778	57.5778	24.6909
17.733	64.0641	64.5641	57.5641	24.7013
17.744	64.0697	64.5697	57.5697	24.6804
17.756	64.0842	64.5842	57.5842	24.6753
17.767	64.0788	64.5788	57.5788	24.6812
17.778	64.0787	64.5787	57.5787	24.6703
17.789	64.0753	64.5753	57.5753	24.6724
17.8	64.1017	64.6017	57.6016	24.6974
17.811	64.0827	64.5827	57.5827	24.6824
17.822	64.1026	64.6026	57.6026	24.6332
17.833	64.1109	64.6109	57.6109	24.6328
17.844	64.1245	64.6245	57.6245	24.6128
17.856	64.1312	64.6312	57.6312	24.5994
17.867	64.1133	64.6133	57.6133	24.6189
17.878	64.1336	64.6336	57.6336	24.6038
17.889	64.1504	64.6504	57.6504	24.5901
17.9	64.1443	64.6443	57.6443	24.5802
17.911	64.1621	64.6621	57.6621	24.5755
17.922	64.1747	64.6747	57.6747	24.5616
17.933	64.1826	64.6826	57.6826	24.5943
17.944	64.2003	64.7003	57.7003	24.6152
17.956	64.1795	64.6795	57.6795	24.5915
17.967	64.1792	64.6792	57.6793	24.5779
17.978	64.1688	64.6688	57.6688	24.5783
17.989	64.1643	64.6643	57.6643	24.5871
18	64.1701	64.6701	57.6701	24.5768
18.011	64.1737	64.6737	57.6737	24.5633
18.022	64.1741	64.6741	57.6741	24.5809
18.033	64.1923	64.6923	57.6923	24.573
18.044	64.185	64.685	57.685	24.5746
18.056	64.2079	64.7079	57.7079	24.5657
18.067	64.1906	64.6906	57.6906	24.559
18.078	64.181	64.681	57.681	24.5494
18.089	64.1842	64.6842	57.6842	24.5674
18.1	64.1877	64.6877	57.6876	24.5803
18.111	64.1914	64.6914	57.6914	24.5783
18.122	64.1878	64.6878	57.6878	24.5762
18.133	64.1942	64.6942	57.6942	24.5872
18.144	64.1743	64.6743	57.6743	24.5701
18.156	64.1855	64.6855	57.6855	24.5702
18.167	64.154	64.654	57.654	24.548
18.178	64.136	64.636	57.636	24.5545
18.189	64.1229	64.6229	57.6229	24.557
18.2	64.1377	64.6377	57.6377	24.5551
18.211	64.1169	64.6169	57.6169	24.54
18.222	64.1207	64.6207	57.6207	24.5444
18.233	64.1124	64.6124	57.6124	24.5248
18.244	64.1092	64.6092	57.6092	24.5263
18.256	64.1029	64.6029	57.6028	24.5175
18.267	64.1011	64.6011	57.6011	24.5161
18.278	64.1167	64.6167	57.6168	24.495
18.289	64.1155	64.6155	57.6155	24.4642
18.3	64.1062	64.6062	57.6062	24.4758
18.311	64.108	64.608	57.608	24.4376
18.322	64.12	64.62	57.62	24.4544
18.333	64.1349	64.6349	57.6349	24.4136
18.344	64.1155	64.6155	57.6155	24.3964
18.356	64.1101	64.6101	57.6101	24.4535
18.367	64.1132	64.6132	57.6132	24.4806
18.378	64.1333	64.6333	57.6332	24.4885
18.389	64.1166	64.6166	57.6166	24.4957
18.4	64.1383	64.6383	57.6383	24.492
18.411	64.1383	64.6383	57.6383	24.5041
18.422	64.1392	64.6392	57.6392	24.4919
18.433	64.138	64.638	57.638	24.4938
18.444	64.1531	64.6531	57.6531	24.5183
18.456	64.1483	64.6483	57.6483	24.4939
18.467	64.1504	64.6504	57.6504	24.511
18.478	64.1564	64.6564	57.6564	24.515
18.489	64.1716	64.6716	57.6716	24.5406
18.5	64.1818	64.6818	57.6818	24.5296
18.511	64.1996	64.6996	57.6996	24.5295
18.522	64.1881	64.6881	57.6881	24.5394
18.533	64.2023	64.7023	57.7023	24.5473
18.544	64.2086	64.7086	57.7086	24.5255
18.556	64.2004	64.7004	57.7004	24.5197
18.567	64.1988	64.6988	57.6989	24.5506
18.578	64.2077	64.7077	57.7077	24.5413
18.589	64.2021	64.7021	57.7021	24.5387
18.6	64.2055	64.7055	57.7055	24.5485
18.611	64.1938	64.6938	57.6938	24.5602
18.622	64.2355	64.7355	57.7355	24.5249
18.633	64.1893	64.6893	57.6893	24.5489
18.644	64.2142	64.7142	57.7142	24.5357
18.656	64.2276	64.7276	57.7276	24.5652
18.667	64.2126	64.7126	57.7126	24.5705
18.678	64.2125	64.7125	57.7125	24.5896
18.689	64.2338	64.7338	57.7338	24.578
18.7	64.2193	64.7193	57.7193	24.587
18.711	64.229	64.729	57.729	24.6165
18.722	64.2107	64.7107	57.7107	24.5897
18.733	64.2262	64.7262	57.7261	24.572
18.744	64.2233	64.7233	57.7234	24.5879
18.756	64.2139	64.7139	57.7139	24.5939
18.767	64.2336	64.7336	57.7336	24.6024
18.778	64.238	64.738	57.738	24.5775
18.789	64.2184	64.7184	57.7184	24.5625
18.8	64.246	64.746	57.746	24.5634
18.811	64.2238	64.7238	57.7238	24.5509
18.822	64.2324	64.7324	57.7324	24.5832
18.833	64.2277	64.7277	57.7277	24.5834
18.844	64.2257	64.7257	57.7257	24.5912
18.856	64.2327	64.7327	57.7327	24.5888
18.867	64.1956	64.6956	57.6956	24.6259
18.878	64.2224	64.7224	57.7224	24.5931
18.889	64.2054	64.7054	57.7054	24.6039
18.9	64.1857	64.6857	57.6857	24.613
18.911	64.1959	64.6959	57.6959	24.6115
18.922	64.1885	64.6885	57.6885	24.6221
18.933	64.1867	64.6867	57.6867	24.619
18.944	64.1904	64.6904	57.6904	24.6201
18.956	64.1825	64.6825	57.6825	24.6056
18.967	64.1863	64.6863	57.6863	24.6276
18.978	64.1951	64.6951	57.6951	24.6397
18.989	64.1869	64.6869	57.6869	24.626
19	64.1631	64.6631	57.6631	24.6164
19.011	64.1756	64.6756	57.6756	24.6476
19.022	64.1445	64.6445	57.6444	24.6597
19.033	64.1498	64.6498	57.6498	24.6302
19.044	64.1361	64.6361	57.6361	24.5999
19.056	64.1304	64.6304	57.6304	24.6301
19.067	64.1457	64.6457	57.6457	24.6302
19.078	64.1453	64.6453	57.6453	24.6427
19.089	64.1442	64.6442	57.6442	24.6324
19.1	64.1726	64.6726	57.6726	24.6396
19.111	64.1419	64.6419	57.642	24.6349
19.122	64.1431	64.6431	57.6431	24.6228
19.133	64.1641	64.6641	57.6641	24.6338
19.144	64.1495	64.6495	57.6495	24.6473
19.156	64.1612	64.6612	57.6612	24.6282
19.167	64.1557	64.6557	57.6557	24.6006
19.178	64.1658	64.6658	57.6658	24.5976
19.189	64.1824	64.6824	57.6824	24.5707
19.2	64.1744	64.6744	57.6744	24.5545
19.211	64.1516	64.6516	57.6516	24.5292
19.222	64.1499	64.6499	57.6499	24.5433
19.233	64.1511	64.6511	57.6511	24.5452
19.244	64.1477	64.6477	57.6477	24.5661
19.256	64.1464	64.6464	57.6464	24.5446
19.267	64.1182	64.6182	57.6182	24.545
19.278	64.1507	64.6507	57.6507	24.5402
19.289	64.1774	64.6774	57.6774	24.542
19.3	64.1512	64.6512	57.6512	24.5584
19.311	64.1517	64.6517	57.6517	24.5326
19.322	64.1431	64.6431	57.6431	24.5637
19.333	64.1256	64.6256	57.6255	24.5525
19.344	64.1267	64.6267	57.6267	24.5065
19.356	64.1165	64.6165	57.6165	24.492
19.367	64.123	64.623	57.623	24.5091
19.378	64.1119	64.6119	57.6119	24.5446
19.389	64.1405	64.6405	57.6405	24.5058
19.4	64.1381	64.6381	57.6381	24.5079
19.411	64.125	64.625	57.625	24.514
19.422	64.1342	64.6342	57.6342	24.5115
19.433	64.1175	64.6175	57.6175	24.4998
19.444	64.1331	64.6331	57.6331	24.5068
19.456	64.1163	64.6163	57.6163	24.5217
19.467	64.1106	64.6106	57.6106	24.5147
19.478	64.1149	64.6149	57.6148	24.4923
19.489	64.0929	64.5929	57.5929	24.4959
19.5	64.116	64.616	57.616	24.4745
19.511	64.1065	64.6065	57.6065	24.4695
19.522	64.108	64.608	57.608	24.4816
19.533	64.1143	64.6143	57.6143	24.4714
19.544	64.132	64.632	57.632	24.4829
19.556	64.1209	64.6209	57.6209	24.4856
19.567	64.1241	64.6241	57.6241	24.5239
19.578	64.1252	64.6252	57.6252	24.53
19.589	64.1312	64.6312	57.6312	24.528
19.6	64.1445	64.6445	57.6445	24.5119
19.611	64.147	64.647	57.647	24.5117
19.622	64.1511	64.6511	57.6511	24.5216
19.633	64.1444	64.6444	57.6444	24.5365
19.644	64.1848	64.6848	57.6848	24.5469
19.656	64.1483	64.6483	57.6483	24.5714
19.667	64.1524	64.6524	57.6524	24.545
19.678	64.1337	64.6337	57.6337	24.5557
19.689	64.1378	64.6378	57.6378	24.5547
19.7	64.1543	64.6543	57.6543	24.558
19.711	64.146	64.646	57.646	24.5424
19.722	64.1599	64.6599	57.6599	24.5286
19.733	64.1702	64.6702	57.6702	24.5553
19.744	64.1553	64.6553	57.6553	24.5366
19.756	64.1651	64.6651	57.6651	24.5528
19.767	64.1684	64.6684	57.6684	24.5365
19.778	64.181	64.681	57.681	24.5201
19.789	64.1555	64.6555	57.6555	24.5088
19.8	64.1773	64.6773	57.6773	24.4891
19.811	64.1576	64.6576	57.6576	24.5074
19.822	64.1474	64.6474	57.6474	24.4931
19.833	64.1658	64.6658	57.6658	24.4972
19.844	64.1719	64.6719	57.6719	24.5131
19.856	64.1448	64.6448	57.6448	24.5107
19.867	64.1697	64.6697	57.6698	24.5069
19.878	64.1709	64.6709	57.6709	24.536
19.889	64.1686	64.6686	57.6686	24.5107
19.9	64.1599	64.6599	57.6599	24.5478
19.911	64.1696	64.6696	57.6696	24.5251
19.922	64.152	64.652	57.652	24.5557
19.933	64.1503	64.6503	57.6503	24.5263
19.944	64.1475	64.6475	57.6475	24.5311
19.956	64.1591	64.6591	57.6591	24.5172
19.967	64.1552	64.6552	57.6552	24.533
19.978	64.1525	64.6525	57.6525	24.5332
19.989	64.1514	64.6514	57.6514	24.5162
20	64.1663	64.6663	57.6663	24.5177
20.011	64.1685	64.6685	57.6685	24.4902
20.022	64.1472	64.6472	57.6472	24.5048
20.033	64.1455	64.6455	57.6455	24.4741
20.044	64.1412	64.6412	57.6412	24.4555
20.056	64.1638	64.6638	57.6638	24.4445
20.067	64.1545	64.6545	57.6545	24.441
20.078	64.1852	64.6852	57.6852	24.4641
20.089	64.1933	64.6933	57.6933	24.4631
20.1	64.1742	64.6742	57.6742	24.4598
20.111	64.1947	64.6947	57.6947	24.4747
20.122	64.1776	64.6776	57.6776	24.4596
20.133	64.1899	64.6899	57.6899	24.4694
20.144	64.1854	64.6854	57.6854	24.4596
20.156	64.173	64.673	57.673	24.4805
20.167	64.1906	64.6906	57.6906	24.495
20.178	64.1628	64.6628	57.6628	24.4849
20.189	64.1682	64.6682	57.6682	24.4854
20.2	64.1637	64.6637	57.6637	24.4712
20.211	64.1918	64.6918	57.6918	24.4767
20.222	64.1937	64.6937	57.6938	24.4732
20.233	64.1754	64.6754	57.6754	24.4523
20.244	64.1927	64.6927	57.6927	24.4321
20.256	64.1889	64.6889	57.6889	24.444
20.267	64.1816	64.6816	57.6816	24.4765
20.278	64.1774	64.6774	57.6774	24.4681
20.289	64.1949	64.6949	57.6949	24.4839
20.3	64.2094	64.7094	57.7094	24.5075
20.311	64.2036	64.7036	57.7035	24.4983
20.322	64.2236	64.7236	57.7236	24.523
20.333	64.2185	64.7185	57.7185	24.5308
20.344	64.219	64.719	57.719	24.5463
20.356	64.2018	64.7018	57.7018	24.547
20.367	64.2133	64.7133	57.7133	24.535
20.378	64.231	64.731	57.731	24.5535
20.389	64.215	64.715	57.715	24.5598
20.4	64.2131	64.7131	57.7131	24.5705
20.411	64.2312	64.7312	57.7312	24.5707
20.422	64.2163	64.7163	57.7163	24.5487
20.433	64.2184	64.7184	57.7184	24.5663
20.444	64.2125	64.7125	57.7125	24.5604
20.456	64.2344	64.7344	57.7344	24.5537
20.467	64.2266	64.7266	57.7266	24.5328
20.478	64.2267	64.7267	57.7267	24.5484
20.489	64.2296	64.7296	57.7296	24.5338
20.5	64.2248	64.7248	57.7248	24.5305
20.511	64.2512	64.7512	57.7512	24.5276
20.522	64.2333	64.7333	57.7333	24.5204
20.533	64.2392	64.7392	57.7392	24.5328
20.544	64.2122	64.7122	57.7122	24.5286
20.556	64.201	64.701	57.701	24.5152
20.567	64.1958	64.6958	57.6958	24.5145
20.578	64.1792	64.6792	57.6792	24.5078
20.589	64.1663	64.6663	57.6663	24.539
20.6	64.1818	64.6818	57.6818	24.5279
20.611	64.1941	64.6941	57.6941	24.5437
20.622	64.1929	64.6929	57.6929	24.5248
20.633	64.1667	64.6667	57.6667	24.543
20.644	64.1957	64.6957	57.6957	24.5878
20.656	64.2006	64.7006	57.7006	24.5803
20.667	64.1938	64.6938	57.6938	24.5835
20.678	64.2146	64.7146	57.7146	24.5935
20.689	64.2101	64.7101	57.7101	24.6168
20.7	64.2001	64.7001	57.7001	24.6009
20.711	64.2005	64.7005	57.7005	24.6128
20.722	64.2094	64.7094	57.7094	24.5911
20.733	64.1891	64.6891	57.6891	24.5998
20.744	64.2027	64.7027	57.7027	24.5874
20.756	64.218	64.718	57.718	24.6068
20.767	64.1943	64.6943	57.6943	24.6147
20.778	64.2273	64.7273	57.7273	24.6287
20.789	64.2173	64.7173	57.7173	24.6093
20.8	64.2288	64.7288	57.7288	24.6278
20.811	64.2343	64.7343	57.7343	24.6114
20.822	64.2007	64.7007	57.7007	24.6408
20.833	64.2175	64.7175	57.7175	24.6417
20.844	64.2217	64.7217	57.7217	24.6561
20.856	64.2108	64.7108	57.7108	24.6592
20.867	64.204	64.704	57.7039	24.6682
20.878	64.1935	64.6935	57.6935	24.6713
20.889	64.199	64.699	57.699	24.686
20.9	64.1779	64.6779	57.6778	24.6745
20.911	64.1963	64.6963	57.6963	24.678
20.922	64.1907	64.6907	57.6907	24.688
20.933	64.1995	64.6995	57.6995	24.6971
20.944	64.1959	64.6959	57.6959	24.6835
20.956	64.1763	64.6763	57.6763	24.6863
20.967	64.1884	64.6884	57.6884	24.705
20.978	64.1724	64.6724	57.6724	24.6928
20.989	64.1801	64.6801	57.6801	24.7008
21	64.1466	64.6466	57.6466	24.6914
21.011	64.1408	64.6408	57.6408	24.7024
21.022	64.1576	64.6576	57.6576	24.6638
21.033	64.1557	64.6557	57.6557	24.6566
21.044	64.1588	64.6588	57.6588	24.6674
21.056	64.1513	64.6513	57.6513	24.6684
21.067	64.1491	64.6491	57.6491	24.6491
21.078	64.1668	64.6668	57.6668	24.6474
21.089	64.1462	64.6462	57.6462	24.6307
21.1	64.1316	64.6316	57.6316	24.6251
21.111	64.1325	64.6325	57.6325	24.6288
21.122	64.1581	64.6581	57.6581	24.6163
21.133	64.142	64.642	57.642	24.6288
21.144	64.1248	64.6248	57.6248	24.6126
21.156	64.1317	64.6317	57.6317	24.6293
21.167	64.116	64.616	57.616	24.6367
21.178	64.1312	64.6312	57.6313	24.6097
21.189	64.1328	64.6328	57.6328	24.6249
21.2	64.1481	64.6481	57.6481	24.6218
21.211	64.1315	64.6315	57.6315	24.6069
21.222	64.1336	64.6336	57.6336	24.6133
21.233	64.1399	64.6399	57.6399	24.6075
21.244	64.1573	64.6573	57.6573	24.6116
21.256	64.1425	64.6425	57.6425	24.617
21.267	64.1384	64.6384	57.6384	24.6039
21.278	64.1369	64.6369	57.6369	24.6109
21.289	64.1209	64.6209	57.6209	24.6221
21.3	64.1455	64.6455	57.6455	24.6241
21.311	64.0931	64.5931	57.5931	24.6087
21.322	64.1303	64.6303	57.6303	24.592
21.333	64.109	64.609	57.609	24.5934
21.344	64.1336	64.6336	57.6336	24.6068
21.356	64.1153	64.6153	57.6153	24.5953
21.367	64.1135	64.6135	57.6135	24.5757
21.378	64.1343	64.6343	57.6343	24.5879
21.389	64.1294	64.6294	57.6294	24.6071
21.4	64.1315	64.6315	57.6315	24.6
21.411	64.1257	64.6257	57.6257	24.5925
21.422	64.1374	64.6374	57.6374	24.5534
21.433	64.1123	64.6123	57.6123	24.599
21.444	64.1321	64.6321	57.6321	24.575
21.456	64.1023	64.6023	57.6023	24.5714
21.467	64.0899	64.5899	57.5899	24.6031
21.478	64.0593	64.5593	57.5592	24.6114
21.489	64.0822	64.5822	57.5822	24.616
21.5	64.0825	64.5825	57.5825	24.6256
21.511	64.0847	64.5847	57.5847	24.6046
21.522	64.0666	64.5666	57.5666	24.5999
21.533	64.0921	64.5921	57.5921	24.5941
21.544	64.0863	64.5863	57.5864	24.6226
21.556	64.091	64.591	57.5911	24.6233
21.567	64.1075	64.6075	57.6075	24.599
21.578	64.1054	64.6054	57.6054	24.6055
21.589	64.0964	64.5964	57.5964	24.6064
21.6	64.1091	64.6091	57.6091	24.5787
21.611	64.0977	64.5977	57.5977	24.5806
21.622	64.0855	64.5855	57.5855	24.5621
21.633	64.0988	64.5988	57.5988	24.6033
21.644	64.106	64.606	57.6061	24.5768
21.656	64.1005	64.6005	57.6005	24.5734
21.667	64.1137	64.6137	57.6137	24.5598
21.678	64.1242	64.6242	57.6242	24.5976
21.689	64.1604	64.6604	57.6604	24.5951
21.7	64.1339	64.6339	57.6339	24.584
21.711	64.1612	64.6612	57.6612	24.5964
21.722	64.1509	64.6509	57.6509	24.619
21.733	64.1625	64.6625	57.6625	24.6176
21.744	64.1871	64.6871	57.6871	24.5907
21.756	64.2006	64.7006	57.7006	24.5977
21.767	64.2075	64.7075	57.7075	24.605
21.778	64.2055	64.7055	57.7055	24.6029
21.789	64.2116	64.7116	57.7116	24.5878
21.8	64.2061	64.7061	57.7061	24.5978
21.811	64.2011	64.7011	57.7011	24.6118
21.822	64.2231	64.7231	57.7231	24.6248
21.833	64.198	64.698	57.698	24.6041
21.844	64.2099	64.7099	57.7099	24.6236
21.856	64.2181	64.7181	57.7181	24.6244
21.867	64.2185	64.7185	57.7185	24.6284
21.878	64.2224	64.7224	57.7224	24.6165
21.889	64.2182	64.7182	57.7182	24.6492
21.9	64.2236	64.7236	57.7236	24.6364
21.911	64.2114	64.7114	57.7114	24.6352
21.922	64.179	64.679	57.679	24.6358
21.933	64.2008	64.7008	57.7008	24.6364
21.944	64.1898	64.6898	57.6897	24.6259
21.956	64.1916	64.6916	57.6916	24.6237
21.967	64.2099	64.7099	57.7099	24.643
21.978	64.2172	64.7172	57.7172	24.6234
21.989	64.2244	64.7244	57.7244	24.6094
22	64.22	64.72	57.72	24.5436
22.011	64.2057	64.7057	57.7057	24.5576
22.022	64.2091	64.7091	57.7091	24.5775
22.033	64.2064	64.7064	57.7064	24.5378
22.044	64.2039	64.7039	57.7039	24.548
22.056	64.185	64.685	57.685	24.5248
22.067	64.1717	64.6717	57.6717	24.514
22.078	64.1811	64.6811	57.6811	24.5095
22.089	64.1609	64.6609	57.6609	24.5199
22.1	64.1381	64.6381	57.6381	24.5317
22.111	64.1468	64.6468	57.6468	24.544
22.122	64.1353	64.6353	57.6353	24.5758
22.133	64.1316	64.6316	57.6316	24.537
22.144	64.1442	64.6442	57.6442	24.5903
22.156	64.1429	64.6429	57.6429	24.5675
22.167	64.1198	64.6198	57.6198	24.5811
22.178	64.1254	64.6254	57.6254	24.5657
[truncated: 704 more rows]

## Sheet: Fig4c
Light output power as a function of injection current for the LEDs with bare LED, c-PI on LED, and metamatieral on LED, excluding the effect of temperature.
Current/mA	Light output power/mW	Light output power/mW	Light output power/mW
	LED	Metamaterial on LED	c-PI on LED
0	31.202	36.5687	31.8572
0.8	25.158	29.4852	25.6863
1.6	51.027	59.8036	52.0986
2.4	81.402	95.4031	83.1114
3.2	112.616	131.986	114.981
4	125.674	147.29	128.313
4.8	151.573	177.644	154.756
5.6	195.516	229.145	199.622
6.4	212.124	248.609	216.579
7.2	230.845	270.55	235.693
8	250.456	293.534	255.716
8.8	285.122	334.163	291.11
9.6	314.127	368.157	320.724
10.4	331.034	387.972	337.986
11.2	354.1	415.005	361.536
12	372.395	436.447	380.215
12.8	395.542	463.575	403.848
13.6	426.505	499.864	435.462
14.4	450.437	527.912	459.896
15.2	484.763	568.142	494.943
16	506.239	593.312	516.87
16.8	529.173	620.191	540.286
17.6	574.877	673.756	586.949
18.4	568.567	666.361	580.507
19.2	606.608	710.945	619.347
20	632.807	741.65	646.096
20.8	654.753	767.371	668.503
21.6	692.493	811.602	707.035
22.4	716.9	840.207	731.955
23.2	732.402	858.375	747.782
24	745.908	874.204	761.572
24.8	772.226	905.049	788.443
25.6	784.903	919.906	801.386
26.4	811.324	950.872	828.362
27.2	835.714	979.457	853.264
28	823.981	965.706	841.285
28.8	841.975	986.795	859.656
29.6	857.639	1005.15	875.649
30.4	884.069	1036.13	902.634
31.2	888.446	1041.26	907.103
32	924.972	1084.07	944.396
32.8	930.335	1090.35	949.872
33.6	938.749	1100.21	958.463
34.4	966.953	1133.27	987.259
35.2	967.768	1134.22	988.091
36	995.614	1166.86	1016.52
36.8	1003.69	1176.32	1024.76
37.6	1029.35	1206.39	1050.96
38.4	1033.97	1211.81	1055.68
39.2	1043.86	1223.41	1065.78
40	1066.25	1249.64	1088.64
40.8	1071.33	1255.6	1093.83
41.6	1076.52	1261.68	1099.13
42.4	1104.93	1294.97	1128.13
43.2	1118.97	1311.43	1142.47
44	1132.64	1327.45	1156.42
44.8	1127.56	1321.5	1151.24
45.6	1150.71	1348.63	1174.88
46.4	1165.7	1366.21	1190.18
47.2	1154.91	1353.55	1179.16
48	1169.36	1370.49	1193.92
48.8	1191.06	1395.93	1216.08
49.6	1195.46	1401.08	1220.57
50.4	1208.26	1416.08	1233.63
51.2	1221	1431.01	1246.64
52	1240.62	1454.01	1266.68
52.8	1227.98	1439.19	1253.77
53.6	1245.02	1459.16	1271.16
54.4	1254.41	1470.17	1280.75
55.2	1264.36	1481.83	1290.91
56	1271.59	1490.3	1298.29
56.8	1286.57	1507.86	1313.59
57.6	1285.91	1507.08	1312.91
58.4	1298.08	1521.35	1325.34
59.2	1302.43	1526.45	1329.78
60	1313.88	1539.87	1341.48
60.8	1324.51	1552.33	1352.33
61.6	1332.79	1562.03	1360.78
62.4	1337.8	1567.9	1365.89
63.2	1361.52	1595.71	1390.12
64	1343.49	1574.57	1371.7
64.8	1366.26	1601.25	1394.95
65.6	1381.74	1619.39	1410.75
66.4	1372.73	1608.85	1401.56
67.2	1395.09	1635.04	1424.38
68	1402.52	1643.75	1431.97
68.8	1415.66	1659.16	1445.39
69.6	1420.01	1664.26	1449.83
70.4	1438.6	1686.04	1468.81
71.2	1420.98	1665.39	1450.82
72	1432.54	1678.94	1462.63
72.8	1451.12	1700.71	1481.59
73.6	1442.51	1690.62	1472.8
74.4	1449.14	1698.4	1479.58
75.2	1457.42	1708.1	1488.03
76	1473.16	1726.54	1504.1
76.8	1489.89	1746.15	1521.18
77.6	1485.5	1741	1516.69
78.4	1490.13	1746.43	1521.42
79.2	1478.46	1732.76	1509.51
80	1497.23	1754.75	1528.67
80.8	1503.94	1762.62	1535.53
81.6	1517.23	1778.19	1549.09
82.4	1537.25	1801.66	1569.53
83.2	1516.78	1777.66	1548.63
84	1538.28	1802.86	1570.58
84.8	1546.95	1813.02	1579.43
85.6	1558.05	1826.04	1590.77
86.4	1555.78	1823.38	1588.45
87.2	1568.32	1838.07	1601.25
88	1553.96	1821.24	1586.6
88.8	1583.58	1855.96	1616.84
89.6	1584.18	1856.65	1617.44
90.4	1587.91	1861.04	1621.26
91.2	1593.91	1868.07	1627.39
92	1599.45	1874.56	1633.04
92.8	1597.73	1872.54	1631.28
93.6	1607.5	1883.99	1641.26
94.4	1610.95	1888.03	1644.78
95.2	1614.6	1892.31	1648.51
96	1622.39	1901.44	1656.46
96.8	1626.21	1905.92	1660.36
97.6	1636.06	1917.46	1670.42
98.4	1638.16	1919.93	1672.57
99.2	1656.32	1941.2	1691.1
100	1658.64	1943.93	1693.47
100.8	1644.21	1927.01	1678.74
101.6	1652.68	1936.94	1687.38
102.4	1666.28	1952.88	1701.27
103.2	1673.33	1961.15	1708.47
104	1682.66	1972.08	1717.99
104.8	1684.37	1974.09	1719.75
105.6	1696.35	1988.12	1731.97
106.4	1697.5	1989.47	1733.15
107.2	1702.33	1995.13	1738.08
108	1704.32	1997.47	1740.11
108.8	1694.39	1985.82	1729.97
109.6	1716.64	2011.9	1752.69
110.4	1720.29	2016.17	1756.41
111.2	1714.25	2009.1	1750.25
112	1728.58	2025.9	1764.88
112.8	1730.42	2028.06	1766.76
113.6	1731.88	2029.77	1768.25
114.4	1730.39	2028.02	1766.73
115.2	1745.15	2045.32	1781.8
116	1759.44	2062.06	1796.39
116.8	1757.71	2060.04	1794.62
117.6	1758.05	2060.43	1794.96
118.4	1758.1	2060.49	1795.02
119.2	1769.9	2074.32	1807.06
120	1779.03	2085.02	1816.39
120.8	1780.86	2087.16	1818.25
121.6	1784.28	2091.18	1821.75
122.4	1799.56	2109.08	1837.35
123.2	1793.41	2101.88	1831.08
124	1792.67	2101.01	1830.32
124.8	1789.78	2097.62	1827.36
125.6	1794.97	2103.7	1832.66
126.4	1805.14	2115.62	1843.05
127.2	1818.06	2130.76	1856.24
128	1825.46	2139.44	1863.79
128.8	1809.41	2120.63	1847.41
129.6	1823.51	2137.15	1861.8
130.4	1832.89	2148.15	1871.38
131.2	1831.11	2146.06	1869.56
132	1831.82	2146.9	1870.29
132.8	1841.63	2158.39	1880.3
133.6	1846.91	2164.58	1885.7
134.4	1849.4	2167.5	1888.24
135.2	1849.37	2167.46	1888.2
136	1864.55	2185.25	1903.7
136.8	1865.11	2185.91	1904.28
137.6	1873.01	2195.17	1912.34
138.4	1868.47	2189.85	1907.71
139.2	1886.74	2211.26	1926.36
140	1870.12	2191.78	1909.39
140.8	1904.16	2231.68	1944.15
141.6	1879.13	2202.34	1918.59
142.4	1888.75	2213.61	1928.41
143.2	1887.28	2211.89	1926.91
144	1901.81	2228.92	1941.75
144.8	1898.38	2224.9	1938.25
145.6	1902.62	2229.87	1942.57
146.4	1892.71	2218.26	1932.46
147.2	1926.97	2258.41	1967.43
148	1904.99	2232.65	1945
148.8	1927.34	2258.84	1967.81
149.6	1928.09	2259.72	1968.58
150.4	1929.91	2261.85	1970.44
151.2	1942.2	2276.26	1982.99
152	1919.96	2250.2	1960.28
152.8	1942.99	2277.19	1983.8
153.6	1940.92	2274.75	1981.68
154.4	1954.2	2290.33	1995.24
155.2	1946.92	2281.79	1987.81
156	1948.43	2283.56	1989.35
156.8	1960.36	2297.54	2001.53
157.6	1968.26	2306.8	2009.59
158.4	1966.08	2304.25	2007.37
159.2	1968.53	2307.12	2009.87
160	1963.11	2300.77	2004.34
160.8	1988.53	2330.56	2030.29
161.6	1979.38	2319.84	2020.95
162.4	1982.62	2323.63	2024.25
163.2	2002.05	2346.4	2044.09
164	1995.24	2338.42	2037.14
164.8	1996.37	2339.75	2038.3
165.6	1997.75	2341.37	2039.71
166.4	1981.13	2321.88	2022.73
167.2	2008.45	2353.91	2050.63
168	2010.7	2356.54	2052.92
168.8	2030.72	2380	2073.37
169.6	2007.82	2353.16	2049.98
170.4	2036.69	2387.01	2079.46
171.2	2007.75	2353.08	2049.91
172	2037.24	2387.64	2080.02
172.8	2040.09	2390.98	2082.93
173.6	2034.65	2384.61	2077.38
174.4	2037.87	2388.38	2080.67
175.2	2039.82	2390.67	2082.66
176	2049.72	2402.27	2092.76
176.8	2052.85	2405.94	2095.96
177.6	2054.82	2408.24	2097.97
178.4	2052.05	2405	2095.14
179.2	2055.77	2409.36	2098.94
180	2076.22	2433.33	2119.82
180.8	2068.53	2424.31	2111.97
181.6	2054.84	2408.28	2098
182.4	2077.69	2435.06	2121.32
183.2	2066.85	2422.34	2110.25
184	2080.97	2438.9	2124.67
184.8	2086.39	2445.25	2130.2
185.6	2094.56	2454.82	2138.54
186.4	2089.01	2448.32	2132.88
187.2	2104.45	2466.41	2148.64
188	2100.15	2461.37	2144.25
188.8	2098.19	2459.07	2142.25
189.6	2093.53	2453.62	2137.5
190.4	2107.02	2469.43	2151.27
191.2	2115.99	2479.94	2160.43
192	2105.99	2468.22	2150.21
192.8	2110.32	2473.3	2154.64
193.6	2120.24	2484.93	2164.77
194.4	2109.06	2471.82	2153.35
195.2	2128.16	2494.2	2172.85
196	2112.65	2476.03	2157.02
196.8	2113.17	2476.64	2157.55
197.6	2132.2	2498.93	2176.97
198.4	2108.33	2470.96	2152.6
199.2	2142.99	2511.58	2187.99
200	2129.84	2496.17	2174.57
200.8	2126.33	2492.06	2170.98
201.6	2127.28	2493.17	2171.95
202.4	2162.92	2534.95	2208.34
203.2	2157.79	2528.93	2203.1
204	2150.28	2520.13	2195.44
204.8	2162.93	2534.95	2208.35
205.6	2154.44	2525.01	2199.69
206.4	2158.57	2529.85	2203.9
207.2	2145.85	2514.93	2190.91
208	2155.83	2526.64	2201.1
208.8	2165.36	2537.81	2210.84
209.6	2171.11	2544.54	2216.7
210.4	2169.43	2542.58	2214.99
211.2	2169.78	2542.99	2215.35
212	2182.42	2557.8	2228.25
212.8	2180.08	2555.05	2225.86
213.6	2180.92	2556.04	2226.72
214.4	2177.16	2551.63	2222.88
215.2	2172.75	2546.46	2218.38
216	2196.51	2574.32	2242.64
216.8	2188.58	2565.02	2234.54
217.6	2198.79	2576.99	2244.97
218.4	2210.18	2590.33	2256.59
219.2	2193.87	2571.21	2239.94
220	2214.89	2595.85	2261.4
220.8	2207.07	2586.68	2253.42
221.6	2213.48	2594.2	2259.96
222.4	2223.83	2606.33	2270.53
223.2	2229.5	2612.98	2276.32
224	2218.39	2599.96	2264.98
224.8	2218.2	2599.73	2264.79
225.6	2218.15	2599.67	2264.73
226.4	2225.19	2607.93	2271.92
227.2	2232.17	2616.11	2279.05
228	2218.48	2600.06	2265.07
228.8	2252.45	2639.87	2299.75
229.6	2252.84	2640.33	2300.15
230.4	2266.05	2655.82	2313.64
231.2	2244.82	2630.92	2291.96
232	2248.28	2634.99	2295.49
232.8	2265.98	2655.73	2313.57
233.6	2256.26	2644.34	2303.65
234.4	2256.25	2644.33	2303.63
235.2	2266.75	2656.63	2314.35
236	2267.12	2657.07	2314.73
236.8	2269.2	2659.5	2316.85
237.6	2271.92	2662.69	2319.63
238.4	2286.97	2680.33	2335
239.2	2263.63	2652.97	2311.16
240	2288.36	2681.95	2336.41
240.8	2286.82	2680.15	2334.84
241.6	2291.93	2686.14	2340.06
242.4	2297.5	2692.67	2345.75
243.2	2304.33	2700.67	2352.72
244	2303.98	2700.27	2352.37
244.8	2297.97	2693.23	2346.23
245.6	2299.55	2695.07	2347.84
246.4	2308.29	2705.31	2356.76
247.2	2306.08	2702.72	2354.51
248	2314.32	2712.38	2362.92
248.8	2312.13	2709.81	2360.68
249.6	2306.33	2703.02	2354.76
250.4	2309.34	2706.54	2357.83
251.2	2326.62	2726.8	2375.48
252	2316.09	2714.46	2364.73
252.8	2318.32	2717.07	2367
253.6	2314.85	2713	2363.46
254.4	2330.48	2731.32	2379.42
255.2	2329.22	2729.85	2378.14
256	2346.17	2749.71	2395.44
256.8	2326.11	2726.2	2374.96
257.6	2341.07	2743.74	2390.24
258.4	2345.06	2748.41	2394.31
259.2	2350.44	2754.72	2399.8
260	2345.94	2749.44	2395.2
260.8	2342.72	2745.66	2391.91
261.6	2354.94	2759.98	2404.39
262.4	2366.37	2773.39	2416.07
263.2	2364.16	2770.79	2413.8
264	2361.05	2767.15	2410.63
264.8	2364.76	2771.5	2414.42
265.6	2366.53	2773.58	2416.23
266.4	2367	2774.13	2416.71
267.2	2371.94	2779.92	2421.75
268	2395.09	2807.05	2445.39
268.8	2366.17	2773.16	2415.86
269.6	2377.08	2785.93	2426.99
270.4	2386.34	2796.79	2436.45
271.2	2394.22	2806.02	2444.5
272	2401.3	2814.33	2451.73
272.8	2398.18	2810.66	2448.54
273.6	2409.2	2823.58	2459.79
274.4	2387.23	2797.83	2437.36
275.2	2399.26	2811.94	2449.65
276	2401.76	2814.87	2452.2
276.8	2413.12	2828.17	2463.79
277.6	2410.06	2824.59	2460.67
278.4	2413.18	2828.25	2463.86
279.2	2405.06	2818.73	2455.57
280	2422.21	2838.83	2473.08
280.8	2415.04	2830.43	2465.76
281.6	2420.12	2836.39	2470.95
282.4	2435.67	2854.61	2486.82
283.2	2426.08	2843.36	2477.03
284	2432.76	2851.19	2483.84
284.8	2433.25	2851.77	2484.35
285.6	2429.69	2847.6	2480.71
286.4	2440.05	2859.74	2491.29
287.2	2436.62	2855.72	2487.79
288	2458.48	2881.34	2510.11
288.8	2462.13	2885.62	2513.84
289.6	2471.35	2896.43	2523.25
290.4	2457.8	2880.54	2509.41
291.2	2457.47	2880.15	2509.07
292	2457.38	2880.05	2508.98
292.8	2461.06	2884.37	2512.75
293.6	2465.77	2889.88	2517.55
294.4	2468.16	2892.68	2519.99
295.2	2466.4	2890.62	2518.19
296	2487.77	2915.67	2540.01
296.8	2472.87	2898.21	2524.8
297.6	2475.77	2901.6	2527.76
298.4	2483.31	2910.44	2535.46
299.2	2490.03	2918.32	2542.33
300	2483.52	2910.69	2535.68
300.8	2506.45	2937.56	2559.08
301.6	2500.18	2930.21	2552.68
302.4	2498.36	2928.07	2550.82
303.2	2514.31	2946.77	2567.11
304	2504.39	2935.14	2556.98
304.8	2494.33	2923.36	2546.72
305.6	2526.08	2960.57	2579.13
306.4	2498.5	2928.24	2550.97
307.2	2508.12	2939.51	2560.79
308	2521.55	2955.26	2574.51
308.8	2516.54	2949.38	2569.39
309.6	2524.36	2958.55	2577.37
310.4	2510.79	2942.65	2563.52
311.2	2521.15	2954.79	2574.1
312	2515.81	2948.53	2568.64
312.8	2510.84	2942.7	2563.57
313.6	2533.84	2969.66	2587.05
314.4	2513.57	2945.91	2566.36
315.2	2526.27	2960.79	2579.32
316	2520.59	2954.13	2573.52
316.8	2534.07	2969.93	2587.28
317.6	2551.33	2990.16	2604.91
318.4	2542.03	2979.26	2595.41
319.2	2551.04	2989.82	2604.62
320	2534.47	2970.4	2587.69
320.8	2549.14	2987.6	2602.68
321.6	2554.31	2993.66	2607.95
322.4	2547.95	2986.19	2601.45
323.2	2557.99	2997.96	2611.7
324	2559.99	3000.3	2613.75
324.8	2556.69	2996.44	2610.38
325.6	2556.81	2996.58	2610.5
326.4	2561.05	3001.55	2614.83
327.2	2566.22	3007.61	2620.11
328	2559.31	2999.51	2613.06
328.8	2587.41	3032.44	2641.74
329.6	2566.38	3007.79	2620.27
330.4	2558.1	2998.09	2611.82
331.2	2576.35	3019.49	2630.46
332	2576.48	3019.63	2630.59
332.8	2581.43	3025.44	2635.64
333.6	2567	3008.53	2620.91
334.4	2586.6	3031.5	2640.92
335.2	2562.23	3002.93	2616.04
336	2581.85	3025.93	2636.07
336.8	2589.35	3034.72	2643.73
337.6	2585.84	3030.6	2640.14
338.4	2588.31	3033.5	2642.67
339.2	2594.58	3040.85	2649.06
340	2581.61	3025.65	2635.83
340.8	2592.67	3038.61	2647.12
341.6	2611.83	3061.07	2666.68
342.4	2620.05	3070.7	2675.07
343.2	2602.73	3050.39	2657.38
344	2614.01	3063.62	2668.9
344.8	2604.82	3052.85	2659.52
345.6	2615.64	3065.52	2670.56
346.4	2613.41	3062.92	2668.29
347.2	2615.6	3065.48	2670.52
348	2631.28	3083.86	2686.54
348.8	2626.47	3078.23	2681.63
349.6	2619.65	3070.23	2674.66
350.4	2628.57	3080.69	2683.77
351.2	2622.93	3074.08	2678.02
352	2631.53	3084.15	2686.79
352.8	2646.72	3101.96	2702.3
353.6	2650.12	3105.95	2705.78
354.4	2638.03	3091.77	2693.43
355.2	2640.88	3095.12	2696.34
356	2664.1	3122.32	2720.05
356.8	2644.51	3099.36	2700.04
357.6	2642.56	3097.08	2698.05
358.4	2652.81	3109.1	2708.52
359.2	2654.08	3110.59	2709.82
360	2666.59	3125.24	2722.59
360.8	2670.36	3129.66	2726.43
361.6	2652.45	3108.67	2708.15
362.4	2665.26	3123.68	2721.23
363.2	2678.67	3139.4	2734.92
364	2663.81	3121.99	2719.75
364.8	2671.76	3131.3	2727.86
365.6	2672.63	3132.33	2728.76
366.4	2664.87	3123.23	2720.84
367.2	2683.39	3144.93	2739.74
368	2670.87	3130.26	2726.96
368.8	2685.31	3147.18	2741.7
369.6	2692.53	3155.64	2749.07
370.4	2678.4	3139.09	2734.65
371.2	2681.74	3143	2738.05
372	2684.35	3146.06	2740.72
372.8	2715.53	3182.61	2772.56
373.6	2681.22	3142.4	2737.53
374.4	2687.64	3149.91	2744.08
375.2	2697.41	3161.36	2754.06
376	2706.55	3172.07	2763.38
376.8	2692.62	3155.75	2749.17
377.6	2698.38	3162.5	2755.05
378.4	2691.96	3154.98	2748.49
379.2	2686.48	3148.56	2742.9
380	2708.83	3174.75	2765.72
380.8	2712.46	3179	2769.42
381.6	2728.37	3197.65	2785.67
382.4	2718.25	3185.79	2775.33
383.2	2720.37	3188.27	2777.49
384	2732.58	3202.58	2789.96
384.8	2720.23	3188.11	2777.35
385.6	2722.46	3190.72	2779.63
386.4	2724.46	3193.07	2781.67
387.2	2722.94	3191.29	2780.12
388	2724.58	3193.21	2781.8
388.8	2715.85	3182.98	2772.88
389.6	2718.09	3185.6	2775.17
390.4	2727.92	3197.12	2785.2
391.2	2746.7	3219.13	2804.38
392	2724.74	3193.39	2781.95
392.8	2744.96	3217.1	2802.61
393.6	2735.18	3205.63	2792.62
394.4	2739.41	3210.59	2796.94
395.2	2734.7	3205.07	2792.13
396	2735.97	3206.56	2793.43
396.8	2744.62	3216.69	2802.26
397.6	2753.62	3227.24	2811.45
398.4	2753.23	3226.78	2811.04
399.2	2751.52	3224.78	2809.3
400	2764.25	3239.7	2822.3

## Sheet: Fig4d
Measured light output power versus temperature of the bare LED, c-PI on LED, and metamaterial on LED.
Temperature/°C	Light output power/mW	X Error bar
Solar off	Bare LED chip set
40.8	2528.69	0.46408
Solar off	CPI on LED
41.6	2554.95	0.48477
Solar off	Meta on LED (SAP 4wt %)
37.8	3006.75	0.49401
Solar on	Bare LED chip set
64.2	2407.77	0.95439
Solar on	CPI on LED
64.8	2444.92	0.89291
Solar on	Meta on LED (SAP 4wt %)
57.5	2908.17	0.88291

## Sheet: Fig4f
The temperatures of bare flexible display and metamaterial on flexible display are f measured under illumination condition.
Time/min	Temperature/°C	Temperature/°C	Temperature/°C
	Bare Flexible Display	Metamaterial on Flexible Display	Ambient
0	39.1143	32.0143	22.768
0.0056	39.228	32.128	22.9136
0.0113	39.3855	32.2855	22.8423
0.0169	39.5217	32.4217	22.8479
0.0226	39.6716	32.5716	22.8047
0.0282	39.8019	32.7019	22.6317
0.0338	39.9548	32.8548	22.5535
0.0395	40.1135	33.0135	22.5349
0.0451	40.2343	33.1343	22.5134
0.0508	40.3743	33.2743	22.4349
0.0564	40.5293	33.4293	22.3857
0.062	40.6831	33.5831	22.3489
0.0677	40.8436	33.7437	22.2702
0.0733	40.9618	33.8618	22.1921
0.0789	41.0964	33.9964	22.1547
0.0846	41.2603	34.1603	22.1487
0.0902	41.3954	34.2954	22.1174
0.0959	41.5461	34.4461	22.0864
0.1015	41.6709	34.5709	22.0533
0.1071	41.813	34.713	22.0591
0.1128	41.9628	34.8628	21.9788
0.1184	42.0937	34.9937	22.0084
0.1241	42.2392	35.1392	22.0327
0.1297	42.3696	35.2696	22.0341
0.1353	42.5006	35.4006	22.067
0.141	42.6518	35.5518	22.0587
0.1466	42.7944	35.6944	22.1073
0.1523	42.916	35.816	22.1466
0.1579	43.0046	35.9046	22.1664
0.1635	43.1576	36.0576	22.1928
0.1692	43.2822	36.1822	22.222
0.1748	43.3925	36.2925	22.2315
0.1805	43.537	36.437	22.2326
0.1861	43.6609	36.5609	22.2639
0.1917	43.7845	36.6845	22.2792
0.1974	43.9004	36.8004	22.3164
0.203	44.0051	36.9051	22.351
0.2086	44.121	37.021	22.3994
0.2143	44.2315	37.1315	22.4396
0.2199	44.3708	37.2708	22.4677
0.2256	44.4794	37.3794	22.4498
0.2312	44.5936	37.4936	22.4636
0.2368	44.7075	37.6075	22.4992
0.2425	44.8416	37.7416	22.5985
0.2481	44.961	37.861	22.6861
0.2538	45.0453	37.9453	22.7297
0.2594	45.1489	38.0489	22.8206
0.265	45.2615	38.1615	22.88
0.2707	45.3845	38.2846	22.9095
0.2763	45.4859	38.3859	22.9252
0.282	45.6065	38.5065	22.8753
0.2876	45.699	38.599	22.8365
0.2932	45.815	38.715	22.7402
0.2989	45.9417	38.8417	22.6035
0.3045	46.0102	38.9102	22.5086
0.3102	46.1315	39.0315	22.4174
0.3158	46.223	39.123	22.3297
0.3214	46.3471	39.2471	22.2389
0.3271	46.4192	39.3192	22.2173
0.3327	46.5218	39.4218	22.224
0.3383	46.6001	39.5001	22.1847
0.344	46.7026	39.6026	22.1992
0.3496	46.7981	39.6981	22.179
0.3553	46.9038	39.8038	22.1842
0.3609	46.993	39.893	22.2394
0.3665	47.0993	39.9993	22.2547
0.3722	47.1918	40.0918	22.2516
0.3778	47.2698	40.1698	22.2418
0.3835	47.364	40.264	22.2593
0.3891	47.4649	40.3649	22.2712
0.3947	47.5394	40.4394	22.276
0.4004	47.6543	40.5543	22.2985
0.406	47.7091	40.6091	22.286
0.4117	47.796	40.696	22.2858
0.4173	47.8823	40.7823	22.2709
0.4229	47.9589	40.8589	22.2728
0.4286	48.0536	40.9537	22.2792
0.4342	48.1321	41.0321	22.2621
0.4398	48.2212	41.1212	22.2483
0.4455	48.3037	41.2037	22.2287
0.4511	48.4024	41.3024	22.2273
0.4568	48.4693	41.3693	22.1895
0.4624	48.5394	41.4394	22.213
0.468	48.6174	41.5174	22.2256
0.4737	48.7083	41.6083	22.226
0.4793	48.8005	41.7005	22.2518
0.485	48.881	41.781	22.2673
0.4906	48.9492	41.8492	22.3046
0.4962	49.0438	41.9438	22.3522
0.5019	49.1113	42.0113	22.3988
0.5075	49.1966	42.0966	22.417
0.5132	49.2638	42.1638	22.4279
0.5188	49.3506	42.2506	22.4229
0.5244	49.4271	42.3271	22.4245
0.5301	49.5095	42.4094	22.4252
0.5357	49.5952	42.4952	22.4118
0.5414	49.6652	42.5652	22.3748
0.547	49.7256	42.6256	22.3588
0.5526	49.8011	42.7011	22.3335
0.5583	49.897	42.797	22.3339
0.5639	49.9422	42.8422	22.2953
0.5695	50.0272	42.9272	22.3012
0.5752	50.105	43.005	22.2597
0.5808	50.1788	43.0788	22.2439
0.5865	50.2666	43.1666	22.2651
0.5921	50.3309	43.2309	22.2415
0.5977	50.4126	43.3126	22.2683
0.6034	50.4787	43.3787	22.3151
0.609	50.5321	43.4321	22.3363
0.6147	50.6069	43.507	22.3857
0.6203	50.6517	43.5517	22.4149
0.6259	50.7272	43.6272	22.4548
0.6316	50.7997	43.6997	22.4866
0.6372	50.8474	43.7474	22.514
0.6429	50.9224	43.8224	22.51
0.6485	50.9763	43.8763	22.5051
0.6541	51.053	43.953	22.5089
0.6598	51.1108	44.0108	22.495
0.6654	51.1754	44.0754	22.4768
0.6711	51.2219	44.1219	22.4491
0.6767	51.2605	44.1605	22.4387
0.6823	51.3364	44.2364	22.4421
0.688	51.3837	44.2837	22.4456
0.6936	51.4651	44.3651	22.441
0.6992	51.5007	44.4007	22.4566
0.7049	51.5365	44.4365	22.4919
0.7105	51.5899	44.4899	22.5883
0.7162	51.6522	44.5522	22.6621
0.7218	51.7196	44.6196	22.7025
0.7274	51.7697	44.6697	22.7455
0.7331	51.8247	44.7247	22.7567
0.7387	51.8778	44.7778	22.7752
0.7444	51.9346	44.8346	22.8065
0.75	51.9793	44.8793	22.8452
0.7556	52.0266	44.9266	22.8554
0.7613	52.0852	44.9852	22.8864
0.7669	52.1397	45.0397	22.863
0.7726	52.1892	45.0892	22.8508
0.7782	52.2503	45.1503	22.8252
0.7838	52.297	45.197	22.7781
0.7895	52.345	45.245	22.7818
0.7951	52.3887	45.2887	22.7803
0.8008	52.4617	45.3617	22.8043
0.8064	52.4968	45.3968	22.8582
0.812	52.5472	45.4472	22.937
0.8177	52.5889	45.4889	23.0734
0.8233	52.6404	45.5404	23.1975
0.8289	52.6825	45.5825	23.1826
0.8346	52.7405	45.6405	23.19
0.8402	52.7691	45.6691	23.1787
0.8459	52.8131	45.7131	23.1661
0.8515	52.8466	45.7466	23.1539
0.8571	52.926	45.826	23.188
0.8628	52.9612	45.8612	23.1931
0.8684	52.974	45.874	23.1821
0.8741	53.0495	45.9495	23.1627
0.8797	53.0634	45.9634	23.141
0.8853	53.1115	46.0115	23.0939
0.891	53.1466	46.0466	23.0439
0.8966	53.2048	46.1048	23.0038
0.9023	53.2323	46.1323	22.987
0.9079	53.2879	46.1879	22.9574
0.9135	53.3222	46.2222	22.9527
0.9192	53.3635	46.2635	22.9177
0.9248	53.4258	46.3258	22.9033
0.9305	53.444	46.3439	23.003
0.9361	53.4836	46.3836	23.077
0.9417	53.5233	46.4233	23.0827
0.9474	53.5684	46.4684	23.1319
0.953	53.5924	46.4924	23.1335
0.9586	53.6286	46.5286	23.0876
0.9643	53.6716	46.5716	22.9959
0.9699	53.6951	46.5951	22.8605
0.9756	53.7415	46.6415	22.7565
0.9812	53.7874	46.6874	22.7195
0.9868	53.8183	46.7183	22.6837
0.9925	53.8593	46.7593	22.7315
0.9981	53.9003	46.8003	22.7308
1.0038	53.9146	46.8146	22.739
1.0094	53.9711	46.8711	22.7485
1.015	53.9988	46.8988	22.7612
1.0207	54.0346	46.9346	22.7836
1.0263	54.0844	46.9844	22.8158
1.032	54.1412	47.0412	22.8192
1.0376	54.1699	47.0699	22.8694
1.0432	54.2236	47.1236	22.8898
1.0489	54.2591	47.1591	22.8833
1.0545	54.3138	47.2138	22.8874
1.0602	54.3425	47.2425	22.9041
1.0658	54.3894	47.2894	22.9001
1.0714	54.4139	47.3139	22.8698
1.0771	54.4591	47.3591	22.8311
1.0827	54.4841	47.3841	22.7992
1.0883	54.5143	47.4143	22.7637
1.094	54.5418	47.4418	22.7387
1.0996	54.613	47.513	22.6883
1.1053	54.6429	47.5429	22.7195
1.1109	54.704	47.604	22.6964
1.1165	54.7438	47.6438	22.7237
1.1222	54.7926	47.6926	22.724
1.1278	54.8632	47.7632	22.7151
1.1335	54.9006	47.8006	22.6994
1.1391	54.9465	47.8465	22.7233
1.1447	54.9924	47.8924	22.7129
1.1504	55.03	47.93	22.709
1.156	55.1098	48.0098	22.7048
1.1617	55.1653	48.0653	22.7157
1.1673	55.2065	48.1065	22.7212
1.1729	55.2415	48.1415	22.7202
1.1786	55.2798	48.1798	22.7189
1.1842	55.3437	48.2437	22.7066
1.1898	55.3959	48.2959	22.7031
1.1955	55.4248	48.3248	22.7024
1.2011	55.4794	48.3794	22.6803
1.2068	55.5145	48.4145	22.6835
1.2124	55.555	48.455	22.6573
1.218	55.6107	48.5107	22.6709
1.2237	55.6526	48.5526	22.695
1.2293	55.6951	48.5951	22.6932
1.235	55.7159	48.6159	22.6829
1.2406	55.7765	48.6765	22.724
1.2462	55.8214	48.7214	22.7829
1.2519	55.8424	48.7424	22.7937
1.2575	55.8781	48.7781	22.7956
1.2632	55.9226	48.8226	22.8069
1.2688	55.9598	48.8598	22.8306
1.2744	55.9888	48.8888	22.8485
1.2801	56.0223	48.9223	22.8171
1.2857	56.0658	48.9657	22.806
1.2914	56.0927	48.9927	22.825
1.297	56.1158	49.0158	22.7903
1.3026	56.1801	49.0801	22.7473
1.3083	56.2206	49.1206	22.7298
1.3139	56.2512	49.1512	22.687
1.3195	56.2924	49.1924	22.6915
1.3252	56.3389	49.2389	22.6672
1.3308	56.3737	49.2737	22.6689
1.3365	56.4203	49.3203	22.6976
1.3421	56.4564	49.3565	22.7787
1.3477	56.4826	49.3826	22.8974
1.3534	56.525	49.425	22.9357
1.359	56.555	49.455	22.9714
1.3647	56.6108	49.5108	22.9861
1.3703	56.6235	49.5235	23.0202
1.3759	56.6866	49.5866	23.0708
1.3816	56.7033	49.6033	23.0346
1.3872	56.7591	49.6591	23.0319
1.3929	56.7915	49.6915	23.02
1.3985	56.8119	49.7119	22.984
1.4041	56.8384	49.7384	22.9656
1.4098	56.877	49.777	22.9612
1.4154	56.9186	49.8186	22.968
1.4211	56.9488	49.8488	22.9286
1.4267	56.9864	49.8864	22.9194
1.4323	57.0121	49.9121	22.9106
1.438	57.044	49.944	22.9316
1.4436	57.0646	49.9646	22.9235
1.4492	57.1163	50.0163	22.9094
1.4549	57.1228	50.0228	22.9233
1.4605	57.1441	50.0441	22.9136
1.4662	57.1836	50.0836	22.91
1.4718	57.2137	50.1138	22.8838
1.4774	57.2351	50.1351	22.8767
1.4831	57.2703	50.1703	22.8358
1.4887	57.2864	50.1864	22.7902
1.4944	57.3306	50.2306	22.7745
1.5	57.353	50.253	22.7435
1.5056	57.3773	50.2773	22.7102
1.5113	57.3989	50.2989	22.6914
1.5169	57.4469	50.3469	22.6989
1.5226	57.466	50.366	22.6621
1.5282	57.5031	50.4031	22.6637
1.5338	57.5325	50.4325	22.6516
1.5395	57.5695	50.4695	22.642
1.5451	57.5869	50.4869	22.6441
1.5508	57.6248	50.5248	22.6389
1.5564	57.6329	50.5329	22.6474
1.562	57.6751	50.5751	22.6476
1.5677	57.7092	50.6092	22.6608
1.5733	57.7111	50.6111	22.6626
1.5789	57.7449	50.6449	22.6643
1.5846	57.7688	50.6688	22.651
1.5902	57.8013	50.7013	22.6447
1.5959	57.8161	50.7161	22.67
1.6015	57.8326	50.7326	22.7244
1.6071	57.8706	50.7706	22.7122
1.6128	57.8925	50.7925	22.7261
1.6184	57.9089	50.8088	22.7343
1.6241	57.9676	50.8676	22.7494
1.6297	57.966	50.866	22.7402
1.6353	58.0044	50.9044	22.7154
1.641	58.0094	50.9094	22.7167
1.6466	58.0477	50.9477	22.6922
1.6523	58.0618	50.9618	22.6547
1.6579	58.0836	50.9836	22.6511
1.6635	58.1041	51.0041	22.6445
1.6692	58.1291	51.0291	22.6017
1.6748	58.1632	51.0632	22.5766
1.6805	58.1781	51.0781	22.5909
1.6861	58.1847	51.0847	22.5676
1.6917	58.2127	51.1127	22.5704
1.6974	58.2334	51.1334	22.5817
1.703	58.2348	51.1348	22.568
1.7086	58.279	51.179	22.5873
1.7143	58.2968	51.1968	22.6128
1.7199	58.3009	51.2009	22.6801
1.7256	58.3241	51.2241	22.7912
1.7312	58.3568	51.2568	22.8678
1.7368	58.3941	51.294	22.9519
1.7425	58.4014	51.3014	23.0481
1.7481	58.4293	51.3293	23.1465
1.7538	58.449	51.349	23.2196
1.7594	58.4545	51.3546	23.3057
1.765	58.4881	51.3881	23.3614
1.7707	58.496	51.396	23.4321
1.7763	58.5095	51.4095	23.4383
1.782	58.5434	51.4434	23.4293
1.7876	58.5634	51.4634	23.4005
1.7932	58.5863	51.4863	23.3421
1.7989	58.6095	51.5095	23.2604
1.8045	58.6354	51.5354	23.1839
1.8102	58.6437	51.5437	23.1053
1.8158	58.6848	51.5848	23.0296
1.8214	58.692	51.592	22.9938
1.8271	58.7167	51.6168	22.9297
1.8327	58.73	51.63	22.9043
1.8383	58.7285	51.6285	22.8794
1.844	58.7563	51.6563	22.8249
1.8496	58.7666	51.6666	22.7703
1.8553	58.811	51.711	22.7563
1.8609	58.8285	51.7285	22.7281
1.8665	58.8583	51.7583	22.6727
1.8722	58.8709	51.7709	22.6227
1.8778	58.8884	51.7884	22.6241
1.8835	58.9051	51.8051	22.6081
1.8891	58.9222	51.8222	22.5967
1.8947	58.9299	51.8299	22.5679
1.9004	58.9483	51.8483	22.5693
1.906	58.964	51.864	22.5379
1.9117	58.964	51.864	22.536
1.9173	58.9905	51.8905	22.5013
1.9229	59.0168	51.9168	22.5265
1.9286	59.0344	51.9344	22.5418
1.9342	59.0627	51.9627	22.6401
1.9398	59.0745	51.9745	22.7427
1.9455	59.0935	51.9935	22.8235
1.9511	59.1055	52.0055	22.9357
1.9568	59.1328	52.0329	23.0052
1.9624	59.1524	52.0524	23.0053
1.968	59.1852	52.0852	22.9968
1.9737	59.179	52.079	22.993
1.9793	59.1882	52.0881	22.9799
1.985	59.2108	52.1108	22.9489
1.9906	59.2354	52.1354	22.9084
1.9962	59.2447	52.1447	22.887
2.0019	59.2491	52.1491	22.855
2.0075	59.2682	52.1682	22.8194
2.0132	59.2755	52.1755	22.8059
2.0188	59.2794	52.1794	22.7891
2.0244	59.3141	52.2141	22.7721
2.0301	59.3253	52.2253	22.7903
2.0357	59.3395	52.2395	22.759
2.0414	59.367	52.267	22.7593
2.047	59.3667	52.2667	22.7432
2.0526	59.381	52.281	22.7346
2.0583	59.3928	52.2928	22.6942
2.0639	59.4166	52.3166	22.6585
2.0695	59.4244	52.3244	22.6341
2.0752	59.4513	52.3513	22.6243
2.0808	59.4473	52.3473	22.63
2.0865	59.4845	52.3845	22.6279
2.0921	59.4912	52.3912	22.5999
2.0977	59.4987	52.3987	22.5961
2.1034	59.5294	52.4294	22.5605
2.109	59.5253	52.4253	22.5445
2.1147	59.5492	52.4492	22.5227
2.1203	59.565	52.465	22.5131
2.1259	59.5823	52.4823	22.4917
2.1316	59.6013	52.5013	22.497
2.1372	59.6053	52.5053	22.481
2.1429	59.6242	52.5242	22.4947
2.1485	59.6545	52.5545	22.5467
2.1541	59.6536	52.5536	22.5817
2.1598	59.6813	52.5813	22.6667
2.1654	59.6939	52.5939	22.6869
2.1711	59.7063	52.6063	22.6434
2.1767	59.7444	52.6444	22.6627
2.1823	59.7456	52.6456	22.6845
2.188	59.7578	52.6579	22.7365
2.1936	59.7827	52.6827	22.7497
2.1992	59.7824	52.6824	22.7847
2.2049	59.796	52.696	22.8062
2.2105	59.7989	52.6989	22.8523
2.2162	59.8403	52.7403	22.8479
2.2218	59.846	52.746	22.852
2.2274	59.8592	52.7592	22.8662
2.2331	59.8828	52.7828	22.8483
2.2387	59.894	52.794	22.8451
2.2444	59.8999	52.7999	22.838
2.25	59.9013	52.8013	22.831
2.2556	59.9256	52.8256	22.7999
2.2613	59.9406	52.8406	22.7642
2.2669	59.9542	52.8542	22.8049
2.2726	59.9817	52.8817	22.9099
2.2782	59.9903	52.8903	22.9963
2.2838	60.0274	52.9274	23.0496
2.2895	60.0172	52.9172	23.0738
2.2951	60.0452	52.9452	23.0657
2.3008	60.0612	52.9612	23.0439
2.3064	60.0699	52.9699	23.0203
2.312	60.0804	52.9804	23.0455
2.3177	60.0835	52.9835	23.0519
2.3233	60.1071	53.0071	23.0137
2.3289	60.1021	53.0021	23.0055
2.3346	60.1287	53.0287	22.9863
2.3402	60.1532	53.0532	22.9717
2.3459	60.1421	53.0421	22.939
2.3515	60.1782	53.0782	22.9228
2.3571	60.1744	53.0744	22.918
2.3628	60.1906	53.0906	22.8918
2.3684	60.2001	53.1001	22.9155
2.3741	60.1985	53.0985	22.9189
2.3797	60.2065	53.1065	22.8844
2.3853	60.2435	53.1435	22.8766
2.391	60.2424	53.1424	22.7918
2.3966	60.2595	53.1595	22.7041
2.4023	60.2778	53.1778	22.5972
2.4079	60.2871	53.1871	22.5234
2.4135	60.2952	53.1952	22.4995
2.4192	60.3125	53.2125	22.4753
2.4248	60.3343	53.2343	22.4802
2.4305	60.3216	53.2216	22.4667
2.4361	60.3378	53.2378	22.4695
2.4417	60.371	53.271	22.4709
2.4474	60.3669	53.2669	22.4682
2.453	60.4026	53.3026	22.5166
2.4586	60.3799	53.2799	22.5521
2.4643	60.3911	53.2911	22.5888
2.4699	60.3948	53.2948	22.5713
2.4756	60.4328	53.3328	22.5706
2.4812	60.4382	53.3382	22.4979
2.4868	60.4441	53.3441	22.4125
2.4925	60.4246	53.3246	22.4264
2.4981	60.4627	53.3627	22.4103
2.5038	60.4551	53.3551	22.4696
2.5094	60.4631	53.3631	22.4746
2.515	60.4883	53.3882	22.502
2.5207	60.4577	53.3577	22.5425
2.5263	60.4933	53.3933	22.601
2.532	60.5003	53.4003	22.6247
2.5376	60.5195	53.4195	22.6873
2.5432	60.5136	53.4136	22.7424
2.5489	60.5388	53.4389	22.7925
2.5545	60.5653	53.4653	22.7816
2.5602	60.5535	53.4535	22.8166
2.5658	60.5767	53.4768	22.7919
2.5714	60.5916	53.4916	22.8487
2.5771	60.613	53.513	22.89
2.5827	60.6044	53.5044	22.8983
2.5883	60.6331	53.5331	22.8851
2.594	60.6456	53.5456	22.8595
2.5996	60.647	53.547	22.87
2.6053	60.6593	53.5593	22.8459
2.6109	60.6734	53.5734	22.8613
2.6165	60.6615	53.5615	22.8668
2.6222	60.6527	53.5527	22.8795
2.6278	60.6469	53.5469	22.8649
2.6335	60.6595	53.5595	22.8606
2.6391	60.6625	53.5625	22.8721
2.6447	60.6544	53.5544	22.8611
2.6504	60.6779	53.5779	22.8856
2.656	60.7126	53.6126	22.8575
2.6617	60.7115	53.6115	22.8395
2.6673	60.7291	53.6291	22.8331
2.6729	60.7574	53.6574	22.8082
2.6786	60.7514	53.6514	22.798
2.6842	60.7828	53.6828	22.7739
2.6898	60.7758	53.6758	22.7855
2.6955	60.7947	53.6947	22.7682
2.7011	60.7938	53.6938	22.7742
2.7068	60.8043	53.7043	22.7567
2.7124	60.8246	53.7246	22.7739
2.718	60.8252	53.7252	22.7599
2.7237	60.8234	53.7234	22.747
2.7293	60.8352	53.7352	22.7616
2.735	60.8633	53.7633	22.7608
2.7406	60.8455	53.7455	22.7735
2.7462	60.8353	53.7353	22.7918
2.7519	60.8593	53.7593	22.7812
2.7575	60.8825	53.7825	22.7851
2.7632	60.879	53.779	22.7631
2.7688	60.8919	53.7919	22.7752
2.7744	60.8955	53.7955	22.7872
2.7801	60.8987	53.7987	22.7808
2.7857	60.9175	53.8175	22.7854
2.7914	60.9145	53.8145	22.7886
2.797	60.9368	53.8368	22.802
2.8026	60.9433	53.8433	22.8557
2.8083	60.9647	53.8647	22.8597
2.8139	60.9648	53.8648	22.9068
2.8195	60.9569	53.8569	22.902
2.8252	60.9713	53.8713	22.8919
2.8308	60.98	53.88	22.9016
2.8365	61.0027	53.9027	22.8595
2.8421	60.9979	53.8979	22.8598
2.8477	61.0254	53.9254	22.8763
2.8534	61.014	53.914	22.8635
2.859	60.9998	53.8998	22.8364
2.8647	61.0204	53.9203	22.8352
2.8703	61.0499	53.9499	22.8456
2.8759	61.0507	53.9507	22.8287
2.8816	61.0589	53.9589	22.8259
2.8872	61.0789	53.9789	22.8367
2.8929	61.0835	53.9835	22.8512
2.8985	61.091	53.991	22.83
2.9041	61.1175	54.0175	22.8322
2.9098	61.1042	54.0042	22.8432
2.9154	61.1228	54.0228	22.806
2.9211	61.1231	54.0231	22.8329
2.9267	61.1289	54.0289	22.8256
2.9323	61.1152	54.0152	22.8111
2.938	61.1482	54.0482	22.7919
2.9436	61.1408	54.0408	22.8066
2.9492	61.1189	54.0189	22.8167
2.9549	61.1361	54.0361	22.8684
2.9605	61.1454	54.0455	22.9176
2.9662	61.1389	54.0389	22.9762
2.9718	61.1515	54.0515	22.9988
2.9774	61.1602	54.0603	23.0378
2.9831	61.1427	54.0427	23.0325
2.9887	61.1566	54.0566	23.025
2.9944	61.1811	54.0811	23.0341
3	61.1878	54.0878	22.9758
3.0056	61.2044	54.1044	22.9627
3.0113	61.23	54.13	22.9329
3.0169	61.2266	54.1266	22.9083
3.0226	61.2558	54.1558	22.8799
3.0282	61.2384	54.1384	22.8769
3.0338	61.2577	54.1577	22.833
3.0395	61.2868	54.1868	22.828
3.0451	61.2825	54.1825	22.8295
3.0508	61.3079	54.2079	22.8247
3.0564	61.2958	54.1958	22.8225
3.062	61.32	54.22	22.7934
3.0677	61.3138	54.2138	22.8297
3.0733	61.3351	54.2351	22.8251
3.0789	61.3471	54.2471	22.8257
3.0846	61.3513	54.2513	22.8146
3.0902	61.3582	54.2582	22.8027
3.0959	61.3768	54.2768	22.7854
3.1015	61.3776	54.2776	22.8109
3.1071	61.3694	54.2694	22.7967
3.1128	61.3687	54.2687	22.7965
3.1184	61.3865	54.2865	22.8067
3.1241	61.4025	54.3025	22.9501
3.1297	61.3945	54.2945	23.0243
3.1353	61.3999	54.2999	23.074
3.141	61.4043	54.3043	23.0947
3.1466	61.4098	54.3098	23.1344
3.1523	61.4138	54.3138	23.1349
3.1579	61.4357	54.3357	23.1552
3.1635	61.4271	54.3272	23.1129
3.1692	61.4438	54.3438	23.14
3.1748	61.4432	54.3432	23.1015
3.1805	61.4687	54.3687	23.0923
3.1861	61.4811	54.3811	23.0453
3.1917	61.4901	54.3901	23.0389
3.1974	61.4819	54.3819	23.0128
3.203	61.508	54.408	22.987
3.2086	61.4976	54.3976	22.983
3.2143	61.5192	54.4192	22.9623
3.2199	61.5147	54.4147	22.9696
3.2256	61.518	54.418	22.948
3.2312	61.5346	54.4346	22.9001
3.2368	61.548	54.448	22.9024
3.2425	61.5577	54.4577	22.8982
3.2481	61.5506	54.4506	22.8774
3.2538	61.5856	54.4856	22.8653
3.2594	61.5901	54.4901	22.848
3.265	61.5758	54.4758	22.8464
3.2707	61.5589	54.4589	22.8427
3.2763	61.5821	54.4821	22.8397
3.282	61.5618	54.4618	22.8393
3.2876	61.5786	54.4786	22.817
3.2932	61.5686	54.4686	22.802
3.2989	61.5825	54.4825	22.7722
3.3045	61.5882	54.4882	22.7719
3.3102	61.6189	54.5189	22.7848
3.3158	61.6074	54.5074	22.7599
3.3214	61.6281	54.5281	22.781
3.3271	61.627	54.527	22.7865
3.3327	61.6441	54.5441	22.7689
3.3383	61.661	54.561	22.7571
3.344	61.6666	54.5666	22.7197
3.3496	61.6704	54.5704	22.7016
3.3553	61.6785	54.5785	22.6435
3.3609	61.6819	54.5819	22.6141
3.3665	61.7189	54.6189	22.5991
3.3722	61.729	54.629	22.5768
3.3778	61.7264	54.6264	22.572
3.3835	61.6966	54.5966	22.5708
3.3891	61.711	54.611	22.5358
3.3947	61.7363	54.6363	22.5503
3.4004	61.7405	54.6405	22.5226
3.406	61.7072	54.6072	22.5011
3.4117	61.7322	54.6322	22.5066
3.4173	61.7301	54.6301	22.4714
3.4229	61.736	54.636	22.493
3.4286	61.7397	54.6397	22.4868
3.4342	61.7636	54.6636	22.4672
3.4398	61.7727	54.6727	22.467
3.4455	61.7882	54.6882	22.4329
3.4511	61.7858	54.6858	22.4374
3.4568	61.8085	54.7085	22.4404
3.4624	61.8297	54.7296	22.4774
3.468	61.8177	54.7177	22.4953
3.4737	61.8513	54.7512	22.4995
3.4793	61.8307	54.7307	22.6573
3.485	61.8348	54.7348	22.7441
3.4906	61.8384	54.7384	22.7479
3.4962	61.8422	54.7422	22.7538
3.5019	61.8654	54.7654	22.7506
3.5075	61.8798	54.7797	22.7275
3.5132	61.885	54.785	22.7404
3.5188	61.877	54.777	22.7216
3.5244	61.874	54.774	22.7077
3.5301	61.8865	54.7865	22.7434
3.5357	61.8716	54.7716	22.7419
3.5414	61.8628	54.7628	22.7229
3.547	61.8928	54.7928	22.7335
3.5526	61.9039	54.8039	22.7491
3.5583	61.8835	54.7835	22.7534
3.5639	61.8847	54.7847	22.7561
3.5695	61.9008	54.8008	22.7286
3.5752	61.9129	54.8129	22.71
3.5808	61.9328	54.8328	22.6759
3.5865	61.9319	54.8319	22.6851
3.5921	61.9512	54.8512	22.6697
3.5977	61.9565	54.8565	22.6941
3.6034	61.9795	54.8795	22.7603
3.609	61.9701	54.8701	22.7632
3.6147	61.9853	54.8853	22.7333
3.6203	61.9915	54.8914	22.7206
3.6259	62.0183	54.9183	22.6985
3.6316	62.0016	54.9016	22.7166
3.6372	62.0075	54.9075	22.6754
3.6429	62.0187	54.9187	22.6798
3.6485	62.0116	54.9116	22.6621
3.6541	62.0331	54.9331	22.6429
3.6598	62.0227	54.9227	22.6245
3.6654	62.0226	54.9226	22.6002
3.6711	62.0153	54.9153	22.571
3.6767	62.0318	54.9318	22.5432
3.6823	62.0613	54.9614	22.5295
3.688	62.0553	54.9553	22.4949
3.6936	62.0927	54.9927	22.4788
3.6992	62.0904	54.9904	22.4842
3.7049	62.0951	54.9951	22.4883
3.7105	62.1187	55.0187	22.5054
3.7162	62.1134	55.0134	22.519
3.7218	62.1122	55.0122	22.5294
3.7274	62.1374	55.0374	22.5373
3.7331	62.1178	55.0178	22.5851
3.7387	62.1439	55.0439	22.6096
3.7444	62.1226	55.0226	22.661
3.75	62.1045	55.0045	22.6822
3.7556	62.1465	55.0465	22.7355
3.7613	62.1392	55.0393	22.8268
3.7669	62.1563	55.0563	22.9134
3.7726	62.1605	55.0605	22.9877
3.7782	62.1517	55.0517	22.9835
3.7838	62.179	55.079	22.9601
3.7895	62.1771	55.077	22.9332
3.7951	62.1948	55.0948	22.9418
3.8008	62.2058	55.1058	22.9452
3.8064	62.2414	55.1414	22.9047
3.812	62.2303	55.1303	22.879
3.8177	62.2233	55.1233	22.8903
3.8233	62.2186	55.1186	22.8526
3.8289	62.2207	55.1207	22.7843
3.8346	62.2283	55.1283	22.7378
3.8402	62.2332	55.1332	22.6756
3.8459	62.261	55.161	22.6682
3.8515	62.2459	55.1459	22.6677
3.8571	62.2658	55.1658	22.5972
3.8628	62.2513	55.1513	22.5448
3.8684	62.2714	55.1714	22.5375
3.8741	62.2734	55.1734	22.5062
3.8797	62.2941	55.1941	22.5074
3.8853	62.2865	55.1865	22.4637
3.891	62.2922	55.1922	22.4629
3.8966	62.3068	55.2069	22.4814
3.9023	62.3199	55.2199	22.4681
3.9079	62.3226	55.2226	22.4792
3.9135	62.3332	55.2332	22.4952
3.9192	62.3144	55.2144	22.4822
3.9248	62.351	55.251	22.4674
3.9305	62.3351	55.2351	22.4281
3.9361	62.3301	55.2301	22.4203
3.9417	62.3411	55.2411	22.4256
3.9474	62.3454	55.2454	22.465
3.953	62.3558	55.2558	22.4961
3.9586	62.3632	55.2632	22.5096
3.9643	62.3631	55.2631	22.5011
3.9699	62.3901	55.2901	22.4823
3.9756	62.407	55.307	22.451
3.9812	62.4142	55.3142	22.4546
3.9868	62.4075	55.3075	22.4353
3.9925	62.4151	55.3151	22.4424
3.9981	62.4292	55.3292	22.4613
4.0038	62.4259	55.3259	22.4721
4.0094	62.4308	55.3308	22.5131
4.015	62.4127	55.3127	22.5173
4.0207	62.4429	55.3429	22.5444
4.0263	62.4627	55.3627	22.578
4.032	62.4539	55.3539	22.5964
4.0376	62.4477	55.3477	22.639
4.0432	62.4379	55.3379	22.6558
4.0489	62.462	55.362	22.6749
4.0545	62.4721	55.3721	22.6932
4.0602	62.4965	55.3965	22.6863
4.0658	62.4979	55.3979	22.6984
4.0714	62.4982	55.3982	22.6933
4.0771	62.5098	55.4098	22.6571
4.0827	62.535	55.435	22.6251
4.0883	62.5434	55.4434	22.6146
4.094	62.5458	55.4458	22.6042
4.0996	62.5389	55.4389	22.5714
4.1053	62.549	55.449	22.5929
4.1109	62.5463	55.4463	22.6011
4.1165	62.5482	55.4482	22.6178
4.1222	62.5882	55.4882	22.645
4.1278	62.5904	55.4904	22.6819
4.1335	62.5909	55.4909	22.6912
4.1391	62.5924	55.4924	22.7227
4.1447	62.5955	55.4955	22.7424
4.1504	62.6073	55.5072	22.7493
4.156	62.5981	55.4981	22.7819
4.1617	62.5992	55.4993	22.7888
4.1673	62.6165	55.5165	22.799
4.1729	62.629	55.529	22.8313
4.1786	62.6228	55.5228	22.8395
4.1842	62.6392	55.5392	22.8416
4.1898	62.6412	55.5412	22.832
4.1955	62.6385	55.5385	22.8612
4.2011	62.6416	55.5416	22.8845
4.2068	62.6592	55.5592	22.9252
4.2124	62.6467	55.5467	22.9803
4.218	62.669	55.569	22.9792
4.2237	62.6486	55.5485	23.0041
4.2293	62.6546	55.5546	23.0092
4.235	62.6714	55.5714	22.9874
4.2406	62.6763	55.5763	22.9714
4.2462	62.6547	55.5547	22.9627
4.2519	62.6914	55.5914	22.937
4.2575	62.6806	55.5806	22.9564
4.2632	62.695	55.595	22.9481
4.2688	62.7182	55.6183	22.9424
4.2744	62.711	55.611	22.9389
4.2801	62.7131	55.6131	22.9355
4.2857	62.7405	55.6405	22.9493
4.2914	62.7176	55.6176	22.9854
4.297	62.7387	55.6387	23.0238
4.3026	62.7389	55.6389	23.1389
4.3083	62.7563	55.6563	23.1706
4.3139	62.7334	55.6334	23.2698
4.3195	62.7567	55.6568	23.3267
4.3252	62.7433	55.6433	23.3906
4.3308	62.7701	55.6701	23.4107
4.3365	62.7676	55.6676	23.4139
4.3421	62.7913	55.6913	23.3804
4.3477	62.7834	55.6834	23.3398
4.3534	62.8058	55.7058	23.2843
4.359	62.8288	55.7288	23.3105
4.3647	62.8137	55.7137	23.2916
4.3703	62.8245	55.7245	23.2677
4.3759	62.8266	55.7266	23.3032
4.3816	62.8252	55.7253	23.3281
4.3872	62.7994	55.6994	23.3388
4.3929	62.8172	55.7172	23.3588
4.3985	62.8056	55.7056	23.4081
4.4041	62.8196	55.7196	23.4228
4.4098	62.8111	55.7111	23.4255
4.4154	62.8183	55.7183	23.3825
4.4211	62.841	55.741	23.3384
4.4267	62.8332	55.7332	23.2985
4.4323	62.8454	55.7454	23.2922
4.438	62.8661	55.7661	23.2763
4.4436	62.8339	55.7339	23.2753
4.4492	62.851	55.751	23.275
4.4549	62.8813	55.7813	23.2406
4.4605	62.8677	55.7677	23.2658
4.4662	62.8779	55.7779	23.2441
4.4718	62.8829	55.7829	23.2522
4.4774	62.8735	55.7735	23.2471
4.4831	62.8877	55.7877	23.2192
4.4887	62.9104	55.8104	23.1915
4.4944	62.9262	55.8262	23.1893
4.5	62.9124	55.8124	23.1769
4.5056	62.9342	55.8342	23.1723
4.5113	62.923	55.823	23.1537
4.5169	62.9403	55.8403	23.2362
4.5226	62.9628	55.8628	23.2468
4.5282	62.9728	55.8728	23.2899
4.5338	62.9514	55.8514	23.2384
4.5395	62.9912	55.8912	23.2211
4.5451	62.9772	55.8772	23.1792
4.5508	62.9922	55.8922	23.1776
4.5564	62.9937	55.8937	23.1635
4.562	63.0024	55.9024	23.1431
4.5677	62.9913	55.8913	23.0758
4.5733	63.0069	55.9069	23.0325
4.5789	63.0135	55.9135	22.9652
4.5846	63.0142	55.9142	22.9352
4.5902	63.0122	55.9122	22.8997
4.5959	63.027	55.927	22.8529
4.6015	63.0244	55.9244	22.8226
4.6071	63.0288	55.9288	22.8223
4.6128	63.0265	55.9265	22.804
4.6184	63.0451	55.9451	22.7902
4.6241	63.0352	55.9352	22.7594
4.6297	63.0165	55.9165	22.7462
4.6353	63.0431	55.9432	22.762
4.641	63.0436	55.9436	22.7345
4.6466	63.0553	55.9553	22.7202
4.6523	63.0532	55.9532	22.6795
4.6579	63.0564	55.9564	22.6915
4.6635	63.0552	55.9552	22.7201
4.6692	63.0727	55.9727	22.6687
4.6748	63.0674	55.9674	22.6835
4.6805	63.0626	55.9626	22.6628
4.6861	63.0627	55.9627	22.6375
4.6917	63.0959	55.9959	22.6428
4.6974	63.0793	55.9793	22.6357
4.703	63.0932	55.9933	22.6344
4.7086	63.0891	55.9891	22.6528
4.7143	63.0869	55.9869	22.6147
4.7199	63.1027	56.0027	22.6134
4.7256	63.0938	55.9938	22.5889
4.7312	63.1067	56.0067	22.5778
4.7368	63.1113	56.0113	22.5629
4.7425	63.1252	56.0252	22.5721
4.7481	63.1343	56.0343	22.5616
4.7538	63.1225	56.0225	22.5729
4.7594	63.1299	56.0299	22.6294
4.765	63.1338	56.0338	22.6681
4.7707	63.1322	56.0322	22.6843
4.7763	63.1477	56.0477	22.7048
4.782	63.1493	56.0493	22.7383
4.7876	63.1527	56.0527	22.7599
4.7932	63.1439	56.0439	22.8012
4.7989	63.1328	56.0328	22.8139
4.8045	63.1267	56.0267	22.8203
4.8102	63.1336	56.0336	22.7956
4.8158	63.1232	56.0232	22.757
4.8214	63.149	56.049	22.7434
4.8271	63.1476	56.0476	22.7485
4.8327	63.1451	56.0451	22.7221
4.8383	63.1405	56.0405	22.7004
4.844	63.1516	56.0515	22.7151
4.8496	63.1483	56.0483	22.726
4.8553	63.159	56.059	22.741
4.8609	63.1778	56.0778	22.7875
4.8665	63.1836	56.0836	22.8982
4.8722	63.1773	56.0773	22.9733
4.8778	63.1822	56.0822	22.9666
4.8835	63.1851	56.0851	22.9334
4.8891	63.208	56.108	22.9135
4.8947	63.2202	56.1202	22.8851
4.9004	63.2092	56.1092	22.8689
4.906	63.2249	56.1249	22.8883
4.9117	63.2018	56.1018	22.8566
4.9173	63.2099	56.1099	22.8262
4.9229	63.2048	56.1048	22.8439
4.9286	63.242	56.142	22.8449
4.9342	63.2356	56.1356	22.8214
4.9398	63.2375	56.1375	22.8451
4.9455	63.2521	56.1521	22.8718
4.9511	63.2681	56.1681	22.8908
4.9568	63.2535	56.1535	22.8923
4.9624	63.2591	56.1591	22.9264
4.968	63.2696	56.1696	22.9302
4.9737	63.2786	56.1786	22.951
4.9793	63.2896	56.1896	22.9751
4.985	63.2776	56.1776	23.0144
4.9906	63.2874	56.1874	23.0482
4.9962	63.2968	56.1968	23.0619
5.0019	63.305	56.205	23.0821
5.0075	63.3065	56.2065	23.066
5.0132	63.3094	56.2094	23.0606
5.0188	63.3294	56.2294	23.0707
5.0244	63.3184	56.2184	23.0529
5.0301	63.3285	56.2285	23.0329
5.0357	63.3412	56.2412	23.0208
5.0414	63.3604	56.2604	23.0345
5.047	63.3655	56.2655	23.0372
5.0526	63.3736	56.2737	23.0115
5.0583	63.3665	56.2665	22.9919
5.0639	63.3798	56.2798	22.9789
5.0695	63.4034	56.3034	22.9826
5.0752	63.4217	56.3217	22.9954
5.0808	63.4089	56.3088	22.9885
5.0865	63.4131	56.3131	22.9893
5.0921	63.4157	56.3157	22.9714
5.0977	63.4389	56.3389	22.9494
5.1034	63.4466	56.3466	22.8857
5.109	63.4665	56.3665	22.8792
5.1147	63.4541	56.3541	22.8406
5.1203	63.458	56.358	22.8581
5.1259	63.4565	56.3565	22.8975
5.1316	63.4442	56.3442	22.8914
5.1372	63.4445	56.3445	22.9288
5.1429	63.4219	56.3219	23.021
5.1485	63.4293	56.3293	23.0315
5.1541	63.444	56.3441	23.0315
5.1598	63.4365	56.3365	23.0124
5.1654	63.4408	56.3408	22.9905
5.1711	63.4353	56.3353	23.004
5.1767	63.4492	56.3492	23.0039
5.1823	63.4199	56.3199	23.0142
5.188	63.4533	56.3533	22.9972
5.1936	63.4567	56.3567	23.0079
5.1992	63.4836	56.3836	22.9953
5.2049	63.476	56.376	22.9813
5.2105	63.4831	56.3831	22.9887
5.2162	63.4954	56.3954	22.9915
5.2218	63.4902	56.3902	22.9728
5.2274	63.5126	56.4126	23.0011
5.2331	63.4972	56.3972	22.9779
5.2387	63.501	56.401	22.9352
5.2444	63.5137	56.4137	22.9461
5.25	63.511	56.4109	22.9399
5.2556	63.5474	56.4474	22.9002
5.2613	63.5382	56.4382	22.898
5.2669	63.5528	56.4528	22.8682
5.2726	63.5595	56.4595	22.8569
5.2782	63.5459	56.446	22.8377
5.2838	63.5689	56.4689	22.8199
5.2895	63.5367	56.4367	22.8026
5.2951	63.5832	56.4832	22.8176
5.3008	63.5482	56.4482	22.8247
5.3064	63.5642	56.4642	22.7986
5.312	63.5538	56.4538	22.8122
5.3177	63.5934	56.4934	22.8195
5.3233	63.5856	56.4856	22.8328
5.3289	63.5825	56.4825	22.8417
5.3346	63.5953	56.4953	22.8276
5.3402	63.5986	56.4986	22.8295
5.3459	63.6042	56.5042	22.8584
5.3515	63.6315	56.5314	22.8517
5.3571	63.6153	56.5153	22.838
5.3628	63.6362	56.5362	22.8283
5.3684	63.6396	56.5396	22.7949
5.3741	63.6471	56.5471	22.7994
5.3797	63.6547	56.5547	22.792
5.3853	63.6503	56.5503	22.7818
5.391	63.6618	56.5618	22.7845
5.3966	63.653	56.553	22.7776
5.4023	63.6343	56.5343	22.7803
5.4079	63.6548	56.5548	22.7897
5.4135	63.664	56.564	22.781
5.4192	63.6444	56.5444	22.7864
5.4248	63.6877	56.5877	22.8018
5.4305	63.6746	56.5746	22.8097
5.4361	63.6918	56.5918	22.7844
5.4417	63.6997	56.5997	22.7928
5.4474	63.6769	56.5769	22.7823
5.453	63.709	56.609	22.7557
5.4586	63.7077	56.6077	22.7527
5.4643	63.6959	56.5959	22.7316
5.4699	63.7123	56.6123	22.7663
5.4756	63.6936	56.5936	22.7604
5.4812	63.7157	56.6157	22.7389
5.4868	63.7327	56.6327	22.7178
5.4925	63.7474	56.6474	22.7157
5.4981	63.7088	56.6088	22.728
5.5038	63.737	56.637	22.7285
5.5094	63.7309	56.6309	22.7543
5.515	63.745	56.645	22.7586
5.5207	63.7473	56.6473	22.7595
5.5263	63.745	56.645	22.73
5.532	63.7552	56.6552	22.7504
5.5376	63.7531	56.6531	22.737
5.5432	63.7425	56.6425	22.7542
5.5489	63.7339	56.6339	22.6921
5.5545	63.7086	56.6086	22.6504
5.5602	63.7538	56.6538	22.6489
5.5658	63.7449	56.6449	22.6286
5.5714	63.7325	56.6325	22.604
5.5771	63.7621	56.6621	22.5843
5.5827	63.7692	56.6692	22.5823
5.5883	63.7501	56.6501	22.571
5.594	63.7383	56.6383	22.5815
5.5996	63.7353	56.6353	22.5609
5.6053	63.7302	56.6302	22.549
5.6109	63.7312	56.6312	22.5812
5.6165	63.7367	56.6367	22.5936
5.6222	63.7488	56.6488	22.5997
5.6278	63.7621	56.6621	22.6147
5.6335	63.7865	56.6865	22.6001
5.6391	63.793	56.693	22.5788
5.6447	63.7938	56.6938	22.5882
5.6504	63.8065	56.7065	22.6571
5.656	63.8011	56.7011	22.6913
5.6617	63.8114	56.7114	22.732
5.6673	63.8099	56.7099	22.7597
5.6729	63.8178	56.7178	22.8122
5.6786	63.8232	56.7232	22.8312
5.6842	63.829	56.729	22.8307
5.6898	63.8368	56.7368	22.8617
5.6955	63.868	56.768	22.8758
5.7011	63.8547	56.7547	22.894
5.7068	63.8816	56.7816	22.8849
5.7124	63.8602	56.7602	22.9043
5.718	63.8894	56.7893	22.858
5.7237	63.8925	56.7925	22.8522
5.7293	63.8957	56.7957	22.8163
5.735	63.8956	56.7956	22.7971
5.7406	63.8951	56.7951	22.7917
5.7462	63.9251	56.8251	22.7977
5.7519	63.8968	56.7968	22.8464
5.7575	63.9199	56.8199	22.8552
5.7632	63.911	56.811	22.8812
5.7688	63.9209	56.8209	22.8863
5.7744	63.919	56.819	22.9042
5.7801	63.9506	56.8506	22.9106
5.7857	63.9561	56.8561	22.9195
5.7914	63.9639	56.8639	22.9364
5.797	63.9453	56.8453	22.963
5.8026	63.9967	56.8967	22.9653
5.8083	64.0003	56.9004	22.9812
5.8139	64.0029	56.9029	22.9849
5.8195	64.0009	56.9009	22.9743
5.8252	63.967	56.867	22.9942
5.8308	63.9964	56.8964	22.9998
5.8365	63.9815	56.8815	22.9921
5.8421	63.9875	56.8875	23.0324
5.8477	64.0019	56.9019	23.1815
5.8534	64.0041	56.9041	23.2966
5.859	64.0157	56.9157	23.3368
5.8647	64.026	56.926	23.3279
5.8703	64.0438	56.9438	23.3983
5.8759	64.0396	56.9396	23.3925
5.8816	64.0609	56.9609	23.3597
5.8872	64.0633	56.9633	23.3087
5.8929	64.0549	56.9549	23.2869
5.8985	64.0801	56.9801	23.2673
5.9041	64.0672	56.9672	23.2361
5.9098	64.0864	56.9864	23.2543
5.9154	64.0888	56.9888	23.2294
5.9211	64.0736	56.9736	23.2289
5.9267	64.0913	56.9913	23.1968
5.9323	64.0802	56.9802	23.2317
5.938	64.1107	57.0107	23.2162
5.9436	64.0914	56.9914	23.2073
5.9492	64.1083	57.0083	23.1861
5.9549	64.1132	57.0132	23.2087
5.9605	64.0948	56.9948	23.2285
5.9662	64.1081	57.0081	23.2023
5.9718	64.1071	57.0071	23.1803
5.9774	64.1063	57.0063	23.1823
5.9831	64.1058	57.0058	23.1683
5.9887	64.1113	57.0113	23.1453
5.9944	64.1068	57.0068	23.1802
6	64.1153	57.0153	23.1609
6.0056	64.1482	57.0482	23.1585
6.0113	64.1342	57.0342	23.1438
6.0169	64.139	57.039	23.0918
6.0226	64.154	57.054	23.0243
6.0282	64.1599	57.06	23.0235
6.0338	64.175	57.075	23.0394
6.0395	64.1817	57.0817	23.1139
6.0451	64.1939	57.0939	23.144
6.0508	64.1879	57.0879	23.1269
6.0564	64.2021	57.1021	23.1229
6.062	64.2169	57.1169	23.0572
6.0677	64.2245	57.1245	23.0235
6.0733	64.2315	57.1315	22.9967
6.0789	64.2279	57.1279	22.9947
6.0846	64.2338	57.1338	22.9859
6.0902	64.2339	57.1339	22.9923
6.0959	64.2561	57.1561	22.9801
6.1015	64.2734	57.1734	22.9733
6.1071	64.2528	57.1528	22.9724
6.1128	64.2614	57.1614	22.96
6.1184	64.2792	57.1792	22.9577
6.1241	64.2788	57.1788	22.9374
6.1297	64.2842	57.1842	22.8934
6.1353	64.2894	57.1894	22.8677
6.141	64.2965	57.1965	22.8725
6.1466	64.325	57.2249	22.9015
6.1523	64.2913	57.1913	22.9271
6.1579	64.3036	57.2036	22.9172
6.1635	64.299	57.199	22.8953
6.1692	64.3038	57.2038	22.8544
6.1748	64.3301	57.2301	22.8553
6.1805	64.3159	57.2159	22.8177
6.1861	64.2957	57.1957	22.8009
6.1917	64.3086	57.2086	22.8045
6.1974	64.3132	57.2132	22.7968
6.203	64.3062	57.2062	22.7737
6.2086	64.3157	57.2157	22.7628
6.2143	64.3098	57.2098	22.7771
6.2199	64.3119	57.212	22.8065
6.2256	64.3062	57.2062	22.8231
6.2312	64.317	57.217	22.8415
6.2368	64.3049	57.2049	22.8915
6.2425	64.3049	57.2049	22.9182
6.2481	64.3052	57.2052	22.9222
6.2538	64.3132	57.2132	22.9591
6.2594	64.313	57.213	23.0108
6.265	64.3153	57.2152	23.0331
6.2707	64.3259	57.2259	23.04
6.2763	64.3593	57.2593	23.0446
6.282	64.3308	57.2308	23.0627
6.2876	64.3503	57.2503	23.0765
6.2932	64.3384	57.2384	23.0309
6.2989	64.3534	57.2534	22.9706
6.3045	64.3378	57.2378	22.9254
6.3102	64.3443	57.2443	22.898
6.3158	64.3567	57.2567	22.8445
6.3214	64.3709	57.2709	22.7953
6.3271	64.3848	57.2848	22.7606
6.3327	64.3753	57.2753	22.7598
6.3383	64.3826	57.2826	22.7356
6.344	64.3605	57.2605	22.7211
6.3496	64.3895	57.2895	22.7067
6.3553	64.4126	57.3126	22.6534
6.3609	64.4033	57.3033	22.6301
6.3665	64.4024	57.3024	22.6347
6.3722	64.4034	57.3034	22.6127
6.3778	64.3969	57.2969	22.601
6.3835	64.4	57.3	22.5867
6.3891	64.4307	57.3307	22.5976
6.3947	64.4252	57.3252	22.6048
6.4004	64.422	57.322	22.6193
6.406	64.4305	57.3305	22.6152
6.4117	64.4326	57.3326	22.5934
6.4173	64.4228	57.3228	22.6248
6.4229	64.418	57.318	22.6336
6.4286	64.426	57.326	22.6536
6.4342	64.4195	57.3195	22.6378
6.4398	64.4199	57.3199	22.6281
6.4455	64.4252	57.3252	22.6457
6.4511	64.4559	57.3559	22.6335
6.4568	64.4388	57.3388	22.6251
6.4624	64.4278	57.3278	22.6474
6.468	64.4421	57.3421	22.6938
6.4737	64.4536	57.3536	22.7548
6.4793	64.423	57.323	22.8337
6.485	64.4583	57.3583	22.8851
6.4906	64.4463	57.3463	22.8972
6.4962	64.4543	57.3543	22.9225
6.5019	64.4471	57.3471	22.9519
6.5075	64.4727	57.3727	22.9669
6.5132	64.4835	57.3835	22.9616
6.5188	64.4497	57.3496	22.9453
6.5244	64.4662	57.3662	22.9125
6.5301	64.4746	57.3746	22.9231
6.5357	64.4868	57.3868	22.8757
6.5414	64.4954	57.3954	22.8965
6.547	64.5117	57.4117	22.8772
6.5526	64.4944	57.3944	22.9173
6.5583	64.5079	57.4079	22.9225
6.5639	64.4852	57.3852	22.9129
6.5695	64.4814	57.3814	22.8987
6.5752	64.5109	57.4109	22.8971
6.5808	64.5309	57.4309	22.9041
6.5865	64.508	57.408	22.8723
6.5921	64.5062	57.4062	22.8507
6.5977	64.5263	57.4263	22.8176
6.6034	64.4994	57.3994	22.8135
6.609	64.5238	57.4238	22.8204
6.6147	64.5229	57.4229	22.8102
6.6203	64.5225	57.4225	22.8217
6.6259	64.5285	57.4285	22.864
6.6316	64.5035	57.4035	22.8623
6.6372	64.5248	57.4248	22.869
6.6429	64.5219	57.4219	22.8588
6.6485	64.5248	57.4248	22.8906
6.6541	64.522	57.422	22.9121
6.6598	64.5064	57.4064	22.9407
6.6654	64.515	57.415	22.9673
6.6711	64.4749	57.3749	22.9813
6.6767	64.4685	57.3685	22.9507
6.6823	64.4768	57.3768	22.9476
6.688	64.4618	57.3618	22.9463
6.6936	64.4847	57.3847	22.9454
6.6992	64.4836	57.3836	22.9388
6.7049	64.4965	57.3965	22.9388
6.7105	64.5147	57.4147	22.948
6.7162	64.5009	57.4009	22.9275
6.7218	64.5475	57.4475	22.9448
6.7274	64.5171	57.4171	22.924
6.7331	64.5552	57.4552	22.9019
6.7387	64.5403	57.4403	22.8707
6.7444	64.5521	57.4521	22.8796
6.75	64.5678	57.4678	22.8868
6.7556	64.5774	57.4774	22.8773
6.7613	64.551	57.4509	22.8633
6.7669	64.5766	57.4766	22.8386
6.7726	64.5708	57.4708	22.8183
6.7782	64.5767	57.4767	22.8218
6.7838	64.5709	57.4709	22.8483
6.7895	64.6011	57.501	22.8695
6.7951	64.5987	57.4987	22.8823
6.8008	64.5959	57.4959	22.8925
6.8064	64.6121	57.5121	22.8936
6.812	64.606	57.506	22.8863
6.8177	64.6211	57.5211	22.8992
6.8233	64.6188	57.5188	22.9396
6.8289	64.6269	57.5269	22.9019
6.8346	64.6194	57.5194	22.8577
6.8402	64.6247	57.5247	22.8323
6.8459	64.6521	57.5521	22.8509
6.8515	64.6481	57.5481	22.8616
6.8571	64.6408	57.5408	22.8294
6.8628	64.626	57.526	22.8222
6.8684	64.644	57.544	22.8101
6.8741	64.6533	57.5533	22.7738
6.8797	64.6442	57.5442	22.7782
6.8853	64.6582	57.5582	22.7426
6.891	64.6634	57.5634	22.8053
6.8966	64.664	57.564	22.8909
6.9023	64.6731	57.5731	22.9597
6.9079	64.6896	57.5896	22.959
6.9135	64.6827	57.5827	22.9772
6.9192	64.6993	57.5993	23.0477
6.9248	64.701	57.601	23.1052
6.9305	64.6936	57.5936	23.1634
6.9361	64.704	57.604	23.1576
6.9417	64.6978	57.5978	23.1385
6.9474	64.7021	57.6021	23.1433
6.953	64.7112	57.6112	23.1608
6.9586	64.7151	57.6151	23.1617
6.9643	64.7423	57.6423	23.1868
6.9699	64.7526	57.6526	23.1896
6.9756	64.7644	57.6644	23.1999
6.9812	64.7584	57.6584	23.1938
6.9868	64.7419	57.6419	23.1552
6.9925	64.7394	57.6394	23.14
6.9981	64.7131	57.6131	23.1158
7.0038	64.7246	57.6246	23.0948
7.0094	64.7213	57.6213	23.0717
7.015	64.7193	57.6193	23.071
7.0207	64.7331	57.6331	23.0889
7.0263	64.731	57.6311	23.0836
7.032	64.7488	57.6487	23.0901
7.0376	64.7597	57.6597	23.0783
7.0432	64.7674	57.6674	23.103
7.0489	64.7595	57.6595	23.0821
7.0545	64.7755	57.6756	23.0793
7.0602	64.7479	57.6479	23.0709
7.0658	64.7813	57.6813	23.0711
7.0714	64.7854	57.6854	23.0746
7.0771	64.8058	57.7058	23.1193
7.0827	64.803	57.703	23.1729
7.0883	64.8057	57.7057	23.1729
7.094	64.7816	57.6816	23.1023
7.0996	64.7947	57.6947	23.124
7.1053	64.8235	57.7235	23.1051
7.1109	64.8153	57.7153	23.0933
7.1165	64.8557	57.7557	23.0735
7.1222	64.8373	57.7373	23.0557
7.1278	64.8448	57.7448	23.0118
7.1335	64.8487	57.7486	23.0206
7.1391	64.8532	57.7532	22.9845
7.1447	64.8331	57.7331	22.9966
7.1504	64.8479	57.7479	22.9909
7.156	64.8304	57.7304	22.9954
7.1617	64.8381	57.7381	23.0122
7.1673	64.859	57.7591	23.0684
7.1729	64.8673	57.7673	23.1121
7.1786	64.8719	57.7719	23.1332
7.1842	64.8599	57.7599	23.1319
7.1898	64.8732	57.7732	23.1241
7.1955	64.8806	57.7806	23.0891
7.2011	64.8866	57.7866	23.0712
7.2068	64.8964	57.7964	23.0634
7.2124	64.9031	57.8031	23.0536
7.218	64.9057	57.8057	23.067
7.2237	64.9059	57.8059	23.1099
7.2293	64.906	57.806	23.1427
7.235	64.9149	57.8149	23.1414
7.2406	64.9033	57.8033	23.1631
7.2462	64.929	57.829	23.1196
7.2519	64.8892	57.7892	23.0718
7.2575	64.8913	57.7913	23.0621
7.2632	64.8735	57.7734	23.0051
7.2688	64.8739	57.7739	22.9837
7.2744	64.874	57.774	22.9881
7.2801	64.8718	57.7718	22.934
7.2857	64.8721	57.7721	22.8783
7.2914	64.8724	57.7724	22.9819
7.297	64.8975	57.7974	23.1448
7.3026	64.9007	57.8007	23.111
7.3083	64.914	57.814	23.1365
7.3139	64.9238	57.8238	23.1294
7.3195	64.9301	57.8301	23.0994
7.3252	64.9099	57.8099	22.9092
7.3308	64.911	57.811	22.7667
7.3365	64.9078	57.8078	22.6974
7.3421	64.9166	57.8166	22.6367
7.3477	64.9364	57.8364	22.6326
7.3534	64.9335	57.8335	22.6203
7.359	64.9301	57.8301	22.6228
7.3647	64.9571	57.8571	22.6127
7.3703	64.9383	57.8383	22.5504
7.3759	64.9681	57.8681	22.5504
7.3816	64.9538	57.8538	22.5675
7.3872	64.9846	57.8846	22.585
7.3929	64.9539	57.8539	22.581
7.3985	64.9621	57.8621	22.5822
7.4041	64.9641	57.8641	22.607
7.4098	64.9657	57.8657	22.5944
7.4154	64.9922	57.8922	22.6105
7.4211	65.0059	57.9059	22.6608
7.4267	65.0269	57.9269	22.6967
7.4323	65.0272	57.9271	22.7518
7.438	65.0166	57.9166	22.7828
7.4436	65.0323	57.9323	22.7764
7.4492	65.0513	57.9513	22.7427
7.4549	65.0443	57.9442	22.689
7.4605	65.0686	57.9686	22.7252
7.4662	65.0718	57.9718	22.7746
7.4718	65.0598	57.9598	22.7186
7.4774	65.0763	57.9763	22.6233
7.4831	65.1147	58.0147	22.5837
7.4887	65.1393	58.0393	22.584
7.4944	65.103	58.003	22.5819
7.5	65.1086	58.0086	22.5745
7.5056	65.1239	58.0239	22.5262
7.5113	65.1172	58.0172	22.5191
7.5169	65.1402	58.0402	22.519
7.5226	65.132	58.032	22.4963
7.5282	65.1178	58.0178	22.5088
7.5338	65.1088	58.0088	22.4973
7.5395	65.1366	58.0366	22.49
7.5451	65.1263	58.0263	22.5208
7.5508	65.1717	58.0717	22.5123
7.5564	65.1758	58.0758	22.5448
7.562	65.1815	58.0815	22.5071
7.5677	65.1765	58.0765	22.5618
7.5733	65.1852	58.0852	22.5911
7.5789	65.1707	58.0707	22.6052
7.5846	65.1876	58.0876	22.648
7.5902	65.184	58.084	22.6666
7.5959	65.1906	58.0906	22.663
7.6015	65.2017	58.1017	22.6836
7.6071	65.1998	58.0998	22.7117
7.6128	65.2088	58.1088	22.6922
7.6184	65.2176	58.1176	22.7103
7.6241	65.2146	58.1146	22.6984
7.6297	65.2535	58.1535	22.7117
7.6353	65.2416	58.1416	22.6924
7.641	65.234	58.1341	22.6864
7.6466	65.236	58.136	22.6772
7.6523	65.2157	58.1157	22.6495
7.6579	65.2236	58.1236	22.6553
7.6635	65.2346	58.1346	22.6408
7.6692	65.2234	58.1234	22.5867
7.6748	65.2185	58.1185	22.5746
7.6805	65.2276	58.1276	22.5549
7.6861	65.2553	58.1553	22.5028
7.6917	65.241	58.141	22.5209
7.6974	65.2406	58.1406	22.4953
7.703	65.2428	58.1427	22.5023
7.7086	65.2592	58.1592	22.5272
7.7143	65.2402	58.1402	22.5685
7.7199	65.2364	58.1364	22.6545
7.7256	65.2051	58.1051	22.6885
7.7312	65.1979	58.0979	22.685
7.7368	65.2263	58.1264	22.6477
7.7425	65.2262	58.1262	22.6074
7.7481	65.2379	58.1379	22.5881
7.7538	65.2529	58.1529	22.5584
7.7594	65.2623	58.1623	22.5501
7.765	65.2472	58.1472	22.5085
7.7707	65.2487	58.1487	22.5398
7.7763	65.2545	58.1545	22.5695
7.782	65.2369	58.1369	22.5859
7.7876	65.2357	58.1357	22.6018
7.7932	65.2175	58.1175	22.5997
7.7989	65.2305	58.1305	22.7115
7.8045	65.2197	58.1197	22.825
7.8102	65.2378	58.1378	22.9002
7.8158	65.2398	58.1398	22.9315
7.8214	65.2559	58.1559	22.9614
7.8271	65.2327	58.1328	22.9874
7.8327	65.2566	58.1566	22.977
7.8383	65.2727	58.1727	22.9868
7.844	65.274	58.174	22.9778
7.8496	65.2729	58.1729	22.964
7.8553	65.2924	58.1924	22.947
7.8609	65.2926	58.1926	22.9037
7.8665	65.2891	58.1891	22.8977
7.8722	65.2776	58.1776	22.8775
7.8778	65.2555	58.1555	22.8637
7.8835	65.3136	58.2136	22.8762
7.8891	65.2952	58.1952	22.8578
7.8947	65.3216	58.2216	22.8516
7.9004	65.3213	58.2213	22.8289
7.906	65.3449	58.2449	22.8411
7.9117	65.345	58.245	22.8301
7.9173	65.3737	58.2737	22.8361
7.9229	65.3534	58.2535	22.8437
7.9286	65.3693	58.2693	22.8447
7.9342	65.3773	58.2773	22.814
7.9398	65.3836	58.2836	22.7892
7.9455	65.3906	58.2906	22.7665
7.9511	65.3881	58.2881	22.759
7.9568	65.3998	58.2998	22.7533
7.9624	65.4047	58.3047	22.7528
7.968	65.4177	58.3177	22.8091
7.9737	65.4434	58.3434	22.8026
7.9793	65.4172	58.3172	22.8364
7.985	65.4043	58.3043	22.8585
7.9906	65.4071	58.3071	22.9044
7.9962	65.3851	58.2852	22.9504
8.0019	65.3986	58.2986	22.9347
8.0075	65.4349	58.3349	22.917
8.0132	65.4279	58.3279	22.9182
8.0188	65.4482	58.3482	22.8976
8.0244	65.4594	58.3594	22.9367
8.0301	65.4541	58.3541	22.9447
8.0357	65.4667	58.3667	22.9165
8.0414	65.4466	58.3466	22.8921
8.047	65.4522	58.3522	22.8582
8.0526	65.4441	58.3441	22.8464
8.0583	65.4583	58.3583	22.8572
8.0639	65.4149	58.3149	22.8456
8.0695	65.4346	58.3346	22.8564
8.0752	65.4297	58.3297	22.8703
8.0808	65.4398	58.3398	22.9424
8.0865	65.4467	58.3467	22.9339
8.0921	65.4641	58.364	22.9419
8.0977	65.471	58.371	22.9228
8.1034	65.4636	58.3636	22.9105
8.109	65.4698	58.3698	22.9022
8.1147	65.4553	58.3552	22.8925
8.1203	65.4374	58.3374	22.8693
8.1259	65.4733	58.3734	22.8428
8.1316	65.4646	58.3646	22.8464
8.1372	65.4449	58.3449	22.7845
8.1429	65.4356	58.3356	22.7692
8.1485	65.4573	58.3573	22.8085
8.1541	65.4313	58.3313	22.951
8.1598	65.4515	58.3515	22.9585
8.1654	65.4544	58.3544	22.9774
8.1711	65.4462	58.3462	22.9506
8.1767	65.445	58.345	22.8858
8.1823	65.4548	58.3548	22.7486
8.188	65.4731	58.3731	22.7759
8.1936	65.4824	58.3824	22.7488
8.1992	65.4886	58.3886	22.7336
8.2049	65.5093	58.4093	22.6612
8.2105	65.4792	58.3792	22.5765
8.2162	65.4804	58.3804	22.5301
8.2218	65.5058	58.4058	22.4887
8.2274	65.5092	58.4093	22.387
8.2331	65.5357	58.4357	22.3731
8.2387	65.5297	58.4297	22.3852
8.2444	65.5496	58.4496	22.461
8.25	65.5472	58.4472	22.4939
8.2556	65.5479	58.4479	22.5105
8.2613	65.5488	58.4488	22.5442
8.2669	65.5291	58.4291	22.5458
8.2726	65.5308	58.4308	22.5568
8.2782	65.529	58.429	22.5045
8.2838	65.5553	58.4553	22.4193
8.2895	65.5703	58.4703	22.4606
8.2951	65.5687	58.4687	22.5406
8.3008	65.5906	58.4906	22.6055
8.3064	65.6031	58.5031	22.5999
8.312	65.6037	58.5037	22.5671
8.3177	65.6214	58.5215	22.5497
8.3233	65.6142	58.5142	22.589
8.3289	65.5969	58.4969	22.6245
8.3346	65.6325	58.5325	22.5879
8.3402	65.6007	58.5007	22.5662
8.3459	65.6142	58.5142	22.5386
8.3515	65.6158	58.5158	22.5109
8.3571	65.6243	58.5243	22.5083
8.3628	65.6239	58.5239	22.4733
8.3684	65.6109	58.5109	22.4708
8.3741	65.6008	58.5008	22.459
8.3797	65.6234	58.5234	22.4619
8.3853	65.6011	58.501	22.4583
8.391	65.5852	58.4852	22.4535
8.3966	65.5944	58.4944	22.5088
8.4023	65.6036	58.5036	22.5152
8.4079	65.6165	58.5165	22.5096
8.4135	65.6212	58.5212	22.5283
8.4192	65.6326	58.5326	22.5558
8.4248	65.6343	58.5343	22.6185
8.4305	65.6364	58.5364	22.6963
8.4361	65.6523	58.5523	22.6819
8.4417	65.6326	58.5326	22.637
8.4474	65.6031	58.5031	22.7225
8.453	65.6152	58.5152	22.819
8.4586	65.6279	58.5279	22.7724
8.4643	65.6148	58.5148	22.7809
8.4699	65.6256	58.5256	22.7648
8.4756	65.6396	58.5396	22.9161
8.4812	65.6432	58.5431	23.1908
8.4868	65.6754	58.5754	23.2331
8.4925	65.6723	58.5723	23.0489
8.4981	65.6441	58.5441	22.9175
8.5038	65.6371	58.5371	22.7639
8.5094	65.6657	58.5657	22.6199
8.515	65.6743	58.5743	22.5583
8.5207	65.6514	58.5514	22.5125
8.5263	65.6722	58.5722	22.4966
8.532	65.6772	58.5772	22.5011
8.5376	65.6964	58.5964	22.5109
8.5432	65.7054	58.6054	22.5025
8.5489	65.7113	58.6113	22.4878
8.5545	65.6936	58.5936	22.4886
8.5602	65.6991	58.5991	22.5413
8.5658	65.7177	58.6176	22.5636
8.5714	65.7344	58.6344	22.5664
8.5771	65.7269	58.6269	22.5642
8.5827	65.7181	58.6181	22.5759
8.5883	65.722	58.622	22.5688
8.594	65.7122	58.6122	22.5385
8.5996	65.7099	58.6099	22.4948
8.6053	65.7295	58.6295	22.4846
8.6109	65.7172	58.6172	22.4711
8.6165	65.7516	58.6516	22.5333
8.6222	65.7348	58.6348	22.5559
8.6278	65.718	58.618	22.7028
8.6335	65.7163	58.6163	22.6742
8.6391	65.7282	58.6282	22.6321
8.6447	65.7192	58.6192	22.6142
8.6504	65.73	58.63	22.6278
8.656	65.763	58.663	22.6526
8.6617	65.7577	58.6577	22.65
8.6673	65.7253	58.6253	22.5798
8.6729	65.7592	58.6592	22.5518
8.6786	65.7516	58.6516	22.5408
8.6842	65.7747	58.6747	22.523
8.6898	65.749	58.649	22.5143
8.6955	65.7676	58.6676	22.5421
8.7011	65.7673	58.6673	22.5589
8.7068	65.7755	58.6755	22.5515
8.7124	65.7857	58.6857	22.5184
8.718	65.7722	58.6722	22.47
8.7237	65.7591	58.6591	22.4593
8.7293	65.7756	58.6756	22.4489
8.735	65.7321	58.6321	22.4947
8.7406	65.7449	58.6449	22.5922
8.7462	65.7332	58.6332	22.6526
8.7519	65.7415	58.6415	22.6892
8.7575	65.781	58.681	22.6783
8.7632	65.7663	58.6663	22.6952
8.7688	65.7605	58.6605	22.7629
8.7744	65.761	58.6611	22.8211
8.7801	65.7924	58.6924	22.8761
8.7857	65.7965	58.6965	22.8751
8.7914	65.8055	58.7055	22.8841
8.797	65.8144	58.7144	22.8767
8.8026	65.8192	58.7192	22.8856
8.8083	65.8236	58.7236	22.8581
8.8139	65.838	58.7381	22.8356
8.8195	65.8311	58.7311	22.7788
8.8252	65.8277	58.7277	22.7407
8.8308	65.8217	58.7217	22.6933
8.8365	65.8174	58.7174	22.6983
8.8421	65.8125	58.7125	22.6858
8.8477	65.8067	58.7067	22.6561
8.8534	65.8163	58.7163	22.6278
8.859	65.8089	58.7089	22.597
8.8647	65.8415	58.7415	22.5913
8.8703	65.8215	58.7215	22.5734
8.8759	65.8424	58.7424	22.6163
8.8816	65.8231	58.7231	22.6125
8.8872	65.8483	58.7484	22.5996
8.8929	65.8422	58.7422	22.6358
8.8985	65.8379	58.7379	22.6288
8.9041	65.829	58.729	22.5943
8.9098	65.8278	58.7278	22.6722
8.9154	65.8522	58.7522	22.7739
8.9211	65.833	58.733	22.8256
8.9267	65.8409	58.7409	22.8713
8.9323	65.8336	58.7336	22.8761
8.938	65.8492	58.7492	22.8777
8.9436	65.8295	58.7295	22.8755
8.9492	65.8229	58.7229	22.8992
8.9549	65.8312	58.7312	22.8369
8.9605	65.8264	58.7264	22.7772
8.9662	65.8424	58.7424	22.7099
8.9718	65.8618	58.7618	22.6532
8.9774	65.8638	58.7638	22.659
8.9831	65.8884	58.7884	22.7086
8.9887	65.8353	58.7353	22.8853
8.9944	65.867	58.767	22.8879
9	65.8734	58.7734	22.9767
9.0056	65.8598	58.7598	23.016
9.0113	65.8459	58.7459	23.0095
9.0169	65.8563	58.7563	23.0238
9.0226	65.8519	58.7519	22.9793
9.0282	65.8709	58.7709	22.9254
9.0338	65.9074	58.8075	22.8558
9.0395	65.8909	58.7909	22.7773
9.0451	65.8849	58.7849	22.7796
9.0508	65.8993	58.7993	22.7508
9.0564	65.9155	58.8155	22.7401
9.062	65.9172	58.8172	22.7024
9.0677	65.9098	58.8098	22.6913
9.0733	65.9229	58.8229	22.7061
9.0789	65.9288	58.8288	22.6981
9.0846	65.9159	58.8159	22.6918
9.0902	65.8978	58.7978	22.6942
9.0959	65.9453	58.8453	22.7029
9.1015	65.953	58.853	22.7132
9.1071	65.9562	58.8562	22.7468
9.1128	65.9328	58.8328	22.7313
9.1184	65.9415	58.8415	22.7083
9.1241	65.9539	58.8539	22.6891
9.1297	65.9459	58.8459	22.6434
9.1353	65.9525	58.8525	22.6419
9.141	65.9446	58.8446	22.5958
9.1466	65.9515	58.8515	22.6423
9.1523	65.9466	58.8466	22.6647
9.1579	65.955	58.855	22.7392
9.1635	65.9663	58.8663	22.7946
9.1692	65.9772	58.8772	22.8224
9.1748	65.9945	58.8945	22.8395
9.1805	65.9782	58.8782	23.0261
9.1861	65.9867	58.8867	23.1232
9.1917	65.9824	58.8824	23.1914
9.1974	66.0088	58.9088	23.2225
9.203	66.0065	58.9065	23.2053
9.2086	66.028	58.928	23.1703
9.2143	66.0407	58.9407	23.1153
9.2199	66.0196	58.9196	23.0776
9.2256	66.022	58.922	23.0405
9.2312	66.0051	58.9051	23.0322
9.2368	66.0213	58.9213	23.0188
9.2425	66.0139	58.9139	22.9975
9.2481	66.0065	58.9065	22.9796
9.2538	66.0123	58.9123	22.9666
9.2594	66.0289	58.929	22.9835
9.265	66.0362	58.9362	22.9854
9.2707	66.032	58.932	23.1213
9.2763	66.06	58.96	23.1925
9.282	66.0268	58.9268	23.2355
9.2876	66.0145	58.9145	23.1829
9.2932	66.0271	58.9271	23.1289
9.2989	66.0321	58.9321	23.104
9.3045	66.0409	58.9409	23.0806
9.3102	66.049	58.949	23.0866
9.3158	66.0503	58.9503	23.057
9.3214	66.0614	58.9614	23.0403
9.3271	66.0737	58.9737	22.9693
9.3327	66.0811	58.9811	22.8886
9.3383	66.0772	58.9772	22.851
9.344	66.0584	58.9584	22.8139
9.3496	66.0605	58.9605	22.7841
9.3553	66.0924	58.9924	22.7631
9.3609	66.1017	59.0017	22.7167
9.3665	66.1278	59.0278	22.6349
9.3722	66.1025	59.0025	22.558
9.3778	66.1146	59.0146	22.4924
9.3835	66.1266	59.0266	22.455
9.3891	66.1227	59.0227	22.464
9.3947	66.1077	59.0077	22.4634
9.4004	66.1024	59.0024	22.4877
9.406	66.1146	59.0146	22.5334
9.4117	66.1425	59.0425	22.5789
9.4173	66.1456	59.0456	22.5795
9.4229	66.1377	59.0377	22.6029
9.4286	66.1294	59.0294	22.6001
9.4342	66.1267	59.0267	22.6111
9.4398	66.1234	59.0234	22.6624
9.4455	66.1215	59.0215	22.658
9.4511	66.1283	59.0283	22.6754
9.4568	66.1403	59.0403	22.6648
9.4624	66.1284	59.0284	22.7228
9.468	66.1717	59.0717	22.7774
9.4737	66.141	59.041	22.7867
9.4793	66.1506	59.0506	22.805
9.485	66.139	59.039	22.7817
9.4906	66.165	59.065	22.764
9.4962	66.1528	59.0528	22.7824
9.5019	66.1552	59.0552	22.7991
9.5075	66.1517	59.0517	22.8121
9.5132	66.1555	59.0555	22.8183
9.5188	66.1743	59.0742	22.8112
9.5244	66.1757	59.0757	22.8113
9.5301	66.1678	59.0678	22.795
9.5357	66.1599	59.0599	22.8186
9.5414	66.1589	59.0589	22.805
9.547	66.1622	59.0622	22.7907
9.5526	66.1777	59.0777	22.8139
9.5583	66.1636	59.0636	22.7907
9.5639	66.1845	59.0845	22.7859
9.5695	66.1761	59.0761	22.7647
9.5752	66.189	59.089	22.7578
9.5808	66.1834	59.0834	22.748
9.5865	66.1757	59.0757	22.7177
9.5921	66.1657	59.0657	22.6839
9.5977	66.1763	59.0763	22.6986
9.6034	66.1818	59.0818	22.6659
9.609	66.1813	59.0814	22.6515
9.6147	66.1825	59.0825	22.6492
9.6203	66.2145	59.1145	22.6013
9.6259	66.2087	59.1088	22.5796
9.6316	66.2191	59.1191	22.602
9.6372	66.2263	59.1263	22.7175
9.6429	66.1992	59.0992	22.7185
9.6485	66.2009	59.1009	22.7288
9.6541	66.1928	59.0928	22.7619
9.6598	66.2091	59.1091	22.7794
9.6654	66.2211	59.1211	22.7853
9.6711	66.2027	59.1027	22.8041
9.6767	66.2397	59.1397	22.8001
9.6823	66.2404	59.1404	22.8021
9.688	66.2423	59.1423	22.7912
9.6936	66.2642	59.1642	22.7978
9.6992	66.2378	59.1377	22.8183
9.7049	66.2292	59.1292	22.8255
9.7105	66.2312	59.1312	22.851
9.7162	66.2238	59.1238	22.8359
9.7218	66.2634	59.1634	22.8374
9.7274	66.2556	59.1556	22.8581
9.7331	66.2688	59.1688	22.8136
9.7387	66.2822	59.1822	22.8202
9.7444	66.2748	59.1748	22.7983
9.75	66.2804	59.1804	22.7841
9.7556	66.3035	59.2035	22.793
9.7613	66.3167	59.2167	22.7804
9.7669	66.2899	59.1899	22.7783
9.7726	66.3045	59.2045	22.8474
9.7782	66.3178	59.2178	22.8681
9.7838	66.3138	59.2138	22.8511
9.7895	66.3313	59.2313	22.8502
9.7951	66.3408	59.2408	22.8421
9.8008	66.3393	59.2393	22.8261
9.8064	66.3394	59.2394	22.8265
9.812	66.3331	59.2331	22.8286
9.8177	66.3445	59.2445	22.8437
9.8233	66.3273	59.2273	22.8544
9.8289	66.3588	59.2588	22.955
9.8346	66.3429	59.2429	23.0075
9.8402	66.3531	59.2531	23.0909
9.8459	66.3348	59.2348	23.1013
9.8515	66.3309	59.2309	23.0755
9.8571	66.3837	59.2837	23.0269
9.8628	66.338	59.238	22.9682
9.8684	66.3296	59.2296	22.9283
9.8741	66.3269	59.2269	22.891
9.8797	66.3379	59.2379	22.8356
9.8853	66.351	59.251	22.8027
9.891	66.3527	59.2527	22.7441
9.8966	66.3612	59.2612	22.7426
9.9023	66.3882	59.2882	22.7605
9.9079	66.3818	59.2818	22.7516
9.9135	66.3941	59.2941	22.7549
9.9192	66.3885	59.2885	22.7643
9.9248	66.3666	59.2666	22.787
9.9305	66.3774	59.2774	22.7727
9.9361	66.39	59.29	22.7999
9.9417	66.3917	59.2917	22.8199
9.9474	66.3828	59.2828	22.8253
9.953	66.4004	59.3004	22.8191
9.9586	66.4259	59.3259	22.8155
9.9643	66.4198	59.3198	22.8061
9.9699	66.4282	59.3282	22.8139
9.9756	66.4105	59.3105	22.8088
9.9812	66.4085	59.3085	22.7822
9.9868	66.3989	59.2989	22.7939
9.9925	66.4119	59.3119	22.7645
9.9981	66.4223	59.3223	22.7579
10.0038	66.4299	59.3299	22.7789
10.0094	66.4276	59.3276	22.861
10.015	66.4334	59.3334	22.9289
10.0207	66.4375	59.3375	22.9482
10.0263	66.4404	59.3404	22.9877
10.032	66.4613	59.3613	22.9728
10.0376	66.441	59.341	22.9262
10.0432	66.4594	59.3593	22.8891
10.0489	66.4604	59.3604	22.8752
10.0545	66.4727	59.3727	22.8738
10.0602	66.4754	59.3754	22.8787
10.0658	66.4647	59.3647	22.9306
10.0714	66.4891	59.3891	22.9423
10.0771	66.4913	59.3913	22.9367
10.0827	66.4803	59.3803	22.9382
10.0883	66.463	59.363	22.9339
10.094	66.4523	59.3523	22.9154
10.0996	66.462	59.362	22.9103
10.1053	66.449	59.349	22.9151
10.1109	66.4562	59.3562	22.9104
10.1165	66.4687	59.3687	22.9349
10.1222	66.4916	59.3916	22.9482
10.1278	66.4863	59.3863	22.9495
10.1335	66.5054	59.4054	22.9407
10.1391	66.4983	59.3983	22.9394
10.1447	66.5128	59.4128	22.9659
10.1504	66.482	59.382	22.9492
10.156	66.5151	59.4151	22.9467
10.1617	66.5115	59.4115	22.9621
10.1673	66.5115	59.4115	22.925
10.1729	66.5205	59.4205	22.9381
10.1786	66.5269	59.4269	22.9533
10.1842	66.5251	59.4251	22.941
10.1898	66.5358	59.4358	22.9492
10.1955	66.529	59.429	22.9842
10.2011	66.5232	59.4232	22.9678
10.2068	66.5352	59.4352	22.9368
10.2124	66.5224	59.4224	22.9296
10.218	66.5245	59.4245	22.9034
10.2237	66.5146	59.4146	22.9062
10.2293	66.5255	59.4255	22.9301
10.235	66.5366	59.4367	22.8941
10.2406	66.5365	59.4365	22.9928
10.2462	66.5473	59.4473	23.0246
10.2519	66.5258	59.4258	23.0296
10.2575	66.5197	59.4197	23.0654
10.2632	66.5245	59.4245	23.0236
10.2688	66.5279	59.4278	23.0225
10.2744	66.5125	59.4125	23.0352
10.2801	66.544	59.444	23.0713
10.2857	66.5447	59.4447	23.1003
10.2914	66.5225	59.4225	23.1018
10.297	66.5177	59.4177	23.1155
10.3026	66.5212	59.4212	23.1397
10.3083	66.4988	59.3988	23.1562
10.3139	66.5133	59.4133	23.1815
10.3195	66.5277	59.4278	23.2551
10.3252	66.5446	59.4446	23.2673
10.3308	66.5336	59.4336	23.2536
10.3365	66.5469	59.4469	23.2823
10.3421	66.5299	59.4299	23.3144
10.3477	66.5046	59.4046	23.3423
10.3534	66.5292	59.4292	23.3347
10.359	66.5028	59.4028	23.3194
10.3647	66.5002	59.4002	23.338
10.3703	66.5127	59.4127	23.3982
10.3759	66.5191	59.4191	23.4661
10.3816	66.5456	59.4456	23.4673
10.3872	66.5096	59.4096	23.4089
10.3929	66.5373	59.4373	23.3856
10.3985	66.5328	59.4328	23.3737
10.4041	66.5418	59.4419	23.343
10.4098	66.5409	59.4409	23.3091
10.4154	66.537	59.437	23.2848
10.4211	66.5386	59.4386	23.239
10.4267	66.5331	59.4331	23.2641
10.4323	66.5661	59.4661	23.2545
10.438	66.5791	59.4791	23.2107
10.4436	66.5884	59.4884	23.2097
10.4492	66.6075	59.5075	23.1626
10.4549	66.6176	59.5176	23.1291
10.4605	66.6042	59.5042	23.1046
10.4662	66.6014	59.5014	23.0867
10.4718	66.5754	59.4754	23.068
10.4774	66.5915	59.4915	23.0914
10.4831	66.5865	59.4865	23.0778
10.4887	66.5958	59.4958	23.0579
10.4944	66.5979	59.4979	23.0524
10.5	66.61	59.51	23.0525
10.5056	66.6114	59.5114	23.0392
10.5113	66.6245	59.5245	23.0583
10.5169	66.6237	59.5237	23.0404
10.5226	66.6347	59.5347	23.0457
10.5282	66.6605	59.5605	23.0137
10.5338	66.6424	59.5424	23.0112
10.5395	66.6392	59.5392	22.9706
10.5451	66.6684	59.5684	22.9418
10.5508	66.6487	59.5487	22.9761
10.5564	66.6598	59.5598	22.946
10.562	66.666	59.566	22.9481
10.5677	66.6703	59.5703	22.9498
10.5733	66.681	59.581	22.9512
10.5789	66.6763	59.5763	22.9234
10.5846	66.6854	59.5854	22.9408
10.5902	66.6978	59.5978	22.9283
10.5959	66.7224	59.6224	22.9242
10.6015	66.6954	59.5954	22.8974
10.6071	66.6721	59.5721	22.8682
10.6128	66.6648	59.5648	22.8585
10.6184	66.6833	59.5833	22.8694
10.6241	66.6895	59.5895	22.9936
10.6297	66.685	59.585	23.0914
10.6353	66.6595	59.5595	23.1081
10.641	66.6462	59.5462	23.0514
10.6466	66.6783	59.5783	22.9978
10.6523	66.6791	59.5791	22.9843
10.6579	66.6498	59.5498	22.9289
10.6635	66.6884	59.5884	22.8858
10.6692	66.699	59.599	22.8567
10.6748	66.6779	59.5779	22.8389
10.6805	66.6946	59.5946	22.8237
10.6861	66.7111	59.6111	22.8081
10.6917	66.6991	59.5991	22.7938
10.6974	66.7038	59.6038	22.7819
10.703	66.708	59.608	22.778
10.7086	66.7201	59.6201	22.7971
10.7143	66.7387	59.6387	22.803
10.7199	66.7419	59.6419	22.8093
10.7256	66.7624	59.6624	22.8285
10.7312	66.7459	59.6459	22.8092
10.7368	66.7212	59.6212	22.8338
10.7425	66.7022	59.6022	22.8564
10.7481	66.7007	59.6007	22.8708
10.7538	66.6885	59.5885	22.9061
10.7594	66.7115	59.6115	22.9585
10.765	66.7433	59.6433	22.9462
10.7707	66.7441	59.6441	23.0002
10.7763	66.7506	59.6506	22.9677
10.782	66.7295	59.6295	22.9864
10.7876	66.729	59.629	22.9835
10.7932	66.7165	59.6165	23.0204
10.7989	66.6965	59.5965	23.0891
10.8045	66.7241	59.6241	23.2114
10.8102	66.7383	59.6383	23.2445
10.8158	66.7522	59.6522	23.205
10.8214	66.7697	59.6697	23.2228
10.8271	66.7658	59.6658	23.2139
10.8327	66.7707	59.6707	23.1806
10.8383	66.7555	59.6555	23.1614
10.844	66.7471	59.6471	23.1797
10.8496	66.7655	59.6655	23.1659
10.8553	66.79	59.69	23.1455
10.8609	66.8176	59.7176	23.1298
10.8665	66.8148	59.7148	23.1423
10.8722	66.8092	59.7092	23.0918
10.8778	66.8149	59.7148	23.1266
10.8835	66.7967	59.6967	23.1691
10.8891	66.7788	59.6788	23.2472
10.8947	66.7892	59.6892	23.2687
10.9004	66.8014	59.7014	23.3054
10.906	66.8133	59.7133	23.29
10.9117	66.8134	59.7134	23.2534
10.9173	66.8242	59.7242	23.1926
10.9229	66.8037	59.7037	23.1733
10.9286	66.7956	59.6955	23.1435
10.9342	66.8144	59.7144	23.1355
10.9398	66.7936	59.6936	23.1531
10.9455	66.8168	59.7168	23.2105
10.9511	66.7892	59.6892	23.1841
10.9568	66.8145	59.7145	23.1751
10.9624	66.8016	59.7016	23.2069
10.968	66.8282	59.7282	23.1668
10.9737	66.8057	59.7057	23.1365
10.9793	66.8226	59.7226	23.1105
10.985	66.8111	59.7111	23.084
10.9906	66.8367	59.7367	23.0749
10.9962	66.8225	59.7225	23.0446
11.0019	66.822	59.722	23.0243
11.0075	66.8416	59.7416	23.0059
11.0132	66.8612	59.7612	23.0317
11.0188	66.8474	59.7474	23.0257
11.0244	66.8876	59.7876	22.9951
11.0301	66.8699	59.7699	22.9432
11.0357	66.8815	59.7815	22.8584
11.0414	66.8914	59.7914	22.8351
11.047	66.9003	59.8003	22.8353
11.0526	66.9098	59.8098	22.8281
11.0583	66.9254	59.8254	22.8303
11.0639	66.9319	59.8319	22.7955
11.0695	66.9171	59.8171	22.763
11.0752	66.8671	59.7671	22.7676
11.0808	66.8655	59.7655	22.799
11.0865	66.8702	59.7702	22.8066
11.0921	66.8964	59.7964	22.808
11.0977	66.896	59.796	22.7756
11.1034	66.9283	59.8283	22.7455
11.109	66.9078	59.8078	22.7282
11.1147	66.9166	59.8166	22.7367
11.1203	66.9356	59.8356	22.7482
11.1259	66.9136	59.8136	22.8356
11.1316	66.8967	59.7968	22.9161
11.1372	66.9298	59.8298	22.9543
11.1429	66.9188	59.8188	22.9549
11.1485	66.9474	59.8474	22.9227
11.1541	66.9367	59.8367	22.9323
11.1598	66.9477	59.8477	22.9493
11.1654	66.9514	59.8514	22.993
11.1711	66.9464	59.8464	22.9827
11.1767	66.9684	59.8684	22.9933
11.1823	66.9477	59.8477	22.931
11.188	66.9919	59.8919	22.8994
11.1936	66.9834	59.8834	22.9196
11.1992	66.9935	59.8935	22.9356
11.2049	66.9952	59.8952	22.9347
11.2105	67.0248	59.9248	22.8938
11.2162	67.0345	59.9344	22.872
11.2218	67.0229	59.9229	22.8478
11.2274	67.0111	59.9111	22.8294
11.2331	67.0168	59.9168	22.7847
11.2387	67.0318	59.9318	22.7732
11.2444	67.0238	59.9238	22.7467
11.25	67.0159	59.9159	22.7617
11.2556	67.0199	59.9199	22.7378
[truncated: 3,324 more rows]
