# Supplementary material for: Transparent radiative cooling cover window for flexible and foldable electronic displays
Source: Nat Commun. 2024 May 24;15:4443. doi: 10.1038/s41467-024-48840-x (PMC11126687; doi:10.1038/s41467-024-48840-x)
Supplement: Supplementary file 3 — Source Data [file 41467_2024_48840_MOESM3_ESM.zip › Source_Data_FigS10.xlsx]

## Sheet: Supplementary Fig10a
Measured temperatures of simulated display heaters without being covered by the samples under illuminated condition
Time of day/min	Temperature/°C	Temperature/°C	Temperature/°C	Solar illumination/W m-2
	Heater for c-PI	Heater for metamaterial	Ambient
0	78.0264	77.6184	26.6996	961.44
0.1508	78.0386	77.6238	26.267	961.44
0.3015	78.0444	77.624	25.6853	961.42
0.4523	78.0439	77.6392	26.1009	961.05
0.603	78.0352	77.6522	24.4679	961.01
0.7538	78	77.6434	24.4037	961.01
0.9045	78.0136	77.6412	25.3722	961.16
1.0553	78.0402	77.6459	26.1453	961.27
1.206	78.0962	77.6543	26.7504	961.27
1.3568	78.1346	77.6765	27.2584	961.3
1.5075	78.1489	77.6814	26.4115	961.56
1.6583	78.141	77.6757	26.4068	961.57
1.809	78.1244	77.685	25.9072	961.57
1.9598	78.0937	77.6669	25.915	961.69
2.1106	78.0773	77.6401	25.211	961.78
2.2613	78.0587	77.644	25.0094	961.78
2.4121	78.0972	77.6153	25.5628	961.4
2.5628	78.108	77.6515	26.1222	959.23
2.7136	78.0925	77.6418	25.8966	959.23
2.8643	78.1244	77.6861	25.6725	959.23
3.0151	78.1383	77.6941	24.9839	958.78
3.1658	78.1587	77.6913	26.036	958.61
3.3166	78.1768	77.7092	27.0535	958.61
3.4673	78.1949	77.7424	26.8934	958.25
3.6181	78.1825	77.7358	26.839	957.71
3.7688	78.1869	77.7355	26.658	957.71
3.9196	78.1773	77.7341	27.3938	957.71
4.0704	78.1266	77.7523	27.9971	957.66
4.2211	78.1631	77.7557	27.8227	957.65
4.3719	78.1667	77.767	26.3837	957.65
4.5226	78.1765	77.7545	26.0172	958.94
4.6734	78.1742	77.7614	26.4367	959.65
4.8241	78.1836	77.7624	27.0928	959.65
4.9749	78.1896	77.7578	27.2595	959.79
5.1256	78.2012	77.737	27.8658	960.37
5.2764	78.1744	77.7706	26.8653	960.37
5.4271	78.1606	77.7521	26.1317	960.37
5.5779	78.1202	77.7538	25.3865	960.73
5.7286	78.1465	77.7686	24.8411	960.89
5.8794	78.1398	77.7942	24.2169	960.89
6.0302	78.1555	77.7905	24.4618	961.37
6.1809	78.1705	77.7611	25.5365	962.07
6.3317	78.1932	77.7706	27.2097	962.07
6.4824	78.1773	77.7727	27.2706	962.07
6.6332	78.214	77.7947	26.3943	963.21
6.7839	78.217	77.8127	25.4043	963.27
6.9347	78.1719	77.7992	25.7296	963.27
7.0854	78.1911	77.8401	27.6835	964.39
7.2362	78.2462	77.8376	28.1111	965.3
7.3869	78.2274	77.8328	27.2833	965.3
7.5377	78.2349	77.8334	26.283	965.58
7.6884	78.2732	77.8376	26.6189	967.12
7.8392	78.2622	77.8344	24.8724	967.12
7.9899	78.2895	77.8432	27.0232	967.12
8.1407	78.2814	77.8209	26.5394	967.56
8.2915	78.3013	77.8541	26.9414	967.75
8.4422	78.3306	77.8557	27.4535	967.75
8.593	78.3204	77.8642	27.6407	967.72
8.7437	78.3164	77.8627	27.5378	967.68
8.8945	78.3298	77.8954	28.7407	967.68
9.0452	78.2523	77.9043	29.1892	967.62
9.196	78.2575	77.8986	28.235	966.66
9.3467	78.2111	77.9124	27.3139	966.54
9.4975	78.2206	77.9071	27.2679	966.54
9.6482	78.2176	77.9035	28.379	965.06
9.799	78.2573	77.8981	26.9281	963.56
9.9497	78.2599	77.9114	26.7022	963.56
10.1005	78.2755	77.9246	27.3343	963.25
10.2513	78.2791	77.9159	26.5374	960.47
10.402	78.308	77.9191	28.0385	960.47
10.5528	78.3214	77.9487	28.0874	960.47
10.7035	78.3014	77.9411	27.0303	959.69
10.8543	78.322	77.9486	27.9522	959.36
11.005	78.3147	77.928	28.8742	959.36
11.1558	78.2937	77.9403	28.0586	959.31
11.3065	78.2961	77.9405	25.4962	959.25
11.4573	78.3001	77.9461	25.1787	959.25
11.608	78.3008	77.9291	25.294	959.2
11.7588	78.3069	77.9455	25.7907	958.34
11.9095	78.2818	77.936	25.2601	958.29
12.0603	78.2895	77.946	26.3021	958.29
12.2111	78.2959	77.9429	27.1769	957.88
12.3618	78.2832	77.9685	27.0914	957.37
12.5126	78.2716	77.9833	25.3891	957.37
12.6633	78.2867	77.9685	24.9807	957.34
12.8141	78.3026	77.9951	26.899	956.8
12.9648	78.3488	77.9792	27.4581	956.73
13.1156	78.3334	77.9905	28.4662	956.73
13.2663	78.3201	77.9951	27.6773	956.8
13.4171	78.3245	77.97	25.2028	956.89
13.5678	78.276	77.9687	25.8287	956.89
13.7186	78.2868	77.9908	25.784	956.9
13.8693	78.3287	77.9973	24.7266	957.08
14.0201	78.3154	77.9933	25.0004	957.08
14.1709	78.3524	78.0036	25.5084	957.08
14.3216	78.3534	78.0094	25.3321	957.07
14.4724	78.3478	78.021	24.973	957.07
14.6231	78.3207	78.0083	25.624	957.07
14.7739	78.2932	78.0194	27.5201	957.04
14.9246	78.2606	78.0227	28.3801	956.92
15.0754	78.2528	78.026	28.2906	956.92
15.2261	78.2317	78.0427	28.7571	956.92
15.3769	78.2109	78.0396	27.2957	956.12
15.5276	78.2356	78.0405	26.5604	955.77
15.6784	78.2881	78.0484	26.4292	955.77
15.8291	78.2825	78.0348	25.608	955.52
15.9799	78.2861	78.0422	25.7262	954.95
16.1307	78.2308	78.0645	26.0305	954.95
16.2814	78.2273	78.0464	25.3639	954.95
16.4322	78.2325	78.0572	26.0662	954.07
16.5829	78.2392	78.0256	26.7879	953.78
16.7337	78.2262	78.025	26.3304	953.78
16.8844	78.2238	78.0228	26.8135	953.44
17.0352	78.2638	78.0317	26.5931	952.91
17.1859	78.2779	78.0339	26.7	952.91
17.3367	78.2793	78.01	27.4551	952.91
17.4874	78.2851	78.0075	27.9247	951.84
17.6382	78.3013	78.031	26.7465	951.65
17.7889	78.2951	78.0454	27.7808	951.65
17.9397	78.2726	78.0352	27.7539	951.67
18.0905	78.2961	78.03	26.4469	951.68
18.2412	78.3151	78.052	25.1756	951.68
18.392	78.32	78.0392	26.2443	951.66
18.5427	78.3081	78.0614	25.2359	951.53
18.6935	78.2847	78.0437	24.711	951.53
18.8442	78.2478	78.0514	26.0164	951.53
18.995	78.2609	78.0155	24.761	951.69
19.1457	78.2366	78.0187	24.7039	951.76
19.2965	78.2423	78.0336	26.1415	951.76
19.4472	78.2634	78.0479	26.5534	951.83
19.598	78.2678	78.0568	27.774	952.02
19.7487	78.2586	78.0506	27.9259	952.02
19.8995	78.3224	78.0572	28.4637	952.02
20.0503	78.3288	78.0524	26.6966	953.16
20.201	78.3451	78.0655	26.9734	953.54
20.3518	78.3323	78.0643	25.8472	953.54
20.5025	78.3511	78.0733	24.2048	953.3
20.6533	78.3502	78.0652	24.7041	952.85
20.804	78.3559	78.094	25.0956	952.85
20.9548	78.332	78.0845	26.336	952.85
21.1055	78.3319	78.1015	26.7858	951.84
21.2563	78.3319	78.094	27.3287	951.58
21.407	78.3277	78.0872	27.2228	951.58
21.5578	78.3073	78.0781	28.3321	951.16
21.7085	78.2842	78.0922	27.3823	950.2
21.8593	78.3039	78.0931	27.7422	950.2
22.0101	78.3216	78.0749	26.4892	950.2
22.1608	78.3199	78.0804	26.3766	950.01
22.3116	78.316	78.0949	25.3325	949.97
22.4623	78.3395	78.097	24.1382	949.97
22.6131	78.3248	78.0855	25.762	950.16
22.7638	78.3222	78.0744	25.9664	950.45
22.9146	78.3275	78.1005	27.114	950.45
23.0653	78.3071	78.0924	27.5547	950.45
23.2161	78.3124	78.0852	26.506	950.12
23.3668	78.3186	78.0808	25.7359	950.06
23.5176	78.2871	78.094	24.6938	950.06
23.6683	78.2867	78.1228	24.8149	949.91
23.8191	78.3077	78.0986	25.3901	949.69
23.9698	78.2949	78.1002	27.4659	949.69
24.1206	78.3205	78.1002	27.0826	949.69
24.2714	78.3376	78.1332	28.4768	950.01
24.4221	78.3336	78.1101	26.9737	950.04
24.5729	78.3109	78.1078	27.8336	950.04
24.7236	78.3182	78.1195	28.4242	950.07
24.8744	78.3325	78.1272	26.885	950.13
25.0251	78.3337	78.1305	27.0517	950.13
25.1759	78.2961	78.1209	27.0619	950.13
25.3266	78.2131	78.1227	26.2276	950.09
25.4774	78.2417	78.1177	26.7633	950.07
25.6281	78.2763	78.1395	26.4435	950.07
25.7789	78.3068	78.1422	26.8739	950.15
25.9296	78.2982	78.1222	25.4654	950.34
26.0804	78.3685	78.1176	25.0382	950.34
26.2312	78.3739	78.1163	25.4743	950.34
26.3819	78.3491	78.1247	25.1832	949.92
26.5327	78.3852	78.126	24.9592	949.81
26.6834	78.3656	78.1175	25.2966	949.81
26.8342	78.3447	78.1171	24.6312	949.64
26.9849	78.3573	78.1193	24.4434	949.26
27.1357	78.336	78.105	25.9363	949.26
27.2864	78.3964	78.1218	26.7701	949.26
27.4372	78.3641	78.1318	26.4631	949.68
27.5879	78.3583	78.1441	26.8185	949.79
27.7387	78.3873	78.1329	27.7681	949.79
27.8894	78.3808	78.1349	25.409	949.8
28.0402	78.3775	78.146	26.045	949.84
28.191	78.359	78.1679	28.0332	949.84
28.3417	78.3353	78.1474	27.8243	949.84
28.4925	78.3315	78.1417	25.4614	950.08
28.6432	78.3296	78.1578	26.5475	950.17
28.794	78.349	78.1627	26.1808	950.17
28.9447	78.3547	78.1629	25.6189	949.87
29.0955	78.3766	78.1717	26.117	949
29.2462	78.3676	78.1692	27.2802	949
29.397	78.3174	78.1602	27.2158	949
29.5477	78.3193	78.1628	27.7618	949.49
29.6985	78.3152	78.159	29.2694	949.65
29.8492	78.3138	78.1715	26.8668	949.65
30	78.3204	78.1677	25.6823	949.83

## Sheet: Supplementary Fig10b
Measured temperatures of simulated display heaters without being covered by the samples under dark conditions.
Time of day/min	Temperature/°C	Temperature/°C	Temperature/°C
	Heater for c-PI	Heater for metamaterial	Ambient
0	56.7677	57.1204	26.4741
0.1508	56.7782	57.0957	26.9235
0.3015	56.8056	57.1325	26.6289
0.4523	56.7866	57.1483	27.3644
0.603	56.7812	57.1232	27.4497
0.7538	56.8015	57.1362	27.7685
0.9045	56.8177	57.1585	27.8234
1.0553	56.801	57.1693	26.4477
1.206	56.8158	57.1849	27.3251
1.3568	56.8281	57.2121	27.7084
1.5075	56.8294	57.2226	26.8912
1.6583	56.8459	57.2262	25.9383
1.809	56.8309	57.2522	27.4932
1.9598	56.857	57.2642	28.0466
2.1106	56.8431	57.2688	28.08
2.2613	56.8601	57.239	28.7807
2.4121	56.8518	57.2259	28.275
2.5628	56.8716	57.216	28.4521
2.7136	56.8738	57.1764	29.3849
2.8643	56.8899	57.2134	27.4155
3.0151	56.8983	57.2149	26.4583
3.1658	56.8673	57.2474	25.3367
3.3166	56.8618	57.2286	25.5878
3.4673	56.8327	57.2033	26.2489
3.6181	56.8231	57.2082	26.1366
3.7688	56.8336	57.2409	25.925
3.9196	56.8081	57.2484	26.5697
4.0704	56.8204	57.2676	26.2523
4.2211	56.823	57.2598	26.0331
4.3719	56.8637	57.2383	26.7716
4.5226	56.8447	57.2538	27.8458
4.6734	56.8921	57.2288	26.4584
4.8241	56.8807	57.2182	27.8288
4.9749	56.8463	57.237	27.4402
5.1256	56.864	57.2492	27.7711
5.2764	56.8617	57.2474	25.9106
5.4271	56.8702	57.2565	26.5005
5.5779	56.8708	57.2253	25.7322
5.7286	56.861	57.2312	26.956
5.8794	56.8726	57.1737	27.4217
6.0302	56.8745	57.1407	27.872
6.1809	56.8866	57.1318	28.1015
6.3317	56.876	57.1779	27.3113
6.4824	56.8842	57.1727	28.0983
6.6332	56.8916	57.1941	27.0735
6.7839	56.8935	57.2139	26.3398
6.9347	56.868	57.2133	25.1574
7.0854	56.8862	57.216	24.6597
7.2362	56.8837	57.214	24.6194
7.3869	56.8732	57.1834	27.3454
7.5377	56.8832	57.2091	27.7824
7.6884	56.8887	57.2079	26.8507
7.8392	56.8721	57.1966	27.7528
7.9899	56.8678	57.1658	26.8462
8.1407	56.8519	57.1313	29.1211
8.2915	56.8565	57.1532	26.7746
8.4422	56.8509	57.1084	25.7922
8.593	56.8374	57.1358	27.1039
8.7437	56.8596	57.1431	27.3991
8.8945	56.8578	57.1491	27.7827
9.0452	56.8491	57.1767	27.6611
9.196	56.8451	57.1907	26.3509
9.3467	56.8623	57.1971	24.3157
9.4975	56.8601	57.2167	25.3513
9.6482	56.8526	57.1959	27.1874
9.799	56.8435	57.1817	26.3608
9.9497	56.8562	57.1843	26.63
10.1005	56.856	57.1865	26.2829
10.2513	56.8484	57.1758	26.3249
10.402	56.8528	57.1734	26.5785
10.5528	56.8429	57.179	27.6237
10.7035	56.8605	57.2014	26.665
10.8543	56.8515	57.2216	25.6371
11.005	56.8494	57.2249	25.8606
11.1558	56.8581	57.1914	25.692
11.3065	56.8471	57.1507	26.3955
11.4573	56.8402	57.1373	26.1323
11.608	56.8724	57.1199	27.1267
11.7588	56.8628	57.1569	27.0433
11.9095	56.854	57.134	26.1759
12.0603	56.8527	57.1461	28.037
12.2111	56.858	57.141	26.8616
12.3618	56.8647	57.1685	26.6799
12.5126	56.8531	57.1568	27.7748
12.6633	56.8404	57.1837	29.7067
12.8141	56.8346	57.2066	29.0768
12.9648	56.8454	57.1878	27.8496
13.1156	56.8366	57.2074	25.6389
13.2663	56.8411	57.1969	25.8568
13.4171	56.8505	57.1675	24.9267
13.5678	56.8575	57.1288	25.0637
13.7186	56.8478	57.1309	25.9748
13.8693	56.8356	57.1186	27.0925
14.0201	56.8345	57.088	26.291
14.1709	56.8392	56.9913	26.2511
14.3216	56.8436	56.9649	24.3855
14.4724	56.8151	56.9376	25.2682
14.6231	56.8369	56.9507	26.2999
14.7739	56.831	56.9954	25.9771
14.9246	56.8524	57.0428	27.1653
15.0754	56.8318	57.0685	28.277
15.2261	56.8157	57.0737	29.2618
15.3769	56.8101	57.0812	28.9301
15.5276	56.7949	57.1226	28.416
15.6784	56.7852	57.1269	28.0987
15.8291	56.7826	57.1491	28.319
15.9799	56.7559	57.1562	28.6151
16.1307	56.7447	57.1789	29.0166
16.2814	56.7286	57.186	29.048
16.4322	56.7448	57.2079	28.2725
16.5829	56.739	57.1939	27.6925
16.7337	56.7454	57.1927	27.0525
16.8844	56.7405	57.1975	27.3915
17.0352	56.7489	57.196	27.708
17.1859	56.737	57.1468	27.3252
17.3367	56.744	57.1478	27.4296
17.4874	56.7321	57.1501	27.7231
17.6382	56.7333	57.1422	27.8748
17.7889	56.7283	57.1621	27.578
17.9397	56.7215	57.1639	27.3091
18.0905	56.71	57.1563	26.9896
18.2412	56.6979	57.1245	27.2925
18.392	56.699	57.099	27.1666
18.5427	56.699	57.0971	27.2239
18.6935	56.7034	57.1228	27.4766
18.8442	56.7039	57.1477	27.6019
18.995	56.6906	57.1283	26.4236
19.1457	56.7213	57.1278	26.6778
19.2965	56.7155	57.1447	26.7288
19.4472	56.7173	57.1323	27.2287
19.598	56.7129	57.123	27.392
19.7487	56.7157	57.1818	28.0094
19.8995	56.7133	57.1642	27.8385
20.0503	56.7266	57.1401	28.1264
20.201	56.7031	57.144	28.5241
20.3518	56.7157	57.1606	28.6726
20.5025	56.7399	57.1813	29.2813
20.6533	56.7118	57.1764	27.9216
20.804	56.7358	57.1731	27.2166
20.9548	56.7069	57.164	26.795
21.1055	56.7153	57.102	26.2498
21.2563	56.6847	57.1252	25.7993
21.407	56.6904	57.1534	26.0285
21.5578	56.6661	57.1277	26.8834
21.7085	56.6681	57.1484	26.9116
21.8593	56.6481	57.0612	27.3235
22.0101	56.6322	57.0027	27.034
22.1608	56.6415	57.0792	27.0851
22.3116	56.6316	57.1105	27.1354
22.4623	56.6307	57.0367	27.0357
22.6131	56.6369	56.913	27.0957
22.7638	56.6296	56.9819	27.9767
22.9146	56.6212	57.0555	27.7376
23.0653	56.6221	57.0372	27.2834
23.2161	56.6158	56.9597	27.4486
23.3668	56.6019	57.0325	27.3444
23.5176	56.6054	57.091	27.1814
23.6683	56.6078	57.0322	27.566
23.8191	56.6224	57.0498	27.792
23.9698	56.6154	57.0794	28.3214
24.1206	56.5883	57.0715	27.6628
24.2714	56.5683	57.1123	27.7471
24.4221	56.5582	57.1239	28.1883
24.5729	56.5655	57.0257	27.9924
24.7236	56.6069	57.1107	27.4129
24.8744	56.5912	57.0834	27.6614
25.0251	56.6566	57.0967	28.2081
25.1759	56.6322	56.9816	27.4103
25.3266	56.6651	57.0427	26.943
25.4774	56.6794	57.005	25.7461
25.6281	56.6357	57.1182	26.0505
25.7789	56.6363	57.0846	26.2242
25.9296	56.7004	57.1088	25.9964
26.0804	56.7047	57.0973	25.8474
26.2312	56.7188	57.0702	25.644
26.3819	56.7199	57.1557	25.968
26.5327	56.6707	57.1523	23.528
26.6834	56.7078	57.0972	22.8101
26.8342	56.7444	57.0967	22.85
26.9849	56.7643	57.174	22.9982
27.1357	56.7971	57.2074	23.6692
27.2864	56.8291	57.2061	24.6779
27.4372	56.8584	57.1569	25.8316
27.5879	56.8548	57.2401	26.3408
27.7387	56.854	57.2221	26.7042
27.8894	56.8684	57.1818	27.0827
28.0402	56.873	57.231	27.5326
28.191	56.8391	57.2628	27.6108
28.3417	56.8423	57.2429	27.6587
28.4925	56.8473	57.2791	26.9461
28.6432	56.8712	57.229	26.915
28.794	56.8705	57.1101	26.6634
28.9447	56.8824	57.2528	25.8817
29.0955	56.891	57.2976	26.1043
29.2462	56.9128	57.3002	27.4507
29.397	56.896	57.2046	28.0143
29.5477	56.9196	57.0887	27.6626
29.6985	56.92	57.2237	27.5689
29.8492	56.9628	57.0674	27.5867
30	56.9344	57.017	28.1711
