# Supplementary material for: Transparent radiative cooling cover window for flexible and foldable electronic displays
Source: Nat Commun. 2024 May 24;15:4443. doi: 10.1038/s41467-024-48840-x (PMC11126687; doi:10.1038/s41467-024-48840-x)
Supplement: Supplementary file 3 — Source Data [file 41467_2024_48840_MOESM3_ESM.zip › Source_Data_FigS11.xlsx]

## Sheet: Supplementary Fig11
Measured steady-state temperatures of samples on the front of heaters with different power densities in outdoor conditions
	Heater temperature/°C	Error bar	Heater temperature/°C	Error bar
	Heater ~ 100 W/m2		Heater ~ 100 W/m2
c-PI	52.4	1.47224	75.2	1.09886
Metamaterial	47.3	1.11439	67	1.02072
