# Supplementary material for: Transparent radiative cooling cover window for flexible and foldable electronic displays
Source: Nat Commun. 2024 May 24;15:4443. doi: 10.1038/s41467-024-48840-x (PMC11126687; doi:10.1038/s41467-024-48840-x)
Supplement: Supplementary file 3 — Source Data [file 41467_2024_48840_MOESM3_ESM.zip › Source_Data_FigS12.xlsx]

## Sheet: Supplementary Fig12a
Net cooling power of transparent radiative cooling metamaterials in terms of ΔT(=T-Tamb) and non-radiative heat exchange coefficients (hc) for a, the outdoor conditions.
DT (T-Tamb)/°C	Net cooling power/W m-2	Net cooling power/W m-2	Net cooling power/W m-2	Net cooling power/W m-2
	h=0	h=2	h=4	h=6
-20	17.7902	-22.2098	-62.2098	-102.21
-19.5	19.8326	-19.1674	-58.1674	-97.1674
-19	21.8874	-16.1126	-54.1126	-92.1126
-18.5	23.9547	-13.0453	-50.0453	-87.0453
-18	26.0344	-9.96558	-45.9656	-81.9656
-17.5	28.1267	-6.87331	-41.8733	-76.8733
-17	30.2315	-3.76847	-37.7685	-71.7685
-16.5	32.349	-0.651	-33.651	-66.651
-16	34.4791	2.47914	-29.5209	-61.5209
-15.5	36.622	5.622	-25.378	-56.378
-15	38.7776	8.77762	-21.2224	-51.2224
-14.5	40.9461	11.9461	-17.0539	-46.0539
-14	43.1273	15.1273	-12.8727	-40.8727
-13.5	45.3216	18.3215	-8.67845	-35.6784
-13	47.5287	21.5287	-4.4713	-30.4713
-12.5	49.7489	24.7489	-0.25114	-25.2511
-12	51.9821	27.9821	3.98206	-20.0179
-11.5	54.2283	31.2283	8.22835	-14.7716
-11	56.4878	34.4878	12.4878	-9.51221
-10.5	58.7604	37.7604	16.7604	-4.23958
-10	61.0463	41.0463	21.0463	1.04629
-9.5	63.3454	44.3454	25.3454	6.34544
-9	65.6579	47.6579	29.6579	11.6579
-8.5	67.9838	50.9838	33.9838	16.9838
-8	70.3231	54.3231	38.3231	22.3231
-7.5	72.6758	57.6758	42.6758	27.6759
-7	75.0421	61.0421	47.0421	33.0421
-6.5	77.422	64.422	51.422	38.422
-6	79.8155	67.8155	55.8155	43.8155
-5.5	82.2226	71.2226	60.2226	49.2226
-5	84.6435	74.6435	64.6435	54.6435
-4.5	87.0781	78.0781	69.0781	60.0782
-4	89.5266	81.5266	73.5266	65.5266
-3.5	91.9889	84.9889	77.9889	70.9889
-3	94.4651	88.4651	82.4651	76.4651
-2.5	96.9553	91.9553	86.9553	81.9553
-2	99.4595	95.4595	91.4595	87.4595
-1.5	101.978	98.9777	95.9777	92.9777
-1	104.51	102.51	100.51	98.5101
-0.5	107.057	106.057	105.057	104.057
0	109.617	109.617	109.617	109.617
0.5	112.192	113.192	114.192	115.192
1	114.781	116.781	118.781	120.781
1.5	117.385	120.385	123.385	126.385
2	120.003	124.003	128.003	132.003
2.5	122.635	127.635	132.636	137.636
3	125.282	131.282	137.282	143.282
3.5	127.944	134.944	141.944	148.944
4	130.62	138.62	146.62	154.62
4.5	133.311	142.311	151.311	160.311
5	136.016	146.016	156.016	166.016
5.5	138.736	149.736	160.736	171.736
6	141.471	153.471	165.471	177.471
6.5	144.221	157.221	170.221	183.221
7	146.986	160.986	174.986	188.986
7.5	149.765	164.765	179.765	194.765
8	152.56	168.56	184.56	200.56
8.5	155.37	172.37	189.37	206.37
9	158.194	176.194	194.194	212.194
9.5	161.034	180.034	199.034	218.034
10	163.889	183.889	203.889	223.889
10.5	166.76	187.76	208.76	229.76
11	169.645	191.645	213.645	235.645
11.5	172.546	195.546	218.546	241.546
12	175.463	199.463	223.463	247.463
12.5	178.394	203.394	228.394	253.394
13	181.342	207.342	233.342	259.342
13.5	184.304	211.304	238.304	265.304
14	187.283	215.283	243.283	271.283
14.5	190.277	219.277	248.277	277.277
15	193.287	223.287	253.287	283.287
15.5	196.312	227.312	258.312	289.312
16	199.354	231.354	263.354	295.354
16.5	202.411	235.411	268.411	301.411
17	205.484	239.484	273.484	307.484
17.5	208.573	243.573	278.573	313.573
18	211.678	247.678	283.678	319.678
18.5	214.799	251.799	288.799	325.799
19	217.936	255.936	293.936	331.936
19.5	221.089	260.089	299.089	338.089
20	224.259	264.259	304.259	344.259

## Sheet: Supplementary Fig12b
Net cooling power of transparent radiative cooling metamaterials in terms of ΔT(=T-Tamb) and non-radiative heat exchange coefficients (hc) for b, the indoor conditions.
DT (T-Tamb)/°C	Net cooling power/W m-2	Net cooling power/W m-2	Net cooling power/W m-2	Net cooling power/W m-2
	h=0	h=2	h=4	h=6
-20	-114.827	-154.827	-194.827	-234.827
-19.5	-112.785	-151.785	-190.785	-229.785
-19	-110.73	-148.73	-186.73	-224.73
-18.5	-108.663	-145.663	-182.663	-219.663
-18	-106.583	-142.583	-178.583	-214.583
-17.5	-104.491	-139.491	-174.491	-209.491
-17	-102.386	-136.386	-170.386	-204.386
-16.5	-100.268	-133.268	-166.268	-199.268
-16	-98.1381	-130.138	-162.138	-194.138
-15.5	-95.9953	-126.995	-157.995	-188.995
-15	-93.8396	-123.84	-153.84	-183.84
-14.5	-91.6712	-120.671	-149.671	-178.671
-14	-89.4899	-117.49	-145.49	-173.49
-13.5	-87.2957	-114.296	-141.296	-168.296
-13	-85.0886	-111.089	-137.089	-163.089
-12.5	-82.8684	-107.868	-132.868	-157.868
-12	-80.6352	-104.635	-128.635	-152.635
-11.5	-78.3889	-101.389	-124.389	-147.389
-11	-76.1295	-98.1295	-120.129	-142.129
-10.5	-73.8568	-94.8568	-115.857	-136.857
-10	-71.571	-91.571	-111.571	-131.571
-9.5	-69.2718	-88.2718	-107.272	-126.272
-9	-66.9594	-84.9594	-102.959	-120.959
-8.5	-64.6335	-81.6335	-98.6335	-115.633
-8	-62.2942	-78.2942	-94.2942	-110.294
-7.5	-59.9414	-74.9414	-89.9414	-104.941
-7	-57.5751	-71.5751	-85.5751	-99.5751
-6.5	-55.1953	-68.1953	-81.1953	-94.1953
-6	-52.8018	-64.8018	-76.8018	-88.8018
-5.5	-50.3946	-61.3946	-72.3946	-83.3946
-5	-47.9738	-57.9738	-67.9737	-77.9737
-4.5	-45.5391	-54.5391	-63.5391	-72.5391
-4	-43.0907	-51.0907	-59.0907	-67.0907
-3.5	-40.6284	-47.6284	-54.6284	-61.6284
-3	-38.1521	-44.1521	-50.1521	-56.1521
-2.5	-35.662	-40.662	-45.662	-50.662
-2	-33.1578	-37.1578	-41.1578	-45.1578
-1.5	-30.6395	-33.6395	-36.6395	-39.6395
-1	-28.1072	-30.1072	-32.1072	-34.1072
-0.5	-25.5607	-26.5607	-27.5607	-28.5607
0	-23	-23	-23	-23
0.5	-20.425	-19.425	-18.425	-17.425
1	-17.8358	-15.8358	-13.8358	-11.8358
1.5	-15.2322	-12.2322	-9.2322	-6.2322
2	-12.6142	-8.61421	-4.61421	-0.61421
2.5	-9.98177	-4.98177	0.01823	5.01823
3	-7.33483	-1.33483	4.66517	10.6652
3.5	-4.67335	2.32665	9.32665	16.3267
4	-1.99727	6.00273	14.0027	22.0027
4.5	0.69345	9.69345	18.6934	27.6934
5	3.39887	13.3989	23.3989	33.3989
5.5	6.11903	17.119	28.119	39.119
6	8.85398	20.854	32.854	44.854
6.5	11.6038	24.6038	37.6038	50.6038
7	14.3684	28.3684	42.3685	56.3685
7.5	17.1481	32.1481	47.1481	62.1481
8	19.9427	35.9427	51.9427	67.9427
8.5	22.7523	39.7523	56.7523	73.7524
9	25.5771	43.5771	61.5771	79.5771
9.5	28.417	47.417	66.417	85.417
10	31.2721	51.2721	71.2721	91.2721
10.5	34.1424	55.1424	76.1424	97.1424
11	37.028	59.028	81.028	103.028
11.5	39.929	62.929	85.929	108.929
12	42.8453	66.8453	90.8453	114.845
12.5	45.7771	70.7771	95.7771	120.777
13	48.7244	74.7244	100.724	126.724
13.5	51.6872	78.6872	105.687	132.687
14	54.6656	82.6656	110.666	138.666
14.5	57.6597	86.6597	115.66	144.66
15	60.6694	90.6694	120.669	150.669
15.5	63.695	94.695	125.695	156.695
16	66.7363	98.7363	130.736	162.736
16.5	69.7934	102.793	135.793	168.793
17	72.8665	106.866	140.866	174.866
17.5	75.9555	110.955	145.955	180.955
18	79.0605	115.06	151.06	187.06
18.5	82.1815	119.182	156.182	193.182
19	85.3187	123.319	161.319	199.319
19.5	88.472	127.472	166.472	205.472
20	91.6415	131.641	171.641	211.641
