# Supplementary material for: Transparent radiative cooling cover window for flexible and foldable electronic displays
Source: Nat Commun. 2024 May 24;15:4443. doi: 10.1038/s41467-024-48840-x (PMC11126687; doi:10.1038/s41467-024-48840-x)
Supplement: Supplementary file 3 — Source Data [file 41467_2024_48840_MOESM3_ESM.zip › Source_Data_FigS14.xlsx]

## Sheet: Supplementary Fig14a
Light output power as a function of injection current for the LEDs with bare LED, c-PI on LED, and Metamatieral on LED under dark condition
Current/mA	Light output power/mW	Light output power/mW	Light output power/mW
	Bare LED	c-PI on LED	Metamaterial on LED
0	30.0163	30.3165	35.6894
0.8	24.202	24.444	28.7762
1.6	49.088	49.5789	58.3656
2.4	78.3087	79.0918	93.1091
3.2	108.337	109.42	128.812
4	120.898	122.107	143.748
4.8	145.813	147.271	173.372
5.6	188.086	189.967	223.635
6.4	204.063	206.104	242.631
7.2	222.073	224.294	264.045
8	240.939	243.348	286.476
8.8	274.287	277.03	326.128
9.6	302.19	305.212	359.304
10.4	318.455	321.639	378.643
11.2	340.644	344.051	405.026
12	358.244	361.826	425.952
12.8	380.511	384.317	452.428
13.6	410.298	414.401	487.844
14.4	433.32	437.654	515.218
15.2	466.342	471.005	554.481
16	487.002	491.872	579.045
16.8	509.064	514.155	605.278
17.6	553.032	558.562	657.555
18.4	546.961	552.431	650.337
19.2	583.557	589.392	693.849
20	608.76	614.848	723.816
20.8	629.872	636.171	748.918
21.6	666.178	672.84	792.086
22.4	689.658	696.554	820.003
23.2	704.571	711.616	837.735
24	717.563	724.739	853.183
24.8	742.881	750.31	883.286
25.6	755.077	762.627	897.786
26.4	780.494	788.299	928.007
27.2	803.957	811.996	955.905
28	792.67	800.596	942.484
28.8	809.98	818.08	963.066
29.6	825.049	833.299	980.983
30.4	850.474	858.979	1011.21
31.2	854.685	863.232	1016.22
32	889.823	898.721	1058
32.8	894.982	903.932	1064.13
33.6	903.077	912.107	1073.76
34.4	930.209	939.511	1106.02
35.2	930.993	940.303	1106.95
36	957.781	967.358	1138.8
36.8	965.546	975.201	1148.03
37.6	990.231	1000.13	1177.38
38.4	994.68	1004.63	1182.67
39.2	1004.2	1014.24	1193.99
40	1025.73	1035.99	1219.6
40.8	1030.62	1040.93	1225.41
41.6	1035.62	1045.97	1231.35
42.4	1062.94	1073.57	1263.83
43.2	1076.45	1087.21	1279.9
44	1089.6	1100.49	1295.53
44.8	1084.72	1095.56	1289.73
45.6	1106.98	1118.05	1316.2
46.4	1121.41	1132.62	1333.35
47.2	1111.02	1122.13	1321.01
48	1124.93	1136.18	1337.54
48.8	1145.8	1157.26	1362.36
49.6	1150.03	1161.53	1367.39
50.4	1162.34	1173.97	1382.03
51.2	1174.6	1186.35	1396.6
52	1193.48	1205.42	1419.05
52.8	1181.32	1193.13	1404.58
53.6	1197.71	1209.68	1424.07
54.4	1206.74	1218.81	1434.81
55.2	1216.32	1228.48	1446.2
56	1223.27	1235.5	1454.46
56.8	1237.68	1250.06	1471.6
57.6	1237.04	1249.41	1470.84
58.4	1248.75	1261.24	1484.77
59.2	1252.94	1265.47	1489.75
60	1263.96	1276.6	1502.85
60.8	1274.18	1286.92	1515
61.6	1282.15	1294.97	1524.47
62.4	1286.96	1299.83	1530.2
63.2	1309.79	1322.88	1557.34
64	1292.44	1305.36	1536.71
64.8	1314.34	1327.48	1562.75
65.6	1329.23	1342.52	1580.45
66.4	1320.57	1333.78	1570.16
67.2	1342.07	1355.49	1595.72
68	1349.22	1362.72	1604.23
68.8	1361.87	1375.49	1619.26
69.6	1366.05	1379.71	1624.24
70.4	1383.93	1397.77	1645.49
71.2	1366.98	1380.65	1625.34
72	1378.11	1391.89	1638.57
72.8	1395.98	1409.94	1659.81
73.6	1387.69	1401.57	1649.97
74.4	1394.08	1408.02	1657.56
75.2	1402.04	1416.06	1667.03
76	1417.18	1431.35	1685.03
76.8	1433.27	1447.61	1704.16
77.6	1429.05	1443.34	1699.14
78.4	1433.5	1447.84	1704.44
79.2	1422.28	1436.51	1691.09
80	1440.33	1454.74	1712.56
80.8	1446.79	1461.26	1720.24
81.6	1459.57	1474.17	1735.43
82.4	1478.83	1493.62	1758.33
83.2	1459.14	1473.73	1734.92
84	1479.82	1494.62	1759.51
84.8	1488.16	1503.04	1769.42
85.6	1498.85	1513.83	1782.13
86.4	1496.66	1511.63	1779.53
87.2	1508.72	1523.81	1793.87
88	1494.91	1509.86	1777.45
88.8	1523.4	1538.64	1811.33
89.6	1523.98	1539.22	1812.01
90.4	1527.57	1542.85	1816.28
91.2	1533.34	1548.68	1823.15
92	1538.67	1554.06	1829.48
92.8	1537.01	1552.38	1827.51
93.6	1546.42	1561.88	1838.69
94.4	1549.73	1565.23	1842.63
95.2	1553.25	1568.78	1846.81
96	1560.74	1576.34	1855.71
96.8	1564.41	1580.06	1860.09
97.6	1573.89	1589.63	1871.36
98.4	1575.91	1591.67	1873.76
99.2	1593.38	1609.31	1894.53
100	1595.61	1611.57	1897.18
100.8	1581.73	1597.55	1880.68
101.6	1589.87	1605.77	1890.36
102.4	1602.96	1618.99	1905.92
103.2	1609.75	1625.84	1913.99
104	1618.72	1634.9	1924.65
104.8	1620.37	1636.57	1926.62
105.6	1631.88	1648.2	1940.31
106.4	1633	1649.33	1941.64
107.2	1637.64	1654.02	1947.15
108	1639.56	1655.95	1949.44
108.8	1630	1646.3	1938.07
109.6	1651.41	1667.92	1963.52
110.4	1654.91	1671.46	1967.69
111.2	1649.1	1665.6	1960.79
112	1662.89	1679.52	1977.18
112.8	1664.67	1681.31	1979.29
113.6	1666.07	1682.73	1980.96
114.4	1664.64	1681.28	1979.25
115.2	1678.84	1695.63	1996.14
116	1692.58	1709.51	2012.48
116.8	1690.92	1707.83	2010.5
117.6	1691.24	1708.15	2010.88
118.4	1691.29	1708.2	2010.95
119.2	1702.64	1719.67	2024.44
120	1711.42	1728.54	2034.88
120.8	1713.18	1730.31	2036.97
121.6	1716.48	1733.64	2040.89
122.4	1731.17	1748.48	2058.36
123.2	1725.27	1742.52	2051.34
124	1724.55	1741.8	2050.49
124.8	1721.77	1738.98	2047.18
125.6	1726.76	1744.03	2053.12
126.4	1736.54	1753.91	2064.75
127.2	1748.97	1766.46	2079.53
128	1756.09	1773.65	2087.99
128.8	1740.65	1758.06	2069.64
129.6	1754.21	1771.75	2085.76
130.4	1763.24	1780.87	2096.49
131.2	1761.52	1779.14	2094.45
132	1762.21	1779.84	2095.27
132.8	1771.65	1789.36	2106.49
133.6	1776.73	1794.49	2112.53
134.4	1779.12	1796.92	2115.38
135.2	1779.09	1796.88	2115.34
136	1793.7	1811.63	2132.7
136.8	1794.24	1812.18	2133.35
137.6	1801.83	1819.85	2142.38
138.4	1797.47	1815.44	2137.19
139.2	1815.05	1833.2	2158.09
140	1799.06	1817.05	2139.08
140.8	1831.8	1850.12	2178.01
141.6	1807.73	1825.8	2149.39
142.4	1816.98	1835.15	2160.38
143.2	1815.56	1833.72	2158.7
144	1829.54	1847.84	2175.33
144.8	1826.24	1844.5	2171.4
145.6	1830.32	1848.62	2176.25
146.4	1820.79	1839	2164.92
147.2	1853.74	1872.28	2204.1
148	1832.61	1850.93	2178.97
148.8	1854.1	1872.64	2204.52
149.6	1854.82	1873.37	2205.39
150.4	1856.57	1875.14	2207.46
151.2	1868.4	1887.08	2221.52
152	1847.01	1865.48	2196.09
152.8	1869.16	1887.85	2222.43
153.6	1867.16	1885.83	2220.06
154.4	1879.94	1898.74	2235.25
155.2	1872.94	1891.67	2226.93
156	1874.39	1893.13	2228.65
156.8	1885.87	1904.72	2242.29
157.6	1893.46	1912.4	2251.33
158.4	1891.37	1910.29	2248.84
159.2	1893.73	1912.67	2251.64
160	1888.52	1907.4	2245.45
160.8	1912.97	1932.1	2274.52
161.6	1904.17	1923.21	2264.06
162.4	1907.28	1926.35	2267.75
163.2	1925.97	1945.23	2289.98
164	1919.42	1938.61	2282.19
164.8	1920.51	1939.71	2283.49
165.6	1921.84	1941.06	2285.07
166.4	1905.85	1924.91	2266.05
167.2	1932.13	1951.45	2297.3
168	1934.29	1953.64	2299.87
168.8	1953.55	1973.09	2322.77
169.6	1931.52	1950.84	2296.58
170.4	1959.3	1978.89	2329.61
171.2	1931.45	1950.77	2296.5
172	1959.82	1979.42	2330.23
172.8	1962.56	1982.19	2333.49
173.6	1957.33	1976.91	2327.27
174.4	1960.43	1980.04	2330.95
175.2	1962.31	1981.93	2333.18
176	1971.83	1991.55	2344.51
176.8	1974.84	1994.59	2348.09
177.6	1976.73	1996.5	2350.33
178.4	1974.07	1993.81	2347.17
179.2	1977.65	1997.42	2351.42
180	1997.32	2017.3	2374.82
180.8	1989.92	2009.82	2366.02
181.6	1976.76	1996.53	2350.37
182.4	1998.74	2018.73	2376.5
183.2	1988.31	2008.19	2364.1
184	2001.89	2021.91	2380.25
184.8	2007.11	2027.18	2386.45
185.6	2014.96	2035.11	2395.79
186.4	2009.62	2029.72	2389.44
187.2	2024.48	2044.72	2407.1
188	2020.34	2040.54	2402.18
188.8	2018.45	2038.64	2399.94
189.6	2013.98	2034.12	2394.62
190.4	2026.96	2047.22	2410.05
191.2	2035.58	2055.94	2420.31
192	2025.96	2046.22	2408.87
192.8	2030.13	2050.43	2413.83
193.6	2039.67	2060.07	2425.17
194.4	2028.92	2049.21	2412.39
195.2	2047.29	2067.76	2434.23
196	2032.37	2052.7	2416.49
196.8	2032.87	2053.2	2417.08
197.6	2051.17	2071.68	2438.84
198.4	2028.21	2048.49	2411.54
199.2	2061.56	2082.17	2451.19
200	2048.91	2069.4	2436.15
200.8	2045.53	2065.98	2432.13
201.6	2046.44	2066.9	2433.22
202.4	2080.73	2101.54	2473.99
203.2	2075.79	2096.55	2468.12
204	2068.57	2089.26	2459.53
204.8	2080.73	2101.54	2473.99
205.6	2072.57	2093.3	2464.29
206.4	2076.55	2097.31	2469.01
207.2	2064.31	2084.95	2454.46
208	2073.91	2094.65	2465.88
208.8	2083.08	2103.91	2476.78
209.6	2088.6	2109.49	2483.35
210.4	2087	2107.87	2481.44
211.2	2087.33	2108.2	2481.84
212	2099.49	2120.48	2496.29
212.8	2097.24	2118.21	2493.62
213.6	2098.04	2119.02	2494.57
214.4	2094.43	2115.37	2490.27
215.2	2090.19	2111.09	2485.23
216	2113.05	2134.18	2512.41
216.8	2105.42	2126.47	2503.34
217.6	2115.24	2136.39	2515.02
218.4	2126.19	2147.45	2528.04
219.2	2110.5	2131.61	2509.38
220	2130.72	2152.03	2533.43
220.8	2123.2	2144.43	2524.48
221.6	2129.37	2150.66	2531.82
222.4	2139.33	2160.72	2543.66
223.2	2144.78	2166.23	2550.14
224	2134.09	2155.44	2537.44
224.8	2133.91	2155.25	2537.22
225.6	2133.86	2155.2	2537.16
226.4	2140.64	2162.04	2545.22
227.2	2147.35	2168.82	2553.2
228	2134.17	2155.52	2537.53
228.8	2166.85	2188.52	2576.39
229.6	2167.23	2188.91	2576.84
230.4	2179.94	2201.74	2591.95
231.2	2159.51	2181.11	2567.66
232	2162.85	2184.47	2571.62
232.8	2179.88	2201.67	2591.87
233.6	2170.53	2192.23	2580.76
234.4	2170.51	2192.22	2580.74
235.2	2180.62	2202.42	2592.75
236	2180.97	2202.78	2593.18
236.8	2182.97	2204.8	2595.55
237.6	2185.59	2207.44	2598.66
238.4	2200.07	2222.07	2615.88
239.2	2177.61	2199.38	2589.18
240	2201.4	2223.41	2617.46
240.8	2199.92	2221.92	2615.7
241.6	2204.84	2226.89	2621.55
242.4	2210.2	2232.3	2627.93
243.2	2216.76	2238.93	2635.73
244	2216.43	2238.6	2635.34
244.8	2210.65	2232.76	2628.46
245.6	2212.17	2234.29	2630.27
246.4	2220.57	2242.78	2640.26
247.2	2218.45	2240.63	2637.73
248	2226.37	2248.64	2647.16
248.8	2224.27	2246.51	2644.65
249.6	2218.69	2240.88	2638.02
250.4	2221.58	2243.8	2641.46
251.2	2238.21	2260.59	2661.23
252	2228.08	2250.36	2649.19
252.8	2230.22	2252.52	2651.73
253.6	2226.89	2249.15	2647.77
254.4	2241.92	2264.34	2665.64
255.2	2240.71	2263.12	2664.21
256	2257.02	2279.59	2683.59
256.8	2237.72	2260.09	2660.65
257.6	2252.11	2274.63	2677.76
258.4	2255.95	2278.51	2682.32
259.2	2261.13	2283.74	2688.48
260	2256.79	2279.36	2683.32
260.8	2253.69	2276.23	2679.64
261.6	2265.45	2288.1	2693.62
262.4	2276.45	2299.22	2706.7
263.2	2274.32	2297.06	2704.16
264	2271.33	2294.04	2700.61
264.8	2274.9	2297.65	2704.85
265.6	2276.61	2299.37	2706.89
266.4	2277.06	2299.83	2707.42
267.2	2281.81	2304.63	2713.07
268	2304.08	2327.12	2739.55
268.8	2276.26	2299.02	2706.47
269.6	2286.75	2309.61	2718.94
270.4	2295.66	2318.61	2729.54
271.2	2303.24	2326.27	2738.55
272	2310.05	2333.15	2746.65
272.8	2307.04	2330.11	2743.08
273.6	2317.65	2340.82	2755.68
274.4	2296.51	2319.48	2730.56
275.2	2308.09	2331.17	2744.32
276	2310.5	2333.6	2747.18
276.8	2321.42	2344.63	2760.17
277.6	2318.47	2341.66	2756.67
278.4	2321.48	2344.7	2760.24
279.2	2313.67	2336.81	2750.95
280	2330.17	2353.47	2770.57
280.8	2323.27	2346.5	2762.37
281.6	2328.16	2351.44	2768.18
282.4	2343.12	2366.55	2785.97
283.2	2333.89	2357.23	2774.99
284	2340.31	2363.71	2782.63
284.8	2340.78	2364.19	2783.19
285.6	2337.36	2360.74	2779.12
286.4	2347.33	2370.8	2790.97
287.2	2344.03	2367.47	2787.05
288	2365.06	2388.71	2812.05
288.8	2368.57	2392.26	2816.23
289.6	2377.44	2401.22	2826.78
290.4	2364.4	2388.04	2811.27
291.2	2364.08	2387.72	2810.89
292	2364	2387.64	2810.79
292.8	2367.54	2391.22	2815.01
293.6	2372.07	2395.79	2820.39
294.4	2374.37	2398.11	2823.12
295.2	2372.67	2396.4	2821.11
296	2393.24	2417.17	2845.56
296.8	2378.9	2402.69	2828.52
297.6	2381.69	2405.5	2831.83
298.4	2388.94	2412.83	2840.45
299.2	2395.41	2419.37	2848.15
300	2389.15	2413.04	2840.7
300.8	2411.2	2435.32	2866.92
301.6	2405.17	2429.22	2859.75
302.4	2403.42	2427.45	2857.66
303.2	2418.76	2442.95	2875.91
304	2409.22	2433.31	2864.56
304.8	2399.55	2423.54	2853.06
305.6	2430.09	2454.39	2889.38
306.4	2403.56	2427.59	2857.83
307.2	2412.81	2436.94	2868.83
308	2425.73	2449.99	2884.2
308.8	2420.91	2445.12	2878.46
309.6	2428.44	2452.72	2887.41
310.4	2415.38	2439.53	2871.89
311.2	2425.35	2449.6	2883.74
312	2420.21	2444.41	2877.63
312.8	2415.43	2439.58	2871.94
313.6	2437.56	2461.93	2898.25
314.4	2418.06	2442.24	2875.07
315.2	2430.27	2454.58	2889.59
316	2424.81	2449.05	2883.1
316.8	2437.77	2462.15	2898.51
317.6	2454.38	2478.92	2918.26
318.4	2445.43	2469.89	2907.62
319.2	2454.1	2478.65	2917.93
320	2438.16	2462.54	2898.97
320.8	2452.28	2476.8	2915.76
321.6	2457.25	2481.82	2921.67
322.4	2451.12	2475.64	2914.39
323.2	2460.78	2485.39	2925.87
324	2462.71	2487.33	2928.16
324.8	2459.53	2484.13	2924.39
325.6	2459.65	2484.25	2924.53
326.4	2463.73	2488.36	2929.37
327.2	2468.7	2493.39	2935.29
328	2462.06	2486.68	2927.39
328.8	2489.08	2513.97	2959.52
329.6	2468.85	2493.54	2935.47
330.4	2460.89	2485.5	2926
331.2	2478.45	2503.24	2946.88
332	2478.57	2503.36	2947.02
332.8	2483.34	2508.17	2952.69
333.6	2469.46	2494.15	2936.19
334.4	2488.31	2513.2	2958.6
335.2	2464.87	2489.51	2930.72
336	2483.74	2508.58	2953.16
336.8	2490.96	2515.87	2961.75
337.6	2487.57	2512.45	2957.73
338.4	2489.96	2514.86	2960.56
339.2	2495.98	2520.94	2967.73
340	2483.51	2508.35	2952.9
340.8	2494.15	2519.09	2965.54
341.6	2512.58	2537.71	2987.46
342.4	2520.49	2545.69	2996.86
343.2	2503.82	2528.86	2977.04
344	2514.68	2539.82	2989.95
344.8	2505.84	2530.9	2979.44
345.6	2516.24	2541.4	2991.81
346.4	2514.1	2539.24	2989.27
347.2	2516.2	2541.37	2991.77
348	2531.29	2556.61	3009.71
348.8	2526.67	2551.93	3004.21
349.6	2520.1	2545.3	2996.4
350.4	2528.69	2553.97	3006.61
351.2	2523.26	2548.5	3000.16
352	2531.53	2556.84	3009.99
352.8	2546.15	2571.61	3027.37
353.6	2549.42	2574.91	3031.26
354.4	2537.78	2563.16	3017.42
355.2	2540.53	2565.94	3020.69
356	2562.86	2588.49	3047.24
356.8	2544.02	2569.46	3024.84
357.6	2542.14	2567.56	3022.61
358.4	2552.01	2577.53	3034.34
359.2	2553.23	2578.76	3035.79
360	2565.26	2590.91	3050.09
360.8	2568.88	2594.57	3054.4
361.6	2551.65	2577.17	3033.92
362.4	2563.98	2589.62	3048.57
363.2	2576.88	2602.65	3063.91
364	2562.59	2588.21	3046.92
364.8	2570.23	2595.93	3056
365.6	2571.07	2596.78	3057.01
366.4	2563.61	2589.24	3048.13
367.2	2581.42	2607.24	3069.31
368	2569.38	2595.07	3054.99
368.8	2583.27	2609.1	3071.5
369.6	2590.21	2616.11	3079.76
370.4	2576.62	2602.39	3063.6
371.2	2579.83	2605.63	3067.42
372	2582.35	2608.17	3070.41
372.8	2612.34	2638.47	3106.08
373.6	2579.34	2605.13	3066.83
374.4	2585.51	2611.36	3074.17
375.2	2594.91	2620.86	3085.35
376	2603.7	2629.74	3095.8
376.8	2590.3	2616.2	3079.87
377.6	2595.84	2621.8	3086.46
378.4	2589.66	2615.56	3079.11
379.2	2584.4	2610.24	3072.85
380	2605.9	2631.96	3098.41
380.8	2609.39	2635.48	3102.56
381.6	2624.69	2650.94	3120.76
382.4	2614.96	2641.11	3109.18
383.2	2616.99	2643.16	3111.6
384	2628.74	2655.03	3125.57
384.8	2616.86	2643.03	3111.44
385.6	2619	2645.19	3113.99
386.4	2620.93	2647.14	3116.29
387.2	2619.47	2645.66	3114.55
388	2621.05	2647.26	3116.42
388.8	2612.65	2638.78	3106.44
389.6	2614.8	2640.95	3109
390.4	2624.26	2650.5	3120.24
391.2	2642.33	2668.75	3141.73
392	2621.2	2647.41	3116.6
392.8	2640.66	2667.06	3139.74
393.6	2631.25	2657.56	3128.55
394.4	2635.31	2661.67	3133.39
395.2	2630.78	2657.09	3128
396	2632.01	2658.33	3129.45
396.8	2640.32	2666.73	3139.35
397.6	2648.98	2675.47	3149.64
398.4	2648.6	2675.09	3149.19
399.2	2646.96	2673.43	3147.24
400	2659.21	2685.8	3161.8

## Sheet: Supplementary Fig14b
Light output power as a function of injection current for the LEDs with bare LED, c-PI on LED, and Metamatieral on LED under illumination condition
Current/mA	Light output power/mW	Light output power/mW	Light output power/mW
	Bare LED	c-PI on LED	Metamaterial on LED
0	28.581	29.0098	34.5259
0.8	23.0447	23.3904	27.838
1.6	46.7407	47.4418	56.4628
2.4	74.5642	75.6827	90.0736
3.2	103.156	104.704	124.613
4	115.117	116.844	139.062
4.8	138.841	140.923	167.72
5.6	179.093	181.779	216.344
6.4	194.306	197.22	234.721
7.2	211.454	214.626	255.436
8	229.418	232.859	277.137
8.8	261.172	265.089	315.495
9.6	287.74	292.056	347.59
10.4	303.227	307.776	366.298
11.2	324.356	329.221	391.822
12	341.114	346.231	412.065
12.8	362.316	367.751	437.678
13.6	390.679	396.539	471.94
14.4	412.6	418.789	498.421
15.2	444.043	450.704	536.404
16	463.715	470.671	560.168
16.8	484.722	491.993	585.545
17.6	526.587	534.486	636.117
18.4	520.807	528.619	629.135
19.2	555.653	563.988	671.229
20	579.651	588.346	700.219
20.8	599.754	608.75	724.503
21.6	634.324	643.838	766.263
22.4	656.68	666.531	793.27
23.2	670.88	680.943	810.423
24	683.252	693.501	825.368
24.8	707.359	717.969	854.49
25.6	718.971	729.756	868.517
26.4	743.173	754.32	897.753
27.2	765.514	776.997	924.741
28	754.767	766.088	911.758
28.8	771.249	782.818	931.669
29.6	785.597	797.381	949.002
30.4	809.807	821.954	978.247
31.2	813.817	826.024	983.09
32	847.274	859.983	1023.51
32.8	852.187	864.97	1029.44
33.6	859.894	872.792	1038.75
34.4	885.729	899.015	1069.96
35.2	886.475	899.773	1070.86
36	911.982	925.662	1101.67
36.8	919.376	933.167	1110.61
37.6	942.881	957.024	1139
38.4	947.117	961.324	1144.12
39.2	956.178	970.52	1155.06
40	976.685	991.335	1179.84
40.8	981.342	996.062	1185.46
41.6	986.095	1000.89	1191.2
42.4	1012.11	1027.29	1222.63
43.2	1024.98	1040.35	1238.17
44	1037.5	1053.06	1253.29
44.8	1032.85	1048.34	1247.68
45.6	1054.05	1069.86	1273.29
46.4	1067.78	1083.8	1289.88
47.2	1057.9	1073.77	1277.94
48	1071.14	1087.2	1293.93
48.8	1091.01	1107.38	1317.95
49.6	1095.04	1111.47	1322.81
50.4	1106.76	1123.37	1336.97
51.2	1118.44	1135.21	1351.07
52	1136.41	1153.46	1372.79
52.8	1124.83	1141.7	1358.79
53.6	1140.44	1157.54	1377.65
54.4	1149.04	1166.27	1388.04
55.2	1158.16	1175.53	1399.05
56	1164.77	1182.25	1407.05
56.8	1178.5	1196.18	1423.63
57.6	1177.89	1195.56	1422.89
58.4	1189.04	1206.88	1436.36
59.2	1193.03	1210.92	1441.18
60	1203.52	1221.57	1453.85
60.8	1213.25	1231.45	1465.61
61.6	1220.84	1239.15	1474.77
62.4	1225.42	1243.8	1480.31
63.2	1247.16	1265.86	1506.56
64	1230.64	1249.1	1486.61
64.8	1251.49	1270.26	1511.8
65.6	1265.67	1284.66	1528.93
66.4	1257.43	1276.29	1518.97
67.2	1277.9	1297.07	1543.7
68	1284.71	1303.98	1551.93
68.8	1296.75	1316.2	1566.47
69.6	1300.73	1320.24	1571.29
70.4	1317.75	1337.52	1591.85
71.2	1301.62	1321.14	1572.36
72	1312.21	1331.89	1585.15
72.8	1329.22	1349.16	1605.7
73.6	1321.34	1341.16	1596.18
74.4	1327.41	1347.33	1603.52
75.2	1335	1355.03	1612.68
76	1349.41	1369.65	1630.09
76.8	1364.74	1385.21	1648.61
77.6	1360.72	1381.13	1643.74
78.4	1364.96	1385.43	1648.87
79.2	1354.27	1374.59	1635.96
80	1371.46	1392.03	1656.73
80.8	1377.61	1398.28	1664.16
81.6	1389.78	1410.63	1678.86
82.4	1408.12	1429.24	1701.01
83.2	1389.37	1410.21	1678.36
84	1409.06	1430.2	1702.15
84.8	1417	1438.26	1711.74
85.6	1427.18	1448.58	1724.03
86.4	1425.1	1446.47	1721.52
87.2	1436.58	1458.13	1735.39
88	1423.43	1444.78	1719.5
88.8	1450.56	1472.32	1752.28
89.6	1451.11	1472.87	1752.94
90.4	1454.53	1476.35	1757.07
91.2	1460.02	1481.92	1763.71
92	1465.1	1487.08	1769.84
92.8	1463.52	1485.47	1767.93
93.6	1472.47	1494.56	1778.75
94.4	1475.63	1497.76	1782.56
95.2	1478.98	1501.16	1786.6
96	1486.11	1508.4	1795.22
96.8	1489.61	1511.95	1799.45
97.6	1498.63	1521.11	1810.35
98.4	1500.56	1523.07	1812.67
99.2	1517.19	1539.94	1832.76
100	1519.32	1542.11	1835.33
100.8	1506.1	1528.69	1819.36
101.6	1513.85	1536.56	1828.73
102.4	1526.31	1549.21	1843.79
103.2	1532.77	1555.76	1851.59
104	1541.31	1564.43	1861.91
104.8	1542.89	1566.03	1863.81
105.6	1553.85	1577.16	1877.05
106.4	1554.91	1578.24	1878.34
107.2	1559.33	1582.72	1883.67
108	1561.16	1584.58	1885.88
108.8	1552.06	1575.34	1874.89
109.6	1572.44	1596.03	1899.51
110.4	1575.78	1599.42	1903.54
111.2	1570.25	1593.8	1896.86
112	1583.38	1607.13	1912.72
112.8	1585.07	1608.84	1914.76
113.6	1586.4	1610.2	1916.38
114.4	1585.04	1608.81	1914.72
115.2	1598.56	1622.54	1931.06
116	1611.65	1635.82	1946.87
116.8	1610.07	1634.22	1944.96
117.6	1610.37	1634.53	1945.33
118.4	1610.42	1634.57	1945.39
119.2	1621.22	1645.54	1958.44
120	1629.59	1654.03	1968.54
120.8	1631.26	1655.73	1970.57
121.6	1634.4	1658.92	1974.36
122.4	1648.39	1673.12	1991.26
123.2	1642.77	1667.41	1984.46
124	1642.09	1666.72	1983.64
124.8	1639.44	1664.03	1980.44
125.6	1644.19	1668.85	1986.18
126.4	1653.51	1678.31	1997.44
127.2	1665.34	1690.32	2011.73
128	1672.12	1697.2	2019.92
128.8	1657.42	1682.28	2002.17
129.6	1670.33	1695.39	2017.76
130.4	1678.93	1704.11	2028.14
131.2	1677.29	1702.45	2026.17
132	1677.95	1703.12	2026.96
132.8	1686.93	1712.23	2037.81
133.6	1691.77	1717.15	2043.66
134.4	1694.05	1719.46	2046.42
135.2	1694.02	1719.43	2046.38
136	1707.93	1733.55	2063.18
136.8	1708.44	1734.07	2063.8
137.6	1715.68	1741.41	2072.54
138.4	1711.52	1737.19	2067.52
139.2	1728.26	1754.18	2087.73
140	1713.03	1738.73	2069.34
140.8	1744.21	1770.38	2107.01
141.6	1721.29	1747.11	2079.31
142.4	1730.09	1756.04	2089.95
143.2	1728.74	1754.68	2088.32
144	1742.06	1768.19	2104.41
144.8	1738.92	1765	2100.61
145.6	1742.8	1768.94	2105.3
146.4	1733.72	1759.73	2094.34
147.2	1765.1	1791.58	2132.24
148	1744.98	1771.15	2107.93
148.8	1765.44	1791.92	2132.65
149.6	1766.13	1792.62	2133.49
150.4	1767.8	1794.31	2135.5
151.2	1779.05	1805.74	2149.1
152	1758.69	1785.07	2124.49
152.8	1779.78	1806.48	2149.98
153.6	1777.88	1804.55	2147.68
154.4	1790.05	1816.9	2162.38
155.2	1783.38	1810.13	2154.33
156	1784.76	1811.53	2155.99
156.8	1795.69	1822.62	2169.19
157.6	1802.92	1829.97	2177.93
158.4	1800.93	1827.95	2175.53
159.2	1803.18	1830.22	2178.24
160	1798.21	1825.19	2172.24
160.8	1821.5	1848.82	2200.37
161.6	1813.12	1840.31	2190.24
162.4	1816.08	1843.32	2193.82
163.2	1833.87	1861.38	2215.32
164	1827.64	1855.05	2207.79
164.8	1828.68	1856.11	2209.04
165.6	1829.94	1857.39	2210.57
166.4	1814.72	1841.94	2192.18
167.2	1839.74	1867.34	2222.41
168	1841.8	1869.43	2224.89
168.8	1860.14	1888.04	2247.05
169.6	1839.16	1866.75	2221.71
170.4	1865.61	1893.6	2253.66
171.2	1839.1	1866.68	2221.63
172	1866.11	1894.1	2254.26
172.8	1868.72	1896.75	2257.41
173.6	1863.74	1891.69	2251.4
174.4	1866.69	1894.69	2254.96
175.2	1868.48	1896.5	2257.12
176	1877.54	1905.71	2268.07
176.8	1880.41	1908.62	2271.53
177.6	1882.21	1910.44	2273.71
178.4	1879.68	1907.87	2270.65
179.2	1883.08	1911.33	2274.76
180	1901.82	1930.35	2297.4
180.8	1894.77	1923.19	2288.88
181.6	1882.24	1910.47	2273.74
182.4	1903.17	1931.71	2299.03
183.2	1893.23	1921.63	2287.02
184	1906.17	1934.76	2302.65
184.8	1911.13	1939.8	2308.65
185.6	1918.61	1947.39	2317.68
186.4	1913.53	1942.23	2311.54
187.2	1927.67	1956.59	2328.63
188	1923.73	1952.59	2323.87
188.8	1921.94	1950.77	2321.7
189.6	1917.68	1946.44	2316.55
190.4	1930.03	1958.98	2331.48
191.2	1938.25	1967.32	2341.4
192	1929.09	1958.02	2330.33
192.8	1933.06	1962.05	2335.13
193.6	1942.14	1971.28	2346.11
194.4	1931.9	1960.88	2333.74
195.2	1949.39	1978.63	2354.87
196	1935.19	1964.22	2337.71
196.8	1935.66	1964.7	2338.28
197.6	1953.09	1982.39	2359.33
198.4	1931.23	1960.2	2332.92
199.2	1962.98	1992.42	2371.28
200	1950.93	1980.2	2356.73
200.8	1947.72	1976.93	2352.84
201.6	1948.58	1977.81	2353.89
202.4	1981.24	2010.96	2393.33
203.2	1976.54	2006.18	2387.66
204	1969.66	1999.2	2379.35
204.8	1981.24	2010.96	2393.34
205.6	1973.47	2003.07	2383.95
206.4	1977.25	2006.91	2388.52
207.2	1965.6	1995.08	2374.44
208	1974.74	2004.36	2385.49
208.8	1983.47	2013.22	2396.03
209.6	1988.73	2018.57	2402.39
210.4	1987.2	2017.01	2400.54
211.2	1987.52	2017.33	2400.93
212	1999.1	2029.09	2414.91
212.8	1996.95	2026.91	2412.32
213.6	1997.72	2027.69	2413.25
214.4	1994.28	2024.19	2409.09
215.2	1990.24	2020.09	2404.21
216	2012.01	2042.19	2430.51
216.8	2004.74	2034.81	2421.73
217.6	2014.09	2044.31	2433.03
218.4	2024.52	2054.89	2445.62
219.2	2009.58	2039.73	2427.58
220	2028.84	2059.27	2450.84
220.8	2021.67	2052	2442.18
221.6	2027.55	2057.96	2449.28
222.4	2037.03	2067.58	2460.73
223.2	2042.22	2072.86	2467.01
224	2032.05	2062.53	2454.71
224.8	2031.87	2062.35	2454.5
225.6	2031.82	2062.3	2454.44
226.4	2038.28	2068.85	2462.24
227.2	2044.67	2075.34	2469.96
228	2032.12	2062.61	2454.81
228.8	2063.24	2094.19	2492.4
229.6	2063.6	2094.56	2492.83
230.4	2075.71	2106.84	2507.45
231.2	2056.25	2087.09	2483.95
232	2059.43	2090.32	2487.79
232.8	2075.64	2106.78	2507.37
233.6	2066.74	2097.74	2496.62
234.4	2066.73	2097.73	2496.6
235.2	2076.35	2107.49	2508.23
236	2076.68	2107.83	2508.64
236.8	2078.58	2109.76	2510.93
237.6	2081.08	2112.29	2513.94
238.4	2094.87	2126.29	2530.6
239.2	2073.48	2104.58	2504.77
240	2096.14	2127.58	2532.13
240.8	2094.72	2126.15	2530.43
241.6	2099.41	2130.9	2536.09
242.4	2104.51	2136.08	2542.25
243.2	2110.76	2142.43	2549.8
244	2110.45	2142.11	2549.42
244.8	2104.94	2136.52	2542.77
245.6	2106.39	2137.98	2544.52
246.4	2114.39	2146.11	2554.18
247.2	2112.37	2144.05	2551.74
248	2119.91	2151.71	2560.86
248.8	2117.91	2149.68	2558.43
249.6	2112.6	2144.29	2552.02
250.4	2115.35	2147.08	2555.35
251.2	2131.18	2163.15	2574.47
252	2121.54	2153.36	2562.82
252.8	2123.58	2155.43	2565.28
253.6	2120.4	2152.21	2561.45
254.4	2134.72	2166.74	2578.74
255.2	2133.57	2165.57	2577.35
256	2149.09	2181.33	2596.11
256.8	2130.72	2162.68	2573.9
257.6	2144.42	2176.59	2590.46
258.4	2148.08	2180.3	2594.88
259.2	2153.01	2185.3	2600.83
260	2148.88	2181.11	2595.84
260.8	2145.93	2178.12	2592.28
261.6	2157.12	2189.48	2605.8
262.4	2167.6	2200.11	2618.46
263.2	2165.57	2198.05	2616
264	2162.72	2195.16	2612.57
264.8	2166.12	2198.61	2616.67
265.6	2167.75	2200.26	2618.64
266.4	2168.17	2200.7	2619.15
267.2	2172.7	2205.29	2624.62
268	2193.91	2226.81	2650.24
268.8	2167.42	2199.93	2618.24
269.6	2177.4	2210.06	2630.3
270.4	2185.89	2218.67	2640.55
271.2	2193.1	2226	2649.27
272	2199.59	2232.59	2657.11
272.8	2196.73	2229.68	2653.65
273.6	2206.82	2239.93	2665.84
274.4	2186.7	2219.5	2641.54
275.2	2197.73	2230.69	2654.85
276	2200.02	2233.02	2657.62
276.8	2210.42	2243.57	2670.18
277.6	2207.61	2240.73	2666.79
278.4	2210.48	2243.63	2670.26
279.2	2203.04	2236.08	2661.27
280	2218.74	2252.03	2680.24
280.8	2212.18	2245.36	2672.31
281.6	2216.83	2250.09	2677.94
282.4	2231.08	2264.54	2695.14
283.2	2222.29	2255.62	2684.52
284	2228.4	2261.83	2691.91
284.8	2228.85	2262.29	2692.46
285.6	2225.6	2258.98	2688.52
286.4	2235.09	2268.61	2699.98
287.2	2231.94	2265.42	2696.19
288	2251.97	2285.75	2720.38
288.8	2255.31	2289.14	2724.42
289.6	2263.76	2297.72	2734.62
290.4	2251.34	2285.11	2719.62
291.2	2251.04	2284.81	2719.26
292	2250.96	2284.72	2719.16
292.8	2254.33	2288.15	2723.24
293.6	2258.65	2292.53	2728.44
294.4	2260.83	2294.74	2731.08
295.2	2259.22	2293.11	2729.14
296	2278.8	2312.98	2752.79
296.8	2265.15	2299.13	2736.3
297.6	2267.8	2301.82	2739.5
298.4	2274.71	2308.83	2747.85
299.2	2280.87	2315.09	2755.29
300	2274.91	2309.03	2748.09
300.8	2295.91	2330.34	2773.45
301.6	2290.16	2324.51	2766.52
302.4	2288.49	2322.82	2764.5
303.2	2303.11	2337.65	2782.15
304	2294.02	2328.43	2771.18
304.8	2284.81	2319.08	2760.05
305.6	2313.89	2348.6	2795.18
306.4	2288.63	2322.96	2764.66
307.2	2297.43	2331.9	2775.3
308	2309.74	2344.39	2790.17
308.8	2305.15	2339.73	2784.62
309.6	2312.31	2347	2793.28
310.4	2299.88	2334.38	2778.26
311.2	2309.38	2344.02	2789.73
312	2304.48	2339.05	2783.81
312.8	2299.93	2334.43	2778.31
313.6	2321	2355.81	2803.77
314.4	2302.43	2336.97	2781.34
315.2	2314.06	2348.78	2795.39
316	2308.86	2343.49	2789.1
316.8	2321.21	2356.02	2804.02
317.6	2337.02	2372.07	2823.12
318.4	2328.5	2363.43	2812.83
319.2	2336.76	2371.81	2822.8
320	2321.57	2356.4	2804.46
320.8	2335.01	2370.04	2820.7
321.6	2339.75	2374.85	2826.42
322.4	2333.92	2368.93	2819.37
323.2	2343.12	2378.26	2830.48
324	2344.95	2380.12	2832.7
324.8	2341.93	2377.06	2829.05
325.6	2342.04	2377.17	2829.18
326.4	2345.92	2381.11	2833.87
327.2	2350.65	2385.91	2839.59
328	2344.33	2379.49	2831.95
328.8	2370.06	2405.61	2863.04
329.6	2350.8	2386.06	2839.77
330.4	2343.22	2378.37	2830.61
331.2	2359.94	2395.34	2850.81
332	2360.05	2395.46	2850.95
332.8	2364.59	2400.06	2856.42
333.6	2351.38	2386.65	2840.46
334.4	2369.33	2404.87	2862.15
335.2	2347	2382.21	2835.18
336	2364.97	2400.45	2856.89
336.8	2371.85	2407.42	2865.19
337.6	2368.63	2404.16	2861.3
338.4	2370.89	2406.46	2864.04
339.2	2376.63	2412.28	2870.97
340	2364.76	2400.23	2856.63
340.8	2374.88	2410.51	2868.86
341.6	2392.44	2428.33	2890.07
342.4	2399.97	2435.97	2899.16
343.2	2384.1	2419.86	2879.99
344	2394.43	2430.35	2892.47
344.8	2386.02	2421.81	2882.31
345.6	2395.92	2431.86	2894.27
346.4	2393.88	2429.79	2891.81
347.2	2395.89	2431.82	2894.23
348	2410.26	2446.41	2911.59
348.8	2405.85	2441.94	2906.27
349.6	2399.6	2435.59	2898.71
350.4	2407.77	2443.89	2908.59
351.2	2402.61	2438.65	2902.35
352	2410.48	2446.63	2911.86
352.8	2424.4	2460.76	2928.67
353.6	2427.51	2463.93	2932.44
354.4	2416.43	2452.68	2919.05
355.2	2419.05	2455.34	2922.21
356	2440.31	2476.92	2947.9
356.8	2422.37	2458.7	2926.22
357.6	2420.58	2456.89	2924.06
358.4	2429.98	2466.43	2935.41
359.2	2431.14	2467.61	2936.82
360	2442.59	2479.23	2950.65
360.8	2446.05	2482.74	2954.82
361.6	2429.64	2466.09	2935.01
362.4	2441.38	2478	2949.18
363.2	2453.66	2490.47	2964.03
364	2440.05	2476.65	2947.58
364.8	2447.33	2484.04	2956.37
365.6	2448.13	2484.85	2957.34
366.4	2441.02	2477.64	2948.76
367.2	2457.99	2494.86	2969.25
368	2446.52	2483.22	2955.4
368.8	2459.74	2496.64	2971.37
369.6	2466.35	2503.35	2979.35
370.4	2453.42	2490.22	2963.73
371.2	2456.47	2493.32	2967.42
372	2458.87	2495.75	2970.31
372.8	2487.43	2524.74	3004.82
373.6	2456	2492.84	2966.85
374.4	2461.88	2498.8	2973.95
375.2	2470.83	2507.89	2984.76
376	2479.2	2516.39	2994.87
376.8	2466.44	2503.44	2979.46
377.6	2471.72	2508.79	2985.83
378.4	2465.83	2502.82	2978.73
379.2	2460.82	2497.73	2972.67
380	2481.29	2518.51	2997.4
380.8	2484.61	2521.88	3001.41
381.6	2499.19	2536.68	3019.02
382.4	2489.92	2527.27	3007.82
383.2	2491.86	2529.23	3010.16
384	2503.04	2540.59	3023.68
384.8	2491.73	2529.1	3010.01
385.6	2493.77	2531.18	3012.47
386.4	2495.61	2533.04	3014.69
387.2	2494.21	2531.63	3013.01
388	2495.72	2533.15	3014.82
388.8	2487.72	2525.04	3005.17
389.6	2489.77	2527.12	3007.64
390.4	2498.77	2536.25	3018.52
391.2	2515.98	2553.72	3039.3
392	2495.86	2533.3	3015
392.8	2514.39	2552.1	3037.38
393.6	2505.43	2543.01	3026.56
394.4	2509.3	2546.94	3031.23
395.2	2504.99	2542.56	3026.02
396	2506.15	2543.74	3027.43
396.8	2514.07	2551.78	3037
397.6	2522.32	2560.15	3046.96
398.4	2521.96	2559.78	3046.52
399.2	2520.39	2558.2	3044.63
400	2532.06	2558.11	3058.28
