# Supplementary material for: Transparent radiative cooling cover window for flexible and foldable electronic displays
Source: Nat Commun. 2024 May 24;15:4443. doi: 10.1038/s41467-024-48840-x (PMC11126687; doi:10.1038/s41467-024-48840-x)
Supplement: Supplementary file 3 — Source Data [file 41467_2024_48840_MOESM3_ESM.zip › Source_Data_FigS15.xlsx]

## Sheet: Supplementary Fig15a
Temperature responses of the simulated displays with c-PI and metamaterial. The estimated temperature responses of the simulated displays agree well with the experimental results.
Time/min	Temperature/°C	Temperature/°C	Time/min	Temperature/°C	Temperature/°C
	Metamaterial on simulated display (Sim.)	c-PI on simulated display (Sim.)		Metamaterial on simulated display (Exp.)	c-PI on simulated display (Exp.)
0	25	25	0	25.1023	27.1873
1.27826	32.6835	35.023	0.0167	25.2873	27.3723
2.55652	38.3604	42.2528	0.0333	25.4723	28.5573
3.83477	42.4766	47.3392	0.05	25.6573	28.7423
5.11303	45.5156	51.0107	0.0667	25.8423	28.9273
6.39129	47.8406	53.6029	0.0833	26.0273	29.1123
7.66955	49.5585	55.5287	0.1	26.2123	29.2973
8.9478	50.804	56.9353	0.1167	26.3973	29.4823
10.2261	51.7236	57.9797	0.1333	26.5823	29.6673
11.8892	52.6223	58.8431	0.15	26.7673	29.8523
13.5524	53.2241	59.4675	0.1667	26.9523	30.0373
15.2156	53.5917	59.9068	0.1833	27.1373	30.2223
16.8787	53.8346	60.2238	0.2	27.3223	30.4073
18.9266	54.0333	60.4652	0.2167	27.5073	30.5923
20.9745	54.165	60.6398	0.2333	27.6923	30.7773
23.0224	54.2436	60.7626	0.25	27.8773	30.9623
25.0703	54.2948	60.8512	0.2667	28.0623	31.1473
27.7599	54.3366	60.9187	0.2833	28.2473	31.3323
30.4496	54.3643	60.9675	0.3	28.4323	31.5173
33.1393	54.3808	61.0018	0.3167	28.6173	31.7023
35.829	54.3916	61.0266	0.3333	28.8023	31.8873
38.829	54.4003	61.0455	0.35	28.9873	32.0723
41.829	54.4062	61.0591	0.3667	29.1723	32.2573
44.829	54.4096	61.0687	0.3833	29.3573	32.4423
47.829	54.4119	61.0757	0.4	29.5423	32.6273
50.829	54.4137	61.0809	0.4167	29.7273	32.8123
			0.4333	29.9123	32.9973
			0.45	30.0973	33.1823
			0.4667	30.2823	33.3673
			0.4833	30.4673	33.5523
			0.5	30.6523	33.7373
			0.5167	30.8373	33.9223
			0.5333	31.0223	34.1073
			0.55	31.2073	34.2923
			0.5667	31.3923	34.4773
			0.5833	31.5773	34.6623
			0.6	31.7623	34.8473
			0.6167	31.9473	35.0323
			0.6333	32.1323	35.2173
			0.65	32.3173	35.4023
			0.6667	32.5023	35.5873
			0.6833	32.6873	35.7723
			0.7	32.8723	35.9573
			0.7167	33.0573	36.1423
			0.7333	33.2423	36.3273
			0.75	33.4273	36.5123
			0.7667	33.6123	36.6973
			0.7833	33.7973	36.8823
			0.8	33.9823	37.0673
			0.8167	34.1673	37.2523
			0.8333	34.3523	37.4373
			0.85	34.5373	37.6223
			0.8667	34.7223	37.8073
			0.8833	34.9073	37.9923
			0.9	35.0923	38.1773
			0.9167	35.2773	38.3623
			0.9333	35.4623	38.5473
			0.95	35.6473	38.7323
			0.9667	35.8323	38.9173
			0.9833	36.0173	39.1023
			1	36.2023	39.2873
			1.0167	36.3873	39.4723
			1.0333	36.5723	39.6573
			1.05	36.7573	39.8423
			1.0667	36.9423	40.0273
			1.0833	37.1273	40.2123
			1.1	37.3123	40.3973
			1.1167	37.4973	40.5823
			1.1333	37.6823	40.7673
			1.15	37.8673	40.9523
			1.1667	38.0523	41.1373
			1.1833	38.2373	41.3223
			1.2	38.4223	41.5073
			1.2167	38.6073	41.6923
			1.2333	38.7923	41.8773
			1.25	38.9773	42.0623
			1.2667	39.1623	42.2473
			1.2833	39.3473	42.4323
			1.3	39.5323	42.6173
			1.3167	39.7173	42.8023
			1.3333	39.9023	42.9873
			1.35	39.7813	43.1723
			1.3667	39.8685	43.3573
			1.3833	39.9607	43.5423
			1.4	40.0324	43.7273
			1.4167	40.0945	43.9123
			1.4333	40.1597	44.0973
			1.45	40.2214	44.2823
			1.4667	40.2837	44.4673
			1.4833	40.3505	44.6523
			1.5	40.4188	44.8373
			1.5167	40.4845	45.0223
			1.5333	40.552	45.2073
			1.55	40.5981	45.3923
			1.5667	40.6661	45.5773
			1.5833	40.7101	45.7623
			1.6	40.7732	45.9473
			1.6167	40.8504	46.1323
			1.6333	40.8962	46.3173
			1.65	40.9442	46.5023
			1.6667	41.0088	46.3813
			1.6833	41.0725	46.4685
			1.7	41.1271	46.5607
			1.7167	41.1763	46.6324
			1.7333	41.2689	46.6945
			1.75	41.3073	46.7597
			1.7667	41.3942	46.8214
			1.7833	41.4467	46.8837
			1.8	41.5419	46.9505
			1.8167	41.5874	47.0187
			1.8333	41.6366	47.0845
			1.85	41.6901	47.152
			1.8667	41.7481	47.1981
			1.8833	41.8064	47.2661
			1.9	41.8653	47.3101
			1.9167	41.8994	47.3732
			1.9333	41.9601	47.4504
			1.95	42.0284	47.4962
			1.9667	42.087	47.5442
			1.9833	42.1277	47.6088
			2	42.1832	47.6725
			2.0167	42.2171	47.7271
			2.0333	42.2934	47.7763
			2.05	42.3184	47.8689
			2.0667	42.3648	47.9073
			2.0833	42.4284	47.9941
			2.1	42.4694	48.0467
			2.1167	42.5352	48.1419
			2.1333	42.5672	48.1874
			2.15	42.6007	48.2366
			2.1667	42.6552	48.2901
			2.1833	42.6971	48.3481
			2.2	42.7454	48.4064
			2.2167	42.7977	48.4654
			2.2333	42.8426	48.4994
			2.25	42.9129	48.5601
			2.2667	42.9501	48.6284
			2.2833	43.0039	48.687
			2.3	43.0399	48.7277
			2.3167	43.1184	48.7832
			2.3333	43.1344	48.8171
			2.35	43.2032	48.8934
			2.3667	43.2434	48.9184
			2.3833	43.2879	48.9648
			2.4	43.3297	49.0284
			2.4167	43.39	49.0694
			2.4333	43.4229	49.1352
			2.45	43.4794	49.1672
			2.4667	43.5038	49.2007
			2.4833	43.5442	49.2552
			2.5	43.6179	49.2971
			2.5167	43.6626	49.3454
			2.5333	43.7056	49.3977
			2.55	43.7502	49.4426
			2.5667	43.777	49.5129
			2.5833	43.8068	49.5501
			2.6	43.8636	49.6039
			2.6167	43.9098	49.6399
			2.6333	43.9395	49.7184
			2.65	43.9698	49.7344
			2.6667	44.0255	49.8032
			2.6833	44.0622	49.8434
			2.7	44.1103	49.8879
			2.7167	44.1101	49.9297
			2.7333	44.1925	49.99
			2.75	44.1982	50.0229
			2.7667	44.2189	50.0794
			2.7833	44.2816	50.1038
			2.8	44.2905	50.1442
			2.8167	44.3082	50.2179
			2.8333	44.3531	50.2625
			2.85	44.3512	50.3056
			2.8667	44.4042	50.3502
			2.8833	44.4221	50.377
			2.9	44.4684	50.4068
			2.9167	44.4984	50.4636
			2.9333	44.5275	50.5099
			2.95	44.5665	50.5395
			2.9667	44.5689	50.5698
			2.9833	44.6209	50.6255
			3	44.6639	50.6622
			3.0167	44.6817	50.7103
			3.0333	44.739	50.7101
			3.05	44.7642	50.7925
			3.0667	44.819	50.7982
			3.0833	44.8355	50.8189
			3.1	44.867	50.8815
			3.1167	44.8849	50.8905
			3.1333	44.9341	50.9082
			3.15	44.9377	50.9531
			3.1667	44.9698	50.9512
			3.1833	44.9877	51.0042
			3.2	45.0117	51.0221
			3.2167	45.0526	51.0684
			3.2333	45.0787	51.0984
			3.25	45.1159	51.1275
			3.2667	45.149	51.1665
			3.2833	45.1932	51.1689
			3.3	45.2078	51.2209
			3.3167	45.2595	51.2639
			3.3333	45.2762	51.2817
			3.35	45.2922	51.339
			3.3667	45.3349	51.3642
			3.3833	45.3524	51.419
			3.4	45.3785	51.4355
			3.4167	45.4031	51.467
			3.4333	45.4471	51.4849
			3.45	45.4652	51.5341
			3.4667	45.5155	51.5377
			3.4833	45.5499	51.5698
			3.5	45.5963	51.5877
			3.5167	45.637	51.6117
			3.5333	45.6669	51.6526
			3.55	45.7051	51.6787
			3.5667	45.7081	51.7159
			3.5833	45.7289	51.749
			3.6	45.7567	51.7932
			3.6167	45.7906	51.8078
			3.6333	45.8164	51.8595
			3.65	45.8264	51.8762
			3.6667	45.8625	51.8922
			3.6833	45.875	51.9349
			3.7	45.9014	51.9524
			3.7167	45.938	51.9785
			3.7333	45.9587	52.0031
			3.75	45.9921	52.0471
			3.7667	46.0313	52.0652
			3.7833	46.0521	52.1155
			3.8	46.0844	52.1499
			3.8167	46.1442	52.1963
			3.8333	46.132	52.237
			3.85	46.177	52.2669
			3.8667	46.2014	52.3051
			3.8833	46.2511	52.3081
			3.9	46.313	52.3289
			3.9167	46.3743	52.3567
			3.9333	46.4052	52.3906
			3.95	46.4329	52.4164
			3.9667	46.495	52.4264
			3.9833	46.5094	52.4625
			4	46.5305	52.475
			4.0167	46.5718	52.5014
			4.0333	46.5598	52.538
			4.05	46.5569	52.5587
			4.0667	46.574	52.5921
			4.0833	46.5991	52.6313
			4.1	46.6311	52.6521
			4.1167	46.6455	52.6844
			4.1333	46.6738	52.7442
			4.15	46.6859	52.732
			4.1667	46.7227	52.777
			4.1833	46.7458	52.8014
			4.2	46.7665	52.8511
			4.2167	46.7992	52.913
			4.2333	46.8278	52.9743
			4.25	46.8523	53.0052
			4.2667	46.882	53.0329
			4.2833	46.8877	53.095
			4.3	46.898	53.1094
			4.3167	46.9124	53.1305
			4.3333	46.9281	53.1718
			4.35	46.9494	53.1598
			4.3667	46.976	53.1569
			4.3833	47.0306	53.174
			4.4	47.0391	53.1991
			4.4167	47.0587	53.2311
			4.4333	47.0918	53.2455
			4.45	47.0896	53.2738
			4.4667	47.1171	53.2859
			4.4833	47.1308	53.3227
			4.5	47.155	53.3458
			4.5167	47.1685	53.3665
			4.5333	47.1928	53.3992
			4.55	47.2376	53.4278
			4.5667	47.2347	53.4523
			4.5833	47.2665	53.482
			4.6	47.2937	53.4877
			4.6167	47.3162	53.498
			4.6333	47.3366	53.5124
			4.65	47.3729	53.5281
			4.6667	47.3773	53.5494
			4.6833	47.3718	53.576
			4.7	47.386	53.6306
			4.7167	47.4339	53.6391
			4.7333	47.431	53.6587
			4.75	47.4646	53.6918
			4.7667	47.4911	53.6896
			4.7833	47.527	53.7171
			4.8	47.5345	53.7308
			4.8167	47.5585	53.755
			4.8333	47.5735	53.7685
			4.85	47.607	53.7928
			4.8667	47.6189	53.8376
			4.8833	47.6411	53.8347
			4.9	47.6444	53.8665
			4.9167	47.6481	53.8937
			4.9333	47.6558	53.9162
			4.95	47.6631	53.9367
			4.9667	47.6838	53.9729
			4.9833	47.6947	53.9773
			5	47.7447	53.9718
			5.0167	47.7681	53.986
			5.0333	47.7664	54.0339
			5.05	47.7689	54.031
			5.0667	47.7827	54.0646
			5.0833	47.7741	54.0911
			5.1	47.7907	54.127
			5.1167	47.7768	54.1345
			5.1333	47.8245	54.1585
			5.15	47.8443	54.1735
			5.1667	47.8632	54.207
			5.1833	47.8533	54.2189
			5.2	47.8816	54.2411
			5.2167	47.9276	54.2444
			5.2333	47.9446	54.2481
			5.25	47.9508	54.2558
			5.2667	48.0113	54.2631
			5.2833	48.0413	54.2838
			5.3	48.0813	54.2947
			5.3167	48.094	54.3447
			5.3333	48.108	54.3681
			5.35	48.1356	54.3664
			5.3667	48.1387	54.3689
			5.3833	48.1312	54.3827
			5.4	48.146	54.3741
			5.4167	48.1842	54.3907
			5.4333	48.1872	54.3768
			5.45	48.1817	54.4245
			5.4667	48.189	54.4443
			5.4833	48.202	54.4632
			5.5	48.2308	54.4533
			5.5167	48.2433	54.4816
			5.5333	48.2765	54.5276
			5.55	48.2926	54.5446
			5.5667	48.2845	54.5508
			5.5833	48.3071	54.6113
			5.6	48.3138	54.6413
			5.6167	48.358	54.6813
			5.6333	48.3571	54.694
			5.65	48.3889	54.708
			5.6667	48.4246	54.7356
			5.6833	48.4441	54.7387
			5.7	48.454	54.7312
			5.7167	48.4662	54.746
			5.7333	48.4981	54.7843
			5.75	48.5218	54.7872
			5.7667	48.5235	54.7817
			5.7833	48.5353	54.789
			5.8	48.5383	54.802
			5.8167	48.5681	54.8308
			5.8333	48.5769	54.8433
			5.85	48.5931	54.8765
			5.8667	48.6184	54.8926
			5.8833	48.6213	54.8845
			5.9	48.6267	54.9071
			5.9167	48.6181	54.9138
			5.9333	48.6346	54.9581
			5.95	48.6709	54.9571
			5.9667	48.6703	54.9889
			5.9833	48.6842	55.0246
			6	48.7085	55.0441
			6.0167	48.7114	55.054
			6.0333	48.7411	55.0662
			6.05	48.7505	55.0981
			6.0667	48.7715	55.1218
			6.0833	48.7633	55.1235
			6.1	48.791	55.1353
			6.1167	48.7992	55.1383
			6.1333	48.8336	55.1681
			6.15	48.8462	55.1769
			6.1667	48.877	55.1931
			6.1833	48.8978	55.2184
			6.2	48.8906	55.2212
			6.2167	48.9522	55.2267
			6.2333	48.9681	55.2181
			6.25	48.9609	55.2346
			6.2667	48.9865	55.2709
			6.2833	48.9973	55.2703
			6.3	49.0104	55.2842
			6.3167	49.0255	55.3085
			6.3333	49.026	55.3114
			6.35	49.0404	55.3411
			6.3667	49.0588	55.3505
			6.3833	49.0318	55.3715
			6.4	49.0701	55.3633
			6.4167	49.0954	55.391
			6.4333	49.128	55.3992
			6.45	49.1281	55.4335
			6.4667	49.1521	55.4462
			6.4833	49.1687	55.477
			6.5	49.1453	55.4978
			6.5167	49.1478	55.4906
			6.5333	49.1738	55.5522
			6.55	49.1685	55.5681
			6.5667	49.1999	55.5609
			6.5833	49.2535	55.5865
			6.6	49.2753	55.5973
			6.6167	49.329	55.6104
			6.6333	49.3672	55.6255
			6.65	49.3962	55.626
			6.6667	49.4087	55.6404
			6.6833	49.4334	55.6588
			6.7	49.4407	55.6318
			6.7167	49.4684	55.6701
			6.7333	49.4952	55.6954
			6.75	49.5357	55.728
			6.7667	49.5582	55.7281
			6.7833	49.5795	55.7521
			6.8	49.5966	55.7687
			6.8167	49.5909	55.7453
			6.8333	49.6233	55.7478
			6.85	49.644	55.7738
			6.8667	49.6773	55.7685
			6.8833	49.7027	55.7999
			6.9	49.7133	55.8535
			6.9167	49.7147	55.8753
			6.9333	49.7409	55.929
			6.95	49.7454	55.9672
			6.9667	49.7656	55.9962
			6.9833	49.7856	56.0087
			7	49.8004	56.0334
			7.0167	49.8155	56.0407
			7.0333	49.827	56.0684
			7.05	49.8378	56.0952
			7.0667	49.8442	56.1357
			7.0833	49.8332	56.1582
			7.1	49.8602	56.1795
			7.1167	49.8817	56.1966
			7.1333	49.8877	56.1909
			7.15	49.8871	56.2233
			7.1667	49.8967	56.244
			7.1833	49.9274	56.2773
			7.2	49.9341	56.3027
			7.2167	49.9598	56.3133
			7.2333	49.9873	56.3147
			7.25	50.0116	56.3409
			7.2667	50.0058	56.3454
			7.2833	50.0202	56.3656
			7.3	50.0178	56.3856
			7.3167	50.0321	56.4004
			7.3333	50.0419	56.4155
			7.35	50.0389	56.427
			7.3667	50.0734	56.4378
			7.3833	50.0878	56.4442
			7.4	50.0795	56.4332
			7.4167	50.1105	56.4602
			7.4333	50.1233	56.4817
			7.45	50.1273	56.4877
			7.4667	50.1306	56.4871
			7.4833	50.1383	56.4967
			7.5	50.14	56.5274
			7.5167	50.1654	56.5341
			7.5333	50.1893	56.5598
			7.55	50.2249	56.5874
			7.5667	50.243	56.6116
			7.5833	50.2578	56.6058
			7.6	50.2844	56.6202
			7.6167	50.28	56.6178
			7.6333	50.3206	56.6321
			7.65	50.3291	56.6419
			7.6667	50.3349	56.639
			7.6833	50.3483	56.6734
			7.7	50.3499	56.6878
			7.7167	50.3638	56.6795
			7.7333	50.3452	56.7105
			7.75	50.3435	56.7233
			7.7667	50.37	56.7273
			7.7833	50.3746	56.7306
			7.8	50.3674	56.7383
			7.8167	50.3695	56.74
			7.8333	50.3768	56.7654
			7.85	50.3751	56.7893
			7.8667	50.3736	56.8249
			7.8833	50.3456	56.843
			7.9	50.3687	56.8578
			7.9167	50.3843	56.8844
			7.9333	50.3688	56.88
			7.95	50.4049	56.9206
			7.9667	50.3817	56.9291
			7.9833	50.4049	56.9349
			8	50.4069	56.9483
			8.0167	50.4269	56.9499
			8.0333	50.4381	56.9638
			8.05	50.4411	56.9452
			8.0667	50.4447	56.9435
			8.0833	50.4587	56.97
			8.1	50.4399	56.9746
			8.1167	50.4507	56.9674
			8.1333	50.422	56.9695
			8.15	50.4572	56.9768
			8.1667	50.4613	56.9751
			8.1833	50.4769	56.9736
			8.2	50.5061	56.9456
			8.2167	50.5237	56.9688
			8.2333	50.5557	56.9843
			8.25	50.5767	56.9688
			8.2667	50.5577	57.0049
			8.2833	50.5921	56.9817
			8.3	50.6001	57.0049
			8.3167	50.619	57.0069
			8.3333	50.6192	57.0269
			8.35	50.6031	57.0381
			8.3667	50.6151	57.0411
			8.3833	50.6132	57.0447
			8.4	50.6417	57.0587
			8.4167	50.6369	57.0399
			8.4333	50.6322	57.0507
			8.45	50.6241	57.022
			8.4667	50.6284	57.0572
			8.4833	50.6449	57.0613
			8.5	50.6547	57.0769
			8.5167	50.6507	57.1061
			8.5333	50.6454	57.1237
			8.55	50.6379	57.1557
			8.5667	50.6255	57.1767
			8.5833	50.6418	57.1577
			8.6	50.6507	57.1921
			8.6167	50.6609	57.2002
			8.6333	50.7084	57.219
			8.65	50.7133	57.2192
			8.6667	50.6925	57.2031
			8.6833	50.7036	57.2151
			8.7	50.7151	57.2132
			8.7167	50.7315	57.2417
			8.7333	50.7646	57.2369
			8.75	50.7778	57.2322
			8.7667	50.812	57.2241
			8.7833	50.8454	57.2284
			8.8	50.8698	57.2449
			8.8167	50.9014	57.2548
			8.8333	50.914	57.2507
			8.85	50.9374	57.2454
			8.8667	50.9513	57.2379
			8.8833	50.9411	57.2255
			8.9	50.9514	57.2418
			8.9167	50.9979	57.2507
			8.9333	50.9973	57.2609
			8.95	51.0313	57.3083
			8.9667	51.0345	57.3132
			8.9833	51.0556	57.2925
			9	51.0345	57.3036
			9.0167	51.0595	57.3151
			9.0333	51.0063	57.3316
			9.05	51.0214	57.3646
			9.0667	51.0671	57.3778
			9.0833	51.0834	57.4119
			9.1	51.1259	57.4454
			9.1167	51.1395	57.4698
			9.1333	51.1665	57.5014
			9.15	51.1727	57.514
			9.1667	51.1678	57.5374
			9.1833	51.1885	57.5513
			9.2	51.1747	57.5411
			9.2167	51.1678	57.5514
			9.2333	51.1847	57.5979
			9.25	51.2002	57.5973
			9.2667	51.2289	57.6313
			9.2833	51.2471	57.6345
			9.3	51.292	57.6556
			9.3167	51.2879	57.6345
			9.3333	51.3181	57.6595
			9.35	51.342	57.6063
			9.3667	51.3439	57.6214
			9.3833	51.3411	57.6671
			9.4	51.3577	57.6834
			9.4167	51.3793	57.7259
			9.4333	51.397	57.7395
			9.45	51.4405	57.7665
			9.4667	51.4421	57.7727
			9.4833	51.4664	57.7678
			9.5	51.4776	57.7885
			9.5167	51.4828	57.7747
			9.5333	51.4943	57.7678
			9.55	51.4652	57.7847
			9.5667	51.4664	57.8002
			9.5833	51.4647	57.8289
			9.6	51.4809	57.8471
			9.6167	51.4824	57.892
			9.6333	51.4827	57.8879
			9.65	51.4821	57.9181
			9.6667	51.501	57.942
			9.6833	51.4971	57.9439
			9.7	51.5229	57.9412
			9.7167	51.5245	57.9577
			9.7333	51.5412	57.9793
			9.75	51.5377	57.997
			9.7667	51.536	58.0405
			9.7833	51.4884	58.0421
			9.8	51.4659	58.0664
			9.8167	51.4706	58.0776
			9.8333	51.4809	58.0828
			9.85	51.4759	58.0943
			9.8667	51.468	58.0652
			9.8833	51.5158	58.0664
			9.9	51.5297	58.0647
			9.9167	51.5341	58.0809
			9.9333	51.5825	58.0824
			9.95	51.5909	58.0827
			9.9667	51.5843	58.0821
			9.9833	51.5956	58.101
			10	51.5837	58.0971
			10.0167	51.5843	58.1229
			10.0333	51.6141	58.1245
			10.05	51.6292	58.1412
			10.0667	51.627	58.1377
			10.0833	51.6991	58.136
			10.1	51.7146	58.0884
			10.1167	51.6992	58.0658
			10.1333	51.7223	58.0707
			10.15	51.7359	58.0809
			10.1667	51.7103	58.0759
			10.1833	51.6939	58.068
			10.2	51.7378	58.1158
			10.2167	51.7392	58.1297
			10.2333	51.7304	58.1341
			10.25	51.7193	58.1825
			10.2667	51.7139	58.1908
			10.2833	51.72	58.1843
			10.3	51.7223	58.1956
			10.3167	51.7224	58.1837
			10.3333	51.7065	58.1843
			10.35	51.7231	58.2141
			10.3667	51.7162	58.2292
			10.3833	51.7119	58.227
			10.4	51.6971	58.2991
			10.4167	51.6991	58.3147
			10.4333	51.6961	58.2992
			10.45	51.7499	58.3223
			10.4667	51.7678	58.3359
			10.4833	51.7786	58.3103
			10.5	51.7994	58.2939
			10.5167	51.8073	58.3378
			10.5333	51.8291	58.3392
			10.55	51.8551	58.3304
			10.5667	51.8466	58.3193
			10.5833	51.8512	58.3139
			10.6	51.8279	58.32
			10.6167	51.809	58.3223
			10.6333	51.8191	58.3224
			10.65	51.8325	58.3065
			10.6667	51.8321	58.3231
			10.6833	51.864	58.3162
			10.7	51.8606	58.3119
			10.7167	51.8912	58.2971
			10.7333	51.8775	58.2991
			10.75	51.9093	58.2961
			10.7667	51.9238	58.3499
			10.7833	51.9328	58.3678
			10.8	51.9559	58.3786
			10.8167	51.9637	58.3994
			10.8333	51.9723	58.4073
			10.85	51.9548	58.4291
			10.8667	51.9539	58.4551
			10.8833	51.9573	58.4466
			10.9	51.9763	58.4512
			10.9167	51.9868	58.4279
			10.9333	52.0093	58.409
			10.95	52.0446	58.4191
			10.9667	52.0856	58.4325
			10.9833	52.1391	58.432
			11	52.1582	58.464
			11.0167	52.2164	58.4606
			11.0333	52.2261	58.4912
			11.05	52.2751	58.4775
			11.0667	52.3216	58.5093
			11.0833	52.3503	58.5238
			11.1	52.3675	58.5328
			11.1167	52.4154	58.5559
			11.1333	52.437	58.5637
			11.15	52.4701	58.5723
			11.1667	52.5107	58.5548
			11.1833	52.5089	58.5539
			11.2	52.5338	58.5573
			11.2167	52.5579	58.5763
			11.2333	52.5714	58.5868
			11.25	52.5801	58.6093
			11.2667	52.5759	58.6446
			11.2833	52.5399	58.6856
			11.3	52.537	58.7391
			11.3167	52.5078	58.7582
			11.3333	52.4929	58.8164
			11.35	52.4762	58.8261
			11.3667	52.4632	58.8751
			11.3833	52.484	58.9216
			11.4	52.503	58.9503
			11.4167	52.4853	58.9675
			11.4333	52.4366	59.0154
			11.45	52.4004	59.037
			11.4667	52.3986	59.0701
			11.4833	52.3977	59.1107
			11.5	52.5005	59.109
			11.5167	52.5367	59.1338
			11.5333	52.5612	59.1579
			11.55	52.5753	59.1714
			11.5667	52.5519	59.1801
			11.5833	52.5725	59.1759
			11.6	52.6199	59.1399
			11.6167	52.6484	59.137
			11.6333	52.7029	59.1078
			11.65	52.6833	59.0929
			11.6667	52.6392	59.0762
			11.6833	52.5977	59.0632
			11.7	52.5758	59.084
			11.7167	52.5194	59.103
			11.7333	52.5346	59.0853
			11.75	52.5479	59.0366
			11.7667	52.4944	59.0004
			11.7833	52.5312	58.9986
			11.8	52.5441	58.9977
			11.8167	52.5366	59.0096
			11.8333	52.5458	59.0107
			11.85	52.5256	59.0046
			11.8667	52.5437	58.994
			11.8833	52.5376	58.9986
			11.9	52.5485	59.0767
			11.9167	52.5855	59.0898
			11.9333	52.6089	59.1163
			11.95	52.5656	59.1501
			11.9667	52.5292	59.1985
			11.9833	52.5755	59.225
			12	52.557	59.2439
			12.0167	52.4912	59.2783
			12.0333	52.4041	59.2584
			12.05	52.3892	59.2416
			12.0667	52.3733	59.2452
			12.0833	52.4324	59.2226
			12.1	52.4537	59.2189
			12.1167	52.4665	59.2192
			12.1333	52.4951	59.2358
			12.15	52.5148	59.2113
			12.1667	52.562	59.2435
			12.1833	52.5855	59.2413
			12.2	52.6162	59.2285
			12.2167	52.6331	59.2087
			12.2333	52.6649	59.2201
			12.25	52.6773	59.2138
			12.2667	52.7175	59.2235
			12.2833	52.663	59.2124
			12.3	52.7112	59.2165
			12.3167	52.6728	59.1778
			12.3333	52.6205	59.1764
			12.35	52.6348	59.2002
			12.3667	52.6489	59.2022
			12.3833	52.6627	59.2115
			12.4	52.6966	59.1795
			12.4167	52.7052	59.1961
			12.4333	52.6765	59.1662
			12.45	52.6875	59.1982
			12.4667	52.7479	59.2233
			12.4833	52.7709	59.2168
			12.5	52.8087	59.2354
			12.5167	52.8128	59.2547
			12.5333	52.8552	59.2333
			12.55	52.864	59.24
			12.5667	52.8985	59.2664
			12.5833	52.8773	59.2615
			12.6	52.9136	59.2616
			12.6167	52.952	59.2665
			12.6333	52.9429	59.3072
			12.65	52.9765	59.3023
			12.6667	52.9714	59.3151
			12.6833	52.9257	59.2925
			12.7	52.8873	59.3093
			12.7167	52.8573	59.2959
			12.7333	52.8963	59.3031
			12.75	52.9498	59.3302
			12.7667	53.013	59.3291
			12.7833	52.9883	59.3339
			12.8	52.9617	59.3242
			12.8167	52.937	59.3416
			12.8333	52.9546	59.3425
			12.85	52.9757	59.3861
			12.8667	52.9888	59.4267
			12.8833	52.9909	59.4922
			12.9	53.0278	59.5092
			12.9167	53.0752	59.5552
			12.9333	53.0512	59.5663
			12.95	53.0725	59.5464
			12.9667	53.0499	59.567
			12.9833	53.0753	59.5835
			13	53.0867	59.5403
			13.0167	53.1246	59.5177
			13.0333	53.1069	59.5408
			13.05	53.0969	59.5187
			13.0667	53.0861	59.5179
			13.0833	53.0292	59.5124
			13.1	52.9732	59.5579
			13.1167	52.9791	59.5917
			13.1333	52.9831	59.6337
			13.15	52.9876	59.6299
			13.1667	52.9894	59.6449
			13.1833	52.9894	59.6314
			13.2	53.0072	59.6076
			13.2167	53.0109	59.6162
			13.2333	53.0495	59.6088
			13.25	53.0198	59.6139
			13.2667	53.0242	59.6243
			13.2833	53.0338	59.6198
			13.3	53.0573	59.6334
			13.3167	53.1318	59.6502
			13.3333	53.0962	59.6492
			13.35	53.0597	59.6444
			13.3667	53.0689	59.6487
			13.3833	53.0529	59.6759
			13.4	53.0675	59.6446
			13.4167	53.0521	59.6322
			13.4333	53.0587	59.6506
			13.45	53.0473	59.6146
			13.4667	53.0842	59.596
			13.4833	53.088	59.599
			13.5	52.9779	59.5845
			13.5167	52.9464	59.5938
			13.5333	52.9326	59.6119
			13.55	52.8974	59.6006
			13.5667	52.8665	59.6028
			13.5833	52.8398	59.616
			13.6	52.9013	59.6106
			13.6167	52.94	59.6148
			13.6333	52.9386	59.6208
			13.65	52.9076	59.6178
			13.6667	52.8833	59.5903
			13.6833	52.8631	59.5801
			13.7	52.8365	59.5969
			13.7167	52.8633	59.5372
			13.7333	52.8554	59.5202
			13.75	52.8598	59.5261
			13.7667	52.8675	59.4979
			13.7833	52.8865	59.4919
			13.8	52.9347	59.4944
			13.8167	53.0028	59.512
			13.8333	53.0195	59.497
			13.85	53.0021	59.5207
			13.8667	52.973	59.537
			13.8833	52.9594	59.5396
			13.9	52.9587	59.5221
			13.9167	52.94	59.5172
			13.9333	52.917	59.458
			13.95	52.9275	59.4514
			13.9667	52.8993	59.4844
			13.9833	52.8893	59.4858
			14	52.8594	59.4926
			14.0167	52.8518	59.4659
			14.0333	52.8858	59.4316
			14.05	52.8873	59.4115
			14.0667	52.9869	59.4083
			14.0833	53.0131	59.4094
			14.1	52.9378	59.4154
			14.1167	52.954	59.3652
			14.1333	53.0336	59.3587
			14.15	53.0903	59.3689
			14.1667	53.078	59.4092
			14.1833	53.0008	59.4034
			14.2	52.927	59.3997
			14.2167	52.881	59.4052
			14.2333	52.8237	59.4321
			14.25	52.8458	59.43
			14.2667	52.8429	59.4356
			14.2833	52.859	59.4376
			14.3	52.8746	59.4377
			14.3167	52.8908	59.4168
			14.3333	52.8884	59.4282
			14.35	52.8805	59.4625
			14.3667	52.841	59.4765
			14.3833	52.9122	59.4938
			14.4	52.9546	59.4977
			14.4167	52.9838	59.508
			14.4333	52.9374	59.5264
			14.45	52.9563	59.562
			14.4667	52.9326	59.5889
			14.4833	52.9203	59.6525
			14.5	52.8896	59.7003
			14.5167	52.8612	59.7448
			14.5333	52.8356	59.7613
			14.55	52.8323	59.74
			14.5667	52.9034	59.7126
			14.5833	52.9283	59.6791
			14.6	52.9741	59.6531
			14.6167	53.0138	59.6384
			14.6333	53.0313	59.6221
			14.65	53.0645	59.6156
			14.6667	53.1077	59.5942
			14.6833	53.0667	59.6039
			14.7	53.1216	59.6264
			14.7167	53.1094	59.6462
			14.7333	53.0848	59.6405
			14.75	53.1159	59.6224
			14.7667	53.158	59.6096
			14.7833	53.177	59.6266
			14.8	53.2157	59.6217
			14.8167	53.2198	59.6262
			14.8333	53.2631	59.5926
			14.85	53.2447	59.6223
			14.8667	53.1787	59.6025
			14.8833	53.1613	59.6314
			14.9	53.1523	59.67
			14.9167	53.1195	59.6866
			14.9333	53.1142	59.6856
			14.95	53.0768	59.7196
			14.9667	53.0767	59.7096
			14.9833	53.0388	59.7239
			15	53.0228	59.7322
			15.0167	53.0107	59.7702
			15.0333	52.9961	59.7621
			15.05	53.0796	59.7834
			15.0667	53.0859	59.7781
			15.0833	53.0472	59.7952
			15.1	53.0237	59.7853
			15.1167	53.023	59.8044
			15.1333	53.0319	59.8002
			15.15	53.0088	59.8409
			15.1667	53.0797	59.8438
			15.1833	53.0564	59.8551
			15.2	53.0585	59.8435
			15.2167	53.0649	59.8348
			15.2333	53.106	59.8355
			15.25	53.104	59.831
			15.2667	53.0882	59.8059
			15.2833	53.1164	59.7922
			15.3	53.1453	59.7901
			15.3167	53.1516	59.7814
			15.3333	53.1645	59.7648
			15.35	53.1607	59.7221
			15.3667	53.0906	59.674
			15.3833	53.0683	59.7049
			15.4	53.1024	59.7191
			15.4167	53.0786	59.7663
			15.4333	53.0296	59.8005
			15.45	53.0115	59.8083
			15.4667	52.998	59.8044
			15.4833	52.9863	59.822
			15.5	53.0591	59.8312
			15.5167	53.0955	59.8324
			15.5333	53.1151	59.8411
			15.55	53.1517	59.8717
			15.5667	53.1521	59.8674
			15.5833	53.1688	59.8799
			15.6	53.1298	59.8872
			15.6167	53.0867	59.8923
			15.6333	53.0562	59.8882
			15.65	53.0697	59.8762
			15.6667	53.0465	59.8851
			15.6833	53.0596	59.9003
			15.7	53.0728	59.8674
			15.7167	53.0542	59.8661
			15.7333	53.0421	59.8362
			15.75	53.0707	59.8062
			15.7667	53.0523	59.797
			15.7833	53.0373	59.7614
			15.8	53.0293	59.7214
			15.8167	53.0779	59.718
			15.8333	53.0687	59.745
			15.85	53.0602	59.7608
			15.8667	53.0507	59.7739
			15.8833	53.0036	59.7984
			15.9	52.9891	59.8326
			15.9167	52.9811	59.8488
			15.9333	52.9292	59.8128
			15.95	52.92	59.8141
			15.9667	52.9506	59.7972
			15.9833	53.0011	59.7726
			16	53.0536	59.746
			16.0167	53.1058	59.7387
			16.0333	53.1111	59.7407
			16.05	53.0959	59.76
			16.0667	53.187	59.7672
			16.0833	53.2419	59.7683
			16.1	53.2548	59.799
			16.1167	53.257	59.813
			16.1333	53.2431	59.7983
			16.15	53.2595	59.7752
			16.1667	53.2679	59.7318
			16.1833	53.2198	59.6998
			16.2	53.1539	59.7375
			16.2167	53.0897	59.7479
			16.2333	53.065	59.7437
			16.25	53.0752	59.7863
			16.2667	53.0867	59.8165
			16.2833	53.0903	59.8159
			16.3	53.1067	59.8324
			16.3167	53.0887	59.8589
			16.3333	53.0423	59.9009
			16.35	52.9979	59.8723
			16.3667	53.0058	59.9153
			16.3833	53.0175	59.9428
			16.4	53.0702	59.9608
			16.4167	53.1272	59.9455
			16.4333	53.1975	59.9693
			16.45	53.2043	59.9941
			16.4667	53.2014	60.0017
			16.4833	53.1501	60.0425
			16.5	53.0999	60.0785
			16.5167	53.1021	60.0868
			16.5333	53.1197	60.0507
			16.55	53.1314	60.0543
			16.5667	53.1949	60.0362
			16.5833	53.2104	60.0345
			16.6	53.1751	60.028
			16.6167	53.1596	60.0197
			16.6333	53.0555	60.0134
			16.65	53.0633	59.9954
			16.6667	53.0774	60.0061
			16.6833	53.1019	60.0124
			16.7	53.1859	60.0086
			16.7167	53.1842	59.9912
			16.7333	53.1614	60.0125
			16.75	53.1232	60.0118
			16.7667	53.1207	60.047
			16.7833	53.139	60.0313
			16.8	53.1706	60.0388
			16.8167	53.1584	60.0235
			16.8333	53.1484	60.0197
			16.85	53.1365	60.014
			16.8667	53.1626	60.0099
			16.8833	53.1222	60.0048
			16.9	53.1184	60.0154
			16.9167	53.0849	60.0127
			16.9333	53.082	60.0497
			16.95	53.0408	60.0704
			16.9667	53.0403	60.0774
			16.9833	53.0545	60.0498
			17	53.0609	60.0475
			17.0167	53.0434	60.0245
			17.0333	53.0192	60.0159
			17.05	53.0038	60.0367
			17.0667	52.9931	60.0597
			17.0833	52.9839	60.0308
			17.1	52.9983	60.0139
			17.1167	53.0288	59.9907
			17.1333	53.0951	60.0066
			17.15	53.1279	60.0116
			17.1667	53.1257	60.0296
			17.1833	53.1609	60.0252
			17.2	53.1721	60.0028
			17.2167	53.2026	60.0392
			17.2333	53.2074	60.043
			17.25	53.2171	60.0404
			17.2667	53.2087	60.0319
			17.2833	53.1787	60.0388
			17.3	53.1751	60.0187
			17.3167	53.1311	60.0019
			17.3333	53.0816	60.0471
			17.35	53.0837	60.0566
			17.3667	53.1078	60.0478
			17.3833	53.156	60.0111
			17.4	53.1999	59.9635
			17.4167	53.2167	59.9637
			17.4333	53.1913	59.9837
			17.45	53.1962	60.0014
			17.4667	53.2487	59.9952
			17.4833	53.2674	60.0116
			17.5	53.2774	60.0281
			17.5167	53.2915	60.0433
			17.5333	53.2666	60.0627
			17.55	53.2902	60.0895
			17.5667	53.2905	60.0708
			17.5833	53.3393	60.1109
			17.6	53.4276	60.0777
			17.6167	53.3647	60.1202
			17.6333	53.2663	60.0969
			17.65	53.2182	60.099
			17.6667	53.1657	60.0559
			17.6833	53.1648	60.0488
			17.7	53.1657	59.9981
			17.7167	53.196	60.0263
			17.7333	53.2014	60.0864
			17.75	53.1875	60.1364
			17.7667	53.1896	60.1779
			17.7833	53.1757	60.2014
			17.8	53.2045	60.1878
			17.8167	53.2924	60.2184
			17.8333	53.3224	60.1775
			17.85	53.3314	60.1901
			17.8667	53.3535	60.1805
			17.8833	53.3725	60.1906
			17.9	53.3621	60.1966
			17.9167	53.3698	60.1782
			17.9333	53.3864	60.1667
			17.95	53.341	60.1614
			17.9667	53.3209	60.1591
			17.9833	53.3248	60.1444
			18	53.3487	60.1113
			18.0167	53.3513	60.0682
			18.0333	53.3031	60.0624
			18.05	53.252	60.0461
			18.0667	53.2198	60.0515
			18.0833	53.2164	60.0204
			18.1	53.1671	60.0256
			18.1167	53.1351	60.0163
			18.1333	53.1651	60.0193
			18.15	53.185	59.9921
			18.1667	53.1933	59.9948
			18.1833	53.2051	60.0009
			18.2	53.2298	59.9963
			18.2167	53.2607	60.0119
			18.2333	53.2833	59.9972
			18.25	53.3371	60.0085
			18.2667	53.3454	60.0041
			18.2833	53.2946	60.02
			18.3	53.3003	60.0232
			18.3167	53.2873	60.0138
			18.3333	53.2752	60.0029
			18.35	53.272	59.9903
			18.3667	53.3257	60.0131
			18.3833	53.3374	59.9982
			18.4	53.3056	59.9862
			18.4167	53.3083	59.9617
			18.4333	53.3153	60.0038
			18.45	53.2796	60.0143
			18.4667	53.2781	60.0441
			18.4833	53.2534	60.0518
			18.5	53.2602	60.0732
			18.5167	53.2456	60.0526
			18.5333	53.2165	60.0616
			18.55	53.2239	60.0542
			18.5667	53.2069	60.0632
			18.5833	53.1331	60.0894
			18.6	53.1129	60.1288
			18.6167	53.1749	60.1193
			18.6333	53.2902	60.1296
			18.65	53.2342	60.1473
			18.6667	53.1646	60.1366
			18.6833	53.0843	60.1115
			18.7	53.068	60.1044
			18.7167	53.1778	60.0752
			18.7333	53.2286	60.1146
			18.75	53.2477	60.1065
			18.7667	53.2804	60.0823
			18.7833	53.3502	60.0729
			18.8	53.356	60.0883
			18.8167	53.3153	60.0997
			18.8333	53.3402	60.1001
			18.85	53.3811	60.1115
			18.8667	53.3384	60.1373
			18.8833	53.2836	60.1656
			18.9	53.3524	60.1671
			18.9167	53.3977	60.1442
			18.9333	53.4185	60.1194
			18.95	53.4002	60.0878
			18.9667	53.4167	60.0724
			18.9833	53.3971	60.0459
			19	53.4001	60.0905
			19.0167	53.3714	60.0824
			19.0333	53.389	60.0779
			19.05	53.4239	60.0849
			19.0667	53.4451	60.0885
			19.0833	53.4683	60.1646
			19.1	53.4938	60.2171
			19.1167	53.5312	60.318
			19.1333	53.4968	60.3827
			19.15	53.4918	60.4092
			19.1667	53.4449	60.3916
			19.1833	53.3632	60.3805
			19.2	53.3163	60.3839
			19.2167	53.268	60.3765
			19.2333	53.2884	60.3171
			19.25	53.34	60.2773
			19.2667	53.3399	60.2891
			19.2833	53.3982	60.2874
			19.3	53.4963	60.3095
			19.3167	53.5256	60.3059
			19.3333	53.5495	60.3514
			19.35	53.5019	60.3651
			19.3667	53.4892	60.3871
			19.3833	53.4698	60.3787
			19.4	53.4484	60.3741
			19.4167	53.4071	60.3592
			19.4333	53.3405	60.3035
			19.45	53.3005	60.3112
			19.4667	53.2678	60.2825
			19.4833	53.2835	60.2633
			19.5	53.2562	60.2139
			19.5167	53.221	60.1924
			19.5333	53.2339	60.1826
			19.55	53.2583	60.1415
			19.5667	53.2272	60.1459
			19.5833	53.1833	60.1609
			19.6	53.1336	60.1626
			19.6167	53.0692	60.1635
			19.6333	53.0595	60.1507
			19.65	53.09	60.1529
			19.6667	53.1639	60.2116
			19.6833	53.1766	60.2579
			19.7	53.1283	60.2117
			19.7167	53.1238	60.209
			19.7333	53.1819	60.1591
			19.75	53.215	60.1376
			19.7667	53.2603	60.1377
			19.7833	53.2981	60.1255
			19.8	53.281	60.094
			19.8167	53.2845	60.082
			19.8333	53.309	60.0835
			19.85	53.3	60.04
			19.8667	53.2808	60.0424
			19.8833	53.2812	60.0271
			19.9	53.256	60.0451
			19.9167	53.2867	60.0781
			19.9333	53.3442	60.0839
			19.95	53.3619	60.0975
			19.9667	53.3541	60.1176
			19.9833	53.3283	60.1576
			20	53.3789	60.1525
			20.0167	53.3908	60.1559
			20.0333	53.381	60.1745
			20.05	53.3187	60.1536
			20.0667	53.3024	60.1705
			20.0833	53.3177	60.1765
			20.1	53.3312	60.1851
			20.1167	53.3566	60.2206
			20.1333	53.3478	60.2251
			20.15	53.3825	60.2408
			20.1667	53.3975	60.3054
			20.1833	53.3773	60.3018
			20.2	53.3761	60.3197
			20.2167	53.3041	60.3581
			20.2333	53.2828	60.3785
			20.25	53.2882	60.376
			20.2667	53.2771	60.3546
			20.2833	53.3397	60.3825
			20.3	53.4206	60.4083
			20.3167	53.4636	60.4247
			20.3333	53.5192	60.4067
			20.35	53.5731	60.3832
			20.3667	53.5767	60.3597
			20.3833	53.5626	60.3359
			20.4	53.5109	60.3078
			20.4167	53.5005	60.288
			20.4333	53.4752	60.2723
			20.45	53.4412	60.3181
			20.4667	53.4802	60.3429
			20.4833	53.5117	60.3313
			20.5	53.596	60.3158
			20.5167	53.616	60.3323
			20.5333	53.6337	60.3021
			20.55	53.6563	60.3038
			20.5667	53.6651	60.3045
			20.5833	53.6823	60.2878
			20.6	53.653	60.2762
			20.6167	53.62	60.2684
			20.6333	53.6797	60.2513
			20.65	53.6864	60.2784
			20.6667	53.6581	60.3135
			20.6833	53.5533	60.4176
			20.7	53.5348	60.4837
			20.7167	53.5994	60.5356
			20.7333	53.6561	60.5528
			20.75	53.6444	60.5747
			20.7667	53.6548	60.552
			20.7833	53.699	60.54
			20.8	53.7688	60.5397
			20.8167	53.8149	60.5287
			20.8333	53.7889	60.5161
			20.85	53.7604	60.5017
			20.8667	53.7521	60.5396
			20.8833	53.7268	60.5505
			20.9	53.6747	60.5559
			20.9167	53.6559	60.5865
			20.9333	53.638	60.568
			20.95	53.6065	60.5384
			20.9667	53.6053	60.5281
			20.9833	53.6213	60.5149
			21	53.6176	60.4926
			21.0167	53.6138	60.5033
			21.0333	53.6491	60.4677
			21.05	53.6073	60.4299
			21.0667	53.5952	60.3974
			21.0833	53.6692	60.3916
			21.1	53.666	60.4154
			21.1167	53.7431	60.3765
			21.1333	53.8048	60.375
			21.15	53.8292	60.382
			21.1667	53.8419	60.4161
			21.1833	53.8586	60.4378
			21.2	53.8543	60.4232
			21.2167	53.7991	60.4217
			21.2333	53.7634	60.4127
			21.25	53.7314	60.3863
			21.2667	53.6878	60.3861
			21.2833	53.7144	60.3759
			21.3	53.657	60.4046
			21.3167	53.538	60.4308
			21.3333	53.5381	60.4663
			21.35	53.5933	60.4823
			21.3667	53.6283	60.4558
			21.3833	53.5957	60.4561
			21.4	53.5961	60.4486
			21.4167	53.5659	60.433
			21.4333	53.5298	60.4744
			21.45	53.4784	60.5198
			21.4667	53.4533	60.585
			21.4833	53.444	60.6132
			21.5	53.544	60.6553
			21.5167	53.6056	60.7213
			21.5333	53.5465	60.7729
			21.55	53.5291	60.7845
			21.5667	53.5215	60.8043
			21.5833	53.5154	60.7786
			21.6	53.4743	60.7846
			21.6167	53.5028	60.7227
			21.6333	53.5412	60.6854
			21.65	53.5567	60.6421
			21.6667	53.5566	60.6027
			21.6833	53.5954	60.5496
			21.7	53.6326	60.5134
			21.7167	53.5852	60.4975
			21.7333	53.5534	60.4922
			21.75	53.5731	60.4921
			21.7667	53.5278	60.4439
			21.7833	53.5361	60.3942
			21.8	53.5346	60.3911
			21.8167	53.5864	60.3551
			21.8333	53.6557	60.3577
			21.85	53.639	60.3839
			21.8667	53.518	60.428
			21.8833	53.5449	60.5183
			21.9	53.6483	60.5525
			21.9167	53.6502	60.5115
			21.9333	53.6734	60.4562
			21.95	53.7114	60.4356
			21.9667	53.7634	60.4276
			21.9833	53.7399	60.4106
			22	53.69	60.4199
			22.0167	53.6136	60.4064
			22.0333	53.6396	60.4093
			22.05	53.6892	60.4144
			22.0667	53.7211	60.4336
			22.0833	53.6221	60.4142
			22.1	53.5859	60.4156
			22.1167	53.6157	60.3822
			22.1333	53.6097	60.3732
			22.15	53.6095	60.3739
			22.1667	53.677	60.3696
			22.1833	53.7177	60.35
			22.2	53.7433	60.3552
			22.2167	53.7228	60.3359
			22.2333	53.6991	60.2865
			22.25	53.7209	60.2998
			22.2667	53.7193	60.2961
			22.2833	53.7859	60.3023
			22.3	53.7799	60.2836
			22.3167	53.7728	60.2865
			22.3333	53.6877	60.3175
			22.35	53.6447	60.3559
			22.3667	53.622	60.3552
			22.3833	53.5865	60.3595
			22.4	53.644	60.3676
			22.4167	53.6628	60.3594
			22.4333	53.6459	60.3611
			22.45	53.7155	60.3112
			22.4667	53.7259	60.2762
			22.4833	53.7293	60.2674
			22.5	53.7327	60.2653
			22.5167	53.7438	60.2633
			22.5333	53.7601	60.2514
			22.55	53.7193	60.2734
			22.5667	53.6832	60.2696
			22.5833	53.6468	60.2669
			22.6	53.6782	60.2759
			22.6167	53.7414	60.2971
			22.6333	53.7777	60.2794
			22.65	53.7953	60.3007
			22.6667	53.8304	60.3023
			22.6833	53.8709	60.2922
			22.7	53.8861	60.2987
			22.7167	53.9236	60.2918
			22.7333	53.9547	60.2868
			22.75	53.8614	60.2582
			22.7667	53.834	60.2673
			22.7833	53.8675	60.2968
			22.8	53.8966	60.3128
			22.8167	53.8299	60.3208
			22.8333	53.7997	60.3209
			22.85	53.8531	60.3165
			22.8667	53.9023	60.3385
			22.8833	53.8756	60.3605
			22.9	53.8274	60.3727
			22.9167	53.8516	60.3909
			22.9333	53.8103	60.4045
			22.95	53.8865	60.3952
			22.9667	53.9808	60.3948
			22.9833	53.9428	60.4219
			23	53.9031	60.4282
			23.0167	53.8202	60.4449
			23.0333	53.8678	60.4841
			23.05	53.9313	60.5293
			23.0667	53.9252	60.5289
			23.0833	54.0031	60.5805
			23.1	54.0046	60.5757
			23.1167	54.0246	60.5678
			23.1333	54.0069	60.5733
			23.15	53.9496	60.5784
			23.1667	53.9278	60.5886
			23.1833	53.8829	60.5681
			23.2	53.8499	60.5683
			23.2167	53.81	60.5952
			23.2333	53.8255	60.598
			23.25	53.8238	60.573
			23.2667	53.8486	60.5292
			23.2833	53.8509	60.5658
			23.3	53.8646	60.5534
			23.3167	53.8732	60.6222
			23.3333	53.94	60.6795
			23.35	53.9354	60.6435
			23.3667	53.9278	60.6547
			23.3833	53.9003	60.6106
			23.4	53.9479	60.6105
			23.4167	53.9329	60.6321
			23.4333	53.9329	60.6156
			23.45	53.9241	60.6645
			23.4667	53.9495	60.6656
			23.4833	53.8982	60.6498
			23.5	53.8736	60.6211
			23.5167	53.8306	60.6114
			23.5333	53.7814	60.5739
			23.55	53.8196	60.5848
			23.5667	53.8779	60.5764
			23.5833	53.8279	60.6071
			23.6	53.7986	60.6057
			23.6167	53.7561	60.6131
			23.6333	53.6922	60.6522
			23.65	53.624	60.7312
			23.6667	53.6546	60.7539
			23.6833	53.69	60.7619
			23.7	53.7167	60.7643
			23.7167	53.6701	60.7946
			23.7333	53.7007	60.803
			23.75	53.6888	60.8098
			23.7667	53.7264	60.8079
			23.7833	53.751	60.7669
			23.8	53.7859	60.7477
			23.8167	53.7992	60.7095
			23.8333	53.875	60.674
			23.85	53.8785	60.6526
			23.8667	53.7988	60.6194
			23.8833	53.8618	60.5719
			23.9	53.8581	60.5679
			23.9167	53.8455	60.5667
			23.9333	53.8368	60.5619
			23.95	53.7969	60.5263
			23.9667	53.8101	60.4995
			23.9833	53.8135	60.4943
			24	53.8042	60.4691
			24.0167	53.8199	60.4432
			24.0333	53.8171	60.4836
			24.05	53.8295	60.4833
			24.0667	53.8236	60.4644
			24.0833	53.8521	60.4505
			24.1	53.8334	60.474
			24.1167	53.8124	60.4735
			24.1333	53.8587	60.4842
			24.15	53.8467	60.5111
			24.1667	53.7835	60.6031
			24.1833	53.7071	60.5735
			24.2	53.7378	60.6185
			24.2167	53.7905	60.6252
			24.2333	53.81	60.6343
			24.25	53.7845	60.6351
			24.2667	53.7266	60.6668
			24.2833	53.7486	60.6308
			24.3	53.7578	60.6192
			24.3167	53.7228	60.6044
			24.3333	53.6735	60.6097
			24.35	53.725	60.567
			24.3667	53.6876	60.5457
			24.3833	53.7475	60.5598
			24.4	53.633	60.5713
			24.4167	53.614	60.5718
			24.4333	53.6612	60.5413
			24.45	53.713	60.477
			24.4667	53.7547	60.4648
			24.4833	53.6836	60.4563
			24.5	53.6866	60.447
			24.5167	53.6678	60.4342
			24.5333	53.6702	60.3967
			24.55	53.7695	60.367
			24.5667	53.7467	60.3597
			24.5833	53.6855	60.3804
			24.6	53.7534	60.3603
			24.6167	53.7209	60.3529
			24.6333	53.7822	60.3414
			24.65	53.7706	60.3584
			24.6667	53.7282	60.3911
			24.6833	53.7384	60.4003
			24.7	53.8611	60.3815
			24.7167	53.9166	60.3711
			24.7333	53.9391	60.4008
			24.75	53.9985	60.3894
			24.7667	54.0338	60.387
			24.7833	53.9605	60.4229
			24.8	53.9053	60.4483
			24.8167	53.8439	60.4639
			24.8333	53.8198	60.4698
			24.85	53.8228	60.4577
			24.8667	53.779	60.4566
			24.8833	53.7802	60.419
			24.9	53.7825	60.4271
			24.9167	53.8539	60.4418
			24.9333	53.98	60.4254
			24.95	54.0153	60.4224
			24.9667	53.9529	60.41
			24.9833	53.9625	60.4636
			25	53.9737	60.4842
			25.0167	53.9942	60.5083
			25.0333	53.9696	60.5446
			25.05	53.9298	60.5894
			25.0667	53.8366	60.6476
			25.0833	53.8694	60.7038
			25.1	53.8663	60.7554
			25.1167	53.9087	60.7964
			25.1333	53.9416	60.8421
			25.15	53.9918	60.8942
			25.1667	54.0266	60.8857
			25.1833	53.992	60.8232
			25.2	54.0177	60.7741
			25.2167	54.0083	60.7665
			25.2333	53.9264	60.7264
			25.25	53.957	60.734
			25.2667	54.0101	60.6899
			25.2833	54.0103	60.6884
			25.3	53.9583	60.7278
			25.3167	53.9725	60.7625
			25.3333	54.0154	60.7954
			25.35	54.0459	60.804
			25.3667	53.9977	60.8197
			25.3833	54.0049	60.7724
			25.4	54.0445	60.704
			25.4167	53.9951	60.6624
			25.4333	54.0181	60.6283
			25.45	54.0373	60.6665
			25.4667	54.0265	60.6355
			25.4833	54.022	60.6304
			25.5	54.0125	60.6496
			25.5167	53.9535	60.6447
			25.5333	53.926	60.7033
			25.55	53.9014	60.7142
			25.5667	53.9381	60.7306
			25.5833	53.9013	60.7483
			25.6	53.8843	60.7165
			25.6167	53.9314	60.6906
			25.6333	53.9287	60.7453
			25.65	53.9054	60.7503
			25.6667	53.9217	60.7658
			25.6833	53.8722	60.7538
			25.7	53.8247	60.7524
			25.7167	53.7518	60.724
			25.7333	53.78	60.7155
			25.75	53.8272	60.7435
			25.7667	53.9379	60.7826
			25.7833	53.9794	60.7897
			25.8	54.0894	60.8043
			25.8167	54.1289	60.8408
			25.8333	54.0408	60.8782
			25.85	54.0566	60.8944
			25.8667	54.0559	60.8881
			25.8833	54.003	60.8636
			25.9	53.9538	60.8253
			25.9167	53.9446	60.8399
			25.9333	54.0112	60.82
			25.95	54.0158	60.7918
			25.9667	53.9636	60.7736
			25.9833	53.9675	60.7834
			26	53.9184	60.7891
			26.0167	53.9068	60.7685
			26.0333	53.9442	60.7463
			26.05	53.9869	60.7478
			26.0667	54.0515	60.7168
			26.0833	54.0061	60.6999
			26.1	53.913	60.7549
			26.1167	53.834	60.8552
			26.1333	53.8186	60.9464
			26.15	53.8275	61.0273
			26.1667	53.8297	61.0923
			26.1833	53.8693	61.1225
			26.2	53.8865	61.1178
			26.2167	53.882	61.1245
			26.2333	53.9463	61.057
			26.25	53.9342	61.0145
			26.2667	53.9477	60.962
			26.2833	54.0024	60.9243
			26.3	53.9746	60.904
			26.3167	53.986	60.9066
			26.3333	54.0632	60.8845
			26.35	54.1283	60.8782
			26.3667	54.0453	60.8326
			26.3833	53.9905	60.8055
			26.4	54.044	60.7852
			26.4167	54.1006	60.7738
			26.4333	54.0923	60.7601
			26.45	54.0825	60.7415
			26.4667	54.0973	60.6835
			26.4833	54.1537	60.6906
			26.5	54.1915	60.6758
			26.5167	54.2128	60.6772
			26.5333	54.1726	60.6835
			26.55	54.1482	60.6578
			26.5667	54.1322	60.6188
			26.5833	54.1105	60.615
			26.6	54.1236	60.6275
			26.6167	54.1294	60.6123
			26.6333	54.0393	60.61
			26.65	53.9939	60.6435
			26.6667	53.9656	60.6352
			26.6833	54.0641	60.6249
			26.7	54.1772	60.6273
			26.7167	54.2563	60.6183
			26.7333	54.1811	60.6102
			26.75	54.1724	60.609
			26.7667	54.1179	60.6214
			26.7833	54.1174	60.6656
			26.8	54.0486	60.6828
			26.8167	54.1193	60.7079
			26.8333	54.136	60.717
			26.85	54.1727	60.7775
			26.8667	54.2301	60.8236
			26.8833	54.2542	60.8332
			26.9	54.1797	60.8371
			26.9167	54.1807	60.8723
			26.9333	54.2041	60.9077
			26.95	54.1896	60.8783
			26.9667	54.1427	60.9087
			26.9833	54.1651	60.8906
			27	54.1718	60.8793
			27.0167	54.1656	60.8397
			27.0333	54.1855	60.8323
			27.05	54.137	60.8395
			27.0667	54.0893	60.8616
			27.0833	53.9595	60.9041
			27.1	53.9734	60.8478
			27.1167	53.9401	60.8244
			27.1333	53.9602	60.837
			27.15	54.0284	60.8683
			27.1667	54.082	60.8629
			27.1833	54.0175	60.8852
			27.2	53.9925	60.8552
			27.2167	54.0402	60.8903
			27.2333	54.1281	60.9025
			27.25	54.121	60.9217
			27.2667	54.0842	60.9299
			27.2833	54.0576	60.9443
			27.3	54.0203	60.9741
			27.3167	53.9834	61.0026
			27.3333	54.0151	61.0164
			27.35	54.0033	61.0597
			27.3667	53.9654	61.0895
			27.3833	53.9527	61.1155
			27.4	53.9527	61.1133
			27.4167	53.9597	61.1074
			27.4333	53.9041	61.0385
			27.45	53.9002	60.9633
			27.4667	53.9011	60.8981
			27.4833	53.8988	60.8862
			27.5	53.9017	60.8631
			27.5167	53.8954	60.8794
			27.5333	53.9529	60.875
			27.55	54.0419	60.8788
			27.5667	53.9957	60.9128
			27.5833	53.8622	60.98
			27.6	53.7854	61.0382
			27.6167	53.7311	61.0486
			27.6333	53.7834	61.0446
			27.65	53.794	61.0299
			27.6667	53.8962	60.9963
			27.6833	53.9186	60.9654
			27.7	53.9289	60.9388
			27.7167	53.9414	60.8842
			27.7333	53.9969	60.8514
			27.75	54.0954	60.8538
			27.7667	53.9967	60.8236
			27.7833	53.9465	60.8101
			27.8	53.9445	60.8008
			27.8167	53.9224	60.8184
			27.8333	53.8892	60.791
			27.85	53.8411	60.8053
			27.8667	53.9237	60.8009
			27.8833	53.9515	60.8019
			27.9	53.9289	60.7968
			27.9167	53.9298	60.8352
			27.9333	53.8696	60.7875
			27.95	53.7928	60.7633
			27.9667	53.8029	60.726
			27.9833	53.8449	60.7059
			28	53.8662	60.7183
			28.0167	53.9892	60.7514
			28.0333	53.9126	60.7766
			28.05	53.8248	60.7868
			28.0667	53.8014	60.8183
			28.0833	53.8266	60.823
			28.1	53.8048	60.8783
			28.1167	53.801	60.952
			28.1333	53.8416	60.967
			28.15	53.9122	60.9687
			28.1667	53.9697	60.9386
			28.1833	54.0159	60.9319
			28.2	54.0557	60.8763
			28.2167	54.0885	60.8361
			28.2333	54.1483	60.8409
			28.25	54.1937	60.8137
			28.2667	54.233	60.8181
			28.2833	54.2451	60.8249
			28.3	54.249	60.7841
			28.3167	54.2539	60.7673
			28.3333	54.2601	60.7558
			28.35	54.2009	60.7432
			28.3667	54.1205	60.7464
			28.3833	54.0996	60.8334
			28.4	54.1206	60.7745
			28.4167	54.1409	60.7891
			28.4333	54.0278	60.767
			28.45	53.9787	60.757
			28.4667	53.9813	60.7417
			28.4833	53.9375	60.7394
			28.5	54.0046	60.7431
			28.5167	54.0718	60.7619
			28.5333	54.0684	60.8511
			28.55	53.941	60.9348
			28.5667	53.9558	60.9771
			28.5833	53.9916	61.0347
			28.6	54.0318	61.0764
			28.6167	54.0768	61.0951
			28.6333	54.0992	61.1094
			28.65	53.9986	61.1631
			28.6667	53.9475	61.1665
			28.6833	54.0174	61.192
			28.7	54.0716	61.1743
			28.7167	54.038	61.1853
			28.7333	53.9371	61.1576
			28.75	53.9077	61.1435
			28.7667	53.9781	61.1164
			28.7833	54.047	61.0824
			28.8	54.0807	61.1093
			28.8167	54.0688	61.0729
			28.8333	54.0866	61.0342
			28.85	54.0805	61.0089
			28.8667	54.0507	60.9806
			28.8833	54.1188	60.9971
			28.9	54.1407	60.9654
			28.9167	54.1557	60.9272
			28.9333	54.193	60.9474
			28.95	54.0918	60.9701
			28.9667	54.0401	61.0011
			28.9833	54.0238	61.0034
			29	53.9712	61.066
			29.0167	53.9233	61.0662
			29.0333	53.921	61.0093
			29.05	53.9464	61.0262
			29.0667	53.9838	61.0254
			29.0833	53.9649	61.0096
			29.1	53.9541	60.9629
			29.1167	54.0211	60.8999
			29.1333	53.9667	60.9039
			29.15	53.9573	60.926
			29.1667	53.9688	60.9397
			29.1833	53.9395	60.9479
			29.2	54.0179	60.9705
			29.2167	54.0584	60.9361
			29.2333	54.0942	60.8915
			29.25	54.1236	60.9158
			29.2667	54.1165	60.8867
			29.2833	54.2128	60.88
			29.3	54.2504	60.8931
			29.3167	54.2323	60.8143
			29.3333	54.2446	60.7868
			29.35	54.2528	60.7317
			29.3667	54.2307	60.7264
			29.3833	54.1965	60.7041
			29.4	54.2116	60.6945
			29.4167	54.2127	60.7297
			29.4333	54.1811	60.7764
			29.45	54.1659	60.7699
			29.4667	54.1955	60.7753
			29.4833	54.1603	60.7494
			29.5	54.1449	60.7499
			29.5167	54.2063	60.7092
			29.5333	54.1973	60.7068
			29.55	54.0815	60.6952
			29.5667	54.1077	60.6942
			29.5833	54.1451	60.7617
			29.6	54.1611	60.8004
			29.6167	54.2214	60.8423
			29.6333	54.2703	60.8976
			29.65	54.2511	60.9382
			29.6667	54.2275	60.9322
			29.6833	54.2639	60.9903
			29.7	54.3065	61.0068
			29.7167	54.3044	61.0076
			29.7333	54.3178	60.9834
			29.75	54.3521	60.9747
			29.7667	54.351	60.9199
			29.7833	54.3799	60.9114
			29.8	54.3306	60.905
			29.8167	54.341	60.9017
			29.8333	54.278	60.8971
			29.85	54.251	60.8712
			29.8667	54.2415	60.8577
			29.8833	54.2198	60.8781
			29.9	54.1681	60.8859
			29.9167	54.2188	60.862
			29.9333	54.2542	60.8695
			29.95	54.2467	60.901
			29.9667	54.2994	60.9249
			29.9833	54.2722	60.9157
			30	54.2032	60.9642
			30.0167	54.2217	60.9785
			30.0333	54.1895	60.9855
			30.05	54.1683	61.0378
			30.0667	54.0574	61.0582
			30.0833	54.0107	61.0548
			30.1	54.0145	61.0647
			30.1167	53.9908	61.0497
			30.1333	53.987	61.0382
			30.15	53.8976	61.0447
			30.1667	53.9155	61.0478
			30.1833	53.9327	61.0587
			30.2	53.9293	61.0644
			30.2167	53.9081	61.0932
			30.2333	53.9405	61.0811
			30.25	53.9148	61.1006
			30.2667	53.9226	61.0786
			30.2833	53.9453	61.0874
			30.3	53.9237	61.0751
			30.3167	53.8619	61.083
			30.3333	53.904	61.1165
			30.35	53.849	61.1181
			30.3667	53.7531	61.0859
			30.3833	53.7057	61.0845
			30.4	53.7611	61.0299
			30.4167	53.7428	61.0009
			30.4333	53.7839	60.942
			30.45	53.8269	60.9308
			30.4667	53.8922	60.9335
			30.4833	53.9241	60.9523
			30.5	53.9671	60.977
			30.5167	53.9226	61.004
			30.5333	53.9457	61.0195
			30.55	53.9499	61.0231
			30.5667	53.9591	61.0109
			30.5833	53.9725	60.9402
			30.6	53.982	60.9331
			30.6167	53.8874	60.8704
			30.6333	53.8314	60.8168
			30.65	53.795	60.8128
			30.6667	53.8473	60.8088
			30.6833	53.8834	60.7682
			30.7	53.9423	60.8159
			30.7167	53.9448	60.8281
			30.7333	53.9176	60.8437
			30.75	53.9682	60.8509
			30.7667	53.966	60.8563
			30.7833	53.985	60.8221
			30.8	54.0307	60.8173
			30.8167	54.0725	60.8199
			30.8333	54.032	60.848
			30.85	54.0575	60.8726
			30.8667	54.0619	60.8871
			30.8833	53.9797	60.8715
			30.9	53.9086	60.8924
			30.9167	53.8893	60.9
			30.9333	53.9701	60.9126
			30.95	53.9076	60.936
			30.9667	53.9247	60.8975
			30.9833	53.9994	60.8757
			31	54.1077	60.8769
			31.0167	54.1896	60.8698
			31.0333	54.2447	60.8946
			31.05	54.2253	60.8917
			31.0667	54.2129	60.8768
			31.0833	54.1797	60.877
			31.1	54.1686	60.8915
			31.1167	54.124	60.8907
			31.1333	54.0821	60.8881
			31.15	54.0459	60.8901
			31.1667	54.0812	60.8939
			31.1833	54.0323	60.9245
			31.2	53.9932	60.9145
			31.2167	53.9706	60.8827
			31.2333	53.9669	60.916
			31.25	53.8833	60.8588
			31.2667	53.8501	60.8254
			31.2833	53.8088	60.7909
			31.3	53.8247	60.7855
			31.3167	53.8873	60.7693
			31.3333	54.0217	60.7447
			31.35	54.0622	60.7916
			31.3667	54.061	60.8197
			31.3833	53.9955	60.8785
			31.4	53.9283	60.9118
			31.4167	53.8536	60.923
			31.4333	53.8454	60.9113
			31.45	53.9431	60.9517
			31.4667	53.9994	60.9103
			31.4833	53.9879	60.9393
			31.5	53.9895	60.9107
			31.5167	53.9631	60.9186
			31.5333	53.997	60.9056
			31.55	54.012	60.8365
			31.5667	54.01	60.8354
			31.5833	54.0186	60.8346
			31.6	54.1256	60.8163
			31.6167	54.1806	60.7722
			31.6333	54.1546	60.7177
			31.65	54.0904	60.6704
			31.6667	54.0626	60.6929
			31.6833	54.0425	60.7119
			31.7	53.9901	60.7691
			31.7167	53.9499	60.7938
			31.7333	53.9955	60.7849
			31.75	54.0164	60.7939
			31.7667	54.0096	60.7946
			31.7833	53.9967	60.782
			31.8	54.0714	60.7305
			31.8167	54.0234	60.7574
			31.8333	53.9485	60.7916
			31.85	53.8828	60.777
			31.8667	53.9361	60.7591
			31.8833	53.8959	60.7166
			31.9	53.8715	60.7328
			31.9167	53.913	60.789
			31.9333	53.9872	60.7752
			31.95	54.0112	60.832
			31.9667	54.0031	60.895
			31.9833	53.975	60.9762
			32	53.9164	61.0289
			32.0167	53.9009	61.0019
			32.0333	53.939	61.0125
			32.05	53.8847	60.9862
			32.0667	53.9369	60.934
			32.0833	53.9847	60.8968
			32.1	53.9298	60.8881
			32.1167	53.9778	60.8627
			32.1333	53.9134	60.8961
			32.15	53.9588	60.9008
			32.1667	54.0002	60.9365
			32.1833	53.9468	60.9159
			32.2	53.8777	60.8278
			32.2167	53.8932	60.7985
			32.2333	53.9715	60.789
			32.25	53.9373	60.7623
			32.2667	54.0053	60.7215
			32.2833	54.0053	60.7633
			32.3	54.0732	60.7841
			32.3167	54.067	60.7983
			32.3333	54.0793	60.8046
			32.35	54.1115	60.7627
			32.3667	54.0684	60.7627
			32.3833	54.0464	60.77
			32.4	53.9553	60.7753
			32.4167	53.8875	60.7745
			32.4333	53.9235	60.7983
			32.45	53.912	60.7927
			32.4667	53.9052	60.7942
			32.4833	53.9707	60.7779
			32.5	53.9833	60.7687
			32.5167	54.0119	60.7402
			32.5333	54.0543	60.7949
			32.55	54.0337	60.834
			32.5667	54.0282	60.7473
			32.5833	54.0241	60.6901
			32.6	53.9774	60.7345
			32.6167	53.9817	60.6991
			32.6333	54.0682	60.7231
			32.65	54.0582	60.7403
			32.6667	54.0134	60.7798
			32.6833	54.0162	60.8029
			32.7	53.9952	60.8092
			32.7167	54.0393	60.8105
			32.7333	54.0037	60.8406
			32.75	54.0645	60.8487
			32.7667	54.0193	60.7753
			32.7833	53.9372	60.7714
			32.8	53.9095	60.7226
			32.8167	53.8807	60.7011
			32.8333	53.907	60.6921
			32.85	54.0031	60.6792
			32.8667	54.068	60.7262
			32.8833	54.085	60.7492
			32.9	54.0842	60.732
			32.9167	54.1237	60.7492
			32.9333	54.1667	60.7539
			32.95	54.1741	60.7823
			32.9667	54.1914	60.8244
			32.9833	54.1475	60.82
			33	54.0372	60.8057
			33.0167	54.1331	60.8091
			33.0333	54.2244	60.8064
			33.05	54.2497	60.8039
			33.0667	54.3265	60.785
			33.0833	54.3118	60.7717
			33.1	54.2098	60.7811
			33.1167	54.2751	60.7609
			33.1333	54.2766	60.7381
			33.15	54.2058	60.7468
			33.1667	54.1998	60.7353
			33.1833	54.1559	60.7316
			33.2	54.0635	60.7442
			33.2167	54.1288	60.7429
			33.2333	54.2152	60.7199
			33.25	54.2209	60.7254
			33.2667	54.1974	60.7225
[truncated: 984 more rows]

## Sheet: Supplementary Fig15b
Estimated temperature responses of the model real displays with c-PI and metamaterial.
Time/min	Temperature/°C	Temperature/°C
	Metamaterial on simulated display (Sim.)	c-PI on simulated display (Sim.)
0	25	25
1.5	32.4863	32.6119
3	38.4446	38.9327
4.5	43.1676	44.1739
6	46.9276	48.5269
7.5	49.9429	52.1511
9	52.3428	55.1604
10.5	54.2451	57.6559
12	55.7595	59.7284
13.5	56.974	61.4539
15	57.9406	62.8867
16.5	58.7068	64.0748
18	59.3168	65.0616
19.5	59.806	65.8832
21	60.1953	66.5653
22.5	60.5039	67.131
24	60.7496	67.6008
25.5	60.9466	67.992
27	61.1034	68.3168
28.5	61.2277	68.5861
30	61.3267	68.8098
31.5	61.4061	68.996
33	61.4692	69.1506
34.5	61.5193	69.2789
36	61.5591	69.3854
37.5	61.5911	69.474
39	61.6165	69.5477
40.5	61.6367	69.6087
42	61.6527	69.6594
43.5	61.6656	69.7016
45	61.6759	69.7367
46.5	61.684	69.7658
48	61.6905	69.7899
49.5	61.6956	69.81
