# Supplementary material for: Transparent radiative cooling cover window for flexible and foldable electronic displays
Source: Nat Commun. 2024 May 24;15:4443. doi: 10.1038/s41467-024-48840-x (PMC11126687; doi:10.1038/s41467-024-48840-x)
Supplement: Supplementary file 3 — Source Data [file 41467_2024_48840_MOESM3_ESM.zip › Source_Data_FigS2.xlsx]

## Sheet: Supplementary Fig2a
Optical characteristics of metamaterial (24 wt% PMMA-SiO2 microstructures), 24 wt% air-SiO2 microstructures in c-PI, and bare c-PI in visible wavelengths. a, Total transmittance
Wavelength/nm	Total transmittance/%	Total transmittance/%	Total transmittance/%
	Bare c-PI	PMMA-SiO2	Air-SiO2
400	82.8545	80.1618	65.1831
404	83.1154	80.593	65.7297
408	83.4954	81.0637	66.1992
412	83.6977	81.295	66.5765
416	84.0304	81.714	66.8826
420	84.2482	81.9982	67.1966
424	84.3611	82.1017	67.4633
428	84.5441	82.3325	67.7083
432	84.6945	82.5215	67.93
436	84.8484	82.7883	68.219
440	84.8247	82.7846	68.3636
444	84.8789	82.9643	68.5762
448	85.1586	83.2033	68.61
452	85.2297	83.3164	68.8723
456	85.3917	83.4438	69.0882
460	85.5422	83.6018	69.2177
464	85.6583	83.7869	69.3739
468	85.7409	83.8786	69.5802
472	85.8419	83.8867	69.6114
476	85.8294	83.9379	69.7676
480	85.8237	84.0623	69.8543
484	85.9597	84.0817	69.9638
488	85.9386	84.2201	70.1211
492	86.0288	84.3428	70.2222
496	86.2321	84.4914	70.3347
500	86.2716	84.5735	70.423
504	86.419	84.6455	70.4974
508	86.4604	84.7475	70.5819
512	86.5338	84.7773	70.6368
516	86.5804	84.8354	70.8117
520	86.6373	84.8652	70.8446
524	86.6871	84.933	70.9288
528	86.7958	85.0249	71.0124
532	86.7732	84.9997	71.0698
536	86.8853	85.1855	71.151
540	86.8564	85.2111	71.2417
544	86.9046	85.2155	71.2966
548	86.905	85.2152	71.3667
552	87.0396	85.3312	71.4543
556	87.0159	85.4578	71.5274
560	87.1206	85.5155	71.5883
564	87.1466	85.5289	71.6216
568	87.1788	85.6089	71.6431
572	87.1998	85.586	71.6898
576	87.2758	85.6549	71.7755
580	87.3488	85.7194	71.8441
584	87.3936	85.696	71.8953
588	87.4055	85.739	71.9117
592	87.4737	85.8526	71.9446
596	87.4823	85.8808	71.9688
600	87.5031	85.9513	72.0347
604	87.557	85.9886	72.1728
608	87.6695	86.0961	72.1501
612	87.6505	86.0267	72.243
616	87.6282	86.064	72.1693
620	87.6613	86.1591	72.2829
624	87.7332	86.137	72.3215
628	87.7686	86.2533	72.3604
632	87.8488	86.1984	72.4187
636	87.902	86.2317	72.4319
640	87.8578	86.298	72.4823
644	87.9081	86.384	72.4651
648	87.8917	86.3834	72.532
652	87.9684	86.3411	72.6067
656	87.9413	86.4605	72.6274
660	87.9852	86.3869	72.6016
664	88.0674	86.491	72.678
668	88.07	86.6637	72.6658
672	88.117	86.6234	72.7941
676	88.156	86.514	72.8193
680	88.2162	86.5242	72.7923
684	88.2647	86.6612	72.8767
688	88.2615	86.7739	72.803
692	88.321	86.7471	72.8688
696	88.3449	86.6989	72.9757
700	88.363	86.7055	72.871
704	88.47	86.8019	72.9596
708	88.4859	86.9615	73.0537
712	88.4523	86.9233	72.9832
716	88.5412	86.9564	73.1295
720	88.5401	86.927	72.9734
724	88.5663	87.0213	73.0654
728	88.5351	87.0609	73.0964
732	88.6439	86.9075	73.2731
736	88.7033	87.0019	73.1762
740	88.6692	87.0817	73.2086
744	88.7051	87.0824	73.3097
748	88.7097	87.2527	73.3067
752	88.8135	87.2317	73.316
756	88.8586	87.2164	73.3416
760	88.7211	87.1481	73.38
764	88.7409	87.1794	73.3726
768	88.6382	87.207	73.4942
772	88.7914	87.35	73.4912
776	88.9486	87.4036	73.5188
780	88.6043	87.1307	73.5541
784	88.7677	87.2746	73.4598
788	88.8768	87.5434	73.4624
792	88.8998	87.3793	73.2886
796	88.808	87.4379	73.5058
800	89.1426	87.6007	73.4831

## Sheet: Supplementary Fig2b
Optical characteristics of metamaterial (24 wt% PMMA-SiO2 microstructures), 24 wt% air-SiO2 microstructures in c-PI, and bare c-PI in visible wavelengths. b, haze factor
Wavelength/nm	Haze factor	Haze factor	Haze factor
	Bare c-PI	PMMA-SiO2	Air-SiO2
400	0.17841	0.57179	0.7569
404	0.17634	0.57166	0.75394
408	0.17441	0.57089	0.75149
412	0.17259	0.5709	0.7491
416	0.17032	0.56926	0.74714
420	0.16859	0.56939	0.74604
424	0.16639	0.56681	0.74098
428	0.16533	0.56741	0.74077
432	0.16368	0.56615	0.7384
436	0.16242	0.56455	0.73551
440	0.16095	0.56296	0.73216
444	0.15963	0.56251	0.73074
448	0.15833	0.56177	0.73137
452	0.15675	0.5609	0.72846
456	0.15423	0.55926	0.72531
460	0.15241	0.55925	0.72513
464	0.15023	0.55811	0.7236
468	0.1487	0.55721	0.72114
472	0.1475	0.55631	0.71986
476	0.14665	0.55503	0.71719
480	0.14561	0.55413	0.71623
484	0.14608	0.55368	0.71474
488	0.14621	0.55273	0.71309
492	0.14567	0.55132	0.71139
496	0.14408	0.55139	0.71141
500	0.14281	0.54993	0.70948
504	0.14089	0.54996	0.70929
508	0.13931	0.54923	0.70836
512	0.13777	0.54813	0.7068
516	0.13681	0.54693	0.70413
520	0.13581	0.54641	0.70344
524	0.13504	0.546	0.70264
528	0.13423	0.54482	0.70116
532	0.13406	0.5439	0.69938
536	0.13343	0.54331	0.69926
540	0.13298	0.54256	0.6977
544	0.13255	0.54254	0.69718
548	0.13208	0.5418	0.69566
552	0.13154	0.54096	0.6947
556	0.13117	0.53958	0.69335
560	0.13061	0.53879	0.69228
564	0.13028	0.53885	0.69212
568	0.12998	0.53866	0.69227
572	0.12918	0.53729	0.69014
576	0.12873	0.53701	0.68948
580	0.12791	0.53691	0.68914
584	0.12765	0.5357	0.68715
588	0.12702	0.53519	0.68673
592	0.12657	0.53404	0.68592
596	0.12631	0.53455	0.68646
600	0.12536	0.53377	0.68545
604	0.12508	0.5327	0.68322
608	0.12472	0.5326	0.68405
612	0.12403	0.53167	0.68166
616	0.12372	0.53082	0.68168
620	0.12313	0.53048	0.68087
624	0.12252	0.53078	0.68069
628	0.12213	0.53016	0.68043
632	0.12151	0.52926	0.67851
636	0.1211	0.5287	0.67798
640	0.12054	0.52754	0.67669
644	0.12031	0.52735	0.67722
648	0.11982	0.52658	0.67574
652	0.11941	0.52671	0.67489
656	0.11919	0.52547	0.67414
660	0.11819	0.52631	0.67482
664	0.11825	0.52516	0.67354
668	0.11778	0.52356	0.67303
672	0.11744	0.52404	0.67211
676	0.11641	0.52373	0.67079
680	0.11607	0.52365	0.67104
684	0.11573	0.52283	0.67027
688	0.11563	0.52232	0.67113
692	0.11501	0.52254	0.67059
696	0.11433	0.52142	0.66804
700	0.1141	0.52109	0.66868
704	0.1135	0.52087	0.66828
708	0.11306	0.51976	0.66723
712	0.11289	0.5194	0.66722
716	0.11213	0.51929	0.666
720	0.11159	0.51997	0.66797
724	0.11101	0.51706	0.66453
728	0.11097	0.51763	0.66514
732	0.10998	0.51867	0.66368
736	0.10987	0.51725	0.66361
740	0.10937	0.51678	0.66331
744	0.10896	0.51662	0.66224
748	0.10864	0.5155	0.66214
752	0.1082	0.5165	0.66301
756	0.10772	0.51269	0.65848
760	0.10739	0.51402	0.65915
764	0.10672	0.51399	0.65939
768	0.10637	0.51248	0.65681
772	0.10578	0.5128	0.65812
776	0.10456	0.51149	0.65677
780	0.1047	0.51194	0.65519
784	0.10417	0.51158	0.65657
788	0.10331	0.50992	0.65644
792	0.1036	0.51026	0.65732
796	0.10242	0.51051	0.65603
800	0.10328	0.50963	0.65631
