# Supplementary material for: Transparent radiative cooling cover window for flexible and foldable electronic displays
Source: Nat Commun. 2024 May 24;15:4443. doi: 10.1038/s41467-024-48840-x (PMC11126687; doi:10.1038/s41467-024-48840-x)
Supplement: Supplementary file 3 — Source Data [file 41467_2024_48840_MOESM3_ESM.zip › Source_Data_FigS3.xlsx]

## Sheet: Supplementary Fig3a
Optical characteristics of the air-SiO2 microstructures in c-PI in terms of air-SiO2 microstructures contents (0-24 wt%) in visible wavelengths. a, Total transmittance
Wavelength/nm	Total transmittance/%	Total transmittance/%	Total transmittance/%	Total transmittance/%	Total transmittance/%
	SiO2 0 wt%	SiO2 6 wt%	SiO2 12 wt%	SiO2 18 wt%	SiO2 24 wt%
400	82.8545	77.4495	73.5754	71.4324	70.0249
404	83.1154	77.9427	74.1757	72.0152	70.5962
408	83.4954	78.4121	74.7112	72.5352	71.1059
412	83.6977	78.7591	75.1285	72.9403	71.5031
416	84.0304	79.0901	75.4885	73.2898	71.8457
420	84.2482	79.3934	75.8421	73.6331	72.1822
424	84.3611	79.6298	76.1332	73.9157	72.4593
428	84.5441	79.8702	76.4106	74.1851	72.7233
432	84.6945	80.0834	76.6599	74.427	72.9605
436	84.8484	80.3489	76.9794	74.7373	73.2646
440	84.8247	80.452	77.1263	74.8799	73.4045
444	84.8789	80.63	77.3539	75.1009	73.6211
448	85.1586	80.738	77.4246	75.1695	73.6883
452	85.2297	80.9587	77.7058	75.4425	73.956
456	85.3917	81.1709	77.9505	75.6801	74.1889
460	85.5422	81.3137	78.104	75.8291	74.335
464	85.6583	81.4669	78.2808	76.0008	74.5033
468	85.7409	81.6484	78.5054	76.2188	74.717
472	85.8419	81.7019	78.5507	76.2628	74.7601
476	85.8294	81.8172	78.7112	76.4186	74.9128
480	85.8237	81.8816	78.8004	76.5052	74.9978
484	85.9597	82.005	78.9313	76.6324	75.1224
488	85.9386	82.1186	79.0918	76.7882	75.2751
492	86.0288	82.2222	79.2082	76.9012	75.3859
496	86.2321	82.3677	79.3509	77.0397	75.5217
500	86.2716	82.4466	79.4475	77.1335	75.6137
504	86.419	82.5466	79.5435	77.2267	75.7051
508	86.4604	82.6232	79.6365	77.317	75.7935
512	86.5338	82.6865	79.7027	77.3813	75.8566
516	86.5804	82.8335	79.8902	77.5633	76.035
520	86.6373	82.8753	79.9316	77.6035	76.0744
524	86.6871	82.9541	80.0252	77.6944	76.1635
528	86.7958	83.0497	80.1258	77.7921	76.2592
532	86.7732	83.0868	80.1825	77.8471	76.3132
536	86.8853	83.1817	80.2811	77.9428	76.407
540	86.8564	83.2423	80.3715	78.0306	76.4931
544	86.9046	83.2983	80.4346	78.0918	76.5531
548	86.905	83.3519	80.5075	78.1626	76.6225
552	87.0396	83.4582	80.6154	78.2674	76.7252
556	87.0159	83.5069	80.6883	78.3382	76.7946
560	87.1206	83.584	80.7647	78.4124	76.8673
564	87.1466	83.6171	80.8027	78.4492	76.9034
568	87.1788	83.6429	80.829	78.4748	76.9285
572	87.1998	83.6847	80.8802	78.5244	76.9772
576	87.2758	83.7723	80.9788	78.6202	77.0711
580	87.3488	83.8461	81.0593	78.6983	77.1477
584	87.3936	83.8983	81.1181	78.7555	77.2037
588	87.4055	83.9142	81.1367	78.7734	77.2213
592	87.4737	83.9593	81.1794	78.815	77.262
596	87.4823	83.9803	81.2056	78.8404	77.287
600	87.5031	84.0366	81.2767	78.9094	77.3546
604	87.557	84.1577	81.4269	79.0553	77.4976
608	87.6695	84.1734	81.4176	79.0462	77.4887
612	87.6505	84.2387	81.5117	79.1375	77.5782
616	87.6282	84.176	81.4323	79.0605	77.5027
620	87.6613	84.2722	81.5544	79.179	77.6189
624	87.7332	84.3228	81.6036	79.2268	77.6657
628	87.7686	84.3629	81.6485	79.2704	77.7084
632	87.8488	84.4309	81.7192	79.339	77.7758
636	87.902	84.4565	81.7396	79.3588	77.7952
640	87.8578	84.482	81.7863	79.4042	77.8397
644	87.9081	84.4836	81.7748	79.3931	77.8287
648	87.8917	84.5298	81.8422	79.4585	77.8928
652	87.9684	84.6093	81.9295	79.5432	77.9759
656	87.9413	84.617	81.9475	79.5606	77.993
660	87.9852	84.6103	81.9263	79.5401	77.9728
664	88.0674	84.6927	82.0161	79.6273	78.0583
668	88.07	84.6841	82.0037	79.6152	78.0465
672	88.117	84.7957	82.1428	79.7503	78.1789
676	88.156	84.8264	82.174	79.7806	78.2086
680	88.2162	84.8235	82.1536	79.7608	78.1892
684	88.2647	84.9021	82.2473	79.8518	78.2784
688	88.2615	84.845	82.1705	79.7772	78.2053
692	88.321	84.9126	82.2464	79.8509	78.2775
696	88.3449	85.0011	82.3603	79.9615	78.3859
700	88.363	84.9266	82.2539	79.8582	78.2847
704	88.47	85.0255	82.3595	79.9607	78.3851
708	88.4859	85.102	82.4592	80.0575	78.4801
712	88.4523	85.0383	82.3817	79.9823	78.4063
716	88.5412	85.1759	82.5448	80.1406	78.5615
720	88.5401	85.0567	82.3828	79.9833	78.4073
724	88.5663	85.1345	82.4815	80.0792	78.5013
728	88.5351	85.1489	82.5097	80.1065	78.5281
732	88.6439	85.3156	82.7069	80.298	78.7158
736	88.7033	85.2592	82.614	80.2077	78.6273
740	88.6692	85.2738	82.6432	80.2362	78.6552
744	88.7051	85.3615	82.7528	80.3425	78.7594
748	88.7097	85.3606	82.7503	80.3401	78.7571
752	88.8135	85.3981	82.7731	80.3622	78.7787
756	88.8586	85.4309	82.8054	80.3936	78.8095
760	88.7211	85.4197	82.8278	80.4153	78.8308
764	88.7409	85.4199	82.8225	80.4102	78.8258
768	88.6382	85.4824	82.9357	80.5201	78.9335
772	88.7914	85.5251	82.9521	80.536	78.9491
776	88.9486	85.5923	83.0007	80.5832	78.9954
780	88.6043	85.518	82.9935	80.5762	78.9885
784	88.7677	85.4942	82.9165	80.5014	78.9152
788	88.8768	85.5283	82.933	80.5175	78.931
792	88.8998	85.4026	82.7556	80.3453	78.7621
796	88.808	85.5411	82.9693	80.5527	78.9655
800	89.1426	85.6222	82.9884	80.5713	78.9837

## Sheet: Supplementary Fig3b
Optical characteristics of the air-SiO2 microstructures in c-PI in terms of air-SiO2 microstructures contents (0-24 wt%) in visible wavelengths. b, haze factor
Wavelength/nm	Haze factor	Haze factor	Haze factor	Haze factor	Haze factor
	SiO2 0 wt%	SiO2 6 wt%	SiO2 12 wt%	SiO2 18 wt%	SiO2 24 wt%
400	0.17841	0.66413	0.70981	0.7555	0.79961
404	0.17634	0.66244	0.70754	0.75263	0.79656
408	0.17441	0.66149	0.70588	0.75026	0.79403
412	0.17259	0.66044	0.70419	0.74793	0.79157
416	0.17032	0.65928	0.70264	0.74602	0.78955
420	0.16859	0.65952	0.70223	0.74494	0.78842
424	0.16639	0.65516	0.6976	0.74003	0.78321
428	0.16533	0.65583	0.69783	0.73984	0.78299
432	0.16368	0.65398	0.69575	0.73753	0.78055
436	0.16242	0.65209	0.6934	0.73473	0.77758
440	0.16095	0.64965	0.69055	0.73146	0.77412
444	0.15963	0.64878	0.68944	0.73008	0.77266
448	0.15833	0.6497	0.6902	0.7307	0.77331
452	0.15675	0.64753	0.6877	0.72788	0.77031
456	0.15423	0.64514	0.68498	0.72482	0.76707
460	0.15241	0.6454	0.68502	0.72463	0.76688
464	0.15023	0.64427	0.68371	0.72315	0.76531
468	0.1487	0.6427	0.68172	0.72075	0.76277
472	0.1475	0.64138	0.68045	0.71951	0.76146
476	0.14665	0.63952	0.67822	0.71692	0.75871
480	0.14561	0.63873	0.67736	0.71598	0.75772
484	0.14608	0.63768	0.67611	0.71454	0.75618
488	0.14621	0.63639	0.67467	0.71293	0.75448
492	0.14567	0.63502	0.67315	0.71128	0.75273
496	0.14408	0.63517	0.67324	0.71131	0.75275
500	0.14281	0.63364	0.67154	0.70943	0.75076
504	0.14089	0.63358	0.67141	0.70925	0.75057
508	0.13931	0.63304	0.67069	0.70835	0.74961
512	0.13777	0.63162	0.66923	0.70682	0.748
516	0.13681	0.62945	0.66684	0.70424	0.74525
520	0.13581	0.62892	0.66624	0.70356	0.74454
524	0.13504	0.62848	0.66562	0.70278	0.74372
528	0.13423	0.62724	0.6643	0.70135	0.74219
532	0.13406	0.62562	0.66262	0.69961	0.74036
536	0.13343	0.62564	0.66257	0.69949	0.74024
540	0.13298	0.62435	0.66117	0.69799	0.73863
544	0.13255	0.62394	0.66071	0.69748	0.7381
548	0.13208	0.62253	0.65927	0.696	0.73653
552	0.13154	0.62199	0.65853	0.69506	0.73554
556	0.13117	0.62067	0.65721	0.69375	0.73415
560	0.13061	0.6197	0.6562	0.69271	0.73305
564	0.13028	0.61968	0.65612	0.69256	0.73288
568	0.12998	0.61987	0.65629	0.6927	0.73304
572	0.12918	0.61791	0.65427	0.69063	0.73084
576	0.12873	0.61741	0.6537	0.68998	0.73016
580	0.12791	0.61704	0.65336	0.68968	0.72981
584	0.12765	0.61522	0.65148	0.68774	0.72776
588	0.12702	0.61484	0.65107	0.68732	0.72733
592	0.12657	0.61443	0.65049	0.68654	0.7265
596	0.12631	0.61464	0.65085	0.68706	0.72705
600	0.12536	0.61392	0.65	0.68608	0.72601
604	0.12508	0.61214	0.64802	0.68391	0.72372
608	0.12472	0.61279	0.64875	0.68472	0.72457
612	0.12403	0.61079	0.6466	0.6824	0.72211
616	0.12372	0.61033	0.64637	0.68241	0.72213
620	0.12313	0.60974	0.64568	0.68163	0.7213
624	0.12252	0.60954	0.6455	0.68146	0.72111
628	0.12213	0.60959	0.6454	0.6812	0.72084
632	0.12151	0.60785	0.64359	0.67933	0.71887
636	0.1211	0.60735	0.64309	0.67883	0.71832
640	0.12054	0.60602	0.64179	0.67756	0.71699
644	0.12031	0.6064	0.64224	0.67809	0.71754
648	0.11982	0.60536	0.64101	0.67665	0.71601
652	0.11941	0.60458	0.64019	0.67582	0.71514
656	0.11919	0.6039	0.63949	0.67509	0.71436
660	0.11819	0.60431	0.64003	0.67575	0.71506
664	0.11825	0.6032	0.63885	0.6745	0.71375
668	0.11778	0.60277	0.63839	0.67401	0.71322
672	0.11744	0.60197	0.63754	0.67311	0.71227
676	0.11641	0.60098	0.63641	0.67185	0.71091
680	0.11607	0.601	0.63654	0.67207	0.71117
684	0.11573	0.60034	0.63583	0.67132	0.71038
688	0.11563	0.60091	0.63653	0.67215	0.71126
692	0.11501	0.60063	0.63614	0.67164	0.71071
696	0.11433	0.59837	0.63377	0.66917	0.70808
700	0.1141	0.59863	0.63421	0.66979	0.70874
704	0.1135	0.59829	0.63384	0.66938	0.70833
708	0.11306	0.59755	0.63296	0.66837	0.70725
712	0.11289	0.59717	0.63277	0.66836	0.70724
716	0.11213	0.59651	0.63185	0.66718	0.70598
720	0.11159	0.59821	0.63365	0.6691	0.70801
724	0.11101	0.59497	0.63037	0.66576	0.70447
728	0.11097	0.59532	0.63083	0.66636	0.70509
732	0.10998	0.59412	0.62952	0.66492	0.70359
736	0.10987	0.59409	0.62947	0.66485	0.70352
740	0.10937	0.5942	0.62939	0.66457	0.70321
744	0.10896	0.59328	0.6284	0.66352	0.70211
748	0.10864	0.59281	0.62812	0.66343	0.702
752	0.1082	0.59373	0.62901	0.66429	0.7029
756	0.10772	0.58946	0.62466	0.65987	0.69823
760	0.10739	0.59025	0.62538	0.66053	0.69892
764	0.10672	0.5903	0.62553	0.66075	0.69917
768	0.10637	0.58841	0.62332	0.65825	0.69651
772	0.10578	0.58939	0.62447	0.65953	0.69786
776	0.10456	0.58821	0.62321	0.65821	0.69647
780	0.1047	0.58651	0.62159	0.65667	0.69485
784	0.10417	0.58727	0.62264	0.65801	0.69627
788	0.10331	0.5875	0.62269	0.65789	0.69613
792	0.1036	0.58796	0.62335	0.65874	0.69704
796	0.10242	0.58749	0.62249	0.65749	0.69571
800	0.10328	0.58763	0.62269	0.65776	0.696
