# Supplementary material for: Transparent radiative cooling cover window for flexible and foldable electronic displays
Source: Nat Commun. 2024 May 24;15:4443. doi: 10.1038/s41467-024-48840-x (PMC11126687; doi:10.1038/s41467-024-48840-x)
Supplement: Supplementary file 3 — Source Data [file 41467_2024_48840_MOESM3_ESM.zip › Source_Data_FigS4.xlsx]

## Sheet: Supplementary Fig4a
Measured optical properties of metamaterials (24 wt% PMMA-SiO2 microstructures) with different thicknesses. a, Light transmission at wavelengths of 400-800 nm.
Wavelength/nm	Total transmittance/%	Total transmittance/%	Total transmittance/%	Total transmittance/%
	Metamaterial thickness of 50 mm	Metamaterial thickness of 100 mm	Metamaterial thickness of 150 mm	Metamaterial thickness of 200 mm
400	80.4066	79.3067	78.2066	76.9066
404	80.8273	79.7273	78.6273	77.0723
408	81.2865	80.1865	79.0865	77.7865
412	81.5122	80.4122	79.3122	78.0122
416	81.921	80.821	79.721	78.421
420	82.1982	81.0982	79.9982	78.6982
424	82.2992	81.1992	80.0992	78.7992
428	82.5244	81.4244	80.3244	79.0244
432	82.7087	81.6087	80.5088	79.2087
436	82.969	81.869	80.769	79.469
440	82.9655	81.8655	80.7655	79.4655
444	83.1408	82.0408	80.9408	79.6408
448	83.374	82.274	81.174	79.874
452	83.4843	82.3843	81.2843	79.9843
456	83.6086	82.5086	81.4086	80.1086
460	83.7628	82.6628	81.5628	80.2628
464	83.9433	82.8433	81.7433	80.4433
468	84.0328	82.9328	81.8328	80.5328
472	84.0407	82.9407	81.8407	80.5407
476	84.0906	82.9906	81.8906	80.5906
480	84.212	83.112	82.012	80.712
484	84.2309	83.1309	82.0309	80.7309
488	84.3659	83.2659	82.1659	80.8659
492	84.4857	83.3857	82.2857	80.9857
496	84.6306	83.5306	82.4306	81.1306
500	84.7108	83.6108	82.5108	81.2108
504	84.781	83.681	82.581	81.281
508	84.8805	83.7805	82.6805	81.3805
512	84.9096	83.8096	82.7096	81.4096
516	84.9663	83.8662	82.7662	81.4663
520	84.9953	83.8953	82.7953	81.4953
524	85.0615	83.9615	82.8615	81.5615
528	85.1511	84.0511	82.9511	81.6511
532	85.1265	84.0266	82.9266	81.6265
536	85.3078	84.2078	83.1078	81.8078
540	85.3328	84.2328	83.1328	81.8328
544	85.3371	84.2371	83.1371	81.8371
548	85.3368	84.2368	83.1368	81.8368
552	85.4499	84.3499	83.2499	81.9499
556	85.5735	84.4735	83.3735	82.0735
560	85.6297	84.5297	83.4297	82.1297
564	85.6429	84.5429	83.4429	82.1429
568	85.7209	84.6209	83.5209	82.2209
572	85.6985	84.5986	83.4985	82.1985
576	85.7658	84.6658	83.5658	82.2658
580	85.8286	84.7286	83.6286	82.3286
584	85.8058	84.7058	83.6058	82.3058
588	85.8478	84.7478	83.6478	82.3478
592	85.9587	84.8587	83.7587	82.4587
596	85.9861	84.8862	83.7862	82.4861
600	86.055	84.955	83.855	82.555
604	86.0914	84.9913	83.8914	82.5914
608	86.1962	85.0962	83.9962	82.6962
612	86.1285	85.0285	83.9285	82.6285
616	86.1649	85.0649	83.9649	82.6649
620	86.2577	85.1577	84.0577	82.7577
624	86.2361	85.1361	84.0361	82.7361
628	86.3496	85.2496	84.1496	82.8496
632	86.296	85.196	84.096	82.796
636	86.3285	85.2285	84.1285	82.8285
640	86.3932	85.2932	84.1932	82.8932
644	86.4771	85.3771	84.2771	82.9771
648	86.4765	85.3765	84.2765	82.9765
652	86.4352	85.3352	84.2352	82.9352
656	86.5517	85.4517	84.3517	83.0517
660	86.4799	85.3799	84.2799	82.9799
664	86.5814	85.4814	84.3814	83.0814
668	86.75	85.65	84.55	83.25
672	86.7107	85.6107	84.5107	83.2107
676	86.6039	85.5039	84.4039	83.1039
680	86.6139	85.5139	84.4139	83.1139
684	86.7475	85.6475	84.5475	83.2475
688	86.8574	85.7574	84.6574	83.3574
692	86.8314	85.7314	84.6314	83.3314
696	86.7843	85.6843	84.5843	83.2843
700	86.7907	85.6907	84.5907	83.2907
704	86.8848	85.7848	84.6848	83.3848
708	87.0405	85.9405	84.8405	83.5405
712	87.0032	85.9032	84.8032	83.5032
716	87.0355	85.9355	84.8355	83.5355
720	87.0068	85.9068	84.8068	83.5068
724	87.0989	85.9989	84.8989	83.5989
728	87.1375	86.0375	84.9375	83.6375
732	86.9878	85.8878	84.7878	83.4878
736	87.0798	85.9798	84.8799	83.5798
740	87.1578	86.0578	84.9578	83.6578
744	87.1584	86.0584	84.9584	83.6584
748	87.3246	86.2245	85.1245	83.8246
752	87.3041	86.204	85.1041	83.8041
756	87.2892	86.1892	85.0892	83.7892
760	87.2226	86.1226	85.0226	83.7226
764	87.253	86.153	85.053	83.753
768	87.28	86.18	85.08	83.78
772	87.4195	86.3195	85.2195	83.9195
776	87.4718	86.3718	85.2718	83.9718
780	87.2056	86.1056	85.0056	83.7056
784	87.346	86.246	85.146	83.846
788	87.6082	86.5082	85.4082	84.1082
792	87.4481	86.3481	85.2481	83.9481
796	87.5053	86.4052	85.3053	84.0053
800	87.6641	86.564	85.4641	84.1641

## Sheet: Supplementary Fig4b
Measured optical properties of metamaterials (24 wt% PMMA-SiO2 microstructures) with different thicknesses. b, Haze factor at wavelengths of 400-800 nm.
Wavelength/nm	Haze factor	Haze factor	Haze factor	Haze factor
	Metamaterial thickness of 50 mm	Metamaterial thickness of 100 mm	Metamaterial thickness of 150 mm	Metamaterial thickness of 200 mm
400	0.68051	0.74039	0.81473	0.90652
404	0.67982	0.73937	0.8133	0.90457
408	0.67846	0.73765	0.81113	0.90182
412	0.67817	0.7372	0.81046	0.90088
416	0.67604	0.73473	0.80759	0.89749
420	0.67581	0.7343	0.8069	0.89647
424	0.67317	0.73155	0.80402	0.89342
428	0.67346	0.73168	0.80395	0.8931
432	0.672	0.73007	0.80215	0.89107
436	0.6701	0.72797	0.79979	0.88837
440	0.66857	0.72641	0.79821	0.88677
444	0.6679	0.72561	0.79724	0.8856
448	0.66689	0.72442	0.79584	0.88391
452	0.6659	0.72334	0.79465	0.88258
456	0.66415	0.72149	0.79266	0.88042
460	0.66394	0.72117	0.7922	0.87978
464	0.66261	0.71969	0.79054	0.87791
468	0.66162	0.71863	0.78939	0.87664
472	0.66074	0.71773	0.78847	0.87569
476	0.65943	0.71636	0.78704	0.87419
480	0.65841	0.71525	0.78581	0.8728
484	0.65794	0.71477	0.7853	0.87227
488	0.65684	0.71356	0.78396	0.87076
492	0.65533	0.71194	0.78222	0.86887
496	0.65522	0.71174	0.78189	0.86837
500	0.6537	0.71014	0.7802	0.86658
504	0.65364	0.71003	0.78004	0.86633
508	0.65281	0.70912	0.77903	0.86521
512	0.6517	0.70798	0.77785	0.86397
516	0.65047	0.70669	0.7765	0.86254
520	0.64992	0.70612	0.77589	0.8619
524	0.64944	0.70559	0.7753	0.86122
528	0.64819	0.70426	0.77388	0.85968
532	0.64731	0.70339	0.77302	0.85883
536	0.64652	0.70247	0.77193	0.85754
540	0.64576	0.70169	0.77111	0.85668
544	0.64574	0.70166	0.77108	0.85665
548	0.64501	0.70092	0.77034	0.85589
552	0.64406	0.69988	0.76918	0.8546
556	0.64257	0.69829	0.76747	0.85273
560	0.64172	0.6974	0.76652	0.85171
564	0.64177	0.69743	0.76655	0.85172
568	0.6415	0.69711	0.76615	0.85124
572	0.64019	0.6958	0.76484	0.84993
576	0.63983	0.69539	0.76437	0.84939
580	0.63966	0.69517	0.7641	0.84905
584	0.63851	0.69402	0.76296	0.84791
588	0.63796	0.69344	0.76233	0.84723
592	0.63671	0.6921	0.76088	0.84564
596	0.63717	0.69255	0.76132	0.84605
600	0.63633	0.69165	0.76035	0.84501
604	0.63525	0.69053	0.75919	0.84378
608	0.63502	0.69023	0.7588	0.84328
612	0.6342	0.68945	0.75806	0.8426
616	0.63332	0.68854	0.75711	0.84159
620	0.63288	0.68802	0.75651	0.8409
624	0.6332	0.68836	0.75687	0.84128
628	0.63246	0.68754	0.75594	0.84023
632	0.63164	0.68675	0.75519	0.83951
636	0.63106	0.68614	0.75454	0.83882
640	0.62985	0.68487	0.75321	0.8374
644	0.62957	0.68454	0.7528	0.8369
648	0.62882	0.68378	0.75203	0.83612
652	0.62899	0.68398	0.75226	0.8364
656	0.62765	0.68254	0.75072	0.83471
660	0.62856	0.6835	0.75175	0.83583
664	0.62731	0.68218	0.75033	0.83429
668	0.62555	0.68029	0.74828	0.83203
672	0.62607	0.68083	0.74886	0.83267
676	0.62589	0.68073	0.74884	0.83275
680	0.62581	0.68063	0.74873	0.83263
684	0.62485	0.67957	0.74755	0.8313
688	0.62422	0.67887	0.74675	0.83038
692	0.62447	0.67914	0.74704	0.8307
696	0.62343	0.67812	0.74605	0.82974
700	0.6231	0.67778	0.7457	0.82938
704	0.62278	0.67739	0.74523	0.82881
708	0.62151	0.67601	0.74371	0.8271
712	0.6212	0.67572	0.74344	0.82687
716	0.62106	0.67556	0.74326	0.82665
720	0.62175	0.67628	0.74401	0.82744
724	0.61881	0.67324	0.74086	0.82415
728	0.61933	0.67374	0.74133	0.82459
732	0.62051	0.67503	0.74276	0.8262
736	0.61902	0.67346	0.7411	0.82441
740	0.61847	0.67286	0.74042	0.82365
744	0.61832	0.6727	0.74026	0.82349
748	0.61703	0.67129	0.73871	0.82174
752	0.61803	0.67231	0.73975	0.82283
756	0.61433	0.66859	0.73599	0.81902
760	0.61571	0.67002	0.73749	0.82061
764	0.61564	0.66993	0.73738	0.82046
768	0.61414	0.66839	0.7358	0.81883
772	0.61428	0.66845	0.73575	0.81865
776	0.61294	0.66706	0.7343	0.81712
780	0.61369	0.66799	0.73545	0.81855
784	0.61318	0.66738	0.73473	0.81768
788	0.61125	0.66527	0.73238	0.81503
792	0.61178	0.6659	0.73314	0.81597
796	0.61195	0.66604	0.73324	0.81601
800	0.61091	0.66488	0.73195	0.81454

## Sheet: Supplementary Fig4c
Measured optical properties of metamaterials (24 wt% PMMA-SiO2 microstructures) with different thicknesses. c, Emissivity in the atmospheric window (wavelengths of 8-13 mm).
Wavelength/mm	Emissivity/%	Emissivity/%	Emissivity/%	Emissivity/%
	Metamaterial thickness of 50 mm	Metamaterial thickness of 100 mm	Metamaterial thickness of 150 mm	Metamaterial thickness of 200 mm
2.49988	89.8202	92.6345	94.9389	96.7561
2.50018	89.82	92.6343	94.9387	96.7559
2.50049	89.8199	92.6342	94.9386	96.7558
2.50079	89.8197	92.634	94.9384	96.7556
2.50109	89.8193	92.6337	94.938	96.7553
2.50139	89.8186	92.6329	94.9373	96.7545
2.50169	89.8175	92.6319	94.9362	96.7535
2.50199	89.8163	92.6307	94.9351	96.7523
2.5023	89.8151	92.6294	94.9338	96.7511
2.5026	89.8138	92.6282	94.9326	96.7498
2.5029	89.8125	92.6269	94.9312	96.7485
2.5032	89.811	92.6254	94.9297	96.747
2.5035	89.8093	92.6237	94.9281	96.7453
2.50381	89.8076	92.622	94.9264	96.7436
2.50411	89.8061	92.6205	94.9249	96.7422
2.50441	89.8052	92.6196	94.924	96.7413
2.50471	89.8051	92.6195	94.9239	96.7412
2.50502	89.8058	92.6202	94.9246	96.7419
2.50532	89.807	92.6214	94.9258	96.7431
2.50562	89.8082	92.6226	94.927	96.7443
2.50592	89.809	92.6234	94.9278	96.745
2.50623	89.809	92.6234	94.9278	96.745
2.50653	89.8083	92.6226	94.927	96.7443
2.50683	89.807	92.6214	94.9258	96.7431
2.50713	89.8057	92.6201	94.9245	96.7418
2.50744	89.8045	92.6189	94.9233	96.7406
2.50774	89.8036	92.618	94.9224	96.7396
2.50804	89.8027	92.6171	94.9215	96.7388
2.50835	89.8017	92.6161	94.9205	96.7378
2.50865	89.8004	92.6148	94.9192	96.7365
2.50895	89.7988	92.6132	94.9176	96.7349
2.50926	89.7972	92.6116	94.916	96.7333
2.50956	89.7959	92.6103	94.9147	96.732
2.50987	89.7951	92.6095	94.9139	96.7312
2.51017	89.7948	92.6092	94.9136	96.7309
2.51047	89.795	92.6094	94.9138	96.7311
2.51078	89.7953	92.6097	94.9141	96.7314
2.51108	89.7954	92.6098	94.9142	96.7315
2.51138	89.7949	92.6094	94.9138	96.7311
2.51169	89.7939	92.6083	94.9127	96.73
2.51199	89.7922	92.6066	94.9111	96.7284
2.5123	89.79	92.6044	94.9088	96.7261
2.5126	89.7873	92.6017	94.9061	96.7234
2.51291	89.7842	92.5986	94.903	96.7204
2.51321	89.7809	92.5953	94.8998	96.7171
2.51352	89.7777	92.5922	94.8966	96.7139
2.51382	89.7751	92.5895	94.894	96.7113
2.51412	89.7734	92.5879	94.8923	96.7096
2.51443	89.773	92.5875	94.8919	96.7093
2.51473	89.7739	92.5883	94.8928	96.7101
2.51504	89.7756	92.5901	94.8945	96.7119
2.51534	89.7776	92.5921	94.8965	96.7139
2.51565	89.7793	92.5937	94.8982	96.7155
2.51595	89.7801	92.5945	94.899	96.7163
2.51626	89.7799	92.5943	94.8988	96.7161
2.51656	89.7789	92.5934	94.8978	96.7151
2.51687	89.7778	92.5922	94.8967	96.714
2.51718	89.7769	92.5914	94.8958	96.7131
2.51748	89.7766	92.591	94.8955	96.7128
2.51779	89.7768	92.5913	94.8957	96.713
2.51809	89.7773	92.5918	94.8962	96.7135
2.5184	89.7778	92.5922	94.8967	96.714
2.5187	89.7779	92.5923	94.8968	96.7141
2.51901	89.7775	92.5919	94.8964	96.7137
2.51932	89.7765	92.591	94.8954	96.7127
2.51962	89.7751	92.5895	94.894	96.7113
2.51993	89.7732	92.5877	94.8921	96.7095
2.52023	89.7708	92.5853	94.8897	96.7071
2.52054	89.7679	92.5824	94.8869	96.7042
2.52085	89.7647	92.5791	94.8836	96.7009
2.52115	89.7612	92.5757	94.8802	96.6975
2.52146	89.758	92.5725	94.877	96.6943
2.52177	89.7555	92.57	94.8745	96.6918
2.52207	89.754	92.5685	94.873	96.6903
2.52238	89.7536	92.5681	94.8726	96.6899
2.52269	89.7542	92.5687	94.8731	96.6905
2.52299	89.7554	92.5698	94.8743	96.6917
2.5233	89.7567	92.5712	94.8757	96.693
2.52361	89.7578	92.5723	94.8768	96.6941
2.52391	89.7584	92.5728	94.8773	96.6947
2.52422	89.7583	92.5728	94.8773	96.6946
2.52453	89.7576	92.5721	94.8766	96.694
2.52484	89.7564	92.5709	94.8754	96.6928
2.52514	89.7547	92.5692	94.8737	96.691
2.52545	89.7525	92.567	94.8715	96.6889
2.52576	89.7499	92.5644	94.8689	96.6863
2.52607	89.7472	92.5617	94.8662	96.6836
2.52637	89.7444	92.5589	94.8634	96.6808
2.52668	89.7417	92.5562	94.8607	96.6781
2.52699	89.7394	92.5539	94.8584	96.6758
2.5273	89.7374	92.552	94.8565	96.6739
2.52761	89.736	92.5505	94.855	96.6724
2.52791	89.735	92.5495	94.854	96.6715
2.52822	89.7346	92.5491	94.8536	96.671
2.52853	89.7349	92.5494	94.8539	96.6714
2.52884	89.736	92.5506	94.8551	96.6725
2.52915	89.7381	92.5526	94.8571	96.6745
2.52945	89.7409	92.5554	94.8599	96.6773
2.52976	89.7442	92.5588	94.8633	96.6807
2.53007	89.7478	92.5623	94.8668	96.6842
2.53038	89.7513	92.5658	94.8703	96.6877
2.53069	89.7548	92.5693	94.8738	96.6912
2.531	89.7583	92.5728	94.8773	96.6947
2.53131	89.7621	92.5765	94.881	96.6984
2.53162	89.766	92.5805	94.885	96.7023
2.53192	89.7699	92.5844	94.8889	96.7062
2.53223	89.773	92.5875	94.8919	96.7093
2.53254	89.7744	92.5889	94.8933	96.7107
2.53285	89.7734	92.5878	94.8923	96.7096
2.53316	89.7696	92.5841	94.8885	96.7059
2.53347	89.7637	92.5782	94.8827	96.7
2.53378	89.757	92.5715	94.876	96.6934
2.53409	89.7511	92.5656	94.8701	96.6875
2.5344	89.7473	92.5618	94.8663	96.6837
2.53471	89.7466	92.5611	94.8656	96.683
2.53502	89.749	92.5635	94.868	96.6854
2.53533	89.7538	92.5683	94.8728	96.6901
2.53564	89.7597	92.5741	94.8786	96.696
2.53595	89.7648	92.5793	94.8838	96.7011
2.53626	89.7677	92.5821	94.8866	96.7039
2.53657	89.767	92.5814	94.8859	96.7032
2.53688	89.7625	92.577	94.8815	96.6988
2.53719	89.7551	92.5696	94.8741	96.6914
2.5375	89.7459	92.5604	94.8649	96.6823
2.53781	89.7365	92.5511	94.8556	96.673
2.53812	89.7281	92.5427	94.8472	96.6647
2.53843	89.7215	92.536	94.8406	96.658
2.53874	89.7167	92.5313	94.8359	96.6533
2.53905	89.7136	92.5282	94.8328	96.6502
2.53936	89.7116	92.5262	94.8308	96.6482
2.53967	89.71	92.5246	94.8291	96.6466
2.53999	89.7083	92.5229	94.8274	96.6449
2.5403	89.7065	92.521	94.8256	96.6431
2.54061	89.705	92.5196	94.8242	96.6417
2.54092	89.7048	92.5194	94.824	96.6414
2.54123	89.7066	92.5212	94.8258	96.6433
2.54154	89.7113	92.5258	94.8304	96.6479
2.54185	89.7188	92.5334	94.8379	96.6554
2.54216	89.7287	92.5432	94.8478	96.6652
2.54248	89.7396	92.5541	94.8586	96.676
2.54279	89.7498	92.5643	94.8688	96.6862
2.5431	89.7577	92.5722	94.8767	96.6941
2.54341	89.7621	92.5766	94.881	96.6984
2.54372	89.7624	92.5769	94.8814	96.6987
2.54404	89.7591	92.5736	94.8781	96.6954
2.54435	89.7527	92.5672	94.8717	96.6891
2.54466	89.7443	92.5588	94.8633	96.6807
2.54497	89.7347	92.5493	94.8538	96.6712
2.54529	89.7251	92.5397	94.8442	96.6616
2.5456	89.7166	92.5311	94.8357	96.6532
2.54591	89.7102	92.5248	94.8294	96.6468
2.54622	89.7069	92.5215	94.8261	96.6436
2.54653	89.7072	92.5218	94.8264	96.6439
2.54685	89.7108	92.5254	94.83	96.6474
2.54716	89.7166	92.5312	94.8357	96.6532
2.54747	89.7228	92.5374	94.8419	96.6594
2.54779	89.7274	92.5419	94.8465	96.6639
2.5481	89.7285	92.543	94.8475	96.665
2.54841	89.7255	92.54	94.8446	96.662
2.54873	89.7192	92.5337	94.8383	96.6557
2.54904	89.7113	92.5258	94.8304	96.6479
2.54935	89.7037	92.5183	94.8229	96.6403
2.54966	89.6979	92.5125	94.8171	96.6346
2.54998	89.6948	92.5094	94.814	96.6315
2.55029	89.6943	92.5089	94.8135	96.631
2.55061	89.6961	92.5107	94.8153	96.6328
2.55092	89.6994	92.514	94.8186	96.6361
2.55123	89.7036	92.5182	94.8228	96.6403
2.55155	89.7083	92.5229	94.8275	96.645
2.55186	89.713	92.5275	94.8321	96.6496
2.55217	89.7168	92.5314	94.836	96.6534
2.55249	89.719	92.5336	94.8381	96.6556
2.5528	89.7184	92.5329	94.8375	96.6549
2.55312	89.7139	92.5285	94.8331	96.6505
2.55343	89.7055	92.5201	94.8247	96.6421
2.55375	89.6937	92.5083	94.8129	96.6304
2.55406	89.68	92.4947	94.7993	96.6169
2.55437	89.6664	92.481	94.7857	96.6033
2.55469	89.6543	92.469	94.7737	96.5912
2.555	89.6447	92.4594	94.7641	96.5817
2.55532	89.638	92.4527	94.7575	96.5751
2.55563	89.6339	92.4486	94.7533	96.5709
2.55595	89.6316	92.4463	94.7511	96.5687
2.55626	89.6304	92.4452	94.7499	96.5675
2.55658	89.6296	92.4444	94.7491	96.5667
2.55689	89.6287	92.4435	94.7482	96.5659
2.55721	89.6276	92.4424	94.7471	96.5648
2.55752	89.6266	92.4413	94.7461	96.5637
2.55784	89.6261	92.4408	94.7456	96.5632
2.55816	89.6269	92.4416	94.7464	96.564
2.55847	89.6298	92.4445	94.7493	96.5669
2.55879	89.6355	92.4502	94.755	96.5726
2.5591	89.6445	92.4592	94.764	96.5815
2.55942	89.657	92.4717	94.7764	96.594
2.55973	89.6729	92.4875	94.7922	96.6097
2.56005	89.6914	92.506	94.8106	96.6281
2.56037	89.7114	92.526	94.8306	96.648
2.56068	89.7314	92.546	94.8505	96.6679
2.561	89.7495	92.564	94.8685	96.6859
2.56131	89.7638	92.5783	94.8828	96.7001
2.56163	89.7731	92.5875	94.892	96.7093
2.56195	89.7769	92.5914	94.8958	96.7132
2.56226	89.7762	92.5907	94.8951	96.7124
2.56258	89.7723	92.5868	94.8913	96.7086
2.5629	89.7668	92.5813	94.8858	96.7031
2.56321	89.7607	92.5752	94.8797	96.6971
2.56353	89.7545	92.569	94.8735	96.6909
2.56385	89.748	92.5625	94.867	96.6844
2.56416	89.7404	92.5549	94.8595	96.6769
2.56448	89.7309	92.5455	94.85	96.6674
2.5648	89.7189	92.5334	94.838	96.6554
2.56512	89.7042	92.5188	94.8234	96.6409
2.56543	89.6878	92.5024	94.807	96.6245
2.56575	89.6709	92.4855	94.7902	96.6077
2.56607	89.6552	92.4698	94.7745	96.5921
2.56639	89.6422	92.4569	94.7616	96.5792
2.5667	89.6332	92.4479	94.7527	96.5703
2.56702	89.6288	92.4435	94.7483	96.5659
2.56734	89.6291	92.4439	94.7486	96.5662
2.56766	89.634	92.4487	94.7534	96.571
2.56797	89.6426	92.4573	94.762	96.5796
2.56829	89.6539	92.4686	94.7733	96.5909
2.56861	89.6667	92.4814	94.7861	96.6036
2.56893	89.6791	92.4938	94.7984	96.6159
2.56925	89.689	92.5036	94.8082	96.6257
2.56956	89.6941	92.5087	94.8133	96.6308
2.56988	89.6927	92.5073	94.8119	96.6294
2.5702	89.6846	92.4992	94.8039	96.6214
2.57052	89.6715	92.4862	94.7909	96.6084
2.57084	89.6566	92.4713	94.776	96.5936
2.57116	89.6433	92.458	94.7627	96.5803
2.57148	89.6343	92.4491	94.7538	96.5714
2.57179	89.6313	92.446	94.7508	96.5684
2.57211	89.6347	92.4495	94.7542	96.5718
2.57243	89.644	92.4588	94.7635	96.5811
2.57275	89.6577	92.4723	94.777	96.5946
2.57307	89.6727	92.4873	94.792	96.6095
2.57339	89.6852	92.4999	94.8045	96.622
2.57371	89.6919	92.5066	94.8112	96.6287
2.57403	89.6915	92.5061	94.8107	96.6282
2.57435	89.6858	92.5004	94.805	96.6225
2.57467	89.6785	92.4932	94.7978	96.6153
2.57499	89.6733	92.4879	94.7926	96.6101
2.57531	89.6721	92.4868	94.7914	96.609
2.57563	89.6754	92.4901	94.7947	96.6123
2.57595	89.6821	92.4968	94.8014	96.6189
2.57627	89.6898	92.5045	94.8091	96.6266
2.57659	89.6954	92.51	94.8146	96.6321
2.57691	89.6953	92.5099	94.8145	96.632
2.57723	89.6874	92.502	94.8066	96.6241
2.57755	89.6717	92.4864	94.791	96.6086
2.57787	89.6511	92.4658	94.7705	96.5881
2.57819	89.6295	92.4442	94.749	96.5666
2.57851	89.6108	92.4256	94.7304	96.548
2.57883	89.5977	92.4125	94.7173	96.535
2.57915	89.5916	92.4065	94.7113	96.529
2.57947	89.5928	92.4076	94.7125	96.5302
2.57979	89.6007	92.4155	94.7203	96.538
2.58011	89.6138	92.4286	94.7334	96.551
2.58043	89.6298	92.4446	94.7493	96.5669
2.58076	89.6457	92.4604	94.7651	96.5827
2.58108	89.6583	92.4729	94.7776	96.5952
2.5814	89.6657	92.4803	94.785	96.6025
2.58172	89.6684	92.483	94.7877	96.6052
2.58204	89.6689	92.4836	94.7883	96.6058
2.58236	89.6707	92.4854	94.79	96.6076
2.58268	89.6763	92.4909	94.7956	96.6131
2.583	89.6864	92.501	94.8056	96.6231
2.58333	89.6996	92.5142	94.8188	96.6363
2.58365	89.7121	92.5267	94.8313	96.6487
2.58397	89.7186	92.5332	94.8377	96.6552
2.58429	89.7147	92.5293	94.8338	96.6513
2.58461	89.7002	92.5148	94.8194	96.6368
2.58494	89.6795	92.4942	94.7988	96.6163
2.58526	89.6592	92.4739	94.7785	96.5961
2.58558	89.644	92.4587	94.7634	96.581
2.5859	89.6363	92.451	94.7557	96.5733
2.58623	89.6363	92.451	94.7557	96.5733
2.58655	89.6429	92.4576	94.7623	96.5799
2.58687	89.654	92.4687	94.7734	96.591
2.58719	89.6667	92.4814	94.7861	96.6036
2.58752	89.6777	92.4924	94.797	96.6146
2.58784	89.6842	92.4988	94.8034	96.6209
2.58816	89.6845	92.4991	94.8037	96.6213
2.58848	89.6788	92.4935	94.7981	96.6156
2.58881	89.6684	92.483	94.7877	96.6052
2.58913	89.6545	92.4692	94.7739	96.5915
2.58945	89.6387	92.4534	94.7582	96.5758
2.58978	89.6224	92.4372	94.742	96.5596
2.5901	89.6072	92.422	94.7267	96.5444
2.59042	89.5944	92.4092	94.714	96.5317
2.59075	89.5855	92.4003	94.7051	96.5228
2.59107	89.5812	92.396	94.7009	96.5186
2.5914	89.5819	92.3967	94.7016	96.5193
2.59172	89.5874	92.4022	94.707	96.5247
2.59204	89.597	92.4118	94.7166	96.5343
2.59237	89.6098	92.4246	94.7294	96.547
2.59269	89.625	92.4398	94.7445	96.5622
2.59301	89.6422	92.4569	94.7616	96.5792
2.59334	89.6614	92.4761	94.7808	96.5983
2.59366	89.6835	92.4981	94.8027	96.6202
2.59399	89.7093	92.5239	94.8284	96.6459
2.59431	89.739	92.5535	94.858	96.6754
2.59464	89.7699	92.5844	94.8889	96.7062
2.59496	89.7951	92.6095	94.914	96.7312
2.59529	89.8048	92.6192	94.9235	96.7408
2.59561	89.7928	92.6072	94.9117	96.729
2.59594	89.7627	92.5772	94.8816	96.699
2.59626	89.7239	92.5384	94.843	96.6604
2.59659	89.685	92.4996	94.8042	96.6218
2.59691	89.6506	92.4653	94.77	96.5876
2.59724	89.6222	92.4369	94.7417	96.5593
2.59756	89.5992	92.414	94.7188	96.5365
2.59789	89.5808	92.3956	94.7005	96.5182
2.59821	89.5659	92.3808	94.6857	96.5034
2.59854	89.554	92.3689	94.6738	96.4916
2.59886	89.5449	92.3598	94.6647	96.4825
2.59919	89.5388	92.3537	94.6587	96.4765
2.59951	89.5363	92.3513	94.6562	96.474
2.59984	89.538	92.3529	94.6578	96.4756
2.60017	89.5439	92.3588	94.6637	96.4815
2.60049	89.5536	92.3684	94.6733	96.4911
2.60082	89.5659	92.3808	94.6856	96.5034
2.60114	89.5792	92.3941	94.6989	96.5166
2.60147	89.5918	92.4066	94.7114	96.5291
2.6018	89.6025	92.4173	94.7221	96.5398
2.60212	89.6115	92.4262	94.731	96.5487
2.60245	89.6198	92.4345	94.7393	96.5569
2.60278	89.6291	92.4438	94.7485	96.5662
2.6031	89.6407	92.4555	94.7602	96.5778
2.60343	89.6552	92.4699	94.7746	96.5922
2.60376	89.6716	92.4863	94.7909	96.6085
2.60408	89.6879	92.5025	94.8071	96.6247
2.60441	89.7014	92.516	94.8206	96.6381
2.60474	89.7096	92.5242	94.8288	96.6463
2.60506	89.7108	92.5254	94.83	96.6475
2.60539	89.7051	92.5196	94.8242	96.6417
2.60572	89.6937	92.5083	94.8129	96.6304
2.60605	89.6792	92.4938	94.7984	96.616
2.60637	89.6635	92.4782	94.7828	96.6004
2.6067	89.6481	92.4628	94.7675	96.5851
2.60703	89.6336	92.4484	94.7531	96.5707
2.60736	89.6205	92.4352	94.74	96.5576
2.60769	89.6089	92.4237	94.7285	96.5462
2.60801	89.5995	92.4143	94.7191	96.5368
2.60834	89.5925	92.4073	94.7121	96.5298
2.60867	89.5877	92.4025	94.7073	96.525
2.609	89.5844	92.3992	94.704	96.5217
2.60933	89.5813	92.3962	94.701	96.5187
2.60965	89.5772	92.392	94.6969	96.5146
2.60998	89.571	92.3859	94.6908	96.5085
2.61031	89.563	92.3779	94.6828	96.5005
2.61064	89.5544	92.3693	94.6742	96.4919
2.61097	89.547	92.3619	94.6668	96.4846
2.6113	89.5426	92.3576	94.6625	96.4803
2.61162	89.5423	92.3572	94.6621	96.4799
2.61195	89.546	92.361	94.6659	96.4837
2.61228	89.5528	92.3677	94.6726	96.4904
2.61261	89.5608	92.3756	94.6805	96.4983
2.61294	89.5677	92.3825	94.6874	96.5051
2.61327	89.5715	92.3863	94.6912	96.5089
2.6136	89.5713	92.3862	94.6911	96.5088
2.61393	89.568	92.3829	94.6877	96.5055
2.61426	89.5637	92.3786	94.6834	96.5012
2.61459	89.5612	92.3761	94.681	96.4987
2.61492	89.5632	92.3781	94.6829	96.5007
2.61525	89.5715	92.3864	94.6912	96.509
2.61558	89.5872	92.402	94.7068	96.5245
2.61591	89.61	92.4248	94.7296	96.5472
2.61624	89.6379	92.4526	94.7573	96.5749
2.61657	89.666	92.4807	94.7854	96.6029
2.6169	89.6871	92.5017	94.8063	96.6238
2.61723	89.694	92.5086	94.8132	96.6307
2.61756	89.6847	92.4994	94.804	96.6215
2.61789	89.6644	92.479	94.7837	96.6013
2.61822	89.6411	92.4558	94.7605	96.5781
2.61855	89.6217	92.4365	94.7412	96.5589
2.61888	89.6096	92.4244	94.7291	96.5468
2.61921	89.6052	92.42	94.7247	96.5424
2.61954	89.6069	92.4217	94.7265	96.5442
2.61987	89.6118	92.4265	94.7313	96.549
2.6202	89.6152	92.4299	94.7347	96.5524
2.62053	89.6126	92.4274	94.7322	96.5498
2.62087	89.6014	92.4162	94.721	96.5387
2.6212	89.5823	92.3972	94.702	96.5197
2.62153	89.5594	92.3743	94.6792	96.497
2.62186	89.5371	92.3521	94.657	96.4748
2.62219	89.5183	92.3332	94.6382	96.456
2.62252	89.5037	92.3187	94.6237	96.4416
2.62285	89.493	92.308	94.6131	96.431
2.62319	89.4854	92.3005	94.6055	96.4234
2.62352	89.4802	92.2952	94.6003	96.4182
2.62385	89.4772	92.2922	94.5973	96.4152
2.62418	89.4765	92.2916	94.5966	96.4146
2.62451	89.479	92.294	94.5991	96.417
2.62484	89.4851	92.3001	94.6052	96.4231
2.62518	89.4954	92.3104	94.6154	96.4333
2.62551	89.5095	92.3245	94.6294	96.4473
2.62584	89.5264	92.3413	94.6463	96.4641
2.62617	89.5438	92.3587	94.6637	96.4814
2.62651	89.5585	92.3734	94.6782	96.496
2.62684	89.567	92.3819	94.6868	96.5045
2.62717	89.568	92.3829	94.6877	96.5055
2.6275	89.5631	92.378	94.6829	96.5007
2.62784	89.5565	92.3714	94.6763	96.494
2.62817	89.5524	92.3673	94.6722	96.49
2.6285	89.5541	92.3689	94.6738	96.4916
2.62884	89.5632	92.378	94.6829	96.5007
2.62917	89.58	92.3948	94.6996	96.5174
2.6295	89.6031	92.4179	94.7227	96.5403
2.62984	89.6289	92.4437	94.7484	96.566
2.63017	89.6514	92.4661	94.7708	96.5883
2.6305	89.6629	92.4776	94.7823	96.5998
2.63084	89.659	92.4736	94.7783	96.5959
2.63117	89.641	92.4557	94.7604	96.578
2.63151	89.6162	92.431	94.7357	96.5534
2.63184	89.5924	92.4072	94.712	96.5297
2.63217	89.5744	92.3893	94.6941	96.5119
2.63251	89.5637	92.3786	94.6835	96.5012
2.63284	89.5592	92.3741	94.6789	96.4967
2.63318	89.5582	92.3731	94.678	96.4958
2.63351	89.5577	92.3725	94.6774	96.4952
2.63384	89.5542	92.3691	94.674	96.4918
2.63418	89.5459	92.3608	94.6657	96.4835
2.63451	89.5322	92.3472	94.6521	96.4699
2.63485	89.515	92.33	94.6349	96.4528
2.63518	89.4968	92.3119	94.6169	96.4347
2.63552	89.4802	92.2952	94.6003	96.4182
2.63585	89.4664	92.2815	94.5866	96.4045
2.63619	89.456	92.2711	94.5762	96.3942
2.63652	89.4487	92.2638	94.5689	96.3869
2.63686	89.4438	92.2589	94.564	96.382
2.63719	89.4406	92.2558	94.5609	96.3789
2.63753	89.4387	92.2538	94.5589	96.3769
2.63786	89.4373	92.2524	94.5576	96.3756
2.6382	89.4363	92.2514	94.5566	96.3746
2.63854	89.4355	92.2506	94.5557	96.3737
2.63887	89.4349	92.2501	94.5552	96.3732
2.63921	89.435	92.2501	94.5552	96.3733
2.63954	89.4362	92.2513	94.5564	96.3744
2.63988	89.439	92.2541	94.5592	96.3772
2.64021	89.4438	92.2589	94.564	96.382
2.64055	89.4506	92.2657	94.5708	96.3888
2.64089	89.4588	92.2739	94.579	96.3969
2.64122	89.4673	92.2823	94.5874	96.4054
2.64156	89.4745	92.2896	94.5946	96.4126
2.6419	89.479	92.2941	94.5991	96.417
2.64223	89.4798	92.2948	94.5998	96.4178
2.64257	89.4767	92.2918	94.5968	96.4147
2.64291	89.4711	92.2861	94.5912	96.4091
2.64324	89.4648	92.2799	94.5849	96.4029
2.64358	89.4602	92.2753	94.5804	96.3983
2.64392	89.459	92.2741	94.5792	96.3972
2.64425	89.4622	92.2773	94.5823	96.4003
2.64459	89.4696	92.2846	94.5897	96.4076
2.64493	89.48	92.2951	94.6001	96.418
2.64527	89.4913	92.3063	94.6113	96.4292
2.6456	89.5004	92.3154	94.6204	96.4383
2.64594	89.5044	92.3194	94.6244	96.4423
2.64628	89.5016	92.3166	94.6216	96.4395
2.64662	89.4925	92.3075	94.6125	96.4304
2.64695	89.4792	92.2942	94.5992	96.4172
2.64729	89.4645	92.2795	94.5846	96.4026
2.64763	89.4508	92.2659	94.571	96.389
2.64797	89.4396	92.2547	94.5598	96.3778
2.64831	89.4312	92.2463	94.5514	96.3695
2.64864	89.4253	92.2404	94.5455	96.3636
2.64898	89.4213	92.2364	94.5416	96.3596
2.64932	89.4188	92.234	94.5391	96.3572
2.64966	89.4178	92.233	94.5381	96.3562
2.65	89.4188	92.234	94.5391	96.3572
2.65034	89.4226	92.2378	94.5429	96.3609
2.65067	89.43	92.2451	94.5502	96.3683
2.65101	89.4411	92.2563	94.5614	96.3794
2.65135	89.4557	92.2707	94.5758	96.3938
2.65169	89.4719	92.2869	94.592	96.4099
2.65203	89.4873	92.3023	94.6073	96.4252
2.65237	89.4989	92.3139	94.6189	96.4368
2.65271	89.5044	92.3194	94.6244	96.4423
2.65305	89.5034	92.3184	94.6234	96.4413
2.65339	89.4977	92.3127	94.6177	96.4356
2.65373	89.4903	92.3053	94.6103	96.4282
2.65407	89.4841	92.2991	94.6041	96.422
2.65441	89.4807	92.2957	94.6007	96.4187
2.65475	89.4803	92.2953	94.6004	96.4183
2.65509	89.4818	92.2968	94.6018	96.4197
2.65543	89.4832	92.2982	94.6032	96.4212
2.65577	89.4825	92.2975	94.6026	96.4205
2.65611	89.4785	92.2935	94.5985	96.4165
2.65645	89.4713	92.2864	94.5914	96.4094
2.65679	89.4627	92.2778	94.5829	96.4008
2.65713	89.4551	92.2702	94.5753	96.3932
2.65747	89.4505	92.2656	94.5707	96.3887
2.65781	89.4504	92.2655	94.5706	96.3886
2.65815	89.4555	92.2706	94.5757	96.3937
2.65849	89.4657	92.2808	94.5859	96.4038
2.65883	89.4801	92.2951	94.6002	96.4181
2.65917	89.4967	92.3117	94.6167	96.4346
2.65951	89.5129	92.3279	94.6329	96.4507
2.65985	89.526	92.341	94.6459	96.4637
2.66019	89.534	92.349	94.6539	96.4717
2.66053	89.5364	92.3513	94.6562	96.474
2.66088	89.534	92.3489	94.6538	96.4717
2.66122	89.5286	92.3435	94.6485	96.4663
2.66156	89.5222	92.3371	94.6421	96.4599
2.6619	89.5166	92.3316	94.6365	96.4544
2.66224	89.5132	92.3282	94.6332	96.451
2.66258	89.513	92.328	94.633	96.4508
2.66293	89.5166	92.3316	94.6366	96.4544
2.66327	89.5245	92.3395	94.6444	96.4623
2.66361	89.5372	92.3522	94.6571	96.4749
2.66395	89.5552	92.3701	94.675	96.4927
2.66429	89.5785	92.3934	94.6982	96.5159
2.66464	89.6065	92.4213	94.7261	96.5438
2.66498	89.6373	92.452	94.7567	96.5743
2.66532	89.6672	92.4819	94.7865	96.6041
2.66566	89.6919	92.5065	94.8111	96.6286
2.66601	89.7072	92.5218	94.8264	96.6438
2.66635	89.7108	92.5253	94.8299	96.6474
2.66669	89.7029	92.5175	94.8221	96.6396
2.66703	89.6867	92.5013	94.8059	96.6234
2.66738	89.6666	92.4813	94.786	96.6035
2.66772	89.6474	92.4621	94.7668	96.5844
2.66806	89.6324	92.4471	94.7519	96.5695
2.66841	89.6234	92.4382	94.7429	96.5605
2.66875	89.6209	92.4356	94.7404	96.558
2.66909	89.6243	92.4391	94.7438	96.5614
2.66944	89.6325	92.4473	94.752	96.5696
2.66978	89.6432	92.458	94.7627	96.5803
2.67012	89.6524	92.4671	94.7718	96.5894
2.67047	89.6549	92.4696	94.7743	96.5918
2.67081	89.6466	92.4613	94.766	96.5836
2.67116	89.6284	92.4431	94.7479	96.5655
2.6715	89.6061	92.4209	94.7257	96.5433
2.67184	89.5861	92.401	94.7058	96.5235
2.67219	89.572	92.3868	94.6917	96.5094
2.67253	89.5642	92.3791	94.684	96.5017
2.67288	89.5619	92.3767	94.6816	96.4994
2.67322	89.5634	92.3783	94.6831	96.5009
2.67357	89.5675	92.3823	94.6872	96.5049
2.67391	89.5733	92.3882	94.693	96.5108
2.67426	89.5808	92.3957	94.7005	96.5182
2.6746	89.5907	92.4056	94.7104	96.5281
2.67495	89.6041	92.4189	94.7237	96.5414
2.67529	89.6221	92.4369	94.7416	96.5593
2.67564	89.6453	92.46	94.7647	96.5823
2.67598	89.6729	92.4875	94.7922	96.6097
2.67633	89.7021	92.5167	94.8213	96.6387
2.67667	89.7283	92.5428	94.8474	96.6648
2.67702	89.7463	92.5608	94.8653	96.6827
2.67736	89.7529	92.5674	94.8719	96.6892
2.67771	89.7481	92.5626	94.8671	96.6845
2.67805	89.7348	92.5494	94.8539	96.6713
2.6784	89.7163	92.5308	94.8354	96.6528
2.67875	89.6944	92.509	94.8136	96.6311
2.67909	89.6701	92.4847	94.7894	96.6069
2.67944	89.6435	92.4582	94.7629	96.5805
2.67978	89.6158	92.4305	94.7353	96.553
2.68013	89.5888	92.4036	94.7084	96.5261
2.68048	89.5651	92.38	94.6848	96.5026
2.68082	89.5469	92.3618	94.6667	96.4845
2.68117	89.5355	92.3504	94.6553	96.4731
2.68152	89.5311	92.3461	94.651	96.4688
2.68186	89.5333	92.3482	94.6531	96.4709
2.68221	89.5407	92.3556	94.6606	96.4784
2.68256	89.5519	92.3668	94.6717	96.4895
2.6829	89.5649	92.3798	94.6847	96.5024
2.68325	89.5777	92.3926	94.6974	96.5151
2.6836	89.5886	92.4034	94.7083	96.526
2.68394	89.5967	92.4115	94.7163	96.534
2.68429	89.6022	92.417	94.7218	96.5394
2.68464	89.6058	92.4206	94.7254	96.5431
2.68499	89.6087	92.4235	94.7283	96.5459
2.68534	89.6115	92.4263	94.731	96.5487
2.68568	89.6143	92.429	94.7338	96.5515
2.68603	89.6166	92.4313	94.7361	96.5538
2.68638	89.6176	92.4324	94.7371	96.5548
2.68673	89.6168	92.4315	94.7363	96.554
2.68707	89.6139	92.4287	94.7335	96.5511
2.68742	89.6095	92.4243	94.7291	96.5468
2.68777	89.6045	92.4193	94.7241	96.5418
2.68812	89.5999	92.4147	94.7195	96.5372
2.68847	89.5962	92.411	94.7158	96.5335
2.68882	89.5937	92.4085	94.7134	96.531
2.68916	89.5922	92.4071	94.7119	96.5296
2.68951	89.5914	92.4062	94.711	96.5287
2.68986	89.5908	92.4056	94.7105	96.5282
2.69021	89.5909	92.4057	94.7105	96.5282
2.69056	89.5921	92.4069	94.7117	96.5294
2.69091	89.5956	92.4104	94.7152	96.5329
2.69126	89.6025	92.4173	94.7221	96.5398
2.69161	89.6138	92.4286	94.7334	96.551
2.69196	89.6301	92.4448	94.7496	96.5672
2.69231	89.6514	92.4661	94.7708	96.5884
2.69266	89.6772	92.4918	94.7965	96.614
2.693	89.7062	92.5208	94.8254	96.6429
2.69335	89.7368	92.5513	94.8558	96.6732
2.6937	89.7662	92.5807	94.8852	96.7025
2.69405	89.7917	92.6061	94.9106	96.7279
2.6944	89.8105	92.6249	94.9292	96.7465
2.69475	89.8206	92.6349	94.9393	96.7565
2.6951	89.8215	92.6359	94.9402	96.7575
2.69545	89.8143	92.6287	94.9331	96.7503
2.69581	89.8012	92.6156	94.92	96.7373
2.69616	89.7849	92.5994	94.9038	96.7211
2.69651	89.7682	92.5827	94.8872	96.7045
2.69686	89.7535	92.568	94.8725	96.6899
2.69721	89.7424	92.5569	94.8614	96.6788
2.69756	89.7358	92.5503	94.8549	96.6723
2.69791	89.7339	92.5484	94.8529	96.6704
2.69826	89.7361	92.5507	94.8552	96.6726
2.69861	89.7421	92.5566	94.8611	96.6785
2.69896	89.7512	92.5657	94.8702	96.6876
2.69931	89.7635	92.5779	94.8824	96.6998
2.69967	89.779	92.5934	94.8979	96.7152
2.70002	89.7979	92.6123	94.9167	96.734
2.70037	89.8198	92.6342	94.9386	96.7558
2.70072	89.8434	92.6577	94.962	96.7792
2.70107	89.8662	92.6805	94.9848	96.8019
2.70142	89.8856	92.6998	95.0041	96.8212
2.70177	89.8993	92.7135	95.0177	96.8348
2.70213	89.907	92.7212	95.0254	96.8425
2.70248	89.9103	92.7245	95.0287	96.8457
2.70283	89.912	92.7262	95.0304	96.8475
2.70318	89.915	92.7292	95.0334	96.8504
2.70354	89.9212	92.7353	95.0395	96.8565
2.70389	89.9312	92.7454	95.0495	96.8665
2.70424	89.9449	92.759	95.0631	96.8801
2.70459	89.9614	92.7755	95.0796	96.8965
2.70495	89.9798	92.7938	95.0979	96.9148
2.7053	89.9993	92.8133	95.1173	96.9342
2.70565	90.0197	92.8336	95.1376	96.9544
2.706	90.0411	92.855	95.1589	96.9757
2.70636	90.064	92.8779	95.1818	96.9985
2.70671	90.089	92.9029	95.2067	97.0234
2.70706	90.1167	92.9304	95.2342	97.0508
2.70742	90.1474	92.9611	95.2648	97.0814
2.70777	90.1817	92.9954	95.299	97.1155
2.70812	90.2199	93.0334	95.337	97.1534
2.70848	90.2618	93.0753	95.3788	97.1951
2.70883	90.3069	93.1203	95.4237	97.24
2.70919	90.3537	93.167	95.4703	97.2865
2.70954	90.3999	93.2131	95.5163	97.3324
2.70989	90.4426	93.2558	95.5589	97.3749
2.71025	90.4789	93.2919	95.5949	97.4109
2.7106	90.5061	93.3191	95.6221	97.4379
2.71096	90.5231	93.3361	95.639	97.4549
2.71131	90.5309	93.3438	95.6467	97.4626
2.71167	90.532	93.345	95.6479	97.4637
2.71202	90.5302	93.3431	95.6461	97.4619
2.71237	90.5286	93.3416	95.6445	97.4603
2.71273	90.5294	93.3424	95.6453	97.4611
2.71308	90.5335	93.3464	95.6494	97.4652
2.71344	90.5412	93.3541	95.657	97.4728
2.71379	90.5523	93.3652	95.6681	97.4838
2.71415	90.5665	93.3794	95.6823	97.498
2.7145	90.5835	93.3964	95.6992	97.5149
2.71486	90.6027	93.4155	95.7183	97.534
2.71521	90.6235	93.4363	95.7391	97.5547
2.71557	90.6458	93.4585	95.7612	97.5768
2.71593	90.6694	93.482	95.7847	97.6002
2.71628	90.6945	93.5071	95.8097	97.6252
2.71664	90.7212	93.5338	95.8364	97.6518
2.71699	90.7497	93.5622	95.8647	97.6801
2.71735	90.7793	93.5918	95.8942	97.7095
2.71771	90.8095	93.6219	95.9242	97.7395
2.71806	90.8395	93.6518	95.9541	97.7693
2.71842	90.8693	93.6815	95.9838	97.7989
2.71877	90.8996	93.7118	96.014	97.8291
2.71913	90.9318	93.7439	96.0461	97.8611
2.71949	90.9673	93.7794	96.0815	97.8964
2.71984	91.0062	93.8182	96.1202	97.9351
2.7202	91.0457	93.8576	96.1595	97.9743
2.72056	91.0788	93.8907	96.1925	98.0072
2.72091	91.0971	93.9089	96.2107	98.0254
2.72127	91.0966	93.9084	96.2102	98.0249
2.72163	91.0823	93.8941	96.1959	98.0106
2.72198	91.0638	93.8757	96.1776	97.9923
2.72234	91.0496	93.8615	96.1634	97.9782
2.7227	91.044	93.8559	96.1579	97.9726
2.72306	91.0482	93.8601	96.162	97.9768
2.72341	91.0613	93.8732	96.1751	97.9898
2.72377	91.0811	93.893	96.1948	98.0095
2.72413	91.1037	93.9155	96.2173	98.0319
2.72449	91.1232	93.935	96.2367	98.0514
2.72485	91.1337	93.9454	96.2472	98.0618
2.7252	91.1314	93.9432	96.2449	98.0595
2.72556	91.1174	93.9291	96.2309	98.0456
2.72592	91.0963	93.9081	96.2099	98.0246
2.72628	91.0734	93.8853	96.1871	98.0019
2.72664	91.0526	93.8645	96.1664	97.9812
2.727	91.0357	93.8476	96.1495	97.9643
2.72735	91.0229	93.8349	96.1368	97.9517
2.72771	91.0141	93.8261	96.1281	97.9429
2.72807	91.0088	93.8208	96.1228	97.9377
2.72843	91.0064	93.8184	96.1204	97.9353
2.72879	91.0063	93.8183	96.1203	97.9352
2.72915	91.0077	93.8197	96.1217	97.9366
2.72951	91.01	93.822	96.124	97.9389
2.72987	91.0126	93.8246	96.1266	97.9414
2.73023	91.0151	93.8271	96.1291	97.9439
2.73058	91.0173	93.8293	96.1313	97.9461
2.73095	91.0194	93.8313	96.1333	97.9481
2.7313	91.0216	93.8335	96.1355	97.9503
2.73166	91.0242	93.8361	96.1381	97.9529
2.73202	91.0277	93.8396	96.1416	97.9564
2.73238	91.0325	93.8444	96.1463	97.9612
2.73274	91.039	93.8509	96.1528	97.9676
2.7331	91.0476	93.8595	96.1614	97.9762
2.73346	91.0584	93.8703	96.1722	97.9869
2.73382	91.071	93.8829	96.1847	97.9995
2.73418	91.0842	93.8961	96.1979	98.0126
2.73455	91.096	93.9078	96.2096	98.0243
2.73491	91.1037	93.9155	96.2172	98.0319
2.73527	91.1053	93.9171	96.2188	98.0335
2.73563	91.1008	93.9126	96.2144	98.0291
2.73599	91.0928	93.9047	96.2065	98.0212
2.73635	91.0851	93.8969	96.1987	98.0135
2.73671	91.0814	93.8932	96.195	98.0098
2.73707	91.0844	93.8962	96.198	98.0127
2.73743	91.0956	93.9074	96.2092	98.0239
2.73779	91.1155	93.9273	96.2291	98.0437
2.73816	91.144	93.9557	96.2574	98.072
2.73852	91.1794	93.9911	96.2927	98.1072
2.73888	91.2193	94.0308	96.3324	98.1468
2.73924	91.2593	94.0708	96.3723	98.1866
2.7396	91.2944	94.1058	96.4072	98.2215
2.73996	91.3198	94.1312	96.4325	98.2468
2.74033	91.3329	94.1442	96.4455	98.2597
2.74069	91.3331	94.1444	96.4458	98.26
2.74105	91.3215	94.1329	96.4342	98.2485
2.74141	91.2998	94.1112	96.4126	98.2269
2.74177	91.2704	94.0819	96.3834	98.1977
2.74214	91.2366	94.0481	96.3496	98.1641
2.7425	91.2021	94.0137	96.3153	98.1297
2.74286	91.1705	93.9821	96.2838	98.0983
2.74323	91.1444	93.9561	96.2578	98.0724
2.74359	91.1248	93.9366	96.2383	98.053
2.74395	91.1119	93.9237	96.2255	98.0401
2.74431	91.1046	93.9164	96.2182	98.0329
2.74468	91.1015	93.9133	96.2151	98.0298
2.74504	91.1009	93.9127	96.2145	98.0292
2.7454	91.1015	93.9133	96.2151	98.0298
2.74577	91.1021	93.9139	96.2157	98.0304
2.74613	91.1024	93.9142	96.216	98.0307
2.74649	91.1026	93.9144	96.2161	98.0308
2.74686	91.1029	93.9147	96.2165	98.0312
2.74722	91.1038	93.9156	96.2174	98.032
2.74759	91.1052	93.917	96.2188	98.0335
2.74795	91.1071	93.9188	96.2206	98.0353
2.74831	91.1088	93.9206	96.2223	98.037
2.74868	91.1102	93.9219	96.2237	98.0384
2.74904	91.1112	93.923	96.2248	98.0394
2.74941	91.1124	93.9241	96.2259	98.0406
2.74977	91.1143	93.9261	96.2278	98.0425
2.75014	91.1176	93.9294	96.2311	98.0458
2.7505	91.1227	93.9344	96.2362	98.0508
2.75087	91.1294	93.9411	96.2429	98.0575
2.75123	91.1372	93.9489	96.2506	98.0652
2.7516	91.1452	93.9569	96.2586	98.0732
2.75196	91.1527	93.9644	96.2661	98.0806
2.75233	91.1596	93.9713	96.2729	98.0875
2.75269	91.1664	93.9781	96.2798	98.0943
2.75306	91.1745	93.9862	96.2878	98.1024
2.75342	91.1853	93.997	96.2986	98.1131
2.75379	91.2002	94.0118	96.3134	98.1279
2.75415	91.2198	94.0314	96.3329	98.1474
2.75452	91.2437	94.0552	96.3567	98.1711
2.75488	91.2693	94.0808	96.3822	98.1966
2.75525	91.2917	94.1031	96.4046	98.2188
2.75562	91.3043	94.1157	96.4171	98.2313
2.75598	91.302	94.1134	96.4148	98.2291
2.75635	91.2859	94.0973	96.3987	98.213
2.75671	91.2618	94.0733	96.3747	98.1891
2.75708	91.2366	94.0481	96.3496	98.164
2.75745	91.2145	94.0261	96.3276	98.1421
2.75782	91.1969	94.0085	96.3101	98.1246
2.75818	91.1836	93.9953	96.2969	98.1114
2.75855	91.174	93.9857	96.2873	98.1019
2.75892	91.1676	93.9793	96.2809	98.0955
2.75928	91.1644	93.976	96.2777	98.0923
2.75965	91.1646	93.9763	96.2779	98.0925
2.76002	91.1687	93.9804	96.282	98.0966
2.76038	91.177	93.9887	96.2903	98.1048
2.76075	91.1895	94.0012	96.3028	98.1173
2.76112	91.2057	94.0173	96.3189	98.1334
2.76149	91.2246	94.0362	96.3377	98.1522
2.76185	91.2448	94.0563	96.3578	98.1722
2.76222	91.2642	94.0757	96.3772	98.1915
2.76259	91.2808	94.0923	96.3937	98.208
2.76296	91.2926	94.104	96.4054	98.2197
2.76333	91.2985	94.1099	96.4113	98.2256
2.76369	91.2987	94.1101	96.4115	98.2257
2.76406	91.2946	94.106	96.4074	98.2217
2.76443	91.2886	94.1	96.4015	98.2158
2.7648	91.283	94.0945	96.3959	98.2102
2.76517	91.2797	94.0911	96.3925	98.2069
2.76554	91.2796	94.091	96.3925	98.2068
2.76591	91.2831	94.0945	96.3959	98.2102
2.76627	91.2894	94.1008	96.4023	98.2166
2.76664	91.2972	94.1086	96.41	98.2243
2.76701	91.3043	94.1157	96.4171	98.2314
2.76738	91.3087	94.1201	96.4215	98.2357
2.76775	91.3089	94.1203	96.4216	98.2359
2.76812	91.3049	94.1163	96.4177	98.2319
2.76849	91.2983	94.1097	96.4111	98.2254
2.76886	91.2916	94.1031	96.4045	98.2188
2.76923	91.2871	94.0986	96.4	98.2143
2.7696	91.2863	94.0978	96.3992	98.2135
2.76997	91.2895	94.1009	96.4024	98.2167
2.77034	91.2959	94.1073	96.4087	98.223
2.77071	91.3039	94.1153	96.4167	98.2309
2.77108	91.3111	94.1225	96.4239	98.2382
2.77145	91.3156	94.127	96.4284	98.2426
2.77182	91.3159	94.1273	96.4287	98.2429
2.77219	91.312	94.1234	96.4248	98.239
2.77256	91.3049	94.1163	96.4177	98.232
2.77293	91.2963	94.1077	96.4091	98.2234
2.7733	91.2878	94.0992	96.4006	98.2149
2.77367	91.281	94.0924	96.3939	98.2082
2.77404	91.277	94.0884	96.3899	98.2042
2.77441	91.2764	94.0879	96.3893	98.2037
2.77479	91.2796	94.091	96.3925	98.2068
2.77516	91.2863	94.0978	96.3992	98.2135
2.77553	91.2961	94.1075	96.4089	98.2232
2.7759	91.3077	94.1191	96.4205	98.2347
2.77627	91.32	94.1313	96.4327	98.2469
2.77664	91.3315	94.1428	96.4442	98.2584
2.77701	91.3413	94.1526	96.4539	98.2681
2.77739	91.3488	94.1601	96.4614	98.2756
2.77776	91.3544	94.1657	96.467	98.2811
2.77813	91.3587	94.17	96.4713	98.2855
2.7785	91.3628	94.1741	96.4754	98.2895
2.77888	91.3676	94.1788	96.4801	98.2942
2.77925	91.3734	94.1847	96.4859	98.3001
2.77962	91.3806	94.1918	96.4931	98.3072
2.77999	91.389	94.2002	96.5014	98.3155
2.78037	91.3982	94.2094	96.5106	98.3247
2.78074	91.4077	94.2189	96.5201	98.3341
2.78111	91.4166	94.2278	96.5289	98.343
2.78148	91.4239	94.2351	96.5362	98.3503
2.78186	91.4287	94.2398	96.541	98.355
2.78223	91.4301	94.2412	96.5423	98.3564
2.7826	91.428	94.2392	96.5403	98.3543
2.78298	91.4233	94.2344	96.5356	98.3496
2.78335	91.4173	94.2284	96.5296	98.3436
2.78372	91.412	94.2232	96.5244	98.3384
2.7841	91.4093	94.2205	96.5217	98.3357
2.78447	91.4107	94.2219	96.5231	98.3371
2.78485	91.4172	94.2284	96.5296	98.3436
2.78522	91.4293	94.2404	96.5416	98.3556
2.78559	91.4467	94.2578	96.5589	98.3729
2.78597	91.4687	94.2798	96.5808	98.3948
2.78634	91.4937	94.3047	96.6057	98.4196
2.78672	91.5189	94.3299	96.6309	98.4447
2.78709	91.541	94.3519	96.6528	98.4666
2.78746	91.5563	94.3672	96.6681	98.4819
2.78784	91.5626	94.3735	96.6743	98.4881
2.78821	91.5599	94.3707	96.6716	98.4854
2.78859	91.5505	94.3614	96.6623	98.4761
2.78896	91.5382	94.3491	96.65	98.4638
2.78934	91.526	94.3369	96.6379	98.4517
2.78971	91.5163	94.3272	96.6282	98.442
2.79009	91.51	94.321	96.622	98.4358
2.79047	91.5074	94.3183	96.6193	98.4332
2.79084	91.5077	94.3187	96.6197	98.4335
2.79122	91.5101	94.3211	96.6221	98.4359
2.79159	91.5138	94.3248	96.6257	98.4396
2.79197	91.518	94.329	96.63	98.4438
2.79234	91.5225	94.3335	96.6345	98.4483
2.79272	91.5273	94.3383	96.6392	98.453
2.7931	91.5326	94.3435	96.6444	98.4582
2.79347	91.5384	94.3493	96.6503	98.4641
2.79385	91.545	94.3559	96.6568	98.4706
2.79422	91.5523	94.3632	96.6641	98.4778
2.7946	91.5601	94.371	96.6718	98.4856
2.79498	91.5684	94.3792	96.6801	98.4938
2.79535	91.5771	94.3879	96.6888	98.5025
2.79573	91.5862	94.397	96.6979	98.5116
2.79611	91.5956	94.4064	96.7072	98.5209
2.79648	91.605	94.4158	96.7166	98.5303
2.79686	91.614	94.4247	96.7255	98.5392
2.79724	91.6219	94.4327	96.7335	98.5471
2.79762	91.6286	94.4394	96.7401	98.5537
2.79799	91.6339	94.4447	96.7454	98.559
2.79837	91.6383	94.4491	96.7498	98.5634
2.79875	91.6425	94.4532	96.7539	98.5675
2.79913	91.6472	94.4579	96.7586	98.5722
2.7995	91.6534	94.4641	96.7648	98.5783
2.79988	91.6615	94.4722	96.7729	98.5864
2.80026	91.6721	94.4827	96.7834	98.5969
2.80064	91.6855	94.4961	96.7967	98.6102
2.80102	91.7019	94.5125	96.8131	98.6266
2.80139	91.7218	94.5324	96.8329	98.6463
2.80177	91.7452	94.5557	96.8562	98.6696
2.80215	91.7716	94.5821	96.8826	98.6959
2.80253	91.7998	94.6102	96.9106	98.7239
2.80291	91.8271	94.6375	96.9378	98.751
2.80329	91.8501	94.6604	96.9607	98.7738
2.80367	91.8654	94.6757	96.976	98.7891
2.80405	91.8718	94.6821	96.9823	98.7954
2.80443	91.8702	94.6805	96.9807	98.7939
2.8048	91.8635	94.6737	96.974	98.7872
2.80518	91.8549	94.6652	96.9655	98.7787
2.80556	91.847	94.6573	96.9577	98.7708
2.80594	91.8413	94.6516	96.9519	98.7651
2.80632	91.8379	94.6482	96.9486	98.7618
2.8067	91.8368	94.6471	96.9474	98.7606
2.80708	91.8373	94.6476	96.9479	98.7611
2.80746	91.839	94.6493	96.9496	98.7628
2.80784	91.8415	94.6518	96.9521	98.7653
2.80822	91.8445	94.6548	96.9551	98.7683
2.8086	91.8479	94.6582	96.9585	98.7717
2.80898	91.8515	94.6618	96.9621	98.7753
2.80936	91.8552	94.6655	96.9658	98.779
2.80974	91.8589	94.6692	96.9695	98.7826
2.81012	91.8626	94.6728	96.9731	98.7863
2.8105	91.8663	94.6766	96.9769	98.79
2.81089	91.8706	94.6808	96.9811	98.7942
2.81127	91.8756	94.6858	96.9861	98.7992
2.81165	91.8817	94.692	96.9922	98.8053
2.81203	91.8893	94.6995	96.9997	98.8128
2.81241	91.8983	94.7085	97.0087	98.8218
2.81279	91.9088	94.719	97.0192	98.8322
2.81317	91.9207	94.7308	97.031	98.844
2.81355	91.9335	94.7437	97.0438	98.8568
2.81394	91.9469	94.757	97.0571	98.8701
2.81432	91.96	94.77	97.0701	98.8831
2.8147	91.9717	94.7817	97.0818	98.8947
2.81508	91.9811	94.7912	97.0912	98.9041
2.81546	91.9878	94.7978	97.0979	98.9108
2.81585	91.9919	94.8019	97.1019	98.9148
2.81623	91.9942	94.8042	97.1042	98.9171
2.81661	91.9963	94.8063	97.1063	98.9192
2.81699	91.9996	94.8096	97.1096	98.9225
2.81738	92.0052	94.8152	97.1152	98.928
2.81776	92.0135	94.8235	97.1235	98.9363
2.81814	92.0245	94.8344	97.1344	98.9472
2.81853	92.0372	94.8472	97.1471	98.9599
2.81891	92.0507	94.8606	97.1605	98.9733
2.81929	92.0638	94.8737	97.1736	98.9863
2.81967	92.0756	94.8854	97.1853	98.998
2.82006	92.0853	94.8951	97.195	99.0077
2.82044	92.0927	94.9025	97.2023	99.015
2.82083	92.0977	94.9075	97.2073	99.02
2.82121	92.1001	94.9099	97.2097	99.0224
2.82159	92.1003	94.9101	97.2099	99.0225
2.82198	92.0984	94.9082	97.208	99.0207
2.82236	92.0953	94.9051	97.205	99.0176
2.82274	92.0919	94.9017	97.2016	99.0142
2.82313	92.0891	94.899	97.1988	99.0115
2.82351	92.0878	94.8976	97.1974	99.0102
2.8239	92.0883	94.8981	97.1979	99.0106
2.82428	92.0906	94.9004	97.2002	99.0129
2.82467	92.0944	94.9042	97.204	99.0167
2.82505	92.0992	94.909	97.2088	99.0215
2.82544	92.1049	94.9147	97.2145	99.0272
2.82582	92.1115	94.9212	97.221	99.0337
2.82621	92.1189	94.9287	97.2285	99.0411
2.82659	92.1273	94.9371	97.2368	99.0495
2.82698	92.1364	94.9462	97.2459	99.0585
2.82736	92.1455	94.9552	97.255	99.0675
2.82775	92.1537	94.9634	97.2631	99.0757
2.82813	92.1602	94.9699	97.2696	99.0821
2.82852	92.1646	94.9742	97.2739	99.0864
2.8289	92.1671	94.9768	97.2764	99.089
2.82929	92.1687	94.9783	97.278	99.0905
2.82968	92.1704	94.9801	97.2798	99.0923
2.83006	92.1733	94.983	97.2826	99.0952
2.83045	92.1779	94.9875	97.2872	99.0997
2.83083	92.1842	94.9938	97.2935	99.106
2.83122	92.192	95.0016	97.3012	99.1137
2.83161	92.2008	95.0104	97.31	99.1225
2.83199	92.2104	95.02	97.3196	99.132
2.83238	92.2206	95.0301	97.3297	99.1421
2.83277	92.2312	95.0407	97.3402	99.1527
2.83315	92.2419	95.0514	97.351	99.1634
2.83354	92.2524	95.0618	97.3613	99.1737
2.83393	92.2617	95.0711	97.3706	99.183
2.83432	92.2692	95.0786	97.3781	99.1904
2.8347	92.2745	95.084	97.3834	99.1958
2.83509	92.2779	95.0874	97.3868	99.1991
2.83548	92.2802	95.0897	97.3891	99.2014
2.83587	92.2825	95.092	97.3914	99.2037
2.83625	92.2858	95.0953	97.3947	99.207
2.83664	92.2906	95.1	97.3995	99.2118
2.83703	92.2966	95.106	97.4055	99.2177
2.83742	92.3031	95.1125	97.4119	99.2242
2.83781	92.3089	95.1183	97.4177	99.2299
2.83819	92.3132	95.1226	97.422	99.2342
2.83858	92.3156	95.125	97.4244	99.2366
2.83897	92.3163	95.1257	97.4251	99.2373
2.83936	92.3161	95.1254	97.4248	99.237
2.83975	92.3156	95.125	97.4244	99.2366
2.84014	92.3158	95.1251	97.4245	99.2368
2.84053	92.3169	95.1263	97.4257	99.2379
2.84092	92.3192	95.1286	97.428	99.2402
2.8413	92.3226	95.132	97.4313	99.2436
2.84169	92.3269	95.1362	97.4356	99.2478
2.84208	92.3318	95.1411	97.4405	99.2527
2.84247	92.337	95.1463	97.4456	99.2578
2.84286	92.3422	95.1515	97.4509	99.2631
2.84325	92.3472	95.1565	97.4559	99.268
2.84364	92.3519	95.1612	97.4605	99.2726
2.84403	92.3561	95.1654	97.4647	99.2769
2.84442	92.3601	95.1694	97.4687	99.2808
2.84481	92.3641	95.1734	97.4727	99.2848
2.8452	92.3684	95.1777	97.477	99.2891
2.84559	92.3732	95.1825	97.4817	99.2939
2.84598	92.3786	95.1878	97.487	99.2992
2.84637	92.3843	95.1936	97.4928	99.3049
2.84676	92.3905	95.1997	97.4989	99.311
2.84716	92.397	95.2062	97.5054	99.3175
2.84755	92.4037	95.2129	97.5121	99.3242
2.84794	92.4109	95.22	97.5192	99.3313
2.84833	92.4182	95.2274	97.5266	99.3386
2.84872	92.4255	95.2347	97.5338	99.3459
2.84911	92.4322	95.2413	97.5405	99.3525
2.8495	92.4376	95.2468	97.5459	99.3579
2.84989	92.4415	95.2506	97.5497	99.3617
2.85029	92.4437	95.2528	97.5519	99.3639
2.85068	92.4451	95.2542	97.5533	99.3653
2.85107	92.4465	95.2556	97.5547	99.3667
2.85146	92.4491	95.2582	97.5573	99.3693
2.85185	92.4538	95.2629	97.562	99.3739
2.85225	92.4608	95.2699	97.569	99.3809
2.85264	92.47	95.2791	97.5781	99.3901
2.85303	92.4805	95.2895	97.5886	99.3405
2.85342	92.4912	95.3002	97.5993	99.3513
2.85381	92.501	95.31	97.609	99.3612
2.85421	92.5087	95.3177	97.6167	99.3691
2.8546	92.5139	95.3229	97.6219	99.3744
2.85499	92.5164	95.3254	97.6243	99.3769
2.85539	92.5164	95.3254	97.6244	99.3769
2.85578	92.5147	95.3236	97.6226	99.3751
2.85617	92.5119	95.3209	97.6198	99.3723
2.85657	92.509	95.318	97.617	99.3694
2.85696	92.5069	95.3159	97.6149	99.3673
2.85735	92.5063	95.3152	97.6142	99.3666
2.85775	92.5074	95.3164	97.6154	99.3678
2.85814	92.5105	95.3194	97.6184	99.3709
2.85853	92.5149	95.3239	97.6229	99.3754
2.85893	92.5202	95.3291	97.6281	99.3807
2.85932	92.5254	95.3343	97.6332	99.3859
2.85972	92.5298	95.3387	97.6377	99.3904
2.86011	92.5332	95.3421	97.641	99.3939
2.86051	92.5355	95.3444	97.6434	99.3962
2.8609	92.5372	95.3461	97.6451	99.398
2.8613	92.5387	95.3477	97.6466	99.3995
2.86169	92.5405	95.3494	97.6483	99.4013
2.86208	92.5425	95.3514	97.6503	99.4033
2.86248	92.5448	95.3538	97.6527	99.4057
2.86287	92.5473	95.3562	97.6552	99.4082
2.86327	92.5499	95.3588	97.6577	99.4108
2.86366	92.5525	95.3614	97.6603	99.4134
2.86406	92.5553	95.3642	97.6631	99.4163
2.86446	92.5585	95.3674	97.6663	99.4196
2.86485	92.5624	95.3712	97.6701	99.4235
2.86525	92.5667	95.3756	97.6745	99.4279
2.86564	92.5715	95.3803	97.6792	99.4327
2.86604	92.5762	95.3851	97.6839	99.4375
2.86644	92.5806	95.3894	97.6883	99.442
2.86683	92.5843	95.3931	97.6919	99.4457
2.86723	92.5869	95.3957	97.6946	99.4484
2.86762	92.5885	95.3973	97.6961	99.4499
2.86802	92.589	95.3979	97.6967	99.4505
2.86842	92.5889	95.3978	97.6966	99.4504
2.86881	92.5887	95.3975	97.6964	99.4502
2.86921	92.589	95.3978	97.6966	99.4504
2.86961	92.5903	95.3991	97.6979	99.4518
2.87001	92.5931	95.4019	97.7007	99.4546
2.8704	92.5976	95.4064	97.7052	99.4592
2.8708	92.6034	95.4122	97.711	99.4651
2.8712	92.61	95.4188	97.7176	99.4718
2.87159	92.6166	95.4253	97.7241	99.4784
2.87199	92.6222	95.4309	97.7297	99.4841
2.87239	92.6263	95.435	97.7338	99.4883
2.87279	92.6288	95.4376	97.7363	99.4908
2.87319	92.6299	95.4387	97.7374	99.492
2.87358	92.6303	95.439	97.7377	99.4923
2.87398	92.6303	95.4391	97.7378	99.4924
2.87438	92.6305	95.4393	97.738	99.4926
2.87478	92.6312	95.44	97.7387	99.4933
2.87518	92.6325	95.4412	97.74	99.4946
2.87558	92.6343	95.4431	97.7418	99.4964
2.87597	92.6368	95.4455	97.7442	99.4989
2.87637	92.6398	95.4485	97.7472	99.5019
2.87677	92.6432	95.452	97.7507	99.5055
2.87717	92.6471	95.4558	97.7545	99.5093
2.87757	92.651	95.4597	97.7584	99.5133
2.87797	92.6547	95.4634	97.7621	99.5171
2.87837	92.6581	95.4668	97.7655	99.5206
2.87877	92.6613	95.4699	97.7686	99.5237
2.87917	92.6643	95.473	97.7716	99.5268
2.87957	92.6676	95.4762	97.7749	99.5301
2.87997	92.6714	95.4801	97.7787	99.534
2.88037	92.676	95.4846	97.7832	99.5386
2.88077	92.6812	95.4898	97.7884	99.5439
2.88117	92.6868	95.4954	97.7941	99.5496
2.88157	92.6926	95.5012	97.7998	99.5555
2.88197	92.6984	95.507	97.8056	99.5614
2.88237	92.7041	95.5127	97.8113	99.5672
2.88277	92.7098	95.5184	97.817	99.573
2.88317	92.7157	95.5242	97.8228	99.5789
2.88357	92.7217	95.5303	97.8288	99.585
2.88397	92.7279	95.5364	97.835	99.5913
2.88437	92.7341	95.5426	97.8411	99.5976
2.88477	92.7403	95.5488	97.8473	99.6039
2.88518	92.7466	95.5551	97.8536	99.6103
2.88558	92.7533	95.5618	97.8603	99.6171
2.88598	92.7608	95.5692	97.8677	99.6246
2.88638	92.7693	95.5778	97.8762	99.6333
2.88678	92.7791	95.5875	97.886	99.6432
2.88718	92.7899	95.5983	97.8967	99.6541
2.88759	92.8013	95.6097	97.9081	99.6657
2.88799	92.8128	95.6212	97.9196	99.6774
2.88839	92.8241	95.6325	97.9308	99.6889
2.88879	92.835	95.6433	97.9416	99.6998
2.88919	92.8455	95.6538	97.9521	99.7105
2.8896	92.8559	95.6641	97.9624	99.721
2.89	92.8664	95.6747	97.973	99.7318
2.8904	92.8773	95.6856	97.9838	99.7428
2.89081	92.8885	95.6968	97.995	99.7542
2.89121	92.9	95.7082	98.0064	99.7658
2.89161	92.9115	95.7197	98.0179	99.7775
2.89201	92.9231	95.7313	98.0294	99.7892
2.89242	92.9348	95.7429	98.041	99.8011
2.89282	92.9466	95.7547	98.0529	99.8131
2.89322	92.9587	95.7668	98.0649	99.8254
2.89363	92.9711	95.7791	98.0772	99.8379
2.89403	92.9835	95.7916	98.0896	99.8505
2.89444	92.9961	95.8041	98.1021	99.8632
2.89484	93.0087	95.8167	98.1147	99.876
2.89524	93.0215	95.8294	98.1274	99.8889
2.89565	93.0345	95.8424	98.1403	99.9021
2.89605	93.0478	95.8557	98.1536	99.9157
2.89646	93.0614	95.8692	98.1671	99.9294
2.89686	93.0749	95.8828	98.1806	99.9432
2.89727	93.0883	95.8961	98.1939	99.9567
2.89767	93.1012	95.909	98.2068	99.9698
2.89808	93.1139	95.9217	98.2194	99.9827
2.89848	93.1266	95.9344	98.2321	99.9956
2.89889	93.1399	95.9476	98.2453	100.009
2.89929	93.1538	95.9615	98.2591	100.023
2.8997	93.1683	95.9759	98.2736	100.038
2.9001	93.1828	95.9904	98.288	100.052
2.90051	93.1964	96.0041	98.3017	100.066
2.90091	93.2084	96.016	98.3136	100.078
2.90132	93.2182	96.0257	98.3233	100.088
2.90172	93.2257	96.0333	98.3308	100.096
2.90213	93.2316	96.0391	98.3367	100.102
2.90254	93.2367	96.0442	98.3417	100.107
2.90294	93.2416	96.0491	98.3466	100.112
2.90335	93.2465	96.054	98.3515	100.117
2.90376	93.2515	96.0589	98.3564	100.122
2.90416	93.2559	96.0634	98.3609	100.127
2.90457	93.2593	96.0668	98.3643	100.13
2.90498	93.2616	96.069	98.3665	100.132
2.90538	93.2626	96.07	98.3675	100.133
2.90579	93.2626	96.0701	98.3676	100.133
2.9062	93.262	96.0695	98.367	100.133
2.9066	93.2611	96.0686	98.366	100.132
2.90701	93.2597	96.0672	98.3647	100.131
2.90742	93.258	96.0654	98.3629	100.129
2.90783	93.2556	96.0631	98.3606	100.126
2.90823	93.2528	96.0603	98.3578	100.123
2.90864	93.2495	96.057	98.3545	100.12
2.90905	93.246	96.0535	98.351	100.117
2.90946	93.2425	96.05	98.3475	100.113
2.90987	93.239	96.0465	98.344	100.109
2.91027	93.2353	96.0429	98.3404	100.106
2.91068	93.2314	96.039	98.3365	100.102
2.91109	93.2272	96.0348	98.3323	100.098
2.9115	93.2227	96.0302	98.3278	100.093
2.91191	93.2179	96.0255	98.3231	100.088
2.91232	93.2131	96.0207	98.3183	100.083
2.91273	93.2083	96.0159	98.3135	100.078
2.91314	93.2033	96.0109	98.3085	100.073
2.91354	93.1978	96.0054	98.303	100.068
2.91395	93.1918	95.9994	98.2971	100.062
2.91436	93.1852	95.9929	98.2905	100.055
2.91477	93.1783	95.9859	98.2836	100.048
2.91518	93.1713	95.979	98.2766	100.041
2.91559	93.1647	95.9724	98.2701	100.034
2.916	93.1586	95.9663	98.264	100.028
2.91641	93.153	95.9607	98.2584	100.022
2.91682	93.1476	95.9553	98.253	100.017
2.91723	93.142	95.9498	98.2475	100.011
2.91764	93.1362	95.9439	98.2416	100.005
2.91805	93.1301	95.9378	98.2356	99.9991
2.91846	93.1241	95.9318	98.2296	99.993
2.91887	93.1186	95.9263	98.2241	99.9874
2.91929	93.1138	95.9216	98.2194	99.9826
2.9197	93.11	95.9178	98.2156	99.9787
2.92011	93.1069	95.9147	98.2125	99.9756
2.92052	93.1044	95.9122	98.21	99.973
2.92093	93.1023	95.9101	98.2079	99.9709
2.92134	93.1006	95.9084	98.2062	99.9692
2.92175	93.0993	95.9071	98.2049	99.9679
2.92217	93.0986	95.9064	98.2042	99.9672
2.92258	93.0985	95.9063	98.2041	99.967
2.92299	93.0987	95.9065	98.2043	99.9672
2.9234	93.0987	95.9065	98.2043	99.9673
2.92381	93.0983	95.9061	98.2039	99.9668
2.92422	93.0971	95.9049	98.2027	99.9656
2.92464	93.0953	95.9031	98.201	99.9638
2.92505	93.0933	95.9011	98.1989	99.9617
2.92546	93.0913	95.8991	98.197	99.9598
2.92588	93.0899	95.8977	98.1955	99.9583
2.92629	93.0891	95.8969	98.1947	99.9575
2.9267	93.0888	95.8967	98.1945	99.9573
2.92711	93.0889	95.8967	98.1945	99.9573
2.92753	93.089	95.8969	98.1947	99.9575
2.92794	93.0892	95.897	98.1948	99.9576
2.92835	93.0893	95.8972	98.195	99.9578
2.92877	93.0897	95.8975	98.1953	99.9581
2.92918	93.0901	95.898	98.1958	99.9586
2.92959	93.0908	95.8986	98.1964	99.9592
2.93001	93.0915	95.8993	98.1971	99.9599
2.93042	93.092	95.8999	98.1977	99.9605
2.93084	93.0926	95.9004	98.1982	99.961
2.93125	93.0932	95.9011	98.1989	99.9617
2.93166	93.0945	95.9023	98.2001	99.963
2.93208	93.0967	95.9045	98.2023	99.9652
2.93249	93.1	95.9078	98.2056	99.9685
2.93291	93.1042	95.912	98.2098	99.9728
2.93332	93.109	95.9168	98.2146	99.9777
2.93374	93.114	95.9217	98.2195	99.9827
2.93415	93.1185	95.9263	98.2241	99.9874
2.93457	93.1226	95.9304	98.2281	99.9915
2.93498	93.1263	95.934	98.2318	99.9952
2.9354	93.1298	95.9375	98.2353	99.9988
2.93581	93.1335	95.9412	98.2389	100.003
2.93623	93.1375	95.9452	98.243	100.007
2.93665	93.1419	95.9496	98.2473	100.011
2.93706	93.1465	95.9542	98.2519	100.016
2.93748	93.1511	95.9588	98.2565	100.02
2.93789	93.1557	95.9634	98.261	100.025
2.93831	93.1603	95.968	98.2656	100.03
2.93873	93.165	95.9727	98.2703	100.034
2.93914	93.1699	95.9776	98.2752	100.039
2.93956	93.175	95.9826	98.2803	100.045
2.93998	93.1801	95.9877	98.2853	100.05
2.94039	93.185	95.9926	98.2903	100.055
2.94081	93.1897	95.9974	98.295	100.06
2.94123	93.1944	96.002	98.2996	100.064
2.94164	93.1991	96.0067	98.3043	100.069
2.94206	93.2042	96.0118	98.3094	100.074
2.94248	93.2099	96.0175	98.3151	100.08
2.9429	93.2161	96.0237	98.3213	100.086
2.94331	93.2228	96.0304	98.3279	100.093
2.94373	93.2297	96.0373	98.3348	100.1
2.94415	93.2367	96.0442	98.3417	100.107
2.94457	93.2438	96.0513	98.3488	100.114
2.94498	93.2513	96.0588	98.3563	100.122
2.9454	93.2595	96.067	98.3645	100.13
2.94582	93.2685	96.076	98.3734	100.139
2.94624	93.2782	96.0857	98.3831	100.149
2.94666	93.2882	96.0956	98.3931	100.159
2.94708	93.2979	96.1053	98.4027	100.169
2.9475	93.3067	96.1141	98.4115	100.178
2.94791	93.3144	96.1217	98.4191	100.186
2.94833	93.3208	96.1281	98.4255	100.192
2.94875	93.3263	96.1336	98.4309	100.198
2.94917	93.3314	96.1387	98.436	100.203
2.94959	93.3366	96.1439	98.4412	100.208
2.95001	93.3423	96.1496	98.4469	100.214
2.95043	93.3487	96.156	98.4533	100.221
2.95085	93.3558	96.1631	98.4604	100.228
2.95127	93.3637	96.1709	98.4682	100.236
2.95169	93.3722	96.1795	98.4768	100.245
2.95211	93.3815	96.1887	98.486	100.254
2.95253	93.3912	96.1984	98.4957	100.264
2.95295	93.4013	96.2085	98.5057	100.274
2.95337	93.4113	96.2185	98.5157	100.284
2.95379	93.4212	96.2284	98.5255	100.294
2.95421	93.4308	96.2379	98.535	100.304
2.95463	93.44	96.2471	98.5443	100.313
2.95505	93.4493	96.2564	98.5535	100.323
2.95547	93.4587	96.2658	98.5628	100.332
2.9559	93.4685	96.2756	98.5727	100.342
2.95632	93.4788	96.2859	98.5829	100.353
2.95674	93.4895	96.2965	98.5935	100.363
2.95716	93.5002	96.3072	98.6042	100.374
2.95758	93.5108	96.3178	98.6147	100.385
2.958	93.5212	96.3282	98.6251	100.396
2.95843	93.5315	96.3385	98.6354	100.406
2.95885	93.5419	96.3488	98.6458	100.417
2.95927	93.5525	96.3594	98.6563	100.427
2.95969	93.5633	96.3702	98.667	100.438
2.96012	93.5743	96.3811	98.678	100.449
2.96054	93.5854	96.3922	98.6891	100.461
2.96096	93.5965	96.4034	98.7002	100.472
2.96138	93.6078	96.4146	98.7113	100.483
2.96181	93.6192	96.426	98.7227	100.495
2.96223	93.631	96.4378	98.7345	100.507
2.96265	93.6433	96.45	98.7467	100.519
2.96308	93.656	96.4626	98.7593	100.532
2.9635	93.6687	96.4754	98.772	100.545
2.96392	93.6812	96.4879	98.7845	100.558
2.96435	93.6933	96.4999	98.7965	100.57
2.96477	93.7048	96.5113	98.8079	100.582
2.96519	93.7158	96.5223	98.8189	100.593
2.96562	93.7267	96.5332	98.8298	100.604
2.96604	93.7378	96.5443	98.8408	100.615
2.96647	93.7494	96.5559	98.8524	100.627
2.96689	93.7616	96.5681	98.8645	100.639
2.96731	93.7744	96.5808	98.8773	100.652
2.96774	93.7876	96.594	98.8904	100.666
2.96816	93.801	96.6074	98.9038	100.679
2.96859	93.8146	96.621	98.9174	100.693
2.96901	93.8282	96.6345	98.9309	100.707
2.96944	93.8415	96.6478	98.9442	100.72
2.96986	93.8545	96.6608	98.9571	100.734
2.97029	93.8669	96.6731	98.9694	100.746
2.97071	93.8785	96.6848	98.981	100.758
2.97114	93.8895	96.6957	98.9919	100.769
2.97157	93.8999	96.7061	99.0023	100.78
2.97199	93.9102	96.7164	99.0126	100.79
2.97242	93.9207	96.7268	99.023	100.801
2.97284	93.9316	96.7377	99.0339	100.812
2.97327	93.943	96.7491	99.0452	100.823
2.9737	93.9549	96.761	99.0571	100.835
2.97412	93.967	96.7731	99.0692	100.848
2.97455	93.9793	96.7854	99.0814	100.86
2.97497	93.9918	96.7978	99.0938	100.873
2.9754	94.0044	96.8104	99.1063	100.885
2.97583	94.0172	96.8232	99.1192	100.899
2.97626	94.0304	96.8363	99.1323	100.912
2.97668	94.0438	96.8497	99.1456	100.925
2.97711	94.0572	96.8631	99.159	100.939
2.97754	94.0705	96.8764	99.1722	100.953
2.97796	94.0835	96.8893	99.1852	100.966
2.97839	94.0962	96.902	99.1978	100.979
2.97882	94.1087	96.9145	99.2103	100.991
2.97925	94.1213	96.927	99.2228	101.004
2.97968	94.134	96.9397	99.2355	101.017
2.9801	94.1469	96.9526	99.2483	101.03
2.98053	94.1598	96.9654	99.2611	101.043
2.98096	94.1725	96.9782	99.2738	101.056
2.98139	94.185	96.9907	99.2863	101.069
2.98182	94.1973	97.0029	99.2985	101.081
2.98225	94.2095	97.0151	99.3107	101.094
2.98268	94.2218	97.0274	99.323	101.106
2.9831	94.2343	97.0399	99.3354	101.119
2.98353	94.247	97.0525	99.348	101.131
2.98396	94.2596	97.0651	99.3606	101.144
2.98439	94.272	97.0775	99.3729	101.157
2.98482	94.2841	97.0895	99.385	101.169
2.98525	94.2959	97.1013	99.3967	101.181
2.98568	94.3076	97.113	99.4084	101.193
2.98611	94.3194	97.1247	99.4201	101.205
2.98654	94.3314	97.1367	99.4321	101.217
2.98697	94.3437	97.149	99.4443	101.23
2.9874	94.3561	97.1614	99.4567	101.242
2.98783	94.3684	97.1737	99.469	101.255
2.98826	94.3805	97.1858	99.481	101.267
2.98869	94.3924	97.1977	99.4929	101.279
2.98912	94.4042	97.2094	99.5046	101.291
2.98955	94.4161	97.2213	99.5165	101.303
2.98999	94.4282	97.2333	99.5285	101.315
2.99042	94.4404	97.2455	99.5406	101.328
2.99085	94.4525	97.2576	99.5527	101.34
2.99128	94.4644	97.2695	99.5645	101.352
2.99171	94.4758	97.2809	99.5759	101.364
2.99214	94.4869	97.292	99.587	101.375
2.99257	94.498	97.303	99.598	101.386
2.993	94.5093	97.3143	99.0617	100.84
2.99344	94.5212	97.3262	99.0738	100.852
2.99387	94.5338	97.3388	99.0866	100.865
2.9943	94.5469	97.3518	99.0998	100.879
2.99473	94.5602	97.365	99.1133	100.893
2.99517	94.5733	97.3782	99.1267	100.906
2.9956	94.586	97.3909	99.1396	100.919
2.99603	94.5983	97.4031	99.1521	100.932
2.99646	94.6101	97.4149	99.1641	100.944
2.9969	94.6217	97.4264	99.1758	100.956
2.99733	94.633	97.4377	99.1873	100.968
2.99776	94.6441	97.4489	99.1986	100.979
2.9982	94.6551	97.4598	99.2098	100.991
2.99863	94.6658	97.4705	99.2207	101.002
2.99906	94.6764	97.481	99.2314	101.013
2.9995	94.6869	97.4915	99.242	101.024
2.99993	94.6974	97.502	99.2527	101.034
3.00037	94.708	97.5126	99.2635	101.045
3.0008	94.7186	97.5232	99.2743	101.056
3.00123	94.7292	97.5338	99.2851	101.067
3.00167	94.7396	97.5441	99.2956	101.078
3.0021	94.7497	97.5542	99.3059	101.089
3.00254	94.7597	97.5642	99.3161	101.099
3.00297	94.7698	97.5742	99.3262	101.109
3.00341	94.78	97.5844	99.3367	101.12
3.00384	94.7906	97.595	99.3474	101.131
3.00428	94.8016	97.6059	99.3586	101.142
3.00471	94.8127	97.6171	99.3699	101.154
3.00515	94.8239	97.6282	99.3812	101.165
3.00558	94.835	97.6393	99.3925	101.177
3.00602	94.846	97.6503	99.4037	101.188
3.00645	94.8569	97.6612	99.4148	101.199
3.00689	94.868	97.6723	99.4261	101.211
3.00733	94.8792	97.6834	99.4374	101.222
3.00776	94.8903	97.6945	99.4487	101.234
3.0082	94.9011	97.7053	99.4597	101.245
3.00863	94.9115	97.7156	99.4702	101.256
3.00907	94.9211	97.7253	99.48	101.266
3.00951	94.9301	97.7343	99.4892	101.275
3.00994	94.9386	97.7428	99.4978	101.284
3.01038	94.9468	97.751	99.5062	101.292
3.01082	94.9549	97.759	99.5143	101.301
3.01126	94.9628	97.7669	99.5224	101.309
3.01169	94.9706	97.7747	99.5303	101.317
3.01213	94.9782	97.7823	99.538	101.325
3.01257	94.9857	97.7897	99.5456	101.333
3.013	94.9932	97.7972	99.5532	101.34
3.01344	95.0009	97.8049	99.561	101.348
3.01388	95.0088	97.8128	99.5692	101.357
3.01432	95.0171	97.8211	99.5775	101.365
3.01476	95.0254	97.8294	99.586	101.374
3.0152	95.0335	97.8374	99.5942	101.382
3.01563	95.0411	97.845	99.6019	101.39
3.01607	95.048	97.8519	99.6089	101.397
3.01651	95.0545	97.8584	99.6155	101.404
3.01695	95.0607	97.8646	99.6219	101.41
3.01739	95.067	97.8709	99.6283	101.417
3.01783	95.0736	97.8774	99.6349	101.424
3.01827	95.0803	97.8841	99.6417	101.43
3.01871	95.087	97.8908	99.6486	101.437
3.01915	95.0935	97.8973	99.6552	101.444
3.01958	95.0998	97.9036	99.6615	101.451
3.02002	95.1059	97.9096	99.6677	101.457
3.02046	95.112	97.9158	99.6739	101.463
3.0209	95.1184	97.9222	99.6804	101.47
3.02134	95.1251	97.9289	99.6873	101.477
3.02178	95.132	97.9357	99.6943	101.484
3.02222	95.1387	97.9424	99.7011	101.491
3.02266	95.1448	97.9485	99.7072	101.497
3.02311	95.15	97.9537	99.7125	101.503
3.02355	95.1544	97.9581	99.717	101.507
3.02399	95.158	97.9617	99.7207	101.511
3.02443	95.1612	97.9648	99.7239	101.514
3.02487	95.164	97.9677	99.7268	101.517
3.02531	95.1666	97.9702	99.7294	101.52
3.02575	95.1687	97.9724	99.7316	101.522
3.02619	95.1704	97.974	99.7332	101.524
3.02663	95.1715	97.9752	99.7344	101.525
3.02708	95.1724	97.9761	99.7353	101.526
3.02752	95.1734	97.977	99.7363	101.527
3.02796	95.1746	97.9783	99.7376	101.528
3.0284	95.1764	97.98	99.7393	101.53
3.02884	95.1785	97.9821	99.7415	101.532
3.02929	95.1806	97.9843	99.7437	101.534
3.02973	95.1825	97.9862	99.7456	101.536
3.03017	95.184	97.9876	99.7471	101.538
3.03061	95.185	97.9886	99.7481	101.539
3.03106	95.1858	97.9894	99.7489	101.54
3.0315	95.1866	97.9902	99.7497	101.54
3.03194	95.1875	97.9911	99.7507	101.541
3.03239	95.1885	97.9921	99.7516	101.542
3.03283	95.1892	97.9928	99.7523	101.543
3.03327	95.1892	97.9928	99.7524	101.543
3.03372	95.1885	97.9921	99.7516	101.542
3.03416	95.1869	97.9905	99.75	101.541
3.0346	95.1847	97.9883	99.7478	101.538
3.03505	95.1823	97.9859	99.7453	101.536
3.03549	95.1799	97.9835	99.7429	101.533
3.03594	95.1776	97.9812	99.7406	101.531
3.03638	95.1753	97.979	99.7383	101.529
3.03683	95.1729	97.9766	99.7358	101.526
3.03727	95.1703	97.974	99.7332	101.524
3.03772	95.1675	97.9712	99.7304	101.521
3.03816	95.1647	97.9684	99.7275	101.518
3.03861	95.1621	97.9658	99.7249	101.515
3.03905	95.1598	97.9635	99.7225	101.513
3.0395	95.1575	97.9612	99.7202	101.51
3.03994	95.1551	97.9588	99.7177	101.508
3.04039	95.1522	97.9559	99.7148	101.505
3.04083	95.1486	97.9523	99.7111	101.501
3.04128	95.1443	97.948	99.7068	101.497
3.04173	95.1397	97.9434	99.702	101.492
3.04217	95.1348	97.9385	99.6971	101.487
3.04262	95.13	97.9338	99.6923	101.482
3.04306	95.1253	97.9291	99.6875	101.477
3.04351	95.1206	97.9243	99.6827	101.472
3.04396	95.1156	97.9194	99.6776	101.467
3.0444	95.1104	97.9142	99.6723	101.462
3.04485	95.105	97.9087	99.6668	101.456
3.0453	95.0995	97.9033	99.6613	101.45
3.04574	95.0944	97.8982	99.656	101.445
3.04619	95.0896	97.8934	99.6512	101.44
3.04664	95.0852	97.889	99.6467	101.436
3.04709	95.081	97.8848	99.6424	101.431
3.04754	95.0767	97.8805	99.638	101.427
3.04798	95.0721	97.876	99.6334	101.422
3.04843	95.0674	97.8713	99.6287	101.417
3.04888	95.0628	97.8666	99.6239	101.412
3.04933	95.0583	97.8621	99.6193	101.408
3.04978	95.054	97.8579	99.615	101.403
3.05022	95.0497	97.8536	99.6107	101.399
3.05067	95.0451	97.849	99.606	101.394
3.05112	95.0398	97.8438	99.6006	101.389
3.05157	95.0338	97.8377	99.5945	101.382
3.05202	95.0271	97.831	99.5877	101.375
3.05247	95.0201	97.8241	99.5806	101.368
3.05292	95.0134	97.8174	99.5738	101.361
3.05337	95.0074	97.8114	99.5677	101.355
3.05382	95.0021	97.8061	99.5623	101.35
3.05427	94.9974	97.8014	99.5575	101.345
3.05472	94.9931	97.7971	99.5531	101.34
3.05517	94.9887	97.7928	99.5487	101.336
3.05562	94.9842	97.7882	99.5441	101.331
3.05607	94.9794	97.7835	99.5393	101.326
3.05652	94.9745	97.7785	99.5342	101.321
3.05697	94.9693	97.7734	99.529	101.316
3.05742	94.964	97.7681	99.5236	101.31
3.05787	94.9585	97.7626	99.518	101.304
3.05832	94.9526	97.7567	99.512	101.298
3.05877	94.9464	97.7505	99.5057	101.292
3.05922	94.94	97.7442	99.4992	101.285
3.05967	94.9338	97.7379	99.4929	101.279
3.06012	94.9277	97.7319	99.4867	101.273
3.06058	94.9219	97.7261	99.4808	101.267
3.06103	94.9162	97.7204	99.475	101.261
3.06148	94.9103	97.7145	99.469	101.255
3.06193	94.9039	97.7081	99.4625	101.248
3.06238	94.897	97.7012	99.4555	101.241
3.06284	94.8898	97.694	99.4482	101.234
3.06329	94.8827	97.687	99.441	101.226
3.06374	94.8761	97.6804	99.4343	101.219
3.06419	94.8702	97.6745	99.4283	101.213
3.06465	94.8649	97.6692	99.423	101.208
3.0651	94.86	97.6643	99.4179	101.203
3.06555	94.8549	97.6592	99.4127	101.197
3.06601	94.8493	97.6536	99.407	101.192
3.06646	94.8431	97.6475	99.4008	101.185
3.06691	94.8366	97.641	99.3942	101.178
3.06737	94.83	97.6343	99.3875	101.172
3.06782	94.8235	97.6279	99.3809	101.165
3.06827	94.8172	97.6216	99.3745	101.158
3.06873	94.811	97.6154	99.3682	101.152
3.06918	94.8047	97.6091	99.3618	101.145
3.06964	94.7982	97.6026	99.3551	101.139
3.07009	94.7914	97.5958	99.3482	101.132
3.07054	94.7846	97.589	99.3413	101.125
3.071	94.7779	97.5823	99.3345	101.118
3.07145	94.7714	97.5759	99.328	101.111
3.07191	94.7651	97.5696	99.3215	101.105
3.07236	94.7586	97.5631	99.3149	101.098
3.07282	94.7515	97.556	99.3077	101.09
3.07327	94.7436	97.5481	99.2997	101.082
3.07373	94.735	97.5395	99.2909	101.073
3.07418	94.7258	97.5304	99.2816	101.064
3.07464	94.7166	97.5212	99.2722	101.054
3.0751	94.7078	97.5123	99.2633	101.045
3.07555	94.6995	97.5041	99.2548	101.037
3.07601	94.6917	97.4964	99.247	101.029
3.07646	94.6844	97.489	99.2395	101.021
3.07692	94.6771	97.4817	99.2321	101.013
3.07738	94.6696	97.4743	99.2245	101.006
3.07783	94.6619	97.4666	99.2167	100.998
3.07829	94.654	97.4587	99.2087	100.99
3.07875	94.646	97.4507	99.2005	100.981
3.07921	94.6377	97.4424	99.1921	100.973
3.07966	94.6293	97.434	99.1835	100.964
3.08012	94.6205	97.4253	99.1746	100.955
3.08058	94.6115	97.4163	99.1655	100.946
3.08103	94.6022	97.407	99.156	100.936
3.08149	94.5928	97.3976	99.1465	100.926
3.08195	94.5835	97.3883	99.137	100.917
3.08241	94.5743	97.3792	99.1277	100.907
3.08287	94.5652	97.37	99.1184	100.898
3.08333	94.5559	97.3608	99.109	100.888
3.08378	94.5465	97.3514	99.0994	100.878
3.08424	94.5367	97.3417	99.0895	100.868
3.0847	94.5268	97.3317	99.0794	100.858
3.08516	94.5167	97.3217	99.0692	100.848
3.08562	94.5067	97.3117	99.059	100.837
3.08608	94.4967	97.3017	99.5967	101.385
3.08654	94.4867	97.2917	99.5867	101.374
3.087	94.4763	97.2813	99.5764	101.364
3.08746	94.4653	97.2704	99.5655	101.353
3.08792	94.4537	97.2588	99.5539	101.341
3.08837	94.4415	97.2466	99.5417	101.329
3.08883	94.4289	97.234	99.5292	101.316
3.08929	94.4163	97.2215	99.5167	101.303
3.08976	94.404	97.2092	99.5044	101.291
3.09022	94.392	97.1972	99.4924	101.278
3.09068	94.3801	97.1854	99.4806	101.266
3.09114	94.3683	97.1736	99.4688	101.254
3.0916	94.3564	97.1617	99.457	101.242
3.09206	94.3444	97.1497	99.445	101.23
3.09252	94.3324	97.1377	99.433	101.218
3.09298	94.3204	97.1258	99.4211	101.206
3.09344	94.3086	97.114	99.4094	101.194
3.0939	94.2968	97.1022	99.3976	101.182
3.09436	94.2848	97.0903	99.3857	101.17
3.09483	94.2725	97.078	99.3734	101.157
3.09529	94.2598	97.0653	99.3607	101.144
3.09575	94.2467	97.0522	99.3477	101.131
3.09621	94.2334	97.039	99.3345	101.118
3.09667	94.2202	97.0258	99.3213	101.104
3.09714	94.2072	97.0127	99.3083	101.091
3.0976	94.1941	96.9998	99.2954	101.078
3.09806	94.181	96.9867	99.2823	101.065
3.09853	94.1676	96.9733	99.2689	101.051
3.09899	94.1539	96.9596	99.2553	101.037
3.09945	94.1399	96.9457	99.2414	101.023
3.09991	94.1261	96.9318	99.2276	101.009
3.10038	94.1127	96.9184	99.2142	100.995
3.10084	94.0998	96.9056	99.2014	100.982
3.10131	94.0875	96.8933	99.1892	100.97
3.10177	94.0755	96.8814	99.1772	100.958
3.10223	94.0636	96.8695	99.1654	100.946
3.1027	94.0516	96.8575	99.1534	100.933
3.10316	94.0393	96.8452	99.1412	100.921
3.10362	94.027	96.8329	99.1289	100.908
3.10409	94.0148	96.8207	99.1167	100.896
3.10455	94.0029	96.8089	99.1049	100.884
3.10502	93.9914	96.7974	99.0934	100.872
3.10548	93.9801	96.7862	99.0822	100.861
3.10595	93.969	96.7751	99.0711	100.85
3.10641	93.9579	96.764	99.0601	100.838
3.10688	93.947	96.7531	99.0492	100.827
3.10734	93.9362	96.7424	99.0385	100.816
3.10781	93.9259	96.7321	99.0282	100.806
3.10828	93.9161	96.7223	99.0185	100.796
3.10874	93.9068	96.713	99.0092	100.787
3.10921	93.8976	96.7038	99	100.777
3.10967	93.8884	96.6946	98.9908	100.768
3.11014	93.8788	96.685	98.9813	100.758
3.11061	93.8688	96.6751	98.9713	100.748
3.11107	93.8585	96.6648	98.9611	100.738
3.11154	93.8481	96.6544	98.9507	100.727
3.11201	93.8377	96.6441	98.9404	100.717
3.11247	93.8275	96.6339	98.9302	100.706
3.11294	93.8173	96.6237	98.9201	100.696
3.11341	93.8072	96.6136	98.9099	100.686
3.11388	93.7969	96.6034	98.8998	100.675
3.11434	93.7867	96.5932	98.8896	100.665
3.11481	93.7767	96.5831	98.8796	100.655
3.11528	93.7671	96.5735	98.87	100.645
3.11575	93.758	96.5645	98.861	100.636
3.11622	93.7495	96.556	98.8525	100.627
3.11668	93.7414	96.5479	98.8445	100.619
3.11715	93.7337	96.5402	98.8367	100.611
3.11762	93.726	96.5326	98.8291	100.603
3.11809	93.7185	96.5251	98.8216	100.596
3.11856	93.7111	96.5176	98.8142	100.588
3.11903	93.7039	96.5105	98.807	100.581
3.1195	93.6969	96.5035	98.8001	100.574
3.11997	93.6902	96.4968	98.7935	100.567
3.12043	93.6837	96.4903	98.787	100.56
3.1209	93.6773	96.4839	98.7806	100.554
3.12137	93.6709	96.4776	98.7742	100.547
3.12184	93.6646	96.4713	98.768	100.541
3.12231	93.6586	96.4653	98.762	100.535
3.12278	93.6531	96.4598	98.7565	100.529
3.12325	93.648	96.4547	98.7514	100.524
3.12372	93.6434	96.4501	98.7468	100.52
3.12419	93.6392	96.4459	98.7427	100.515
3.12467	93.6353	96.442	98.7387	100.511
3.12514	93.6316	96.4383	98.7351	100.508
3.12561	93.6281	96.4349	98.7316	100.504
3.12608	93.6249	96.4317	98.7284	100.501
3.12655	93.6221	96.4288	98.7256	100.498
3.12702	93.6195	96.4263	98.723	100.495
3.12749	93.6171	96.4239	98.7206	100.493
3.12796	93.6146	96.4214	98.7181	100.49
3.12844	93.6119	96.4186	98.7154	100.488
3.12891	93.6088	96.4156	98.7124	100.484
3.12938	93.6056	96.4124	98.7092	100.481
3.12985	93.6023	96.4091	98.7059	100.478
3.13032	93.5992	96.406	98.7028	100.475
3.1308	93.5964	96.4032	98.7	100.472
3.13127	93.5939	96.4007	98.6975	100.469
3.13174	93.5917	96.3985	98.6953	100.467
3.13221	93.5897	96.3965	98.6933	100.465
3.13269	93.588	96.3948	98.6916	100.463
3.13316	93.5867	96.3935	98.6903	100.462
3.13363	93.5859	96.3928	98.6896	100.461
3.13411	93.5858	96.3926	98.6894	100.461
3.13458	93.5861	96.3929	98.6898	100.461
3.13506	93.5866	96.3935	98.6903	100.462
3.13553	93.587	96.3938	98.6906	100.462
3.136	93.5867	96.3936	98.6904	100.462
3.13648	93.5859	96.3927	98.6895	100.461
3.13695	93.5844	96.3913	98.6881	100.46
3.13743	93.5827	96.3895	98.6863	100.458
3.1379	93.5808	96.3876	98.6844	100.456
3.13838	93.579	96.3858	98.6826	100.454
3.13885	93.5771	96.3839	98.6808	100.452
3.13933	93.575	96.3818	98.6787	100.45
3.1398	93.5723	96.3792	98.676	100.447
3.14028	93.5689	96.3758	98.6727	100.444
3.14075	93.5649	96.3717	98.6686	100.44
3.14123	93.5602	96.3671	98.664	100.435
3.1417	93.5554	96.3623	98.6592	100.43
3.14218	93.5506	96.3575	98.6544	100.425
3.14266	93.5459	96.3528	98.6497	100.421
3.14313	93.5411	96.3481	98.645	100.416
3.14361	93.5363	96.3432	98.6402	100.411
3.14408	93.5312	96.3381	98.6351	100.406
3.14456	93.5258	96.3327	98.6296	100.4
3.14504	93.52	96.327	98.624	100.394
3.14551	93.5141	96.3211	98.618	100.388
3.14599	93.5079	96.3149	98.6119	100.382
3.14647	93.5014	96.3083	98.6053	100.375
3.14695	93.4942	96.3012	98.5982	100.368
3.14742	93.4863	96.2933	98.5903	100.36
3.1479	93.4775	96.2845	98.5816	100.351
3.14838	93.4679	96.2749	98.572	100.342
3.14886	93.4576	96.2647	98.5618	100.331
3.14934	93.4471	96.2542	98.5513	100.32
3.14981	93.4365	96.2436	98.5407	100.31
3.15029	93.426	96.2331	98.5303	100.299
3.15077	93.4155	96.2227	98.5198	100.288
3.15125	93.4051	96.2123	98.5095	100.278
3.15173	93.3948	96.202	98.4992	100.267
3.15221	93.3845	96.1917	98.489	100.257
3.15269	93.3744	96.1816	98.4789	100.247
3.15317	93.3645	96.1718	98.4691	100.237
3.15364	93.355	96.1622	98.4595	100.227
3.15413	93.3456	96.1529	98.4502	100.218
3.1546	93.3362	96.1435	98.4408	100.208
3.15508	93.3265	96.1339	98.4312	100.198
3.15556	93.3166	96.1239	98.4213	100.188
3.15604	93.3062	96.1135	98.4109	100.178
3.15652	93.2954	96.1028	98.4002	100.167
3.15701	93.2845	96.0919	98.3893	100.156
3.15749	93.2735	96.081	98.3784	100.144
3.15797	93.2626	96.07	98.3675	100.133
3.15845	93.2518	96.0592	98.3567	100.122
3.15893	93.2411	96.0486	98.3461	100.112
3.15941	93.2305	96.0381	98.3356	100.101
3.15989	93.2202	96.0277	98.3253	100.09
3.16037	93.21	96.0175	98.3151	100.08
3.16085	93.1998	96.0074	98.305	100.07
3.16134	93.1894	95.9971	98.2947	100.059
3.16182	93.1788	95.9864	98.284	100.048
3.1623	93.1675	95.9752	98.2728	100.037
3.16278	93.1557	95.9634	98.2611	100.025
3.16326	93.1435	95.9512	98.2489	100.013
3.16375	93.1312	95.9389	98.2367	100
3.16423	93.1192	95.927	98.2248	99.9881
3.16471	93.1079	95.9157	98.2135	99.9766
3.1652	93.0973	95.9051	98.2029	99.9658
3.16568	93.0872	95.8951	98.1929	99.9556
3.16616	93.0775	95.8854	98.1832	99.9458
3.16665	93.0679	95.8758	98.1736	99.936
3.16713	93.0581	95.866	98.1639	99.9261
3.16761	93.0483	95.8562	98.1541	99.9161
3.1681	93.0384	95.8464	98.1443	99.9062
3.16858	93.0287	95.8367	98.1346	99.8963
3.16906	93.0192	95.8272	98.1251	99.8866
3.16955	93.0098	95.8177	98.1157	99.8771
3.17003	93.0003	95.8083	98.1063	99.8675
3.17052	92.9907	95.7987	98.0967	99.8577
3.171	92.9809	95.7889	98.0869	99.8478
3.17149	92.9711	95.7791	98.0772	99.8378
3.17197	92.9615	95.7696	98.0677	99.8281
3.17246	92.9524	95.7605	98.0586	99.8189
3.17294	92.9438	95.7519	98.0501	99.8102
3.17343	92.9357	95.7439	98.042	99.802
3.17391	92.9279	95.7361	98.0342	99.7941
3.1744	92.9202	95.7283	98.0265	99.7863
3.17489	92.9123	95.7205	98.0186	99.7782
3.17537	92.9042	95.7124	98.0106	99.7701
3.17586	92.8961	95.7043	98.0025	99.7618
3.17634	92.8879	95.6962	97.9944	99.7536
3.17683	92.88	95.6882	97.9864	99.7455
3.17732	92.8722	95.6804	97.9787	99.7376
3.1778	92.8645	95.6728	97.9711	99.7298
3.17829	92.8571	95.6653	97.9636	99.7222
3.17878	92.8499	95.6582	97.9565	99.715
3.17927	92.8432	95.6515	97.9498	99.7082
3.17975	92.8372	95.6456	97.9439	99.7022
3.18024	92.8322	95.6405	97.9388	99.697
3.18073	92.828	95.6363	97.9347	99.6928
3.18122	92.8245	95.6329	97.9312	99.6893
3.1817	92.8216	95.6299	97.9283	99.6863
3.18219	92.8189	95.6272	97.9256	99.6835
3.18268	92.8163	95.6247	97.9231	99.681
3.18317	92.814	95.6224	97.9208	99.6786
3.18366	92.8122	95.6205	97.9189	99.6767
3.18415	92.8109	95.6193	97.9176	99.6754
3.18463	92.8103	95.6187	97.9171	99.6748
3.18512	92.8103	95.6187	97.9171	99.6749
3.18561	92.8107	95.6191	97.9175	99.6753
3.1861	92.8113	95.6197	97.9181	99.6759
3.18659	92.812	95.6204	97.9188	99.6766
3.18708	92.813	95.6213	97.9197	99.6776
3.18757	92.8144	95.6228	97.9212	99.679
3.18806	92.8167	95.6251	97.9235	99.6814
3.18855	92.8201	95.6285	97.9269	99.6848
3.18904	92.8248	95.6331	97.9315	99.6895
3.18953	92.8306	95.6389	97.9372	99.6954
3.19002	92.8373	95.6456	97.9439	99.7022
3.19051	92.8447	95.653	97.9514	99.7098
3.191	92.8527	95.661	97.9593	99.7178
3.19149	92.861	95.6693	97.9676	99.7263
3.19199	92.8696	95.6779	97.9761	99.735
3.19248	92.8782	95.6865	97.9847	99.7437
3.19297	92.8867	95.6949	97.9932	99.7523
3.19346	92.8948	95.703	98.0012	99.7605
3.19395	92.9025	95.7107	98.0089	99.7684
3.19444	92.9099	95.7181	98.0163	99.7759
3.19494	92.9173	95.7255	98.0237	99.7834
3.19543	92.9252	95.7333	98.0315	99.7913
3.19592	92.9338	95.7419	98.0401	99.8001
3.19641	92.9433	95.7515	98.0496	99.8097
3.19691	92.9537	95.7618	98.0599	99.8202
3.1974	92.9645	95.7726	98.0706	99.8312
3.19789	92.9754	95.7834	98.0815	99.8422
3.19838	92.9861	95.7941	98.0921	99.853
3.19888	92.9964	95.8044	98.1024	99.8635
3.19937	93.0066	95.8146	98.1126	99.8739
3.19986	93.0168	95.8247	98.1227	99.8842
3.20036	93.0271	95.8351	98.133	99.8947
3.20085	93.0377	95.8456	98.1435	99.9054
3.20135	93.0481	95.856	98.1539	99.916
3.20184	93.0581	95.866	98.1639	99.9261
3.20234	93.0674	95.8753	98.1732	99.9356
3.20283	93.0758	95.8837	98.1815	99.9441
3.20332	93.0834	95.8912	98.1891	99.9517
3.20382	93.0903	95.8981	98.1959	99.9587
3.20431	93.0967	95.9045	98.2024	99.9653
3.20481	93.1029	95.9107	98.2085	99.9715
3.2053	93.1089	95.9167	98.2145	99.9776
3.2058	93.1146	95.9224	98.2202	99.9834
3.2063	93.12	95.9278	98.2255	99.9889
3.20679	93.1251	95.9328	98.2306	99.994
3.20729	93.1299	95.9377	98.2354	99.9989
3.20778	93.1346	95.9423	98.24	100.004
3.20828	93.1391	95.9468	98.2445	100.008
3.20878	93.1434	95.9511	98.2488	100.013
3.20927	93.1474	95.9551	98.2528	100.017
3.20977	93.1509	95.9585	98.2562	100.02
3.21027	93.1537	95.9614	98.2591	100.023
3.21076	93.156	95.9636	98.2613	100.025
3.21126	93.1578	95.9655	98.2631	100.027
3.21176	93.1594	95.9671	98.2647	100.029
3.21225	93.1609	95.9686	98.2663	100.03
3.21275	93.1626	95.9703	98.2679	100.032
3.21325	93.1642	95.9719	98.2696	100.034
3.21375	93.1658	95.9735	98.2712	100.035
3.21425	93.1673	95.975	98.2726	100.037
3.21474	93.1687	95.9763	98.274	100.038
3.21524	93.17	95.9777	98.2753	100.04
3.21574	93.1714	95.979	98.2767	100.041
3.21624	93.1729	95.9805	98.2782	100.042
3.21674	93.1743	95.982	98.2796	100.044
3.21724	93.1755	95.9832	98.2808	100.045
3.21774	93.1762	95.9839	98.2815	100.046
3.21824	93.1762	95.9839	98.2815	100.046
3.21873	93.1755	95.9831	98.2808	100.045
3.21923	93.174	95.9816	98.2793	100.044
3.21973	93.1719	95.9796	98.2772	100.041
3.22023	93.1694	95.9771	98.2748	100.039
3.22073	93.1665	95.9742	98.2719	100.036
3.22123	93.1632	95.9708	98.2685	100.033
3.22173	93.1593	95.967	98.2646	100.029
3.22223	93.1548	95.9625	98.2602	100.024
3.22274	93.1497	95.9574	98.2551	100.019
3.22324	93.144	95.9517	98.2495	100.013
3.22374	93.1379	95.9456	98.2433	100.007
3.22424	93.1312	95.939	98.2367	100
3.22474	93.1241	95.9318	98.2296	99.993
3.22524	93.1163	95.924	98.2218	99.9851
3.22574	93.1078	95.9156	98.2134	99.9765
3.22624	93.0987	95.9065	98.2043	99.9673
3.22675	93.0893	95.8971	98.1949	99.9577
3.22725	93.0798	95.8877	98.1855	99.9481
3.22775	93.0705	95.8784	98.1762	99.9387
3.22825	93.0616	95.8695	98.1674	99.9297
3.22876	93.053	95.8609	98.1588	99.9209
3.22926	93.0445	95.8524	98.1504	99.9123
3.22976	93.0359	95.8438	98.1417	99.9035
3.23026	93.0268	95.8347	98.1327	99.8943
3.23077	93.0172	95.8251	98.1231	99.8846
3.23127	93.0072	95.8152	98.1132	99.8745
3.23177	92.997	95.805	98.103	99.8641
3.23228	92.9868	95.7948	98.0929	99.8538
3.23278	92.9768	95.7848	98.0829	99.8437
3.23329	92.967	95.7751	98.0732	99.8337
3.23379	92.9574	95.7655	98.0636	99.824
3.23429	92.9481	95.7562	98.0543	99.8146
3.2348	92.939	95.7471	98.0453	99.8054
3.2353	92.9303	95.7384	98.0366	99.7965
3.23581	92.922	95.7302	98.0284	99.7881
3.23631	92.9143	95.7225	98.0207	99.7803
3.23682	92.9072	95.7154	98.0136	99.7731
3.23732	92.9006	95.7088	98.007	99.7664
3.23783	92.8945	95.7027	98.0009	99.7602
3.23833	92.8889	95.6971	97.9953	99.7545
3.23884	92.8839	95.6921	97.9904	99.7495
3.23934	92.8796	95.6879	97.9861	99.7451
3.23985	92.8761	95.6844	97.9826	99.7416
3.24036	92.8734	95.6816	97.9799	99.7388
3.24086	92.8712	95.6794	97.9777	99.7366
3.24137	92.8693	95.6776	97.9759	99.7347
3.24188	92.8676	95.6759	97.9742	99.733
3.24238	92.866	95.6742	97.9725	99.7313
3.24289	92.8644	95.6727	97.9709	99.7297
3.2434	92.863	95.6713	97.9696	99.7283
3.2439	92.8621	95.6704	97.9687	99.7274
3.24441	92.8617	95.67	97.9683	99.727
3.24492	92.8619	95.6701	97.9684	99.7271
3.24543	92.8624	95.6707	97.9689	99.7277
3.24594	92.8632	95.6714	97.9697	99.7285
3.24644	92.8641	95.6724	97.9706	99.7294
3.24695	92.8651	95.6734	97.9716	99.7304
3.24746	92.8663	95.6746	97.9729	99.7317
3.24797	92.8678	95.6761	97.9743	99.7332
3.24848	92.8696	95.6779	97.9761	99.735
3.24899	92.8716	95.6798	97.9781	99.737
3.2495	92.8737	95.6819	97.9802	99.7391
3.25	92.8757	95.684	97.9822	99.7412
3.25051	92.8777	95.6859	97.9842	99.7432
3.25102	92.8796	95.6879	97.9861	99.7451
3.25153	92.8818	95.69	97.9883	99.7473
3.25204	92.8843	95.6925	97.9908	99.7499
3.25255	92.8872	95.6955	97.9937	99.7528
3.25306	92.8905	95.6987	97.9969	99.7561
3.25357	92.8938	95.702	98.0002	99.7595
3.25408	92.8969	95.7051	98.0033	99.7626
3.25459	92.8994	95.7076	98.0058	99.7652
3.2551	92.9013	95.7095	98.0077	99.7671
3.25562	92.9026	95.7108	98.009	99.7684
3.25613	92.9034	95.7115	98.0097	99.7692
3.25664	92.9038	95.712	98.0102	99.7696
3.25715	92.9041	95.7123	98.0105	99.7699
3.25766	92.9043	95.7125	98.0107	99.7701
3.25817	92.9045	95.7127	98.0108	99.7703
3.25868	92.9047	95.7129	98.011	99.7705
3.2592	92.905	95.7132	98.0113	99.7708
3.25971	92.9054	95.7136	98.0118	99.7713
3.26022	92.906	95.7142	98.0124	99.7719
3.26073	92.9068	95.7149	98.0131	99.7726
3.26125	92.9073	95.7155	98.0137	99.7732
3.26176	92.9076	95.7158	98.0139	99.7735
3.26227	92.9073	95.7155	98.0137	99.7732
3.26279	92.9064	95.7146	98.0128	99.7723
3.2633	92.905	95.7132	98.0114	99.7709
3.26381	92.9034	95.7115	98.0097	99.7692
3.26433	92.9017	95.7099	98.0081	99.7675
3.26484	92.9002	95.7084	98.0066	99.766
3.26535	92.8988	95.707	98.0052	99.7646
3.26587	92.8975	95.7057	98.0039	99.7633
3.26638	92.8961	95.7043	98.0025	99.7618
3.2669	92.8944	95.7026	98.0008	99.7601
3.26741	92.8924	95.7007	97.9989	99.7581
3.26793	92.8904	95.6986	97.9968	99.756
3.26844	92.8884	95.6966	97.9949	99.754
3.26896	92.8867	95.6949	97.9931	99.7523
3.26947	92.8852	95.6935	97.9917	99.7508
3.26999	92.884	95.6923	97.9905	99.7496
3.2705	92.8829	95.6911	97.9893	99.7484
3.27102	92.8816	95.6898	97.988	99.7471
3.27153	92.8799	95.6882	97.9864	99.7455
3.27205	92.8779	95.6862	97.9844	99.7434
3.27257	92.8756	95.6838	97.9821	99.741
3.27308	92.8728	95.6811	97.9794	99.7383
3.2736	92.8698	95.6781	97.9763	99.7352
3.27412	92.8666	95.6749	97.9731	99.7319
3.27463	92.8633	95.6716	97.9699	99.7286
3.27515	92.8601	95.6684	97.9667	99.7254
3.27567	92.8573	95.6656	97.9638	99.7225
3.27618	92.8548	95.6631	97.9614	99.72
3.2767	92.8529	95.6612	97.9595	99.7181
3.27722	92.8514	95.6597	97.958	99.7165
3.27774	92.85	95.6583	97.9566	99.7151
3.27826	92.8484	95.6567	97.955	99.7134
3.27877	92.8461	95.6544	97.9527	99.7112
3.27929	92.8431	95.6514	97.9497	99.7081
3.27981	92.8392	95.6475	97.9458	99.7041
3.28033	92.8345	95.6429	97.9412	99.6994
3.28085	92.8294	95.6377	97.9361	99.6942
3.28137	92.8239	95.6322	97.9306	99.6886
3.28189	92.8182	95.6265	97.9249	99.6828
3.28241	92.8124	95.6207	97.9191	99.6769
3.28293	92.8065	95.6149	97.9133	99.671
3.28345	92.8006	95.609	97.9074	99.665
3.28397	92.7948	95.6032	97.9016	99.6591
3.28449	92.789	95.5974	97.8959	99.6533
3.28501	92.7833	95.5918	97.8902	99.6475
3.28553	92.7777	95.5861	97.8846	99.6418
3.28605	92.7719	95.5803	97.8788	99.6359
3.28657	92.7657	95.5741	97.8726	99.6296
3.28709	92.7591	95.5675	97.866	99.6229
3.28761	92.752	95.5605	97.859	99.6157
3.28813	92.7445	95.553	97.8515	99.6081
3.28865	92.7369	95.5454	97.8439	99.6004
3.28917	92.7292	95.5377	97.8363	99.5926
3.28969	92.7215	95.5301	97.8287	99.5849
3.29022	92.7139	95.5225	97.8211	99.5771
3.29074	92.7063	95.5149	97.8135	99.5694
3.29126	92.6986	95.5072	97.8058	99.5616
3.29178	92.6909	95.4995	97.7981	99.5538
[truncated: 5,472 more rows]
