# Supplementary material for: Transparent radiative cooling cover window for flexible and foldable electronic displays
Source: Nat Commun. 2024 May 24;15:4443. doi: 10.1038/s41467-024-48840-x (PMC11126687; doi:10.1038/s41467-024-48840-x)
Supplement: Supplementary file 3 — Source Data [file 41467_2024_48840_MOESM3_ESM.zip › Source_Data_FigS5.xlsx]

## Sheet: Supplementary Fig5a
Mechanical properties of metamaterials with a film thickness of 50 mm. a, Engineering stress-strain curves according to the contents of PMMA-SiO2 microstructures in the metamaterial
Strain/%	Stress/MPa	Strain/%	Stress/MPa	Strain/%	Stress/MPa	Strain/%	Stress/MPa	Strain/%	Stress/MPa	Strain/%	Stress/MPa
	PMMA-SiO2 0 wt% (Bare c-PI)		PMMA-SiO2 6 wt% (Metamaterial)		PMMA-SiO2 12 wt% (Metamaterial)		PMMA-SiO2 18 wt% (Metamaterial)		PMMA-SiO2 24 wt% (Metamaterial)		PMMA-SiO2 28 wt% (Metamaterial)
0	0.71065	0.11375	0.25414	0.00275	0.13416	0.00237	0.1711	0.00338	0.13208	0.0027	0.1585
0.0065	0.71366	0.11812	0.29893	0.0055	0.1353	0.00522	0.18073	0.00525	0.13498	0.0042	0.16198
0.013	0.71443	0.12188	0.35363	0.00935	0.14585	0.00808	0.1867	0.0075	0.14003	0.006	0.16804
0.0195	0.7148	0.12625	0.41861	0.01265	0.15049	0.01093	0.19783	0.00975	0.14551	0.0078	0.17461
0.026	0.71632	0.13062	0.48809	0.01595	0.1628	0.01378	0.21216	0.01238	0.15721	0.0099	0.18865
0.033	0.72473	0.13437	0.56381	0.0198	0.166	0.0171	0.21428	0.015	0.16178	0.012	0.19414
0.0395	0.73597	0.13875	0.64914	0.02365	0.17039	0.02042	0.21865	0.01762	0.17872	0.0141	0.21446
0.046	0.74735	0.1425	0.73783	0.02695	0.17634	0.02328	0.22312	0.01988	0.18384	0.0159	0.22061
0.053	0.75935	0.14688	0.82228	0.03025	0.18222	0.0266	0.22841	0.0225	0.20282	0.018	0.24338
0.0595	0.7733	0.15125	0.90761	0.0341	0.18834	0.02993	0.23286	0.02513	0.21502	0.0201	0.25802
0.066	0.78872	0.155	0.99509	0.0374	0.19494	0.03325	0.23887	0.02775	0.2225	0.0222	0.267
0.0725	0.80537	0.15875	1.07597	0.04125	0.20208	0.03658	0.24496	0.03037	0.2299	0.0243	0.27588
0.079	0.82434	0.16312	1.14721	0.0451	0.2104	0.0399	0.25121	0.03263	0.23388	0.0261	0.28066
0.0855	0.84287	0.1675	1.21009	0.04895	0.22062	0.04275	0.26137	0.03525	0.23692	0.0282	0.2843
0.0925	0.8555	0.17188	1.26404	0.05225	0.22561	0.04607	0.28697	0.0375	0.24553	0.03	0.29464
0.099	0.86147	0.17625	1.30592	0.0561	0.23184	0.04893	0.31961	0.04013	0.25681	0.0321	0.30817
0.106	0.86476	0.18	1.34128	0.05995	0.23869	0.05225	0.35014	0.04238	0.26606	0.0339	0.31927
0.1125	0.86761	0.18438	1.38036	0.06325	0.24512	0.05557	0.37861	0.045	0.27563	0.036	0.33076
0.119	0.8714	0.18875	1.42574	0.0671	0.26312	0.05842	0.41792	0.04763	0.28984	0.0381	0.34781
0.125	0.87941	0.1925	1.43924	0.07095	0.2703	0.06175	0.45401	0.04988	0.3044	0.0399	0.36528
0.132	0.89257	0.19687	1.47743	0.07425	0.28852	0.0646	0.49291	0.0525	0.31684	0.042	0.38021
0.1385	0.90899	0.20063	1.52452	0.0781	0.29764	0.06792	0.5243	0.05513	0.32891	0.0441	0.39469
0.145	0.9274	0.205	1.56886	0.08195	0.30734	0.07125	0.55242	0.05738	0.33721	0.0459	0.40465
0.152	0.9481	0.20875	1.60973	0.08525	0.31712	0.07458	0.5709	0.06	0.34302	0.048	0.41162
0.1585	0.9713	0.21313	1.64566	0.0891	0.334	0.0779	0.58379	0.06225	0.35302	0.0498	0.42362
0.165	0.99607	0.21688	1.67822	0.0924	0.346	0.08075	0.59309	0.06488	0.36467	0.0519	0.4376
0.172	1.01975	0.22125	1.7132	0.09625	0.35408	0.08407	0.60367	0.06713	0.37372	0.0537	0.44846
0.1785	1.0405	0.22562	1.74722	0.09955	0.36326	0.0874	0.61384	0.06975	0.38088	0.0558	0.45706
0.1845	1.05691	0.23	1.7748	0.1034	0.38338	0.09025	0.62686	0.07237	0.38537	0.0579	0.46244
0.1915	1.0691	0.23438	1.79723	0.1067	0.39385	0.09358	0.63784	0.075	0.39263	0.06	0.47116
0.198	1.0793	0.23875	1.81889	0.11055	0.40614	0.0969	0.65322	0.07725	0.41706	0.0618	0.50047
0.2045	1.0894	0.2425	1.84363	0.11385	0.41743	0.10022	0.6674	0.07988	0.44809	0.0639	0.53771
0.2115	1.10129	0.24688	1.87416	0.1177	0.42877	0.10308	0.68047	0.08213	0.47316	0.0657	0.56779
0.218	1.11665	0.25062	1.91206	0.12155	0.45278	0.1064	0.70529	0.08475	0.4994	0.0678	0.59928
0.2245	1.13473	0.255	1.95772	0.12485	0.4604	0.10973	0.72539	0.08737	0.52006	0.0699	0.62407
0.2315	1.15415	0.25938	2.0086	0.1287	0.47724	0.11305	0.74653	0.08962	0.53509	0.0717	0.64211
0.2375	1.17599	0.26313	2.06026	0.13255	0.48596	0.1159	0.76109	0.09225	0.54131	0.0738	0.64957
0.244	1.20068	0.2675	2.11441	0.1364	0.50083	0.11923	0.77915	0.0945	0.55752	0.0756	0.66902
0.251	1.22827	0.27125	2.17309	0.1397	0.51323	0.12208	0.79214	0.09675	0.57049	0.0774	0.68459
0.2575	1.25758	0.27563	2.23643	0.14355	0.52319	0.1254	0.79974	0.09938	0.5782	0.0795	0.69384
0.2645	1.2862	0.28	2.30321	0.1474	0.53371	0.12825	0.81006	0.102	0.58642	0.0816	0.7037
0.271	1.31335	0.28437	2.36915	0.1507	0.54378	0.13158	0.82354	0.10463	0.59785	0.0837	0.71742
0.2775	1.33823	0.28813	2.43114	0.15455	0.55804	0.1349	0.84128	0.10725	0.62015	0.0858	0.74418
0.284	1.35997	0.2925	2.49042	0.15785	0.56741	0.13822	0.85956	0.1095	0.65606	0.0876	0.78727
0.2905	1.38001	0.29625	2.54705	0.16115	0.58048	0.14155	0.88422	0.11213	0.69588	0.0897	0.83506
0.297	1.40126	0.30062	2.60185	0.165	0.58994	0.14488	0.91135	0.11475	0.73345	0.0918	0.88014
0.304	1.42435	0.305	2.65804	0.16885	0.60196	0.14773	0.94132	0.11737	0.77208	0.0939	0.9265
0.3105	1.44958	0.30938	2.71314	0.1727	0.61082	0.15105	0.97136	0.11963	0.80842	0.0957	0.9701
0.317	1.47629	0.31375	2.76409	0.17655	0.62005	0.15438	1.00612	0.12225	0.84277	0.0978	1.01132
0.3235	1.50251	0.3175	2.80824	0.17985	0.62927	0.15723	1.04191	0.1245	0.8755	0.0996	1.0506
0.3305	1.52708	0.32188	2.84539	0.1837	0.63875	0.16008	1.07297	0.12712	0.90211	0.1017	1.08253
0.337	1.55068	0.32563	2.87824	0.18755	0.64667	0.1634	1.10123	0.12937	0.92267	0.1035	1.1072
0.3435	1.57306	0.33	2.91046	0.1914	0.65831	0.16673	1.13136	0.132	0.93707	0.1056	1.12448
0.35	1.59328	0.33437	2.94342	0.1947	0.66649	0.17005	1.15513	0.13462	0.94504	0.1077	1.13405
0.3565	1.6128	0.33875	2.9768	0.19855	0.67458	0.1729	1.1753	0.13725	0.95081	0.1098	1.14097
0.3635	1.63284	0.3425	3.01091	0.2024	0.68311	0.17622	1.19987	0.1395	0.96839	0.1116	1.16207
0.37	1.65119	0.34625	3.0448	0.2057	0.69288	0.17908	1.23106	0.14213	0.99427	0.1137	1.19312
0.377	1.66661	0.35063	3.07993	0.20955	0.70002	0.1824	1.26085	0.14475	1.02488	0.1158	1.22986
0.3835	1.68204	0.35438	3.11695	0.21285	0.7091	0.18573	1.29223	0.14738	1.05698	0.1179	1.26838
0.39	1.69879	0.35875	3.1552	0.2167	0.72382	0.18905	1.3265	0.14963	1.08761	0.1197	1.30513
0.3965	1.71568	0.36312	3.19469	0.22	0.72982	0.19237	1.35085	0.15225	1.11318	0.1218	1.33582
0.403	1.73254	0.3675	3.23629	0.22385	0.7388	0.19523	1.36901	0.15488	1.13406	0.1239	1.36087
0.41	1.75079	0.37125	3.28168	0.2277	0.75898	0.19855	1.38982	0.15712	1.1503	0.1257	1.38036
0.4165	1.77166	0.37562	3.33358	0.23155	0.77093	0.2014	1.40443	0.15975	1.16489	0.1278	1.39787
0.4235	1.7928	0.38	3.39367	0.23485	0.78175	0.20472	1.41594	0.16237	1.17947	0.1299	1.41536
0.43	1.8114	0.38438	3.45824	0.2387	0.79723	0.20805	1.42768	0.165	1.19234	0.132	1.43081
0.4365	1.82802	0.38875	3.52338	0.242	0.81233	0.21138	1.43854	0.16725	1.20406	0.1338	1.44487
0.443	1.84313	0.3925	3.58591	0.24585	0.81799	0.21423	1.44738	0.16988	1.21519	0.1359	1.45823
0.45	1.8544	0.39687	3.64674	0.2497	0.82418	0.21755	1.45745	0.1725	1.23053	0.138	1.47664
0.4565	1.86313	0.40063	3.70639	0.25355	0.84944	0.22087	1.48062	0.17513	1.25554	0.1401	1.50665
0.463	1.87278	0.405	3.76612	0.2574	0.88228	0.22373	1.51638	0.17738	1.28864	0.1419	1.54637
0.4695	1.88382	0.40875	3.82908	0.2607	0.92135	0.22705	1.56091	0.17963	1.32695	0.1437	1.59234
0.476	1.89455	0.41313	3.88918	0.26455	0.95701	0.2299	1.60523	0.18225	1.3684	0.1458	1.64208
0.483	1.90312	0.4175	3.93658	0.26785	0.98537	0.23322	1.65068	0.1845	1.40813	0.1476	1.68976
0.49	1.9097	0.42125	3.97268	0.2717	1.00896	0.23608	1.6975	0.18713	1.44259	0.1497	1.73111
0.4965	1.91588	0.42562	4.0009	0.27555	1.02857	0.2394	1.71916	0.18975	1.46947	0.1518	1.76336
0.503	1.92404	0.43	4.02131	0.27885	1.04527	0.24273	1.74876	0.19237	1.49773	0.1539	1.79728
0.5095	1.93582	0.43438	4.03996	0.2827	1.06699	0.24605	1.79063	0.195	1.52936	0.156	1.83523
0.516	1.9529	0.43812	4.06134	0.286	1.09584	0.24938	1.83556	0.19763	1.56174	0.1581	1.87409
0.523	1.97449	0.4425	4.08233	0.28985	1.13274	0.2527	1.8852	0.20025	1.59356	0.1602	1.91227
0.5295	1.99817	0.44688	4.102	0.2937	1.17391	0.25555	1.93706	0.2025	1.62523	0.162	1.95028
0.5365	2.02198	0.45063	4.12094	0.29755	1.21074	0.25888	1.98744	0.20513	1.65828	0.1641	1.98994
0.543	2.0451	0.455	4.13899	0.30085	1.24336	0.2622	2.03999	0.20738	1.69645	0.1659	2.03574
0.5495	2.06843	0.45937	4.15967	0.3047	1.27549	0.26505	2.09509	0.21	1.7446	0.168	2.09352
0.5565	2.09344	0.46375	4.18621	0.30855	1.30433	0.26837	2.14837	0.21263	1.80004	0.1701	2.16005
0.563	2.12102	0.4675	4.21472	0.3124	1.33115	0.27122	2.20038	0.21488	1.85678	0.1719	2.22814
0.5695	2.15134	0.47187	4.2408	0.31625	1.35901	0.27408	2.25281	0.2175	1.91484	0.174	2.29781
0.5765	2.18418	0.47625	4.26228	0.31955	1.3822	0.2774	2.30178	0.21975	1.97034	0.1758	2.36441
0.583	2.21929	0.48063	4.28052	0.3234	1.39722	0.28073	2.34352	0.22237	2.01876	0.1779	2.42251
0.5895	2.2558	0.48438	4.29744	0.3267	1.40966	0.28405	2.3804	0.225	2.06322	0.18	2.47586
0.5965	2.29346	0.48875	4.31344	0.33	1.42471	0.2869	2.41537	0.22762	2.11177	0.1821	2.53412
0.603	2.33402	0.4925	4.33202	0.33385	1.44263	0.29023	2.4482	0.23025	2.16407	0.1842	2.59688
0.6095	2.37889	0.49688	4.3597	0.3377	1.46636	0.29355	2.4794	0.23288	2.21384	0.1863	2.65661
0.6165	2.42804	0.50062	4.3961	0.34155	1.49575	0.29688	2.51206	0.23513	2.25722	0.1881	2.70866
0.623	2.48143	0.505	4.43435	0.34485	1.52971	0.3002	2.5502	0.23775	2.2982	0.1902	2.75784
0.6295	2.5376	0.50938	4.47716	0.3487	1.54879	0.30305	2.58692	0.24038	2.31976	0.1923	2.78371
0.636	2.59358	0.51375	4.52623	0.35255	1.56919	0.30638	2.63006	0.24263	2.34662	0.1941	2.81594
0.643	2.64823	0.51812	4.57698	0.3564	1.58915	0.30923	2.67724	0.24525	2.38093	0.1962	2.85712
0.6495	2.70242	0.5225	4.62901	0.3597	1.61568	0.31255	2.73389	0.24788	2.4236	0.1983	2.90832
0.6565	2.75848	0.52625	4.68809	0.36355	1.63499	0.31588	2.79024	0.25012	2.47687	0.2001	2.97224
0.663	2.81723	0.53063	4.75516	0.3674	1.6559	0.31872	2.8453	0.25275	2.5354	0.2022	3.04248
0.6695	2.87822	0.535	4.83006	0.3707	1.68289	0.32205	2.90201	0.25538	2.59388	0.2043	3.11266
0.676	2.94098	0.53938	4.90808	0.37455	1.7047	0.32538	2.95734	0.25762	2.65134	0.2061	3.18161
0.683	3.00498	0.54312	4.98432	0.3784	1.7291	0.32822	3.01214	0.26025	2.70877	0.2082	3.25052
0.6895	3.0701	0.5475	5.05459	0.38225	1.7543	0.33155	3.06222	0.26288	2.76497	0.2103	3.31796
0.6965	3.13723	0.55125	5.11844	0.38555	1.7766	0.33487	3.10716	0.2655	2.8192	0.2124	3.38304
0.703	3.2078	0.55563	5.18032	0.3894	1.80908	0.33773	3.1573	0.26775	2.87902	0.2142	3.45482
0.7095	3.28099	0.56	5.2415	0.39325	1.86042	0.34105	3.21937	0.27037	2.94366	0.2163	3.53239
0.7165	3.3529	0.56375	5.29916	0.3971	1.91009	0.3439	3.28088	0.27263	2.99956	0.2181	3.59947
0.723	3.42098	0.56812	5.35478	0.4004	1.9607	0.34723	3.34427	0.27525	3.05084	0.2202	3.66101
0.73	3.48604	0.5725	5.41096	0.40425	2.01389	0.35055	3.41398	0.27787	3.10535	0.2223	3.72642
0.7365	3.54827	0.57688	5.46265	0.40755	2.07066	0.35388	3.48725	0.2805	3.16177	0.2244	3.79412
0.743	3.60689	0.58125	5.5116	0.4114	2.13229	0.35673	3.5603	0.28313	3.22109	0.2265	3.86531
0.7495	3.66383	0.58562	5.56432	0.4147	2.19391	0.36005	3.63354	0.28575	3.28882	0.2286	3.94658
0.7565	3.72042	0.58937	5.62424	0.41855	2.24843	0.36338	3.70382	0.288	3.35915	0.2304	4.03098
0.763	3.77549	0.59375	5.68544	0.4224	2.29363	0.36623	3.76608	0.29063	3.42192	0.2325	4.1063
0.77	3.82884	0.59813	5.74595	0.42625	2.33168	0.36955	3.82084	0.29325	3.47536	0.2346	4.17043
0.777	3.88226	0.60188	5.81026	0.4301	2.36826	0.37288	3.87283	0.2955	3.52466	0.2364	4.22959
0.783	3.93743	0.60625	5.87825	0.43395	2.40817	0.37572	3.9258	0.29812	3.56911	0.2385	4.28293
0.7895	3.99474	0.61062	5.94695	0.43725	2.45069	0.37905	3.98329	0.30038	3.60601	0.2403	4.32721
0.7965	4.05305	0.61438	5.97384	0.4411	2.4934	0.3819	4.04543	0.303	3.64139	0.2424	4.36967
0.803	4.11209	0.61875	6.03402	0.44495	2.5365	0.38475	4.11263	0.30525	3.67733	0.2442	4.4128
0.8095	4.17292	0.62313	6.10055	0.4488	2.5828	0.38808	4.18717	0.30788	3.70445	0.2463	4.44534
0.8165	4.23314	0.6275	6.16411	0.4521	2.63507	0.3914	4.26594	0.3105	3.7279	0.2484	4.47348
0.8235	4.29066	0.63187	6.22367	0.45595	2.66461	0.39425	4.33298	0.31312	3.74813	0.2505	4.49776
0.83	4.34767	0.63563	6.28241	0.45925	2.70952	0.39758	4.4071	0.31575	3.77026	0.2526	4.52431
0.8365	4.40705	0.64	6.34912	0.46255	2.76452	0.4009	4.48286	0.31838	3.79746	0.2547	4.55695
0.8435	4.46977	0.64375	6.42271	0.4664	2.81584	0.40423	4.55252	0.321	3.82666	0.2568	4.59199
0.85	4.53721	0.64812	6.49831	0.47025	2.86362	0.40755	4.57736	0.32325	3.85099	0.2586	4.62119
0.8565	4.6111	0.65187	6.57934	0.4741	2.9097	0.41087	4.64509	0.32588	3.89696	0.2607	4.67635
0.863	4.6923	0.65687	6.66578	0.47795	2.96052	0.41373	4.7111	0.32813	3.94297	0.2625	4.73156
0.87	4.78066	0.66063	6.75449	0.4818	3.01961	0.41657	4.77559	0.33075	3.9893	0.2646	4.78716
0.8765	4.87412	0.665	6.84721	0.48565	3.08093	0.4199	4.83917	0.33337	4.04244	0.2667	4.85093
0.8835	4.97322	0.66938	6.94822	0.48895	3.14122	0.42275	4.90156	0.336	4.09612	0.2688	4.91534
0.8905	5.07965	0.67375	7.05673	0.4928	3.2023	0.42607	4.96214	0.33825	4.14418	0.2706	4.97302
0.897	5.1915	0.67812	7.16982	0.49665	3.2694	0.4294	5.02445	0.3405	4.1904	0.2724	5.02848
0.9035	5.30506	0.68188	7.28657	0.5005	3.34601	0.43225	5.09419	0.34313	4.23683	0.2745	5.0842
0.91	5.41756	0.68625	7.40664	0.5038	3.43296	0.43557	5.17165	0.34575	4.278	0.2766	5.1336
0.9165	5.52828	0.69	7.529	0.50765	3.5277	0.43843	5.25066	0.34837	4.31527	0.2787	5.17832
0.9235	5.63532	0.69437	7.65059	0.5115	3.6204	0.44175	5.32427	0.351	4.35383	0.2808	5.2246
0.9305	5.73762	0.69813	7.7685	0.5148	3.70003	0.44508	5.38734	0.35325	4.39154	0.2826	5.26985
0.937	5.83625	0.7025	7.88155	0.51865	3.7721	0.4484	5.43995	0.35588	4.42792	0.2847	5.3135
0.9435	5.93326	0.70688	7.98941	0.5225	3.8453	0.45125	5.48551	0.3585	4.46804	0.2868	5.36165
0.9505	6.02879	0.71125	8.0899	0.52635	3.91925	0.45458	5.52928	0.36075	4.51912	0.2886	5.42294
0.957	6.12128	0.715	8.18306	0.52965	3.99329	0.45743	5.57466	0.36338	4.58362	0.2907	5.50034
0.9635	6.21028	0.71937	8.27075	0.5335	4.06507	0.46075	5.61979	0.366	4.6569	0.2928	5.58828
0.9705	6.29608	0.72375	8.35351	0.53735	4.13429	0.46408	5.66363	0.36862	4.73573	0.2949	5.68288
0.977	6.37883	0.72813	8.43115	0.54065	4.19867	0.4674	5.70568	0.37088	4.82287	0.2967	5.78744
0.9835	6.45736	0.7325	8.50398	0.54395	4.25946	0.47025	5.74712	0.3735	4.90835	0.2988	5.89002
0.9905	6.53149	0.73625	8.5738	0.5478	4.32401	0.47358	5.79089	0.37612	4.98136	0.3009	5.97763
0.997	6.60257	0.74062	8.64438	0.55165	4.39853	0.47642	5.84306	0.37838	5.04689	0.3027	6.05627
1.004	6.66995	0.74438	8.71728	0.5555	4.47704	0.47975	5.90724	0.381	5.10816	0.3048	6.12979
1.0105	6.73404	0.74875	8.79109	0.55935	4.55654	0.4826	5.98026	0.38362	5.15875	0.3069	6.1905
1.017	6.79734	0.75313	8.86577	0.5632	4.63249	0.48593	6.05246	0.38588	5.19457	0.3087	6.23348
1.0235	6.86075	0.75687	8.94146	0.56705	4.69706	0.48925	6.12083	0.3885	5.22058	0.3108	6.2647
1.0305	6.92396	0.76125	9.01898	0.57035	4.75458	0.4921	6.19148	0.39075	5.24594	0.3126	6.29513
1.037	6.98741	0.76563	9.09757	0.5742	4.80722	0.49495	6.26303	0.39337	5.27516	0.3147	6.33019
1.044	7.05242	0.77	9.17713	0.57805	4.85448	0.49828	6.33449	0.396	5.30975	0.3168	6.3717
1.051	7.12018	0.77375	9.26269	0.5819	4.90375	0.5016	6.41244	0.39863	5.35674	0.3189	6.42809
1.0575	7.19114	0.77812	9.35309	0.5852	4.96054	0.50492	6.49738	0.40125	5.41933	0.321	6.5032
1.064	7.26493	0.7825	9.44119	0.5885	5.02511	0.50777	6.58438	0.4035	5.49264	0.3228	6.59117
1.0705	7.34215	0.78625	9.52832	0.59235	5.09644	0.5111	6.66986	0.40613	5.56838	0.3249	6.68206
1.077	7.42198	0.79063	9.61842	0.59565	5.16754	0.51443	6.74984	0.40875	5.64394	0.327	6.77273
1.084	7.50282	0.795	9.70897	0.5995	5.23705	0.51775	6.82703	0.41137	5.72306	0.3291	6.86767
1.0905	7.58504	0.79875	9.80063	0.60335	5.31648	0.5206	6.90779	0.414	5.80409	0.3312	6.96491
1.0975	7.67064	0.80312	9.89462	0.6072	5.40788	0.52392	6.98797	0.41625	5.87882	0.333	7.05458
1.104	7.7608	0.8075	9.99146	0.61105	5.50792	0.52725	7.06501	0.41888	5.94954	0.3351	7.13945
1.1105	7.85566	0.81188	10.0941	0.6149	5.6187	0.5301	7.14314	0.42113	6.02034	0.3369	7.22441
1.117	7.9551	0.81625	10.2015	0.61875	5.73924	0.53295	7.22258	0.42375	6.05207	0.339	7.26248
1.124	8.05825	0.82	10.3136	0.62205	5.85744	0.53627	7.29797	0.42638	6.11129	0.3411	7.33355
1.1305	8.16472	0.82437	10.4329	0.6259	5.96122	0.5396	7.36745	0.42862	6.17714	0.3429	7.41257
1.137	8.2736	0.82875	10.554	0.6292	6.05027	0.54245	7.43446	0.43125	6.24734	0.345	7.49681
1.1435	8.38477	0.8325	10.6678	0.63305	6.13582	0.5453	7.50616	0.43388	6.32604	0.3471	7.59125
1.1505	8.49934	0.83688	10.7756	0.6369	6.22484	0.54863	7.58341	0.4365	6.40788	0.3492	7.68946
1.1575	8.61688	0.84062	10.8793	0.6402	6.31428	0.55195	7.66012	0.43875	6.4893	0.351	7.78716
1.164	8.73623	0.845	10.9783	0.64405	6.40679	0.55527	7.73878	0.44138	6.56821	0.3531	7.88185
1.1705	8.85618	0.84875	11.0723	0.6479	6.46435	0.5586	7.80205	0.444	6.63642	0.3552	7.9637
1.177	8.97497	0.85313	11.1616	0.6512	6.54721	0.56145	7.87764	0.44625	6.70032	0.357	8.04038
1.1835	9.09175	0.8575	11.2463	0.65505	6.6522	0.56478	7.9655	0.44888	6.76157	0.3591	8.11388
1.1905	9.20765	0.86187	11.327	0.6589	6.75578	0.56763	8.05589	0.4515	6.82058	0.3612	8.1847
1.197	9.32426	0.86625	11.4047	0.66275	6.86126	0.57095	8.14844	0.45413	6.87983	0.3633	8.2558
1.204	9.44256	0.87062	11.4833	0.66605	6.97265	0.5738	8.24028	0.45637	6.93811	0.3651	8.32573
1.2105	9.56302	0.875	11.5689	0.6699	7.09134	0.57713	8.32734	0.459	6.99577	0.3672	8.39492
1.217	9.68453	0.87938	11.6619	0.6732	7.21628	0.58045	8.4081	0.46163	7.05602	0.3693	8.46722
1.224	9.80536	0.88313	11.757	0.67705	7.34456	0.5833	8.486	0.46387	7.12225	0.3711	8.5467
1.2305	9.92484	0.8875	11.8559	0.6809	7.47157	0.58662	8.56406	0.4665	7.20112	0.3732	8.64134
1.237	10.044	0.89125	11.9654	0.68475	7.59434	0.58947	8.6434	0.46913	7.2928	0.3753	8.75136
1.2435	10.1632	0.89563	12.0838	0.6886	7.71332	0.5928	8.72572	0.47137	7.39381	0.3771	8.87257
1.25	10.2828	0.9	12.2071	0.6919	7.82418	0.59613	8.80476	0.474	7.49992	0.3792	8.9999
1.2565	10.4018	0.90375	12.3341	0.69575	7.92631	0.59898	8.87611	0.47625	7.60986	0.381	9.13183
1.2635	10.5183	0.90812	12.4636	0.6996	8.02586	0.6023	8.94061	0.47888	7.71668	0.3831	9.26002
1.2705	10.6327	0.91187	12.5918	0.70345	8.13074	0.60515	9.00342	0.4815	7.81634	0.3852	9.37961
1.277	10.7454	0.91625	12.7151	0.70675	8.24194	0.60847	9.06947	0.48413	7.91168	0.3873	9.49402
1.2835	10.856	0.92063	12.7755	0.7106	8.35639	0.6118	9.13958	0.48675	8.00521	0.3894	9.60625
1.29	10.9653	0.925	12.8727	0.7139	8.47249	0.61465	9.21271	0.48938	8.09267	0.3915	9.7112
1.2965	11.0759	0.92875	12.9979	0.71775	8.59451	0.61798	9.29123	0.49162	8.1723	0.3933	9.80676
1.303	11.1867	0.93312	13.1225	0.72105	8.71495	0.6213	9.37123	0.49425	8.2485	0.3954	9.8982
1.31	11.2968	0.9375	13.2389	0.7249	8.83091	0.62415	9.44898	0.49688	8.32342	0.3975	9.9881
1.3165	11.4089	0.94125	13.3476	0.72875	8.95412	0.62748	9.5316	0.4995	8.39215	0.3996	10.0706
1.3235	11.5251	0.94625	13.4546	0.7326	9.09131	0.6308	9.62474	0.50175	8.45286	0.4014	10.1434
1.33	11.6439	0.95	13.5586	0.73645	9.23731	0.63365	9.72824	0.50438	8.51062	0.4035	10.2127
1.3365	11.7643	0.95437	13.658	0.7403	9.38468	0.63697	9.83825	0.50662	8.56549	0.4053	10.2786
1.343	11.886	0.95875	13.7589	0.74415	9.53082	0.63982	9.95166	0.50925	8.61712	0.4074	10.3405
1.3495	12.0075	0.9625	13.8656	0.74745	9.67484	0.64315	10.0688	0.5115	8.66441	0.4092	10.3973
1.3565	12.1282	0.96688	13.9729	0.7513	9.81776	0.646	10.1895	0.51413	8.70782	0.4113	10.4494
1.363	12.2478	0.97125	14.0738	0.7546	9.95442	0.64933	10.3056	0.51675	8.74235	0.4134	10.4908
1.3695	12.3669	0.97562	14.1714	0.75845	10.0871	0.65265	10.4143	0.519	8.77669	0.4152	10.532
1.376	12.4866	0.97938	14.2669	0.7623	10.2165	0.6555	10.5169	0.52163	8.808	0.4173	10.5696
1.383	12.6059	0.98375	14.3571	0.7656	10.3349	0.65882	10.6137	0.52425	8.83661	0.4194	10.6039
1.3895	12.7232	0.9875	14.441	0.76945	10.4446	0.66215	10.7079	0.52687	8.86528	0.4215	10.6383
1.396	12.8402	0.99125	14.5227	0.7733	10.5539	0.665	10.8023	0.5295	8.90026	0.4236	10.6803
1.4025	12.9579	0.99562	14.6047	0.7766	10.6656	0.66832	10.8989	0.53175	8.94103	0.4254	10.7292
1.409	13.0751	1	14.6853	0.78045	10.7812	0.67165	11.0009	0.53438	8.98975	0.4275	10.7877
1.4155	13.1933	1.00438	14.7599	0.7843	10.8996	0.67497	11.1069	0.53663	9.04386	0.4293	10.8526
1.4225	13.3116	1.00875	14.8291	0.78815	11.0128	0.67783	11.2118	0.53925	9.10151	0.4314	10.9218
1.429	13.4277	1.01313	14.898	0.792	11.1205	0.68115	11.3165	0.54188	9.16414	0.4335	10.997
1.436	13.5428	1.0175	14.9658	0.7953	11.23	0.684	11.4229	0.5445	9.23195	0.4356	11.0783
1.4425	13.6576	1.02188	15.0325	0.79915	11.3417	0.68732	11.5289	0.54675	9.30792	0.4374	11.1695
1.449	13.7715	1.02563	15.1044	0.80245	11.4588	0.69017	11.6279	0.54937	9.3871	0.4395	11.2645
1.4555	13.8858	1.03	15.1851	0.8063	11.5796	0.6935	11.6939	0.552	9.4548	0.4416	11.3458
1.462	14.0014	1.03375	15.2728	0.81015	11.6191	0.69683	11.7518	0.55425	9.51815	0.4434	11.4218
1.469	14.1156	1.03813	15.3681	0.814	11.7427	0.69968	11.8459	0.55688	9.59168	0.4455	11.51
1.4755	14.2275	1.04188	15.4703	0.81785	11.8685	0.703	11.9388	0.5595	9.6675	0.4476	11.601
1.4825	14.3386	1.04625	15.5789	0.82115	11.9915	0.70632	12.0285	0.56175	9.74634	0.4494	11.6956
1.489	14.4509	1.05062	15.6951	0.825	12.1086	0.70918	12.111	0.564	9.82596	0.4512	11.7912
1.4955	14.5657	1.05438	15.8169	0.82885	12.2322	0.7125	12.1942	0.56663	9.90845	0.4533	11.8901
1.502	14.6817	1.05875	15.9398	0.83215	12.3657	0.71535	12.283	0.56925	9.9931	0.4554	11.9917
1.5085	14.7985	1.06313	16.0659	0.836	12.5042	0.71867	12.3796	0.57188	10.0753	0.4575	12.0904
1.5155	14.9166	1.0675	16.1935	0.83985	12.6501	0.722	12.4856	0.5745	10.1559	0.4596	12.1871
1.522	15.034	1.07187	16.3133	0.84315	12.8038	0.72533	12.6	0.57675	10.2385	0.4614	12.2862
1.5285	15.1492	1.07563	16.421	0.84645	12.9584	0.72818	12.7203	0.57937	10.326	0.4635	12.3912
1.535	15.2634	1.08	16.5191	0.8503	13.1072	0.7315	12.8433	0.582	10.4153	0.4656	12.4983
1.542	15.3773	1.08438	16.6066	0.85415	13.242	0.73482	12.9605	0.58462	10.5001	0.4677	12.6001
1.5485	15.4895	1.08813	16.683	0.858	13.3666	0.73767	13.0706	0.58688	10.5786	0.4695	12.6943
1.5555	15.5994	1.0925	16.7555	0.86185	13.491	0.741	13.1813	0.5895	10.6506	0.4716	12.7807
1.562	15.7076	1.09688	16.831	0.8657	13.6124	0.74385	13.2917	0.59175	10.7149	0.4734	12.8578
1.568	15.8157	1.10125	16.909	0.86955	13.7252	0.74718	13.3949	0.594	10.7722	0.4752	12.9266
1.575	15.9245	1.105	16.9899	0.8734	13.831	0.7505	13.4896	0.59662	10.8249	0.4773	12.9899
1.5815	16.0347	1.10938	17.0749	0.8767	13.9287	0.75335	13.5787	0.59925	10.8762	0.4794	13.0514
1.588	16.1462	1.11312	17.1609	0.88055	14.013	0.7562	13.6623	0.6015	10.9264	0.4812	13.1117
1.595	16.2581	1.1175	17.2481	0.88385	14.0847	0.75953	13.7426	0.60413	10.9748	0.4833	13.1698
1.602	16.3702	1.12188	17.3367	0.8877	14.1447	0.76285	13.8208	0.60675	11.0209	0.4854	13.225
1.608	16.4825	1.12563	17.4281	0.891	14.2054	0.76618	13.9026	0.60938	11.0669	0.4875	13.2803
1.615	16.5946	1.13	17.5275	0.89485	14.2684	0.7695	13.9889	0.61162	11.1147	0.4893	13.3377
1.6215	16.7059	1.13375	17.634	0.8987	14.3122	0.77235	14.0678	0.61425	11.1635	0.4914	13.3963
1.628	16.8172	1.13813	17.7422	0.902	14.3497	0.77568	14.1448	0.61687	11.2123	0.4935	13.4548
1.635	16.9292	1.1425	17.8552	0.90585	14.389	0.779	14.2252	0.6195	11.2639	0.4956	13.5167
1.6415	17.0414	1.14688	17.9736	0.9097	14.4313	0.78185	14.3095	0.62175	11.3186	0.4974	13.5824
1.648	17.1526	1.15063	18.0895	0.91355	14.4721	0.78517	14.3929	0.624	11.3699	0.4992	13.6439
1.6545	17.263	1.155	18.2013	0.9174	14.5092	0.78802	14.4753	0.62662	11.399	0.5013	13.6788
1.6615	17.3736	1.15938	18.3152	0.9207	14.553	0.79135	14.5617	0.62887	11.4273	0.5031	13.7128
1.668	17.4828	1.16313	18.4303	0.92455	14.5948	0.7942	14.6448	0.6315	11.4524	0.5052	13.7429
1.6745	17.59	1.1675	18.5383	0.9284	14.6314	0.79753	14.7248	0.63413	11.4838	0.5073	13.7806
1.681	17.6976	1.17188	18.6374	0.9317	14.6724	0.80085	14.8113	0.63675	11.5097	0.5094	13.8117
1.6875	17.8063	1.17562	18.7311	0.93555	14.7157	0.8037	14.9041	0.639	11.5391	0.5112	13.847
1.6945	17.9142	1.18	18.8181	0.9394	14.7565	0.80702	14.9971	0.64163	11.5722	0.5133	13.8866
1.701	18.0213	1.18375	18.8978	0.94325	14.7982	0.81035	15.0888	0.64387	11.6026	0.5151	13.9231
1.7075	18.1281	1.1875	18.9699	0.94655	14.836	0.81368	15.1796	0.6465	11.6306	0.5172	13.9567
1.7145	18.2348	1.19188	19.0391	0.9504	14.8796	0.81652	15.2741	0.64912	11.6608	0.5193	13.9929
1.721	18.341	1.19625	19.1114	0.9537	14.916	0.81985	15.3575	0.65138	11.6935	0.5211	14.0322
1.7275	18.4466	1.20063	19.1853	0.95755	14.9607	0.82317	15.4361	0.654	11.7517	0.5232	14.1021
1.734	18.5546	1.205	19.2615	0.9614	15.0007	0.82603	15.5114	0.65663	11.8175	0.5253	14.181
1.7405	18.667	1.20875	19.3495	0.9647	15.0458	0.82935	15.5916	0.65925	11.8936	0.5274	14.2723
1.7475	18.7817	1.21313	19.4474	0.96855	15.0863	0.83268	15.6641	0.6615	11.9723	0.5292	14.3667
1.754	18.8974	1.2175	19.5439	0.97185	15.1252	0.836	15.7316	0.66412	12.0532	0.5313	14.4639
1.761	19.0159	1.22125	19.6397	0.97515	15.1718	0.83885	15.8078	0.66675	12.0752	0.5334	14.4902
1.7675	19.1361	1.22563	19.7376	0.979	15.2125	0.84218	15.8874	0.66938	12.1609	0.5355	14.5931
1.774	19.2563	1.23	19.8352	0.9834	15.2586	0.8455	15.9717	0.67163	12.242	0.5373	14.6904
1.781	19.3754	1.23375	19.9357	0.9867	15.2997	0.84835	16.0581	0.67425	12.31	0.5394	14.772
1.7875	19.4929	1.2375	20.0425	0.99055	15.3413	0.85167	16.1543	0.6765	12.3679	0.5412	14.8415
1.794	19.609	1.24188	20.1519	0.9944	15.3816	0.855	16.2544	0.67912	12.4165	0.5433	14.8998
1.8005	19.7229	1.24625	20.2592	0.9977	15.44	0.85785	16.3589	0.68137	12.4588	0.5451	14.9505
1.807	19.8328	1.25063	20.3638	1.00155	15.5231	0.86118	16.4701	0.68363	12.5018	0.5469	15.0022
1.814	19.9401	1.25438	20.4666	1.0054	15.6105	0.86403	16.5837	0.68625	12.5499	0.549	15.0598
1.821	20.0471	1.25875	20.5686	1.0087	15.6968	0.86735	16.6944	0.68888	12.6016	0.5511	15.1219
1.8275	20.1521	1.2625	20.6688	1.01255	15.7781	0.87067	16.7951	0.6915	12.6491	0.5532	15.1789
1.834	20.2536	1.26688	20.7661	1.01585	15.8518	0.874	16.888	0.69375	12.6916	0.555	15.2299
1.8405	20.3531	1.27125	20.8612	1.01915	15.9202	0.87685	16.9744	0.69675	12.7328	0.5574	15.2793
1.847	20.4531	1.275	20.9519	1.023	15.9959	0.88018	17.0542	0.699	12.7766	0.5592	15.3319
1.854	20.5547	1.27937	21.0362	1.02685	16.0783	0.8835	17.1295	0.70163	12.826	0.5613	15.3912
1.8605	20.6583	1.28313	21.1162	1.0307	16.1644	0.88682	17.2075	0.70425	12.8828	0.5634	15.4594
1.8675	20.7655	1.2875	21.1942	1.03455	16.262	0.88967	17.2963	0.7065	12.9477	0.5652	15.5373
1.874	20.877	1.29188	21.2671	1.03785	16.3726	0.893	17.3976	0.70875	13.0154	0.567	15.6185
1.8805	20.9913	1.29625	21.3334	1.0417	16.4857	0.89633	17.5082	0.71137	13.0797	0.5691	15.6956
1.8875	21.1054	1.30062	21.397	1.04555	16.5968	0.89917	17.6228	0.71362	13.1414	0.5709	15.7696
1.894	21.2183	1.30438	21.4612	1.04885	16.7113	0.90202	17.74	0.71625	13.2105	0.573	15.8526
1.9005	21.331	1.30875	21.531	1.0527	16.832	0.90535	17.8596	0.71888	13.2896	0.5751	15.9475
1.9075	21.4435	1.31313	21.5989	1.05655	16.9526	0.9082	17.9496	0.72113	13.3661	0.5769	16.0393
1.914	21.5555	1.31688	21.6458	1.05985	17.065	0.91153	18.0354	0.72375	13.4479	0.579	16.1375
1.9205	21.6667	1.32062	21.7321	1.06315	17.1651	0.91485	18.1456	0.72637	13.5395	0.5811	16.2474
1.9275	21.7767	1.325	21.8234	1.067	17.2506	0.91817	18.2502	0.72862	13.626	0.5829	16.3513
1.9345	21.8842	1.32875	21.9156	1.07085	17.3153	0.9215	18.3441	0.73125	13.7052	0.585	16.4462
1.941	21.9886	1.33312	22.0075	1.0747	17.3643	0.92435	18.4291	0.73388	13.7777	0.5871	16.5332
1.9475	22.0914	1.3375	22.0996	1.078	17.4114	0.92768	18.5101	0.73613	13.8443	0.5889	16.6132
1.954	22.1958	1.34125	22.1957	1.08185	17.4608	0.931	18.5861	0.73875	13.9029	0.591	16.6835
1.9605	22.3041	1.34563	22.2984	1.0857	17.514	0.93432	18.6644	0.74138	13.9551	0.5931	16.7462
1.9675	22.4154	1.35	22.4072	1.089	17.5735	0.93717	18.7475	0.74362	14.0053	0.5949	16.8063
1.974	22.5279	1.35438	22.5157	1.09285	17.6386	0.9405	18.8295	0.74625	14.0575	0.597	16.869
1.981	22.6407	1.35813	22.6172	1.09615	17.7091	0.94335	18.9108	0.74887	14.1122	0.5991	16.9347
1.9875	22.7527	1.3625	22.7084	1.1	17.7843	0.94668	18.9956	0.75113	14.1705	0.6009	17.0045
1.9945	22.8622	1.36688	22.7931	1.10385	17.8644	0.95	19.0796	0.75375	14.2359	0.603	17.083
2.0005	22.9703	1.37063	22.8765	1.10715	17.9546	0.95285	19.1641	0.75638	14.3099	0.6051	17.1719
2.0075	23.079	1.375	22.963	1.111	18.0546	0.95618	19.2553	0.75862	14.3931	0.6069	17.2718
2.014	23.1884	1.37875	23.0585	1.11485	18.1589	0.9595	19.3515	0.76125	14.4875	0.609	17.385
2.021	23.2957	1.38312	23.1598	1.1187	18.268	0.96283	19.4519	0.7635	14.594	0.6108	17.5129
2.0275	23.4001	1.38688	23.2574	1.122	18.3754	0.96567	19.5544	0.76612	14.7082	0.6129	17.6498
2.034	23.5029	1.39125	23.3458	1.12585	18.4715	0.969	19.6597	0.76838	14.8236	0.6147	17.7883
2.041	23.6046	1.39562	23.4268	1.1297	18.5585	0.97185	19.7694	0.771	14.9341	0.6168	17.9209
2.0475	23.7065	1.39938	23.5041	1.13355	18.6435	0.97518	19.8844	0.77325	15.0432	0.6186	18.0518
2.0545	23.8101	1.40375	23.5832	1.13685	18.7314	0.9785	20.0055	0.77587	15.155	0.6207	18.1861
2.061	23.917	1.4075	23.6682	1.14015	18.8238	0.98182	20.1347	0.7785	15.2632	0.6228	18.3158
2.0675	24.026	1.41188	23.757	1.144	18.9173	0.98515	20.2678	0.78112	15.369	0.6249	18.4428
2.074	24.1348	1.41625	23.8471	1.1473	19.0045	0.988	20.3947	0.78375	15.4786	0.627	18.5744
2.081	24.2422	1.42	23.9323	1.15115	19.0798	0.99133	20.5108	0.786	15.5874	0.6288	18.7049
2.0875	24.3497	1.42437	24.0109	1.155	19.1438	0.99465	20.6163	0.78863	15.6919	0.6309	18.8302
2.0945	24.4574	1.42875	24.0899	1.1583	19.202	0.99797	20.7093	0.79125	15.7977	0.633	18.9573
2.1015	24.5652	1.4325	24.173	1.16215	19.2622	1.00083	20.7909	0.79388	15.9096	0.6351	19.0915
2.108	24.6741	1.43687	24.2583	1.166	19.3335	1.00415	20.8723	0.79612	16.0292	0.6369	19.235
2.1145	24.7822	1.44125	24.345	1.16985	19.4122	1.00747	20.9554	0.79837	16.1529	0.6387	19.3835
2.121	24.8879	1.445	24.432	1.1737	19.4891	1.01032	21.0358	0.801	16.2756	0.6408	19.5307
2.128	24.9911	1.44938	24.5171	1.177	19.5626	1.01317	21.1169	0.80363	16.399	0.6429	19.6788
2.1345	25.091	1.45375	24.5989	1.18085	19.6346	1.0165	21.2024	0.80588	16.5208	0.6447	19.825
2.1415	25.1882	1.4575	24.6768	1.18415	19.7052	1.01983	21.2899	0.8085	16.6349	0.6468	19.9618
2.148	25.284	1.46188	24.7558	1.188	19.7811	1.02315	21.3825	0.81075	16.7454	0.6486	20.0945
2.1545	25.3792	1.46563	24.8414	1.1913	19.8628	1.026	21.4813	0.81337	16.8576	0.6507	20.2292
2.1615	25.4748	1.47	24.9318	1.19515	19.9508	1.02933	21.584	0.816	16.9677	0.6528	20.3612
2.168	25.5718	1.47375	25.0264	1.19845	20.0302	1.03265	21.6815	0.81863	17.0738	0.6549	20.4886
2.175	25.669	1.47812	25.1252	1.2023	20.0772	1.03598	21.7635	0.82125	17.1765	0.657	20.6119
2.1815	25.7672	1.48188	25.226	1.2056	20.1683	1.0393	21.8693	0.8235	17.2892	0.6588	20.747
2.188	25.8681	1.48625	25.325	1.20945	20.252	1.04262	21.97	0.82613	17.4014	0.6609	20.8816
2.1945	25.9719	1.49063	25.4192	1.2133	20.3342	1.04547	22.0646	0.82837	17.5155	0.6627	21.0186
2.2015	26.0792	1.49438	25.5093	1.21715	20.4163	1.0488	22.1528	0.831	17.6368	0.6648	21.1642
2.2085	26.1912	1.49937	25.5998	1.22045	20.4939	1.05165	22.2338	0.83362	17.761	0.6669	21.3132
2.215	26.3072	1.50313	25.6907	1.2243	20.5712	1.05498	22.3099	0.83588	17.8858	0.6687	21.4629
2.222	26.4244	1.5075	25.7763	1.22815	20.6483	1.05783	22.3823	0.8385	18.0101	0.6708	21.6121
2.2285	26.5397	1.51188	25.8559	1.23145	20.7234	1.06115	22.4551	0.84075	18.1311	0.6726	21.7574
2.235	26.6518	1.51563	25.934	1.2353	20.7978	1.06448	22.5312	0.84337	18.244	0.6747	21.8928
2.242	26.7616	1.51937	26.0109	1.23915	20.8737	1.0678	22.6076	0.846	18.3484	0.6768	22.0181
2.2485	26.8695	1.52375	26.0856	1.24245	20.9555	1.07065	22.6864	0.84862	18.4509	0.6789	22.1411
2.255	26.9755	1.5275	26.1598	1.2463	21.0443	1.07397	22.7736	0.85088	18.56	0.6807	22.272
2.262	27.0802	1.53188	26.2356	1.2496	21.1408	1.0773	22.871	0.8535	18.6749	0.6828	22.4099
2.269	27.1826	1.53625	26.3108	1.25345	21.2456	1.08062	22.9767	0.85575	18.7922	0.6846	22.5507
2.2755	27.2814	1.54	26.3835	1.2573	21.3608	1.08348	23.093	0.85838	18.8696	0.6867	22.6435
2.282	27.3772	1.54438	26.4539	1.2606	21.4836	1.0868	23.2178	0.861	18.9535	0.6888	22.7442
2.289	27.4719	1.54813	26.5269	1.26445	21.6105	1.09013	23.3459	0.86325	19.0846	0.6906	22.9015
2.2955	27.5671	1.5525	26.6034	1.26775	21.7479	1.09298	23.481	0.86587	19.2142	0.6927	23.0571
2.302	27.6634	1.55688	26.6791	1.2716	21.8928	1.0963	23.6216	0.8685	19.3487	0.6948	23.2185
2.3085	27.7612	1.56125	26.7533	1.2749	22.0355	1.09963	23.7614	0.87113	19.4909	0.6969	23.389
2.3155	27.8594	1.56563	26.8229	1.27875	22.1778	1.10295	23.8981	0.87338	19.632	0.6987	23.5584
2.322	27.956	1.56938	26.8854	1.2826	22.3219	1.1058	24.029	0.876	19.7661	0.7008	23.7194
2.329	28.0517	1.57375	26.9436	1.2859	22.4631	1.10912	24.1494	0.87862	19.8934	0.7029	23.872
2.336	28.148	1.5775	26.9989	1.28975	22.6054	1.11245	24.2649	0.88087	20.0103	0.7047	24.0124
2.3425	28.2445	1.58187	27.0501	1.2936	22.753	1.11578	24.3825	0.8835	20.1176	0.7068	24.1411
2.349	28.3407	1.58625	27.1008	1.29745	22.9056	1.11863	24.5063	0.88575	20.2218	0.7086	24.2662
2.3555	28.4373	1.59	27.1522	1.3013	23.0592	1.12195	24.635	0.888	20.3264	0.7104	24.3917
2.362	28.5338	1.59375	27.2013	1.3046	23.2035	1.1248	24.7621	0.89063	20.429	0.7125	24.5148
2.369	28.6282	1.59813	27.2484	1.30845	23.3357	1.12813	24.8862	0.89325	20.5284	0.7146	24.6341
2.376	28.7202	1.6025	27.2938	1.31175	23.4607	1.13145	25.0099	0.89587	20.628	0.7167	24.7536
2.3825	28.8116	1.60688	27.34	1.3156	23.5807	1.1343	25.131	0.89812	20.7299	0.7185	24.8759
2.389	28.9037	1.61063	27.3916	1.3189	23.702	1.13763	25.2531	0.90075	20.8333	0.7206	24.9999
2.396	28.9966	1.615	27.4495	1.32275	23.829	1.14095	25.3821	0.90338	20.9356	0.7227	25.1227
2.4025	29.0891	1.61875	27.5132	1.32605	23.9577	1.14427	25.513	0.906	21.0417	0.7248	25.25
2.409	29.1813	1.62312	27.5826	1.3299	24.0788	1.1476	25.6192	0.90863	21.1443	0.7269	25.3731
2.4155	29.2725	1.62688	27.6524	1.3332	24.1891	1.15093	25.6926	0.91087	21.2329	0.7287	25.4795
2.4225	29.3624	1.63125	27.717	1.33705	24.2936	1.15378	25.807	0.9135	21.3307	0.7308	25.5968
2.429	29.4514	1.63563	27.7807	1.3409	24.3989	1.1571	25.9199	0.91575	21.4353	0.7326	25.7224
2.436	29.5407	1.64	27.8446	1.34475	24.5115	1.15995	26.03	0.91838	21.5428	0.7347	25.8513
2.4425	29.6307	1.64375	27.9109	1.3486	24.6411	1.16328	26.1403	0.92063	21.6475	0.7365	25.977
2.449	29.721	1.64813	27.9845	1.3519	24.7834	1.16613	26.2505	0.92325	21.7546	0.7386	26.1055
2.456	29.8116	1.6525	28.0637	1.35575	24.9218	1.16945	26.359	0.9255	21.8663	0.7404	26.2396
2.4625	29.9013	1.65688	28.1419	1.35905	25.051	1.17277	26.4673	0.92812	21.9774	0.7425	26.3728
2.469	29.9898	1.66063	28.2189	1.3629	25.1723	1.17562	26.578	0.93075	22.0844	0.7446	26.5013
2.4755	30.0787	1.665	28.2955	1.36675	25.2875	1.17895	26.6937	0.933	22.1914	0.7464	26.6297
2.4825	30.1691	1.66875	28.3707	1.37005	25.4032	1.18228	26.8144	0.93563	22.3025	0.7485	26.763
2.489	30.26	1.6725	28.4484	1.3739	25.5276	1.1856	26.9371	0.93825	22.4152	0.7506	26.8983
2.496	30.3516	1.67687	28.5273	1.3772	25.6596	1.18893	27.0606	0.94088	22.5248	0.7527	27.0298
2.5025	30.4442	1.68063	28.6075	1.38105	25.7911	1.19178	27.1845	0.94312	22.634	0.7545	27.1608
2.509	30.5368	1.685	28.6877	1.38435	25.9147	1.1951	27.3072	0.94575	22.7431	0.7566	27.2917
2.5155	30.628	1.68938	28.7671	1.3882	26.035	1.19843	27.432	0.94837	22.849	0.7587	27.4188
2.522	30.7184	1.69375	28.8501	1.39205	26.1563	1.20128	27.5595	0.951	22.948	0.7608	27.5376
2.529	30.8087	1.69813	28.9384	1.39535	26.2756	1.2046	27.6839	0.95325	23.041	0.7626	27.6492
2.5355	30.8991	1.70188	29.0312	1.3992	26.3925	1.20792	27.7992	0.95588	23.1312	0.7647	27.7574
2.542	30.9891	1.70625	29.1288	1.4025	26.5096	1.21125	27.906	0.95813	23.2219	0.7665	27.8663
2.549	31.0788	1.71063	29.2279	1.40635	26.6235	1.2141	28.0065	0.96075	23.3131	0.7686	27.9757
2.5555	31.1677	1.71438	29.3223	1.4102	26.7268	1.21743	28.1004	0.96337	23.4073	0.7707	28.0887
2.562	31.2538	1.71875	29.4115	1.41405	26.8244	1.22075	28.1937	0.966	23.5083	0.7728	28.21
2.569	31.3377	1.7225	29.4979	1.41735	26.9288	1.2236	28.2947	0.96825	23.6157	0.7746	28.3389
2.5755	31.4206	1.72687	29.5845	1.4212	27.0382	1.22693	28.3996	0.97088	23.7262	0.7767	28.4714
2.5815	31.503	1.73125	29.6726	1.42505	27.1473	1.23025	28.5035	0.97313	23.8389	0.7785	28.6067
2.5885	31.585	1.735	29.7626	1.42835	27.2565	1.2331	28.6076	0.97575	23.9568	0.7806	28.7481
2.5955	31.6673	1.73937	29.8578	1.4322	27.3646	1.23643	28.7098	0.978	24.0816	0.7824	28.8979
2.602	31.749	1.74313	29.9528	1.43605	27.4754	1.23927	28.8115	0.98062	24.2129	0.7845	29.0555
2.609	31.8284	1.7475	30.0419	1.43935	27.5892	1.2426	28.9139	0.98325	24.3428	0.7866	29.2114
2.6155	31.9052	1.75188	30.1295	1.44265	27.6412	1.24592	28.981	0.98587	24.4538	0.7887	29.3445
2.6215	31.9805	1.75625	30.2217	1.4465	27.7324	1.24925	29.0627	0.9885	24.5619	0.7908	29.4743
2.6285	32.0562	1.76	30.3167	1.4498	27.8596	1.25258	29.1608	0.99075	24.6702	0.7926	29.6043
2.635	32.1315	1.76438	30.4123	1.45365	27.9903	1.2559	29.26	0.99338	24.7757	0.7947	29.7308
2.6415	32.2056	1.76812	30.5093	1.4575	28.1139	1.25875	29.3563	0.996	24.8794	0.7968	29.8553
2.6485	32.2783	1.7725	30.6057	1.4608	28.229	1.26208	29.4506	0.99862	24.9823	0.7989	29.9788
2.655	32.3491	1.77688	30.6966	1.46465	28.3364	1.2654	29.5401	1.00088	25.0832	0.8007	30.0999
2.6615	32.4186	1.78125	30.7788	1.4685	28.4434	1.26825	29.6316	1.0035	25.1839	0.8028	30.2207
2.668	32.4898	1.785	30.8175	1.4718	28.5571	1.27157	29.7327	1.00575	25.2885	0.8046	30.3462
2.675	32.5638	1.78937	30.8824	1.47565	28.6704	1.27442	29.8363	1.00838	25.3997	0.8067	30.4797
2.6815	32.6397	1.79313	30.9671	1.48005	28.7843	1.27775	29.9428	1.01063	25.5193	0.8085	30.6232
2.688	32.7169	1.7975	31.0564	1.48335	28.9002	1.28108	30.0554	1.01325	25.6412	0.8106	30.7695
2.6945	32.7935	1.80187	31.1469	1.48665	29.0086	1.28393	30.1637	1.01588	25.7557	0.8127	30.9068
2.701	32.8678	1.80563	31.2369	1.4905	29.1098	1.28725	30.2615	1.01812	25.8609	0.8145	31.0331
2.708	32.9411	1.81	31.3256	1.4938	29.2116	1.29058	30.357	1.02075	25.9627	0.8166	31.1553
2.7145	33.0154	1.81375	31.4083	1.49765	29.3117	1.2939	30.4523	1.02337	26.0668	0.8187	31.2802
2.7215	33.091	1.81813	31.4853	1.5015	29.4064	1.29723	30.5432	1.026	26.1767	0.8208	31.412
2.728	33.1668	1.82187	31.5584	1.5048	29.499	1.30055	30.6297	1.02862	26.2898	0.8229	31.5478
2.7345	33.2414	1.82625	31.6298	1.50865	29.5906	1.3034	30.7139	1.03088	26.3973	0.8247	31.6767
2.7405	33.3137	1.83062	31.7019	1.51195	29.686	1.30672	30.7992	1.0335	26.498	0.8268	31.7976
2.7475	33.3841	1.835	31.7739	1.5158	29.7876	1.31005	30.8866	1.03575	26.5985	0.8286	31.9183
2.754	33.453	1.83938	31.8421	1.51965	29.8978	1.3129	30.9784	1.03838	26.6314	0.8307	31.9577
2.761	33.5231	1.84312	31.9078	1.5235	30.0145	1.31623	31.0753	1.041	26.7258	0.8328	32.0709
2.7675	33.5966	1.8475	31.9727	1.5268	30.1323	1.31955	31.1749	1.04363	26.8222	0.8349	32.1867
2.7745	33.6726	1.85187	32.0349	1.53065	30.2503	1.3224	31.2731	1.04588	26.9176	0.8367	32.3012
2.7805	33.7502	1.85625	32.0964	1.53395	30.3731	1.32573	31.3696	1.0485	27.0121	0.8388	32.4145
2.7875	33.8289	1.86	32.1593	1.5378	30.5001	1.32858	31.4668	1.05113	27.096	0.8409	32.5153
2.794	33.907	1.86375	32.2237	1.54165	30.6276	1.3319	31.5639	1.05338	27.1688	0.8427	32.6025
2.8005	33.9828	1.86813	32.2914	1.5455	30.7512	1.33523	31.656	1.056	27.2396	0.8448	32.6875
2.8075	34.0581	1.87188	32.3644	1.5488	30.8716	1.33855	31.7464	1.05825	27.3179	0.8466	32.7814
2.814	34.1346	1.87625	32.4401	1.55265	30.9916	1.3414	31.8376	1.06088	27.402	0.8487	32.8824
2.8205	34.2107	1.88063	32.5196	1.5565	31.1059	1.34472	31.9229	1.06313	27.4858	0.8505	32.983
2.827	34.2847	1.885	32.6028	1.5598	31.2191	1.34758	32.007	1.06575	27.5775	0.8526	33.0931
2.8335	34.3566	1.88875	32.6891	1.56365	31.341	1.3509	32.1005	1.06838	27.683	0.8547	33.2197
2.8405	34.4253	1.89312	32.7772	1.56695	31.4647	1.35423	32.1979	1.071	27.794	0.8568	33.3528
2.847	34.4886	1.8975	32.8667	1.5708	31.5826	1.35755	32.2942	1.07363	27.9113	0.8589	33.4936
2.8535	34.5478	1.90125	32.9537	1.5741	31.6997	1.36088	32.3965	1.07625	28.0418	0.861	33.6502
2.86	34.6054	1.90562	33.0344	1.57795	31.8156	1.3642	32.503	1.0785	28.1768	0.8628	33.8121
2.8665	34.6637	1.91	33.1076	1.58125	31.9323	1.36705	32.6093	1.08112	28.3085	0.8649	33.9702
2.8735	34.722	1.91437	33.1729	1.5851	32.0501	1.37037	32.7146	1.08375	28.4379	0.867	34.1254
2.88	34.7792	1.91813	33.2317	1.58895	32.167	1.3737	32.8218	1.086	28.5642	0.8688	34.277
2.887	34.837	1.9225	33.2881	1.5928	32.2885	1.37655	32.9323	1.08863	28.6888	0.8709	34.4266
2.8935	34.8966	1.92625	33.3446	1.59665	32.4161	1.37988	33.0416	1.09088	28.8094	0.8727	34.5713
2.8995	34.9557	1.93063	33.4008	1.6005	32.5381	1.38273	33.144	1.0935	28.9188	0.8748	34.7026
2.9065	35.0127	1.935	33.46	1.6038	32.6547	1.38558	33.2425	1.09575	29.016	0.8766	34.8192
2.913	35.0693	1.93938	33.5226	1.60765	32.7697	1.3889	33.3405	1.09838	29.102	0.8787	34.9224
2.9195	35.1253	1.94313	33.5885	1.61095	32.8774	1.39223	33.4337	1.101	29.1767	0.8808	35.0121
2.9265	35.1782	1.9475	33.6582	1.6148	32.9721	1.39555	33.5256	1.10325	29.2488	0.8826	35.0985
2.933	35.2287	1.95125	33.7301	1.6181	33.056	1.39888	33.6235	1.10587	29.3236	0.8847	35.1884
2.9395	35.2792	1.95562	33.7979	1.62195	33.1343	1.40173	33.7275	1.1085	29.3989	0.8868	35.2787
2.9465	35.3314	1.96	33.8623	1.62525	33.2093	1.40505	33.8322	1.11112	29.4738	0.8889	35.3686
2.953	35.3854	1.96375	33.924	1.6291	33.2816	1.40837	33.9374	1.11375	29.5484	0.891	35.4581
2.9595	35.4402	1.96812	33.9823	1.63295	33.3581	1.4117	34.0452	1.11637	29.6251	0.8931	35.5501
2.966	35.4973	1.9725	34.0395	1.6368	33.4455	1.41455	34.1545	1.11863	29.713	0.8949	35.6556
2.9725	35.5578	1.97687	34.0969	1.6401	33.5367	1.41788	34.2638	1.12125	29.8157	0.897	35.7789
2.9795	35.6193	1.98063	34.1533	1.64395	33.6264	1.4212	34.3709	1.1235	29.9269	0.8988	35.9123
2.986	35.6803	1.985	34.2113	1.6478	33.7173	1.42405	34.4754	1.12613	30.0433	0.9009	36.0519
2.993	35.7421	1.98937	34.2722	1.6511	33.8165	1.42738	34.5799	1.12875	30.1636	0.903	36.1963
2.9995	35.8045	1.99375	34.3355	1.65495	33.9239	1.43023	34.6832	1.131	30.2804	0.9048	36.3365
3.006	35.8645	1.99812	34.4048	1.6588	34.0365	1.43355	34.7837	1.13363	30.3917	0.9069	36.4701
3.0125	35.9218	2.00188	34.4789	1.66265	34.1526	1.43687	34.8854	1.13625	30.5077	0.909	36.6092
3.019	35.9777	2.00563	34.5517	1.66595	34.2688	1.4402	34.958	1.13888	30.62	0.9111	36.7441
3.026	36.0333	2.01	34.6248	1.6698	34.3728	1.44305	35.0425	1.14112	30.7325	0.9129	36.879
3.0325	36.0878	2.01375	34.7012	1.67365	34.4613	1.44638	35.1384	1.14375	30.8417	0.915	37.0101
3.0395	36.1413	2.01812	34.7798	1.67695	34.5468	1.4497	35.2375	1.14637	30.9495	0.9171	37.1394
3.046	36.1963	2.02188	34.8609	1.6808	34.6357	1.45255	35.3418	1.14863	31.0564	0.9189	37.2677
3.0525	36.254	2.02625	34.9454	1.68465	34.7262	1.45588	35.4511	1.15125	31.1605	0.921	37.3926
3.059	36.3132	2.03063	35.029	1.68795	34.8152	1.4592	35.5637	1.1535	31.2639	0.9228	37.5167
3.0655	36.3728	2.035	35.1088	1.6918	34.9045	1.46205	35.6749	1.1565	31.368	0.9252	37.6416
3.0725	36.4334	2.03875	35.1852	1.6951	34.9905	1.46538	35.7815	1.15875	31.4696	0.927	37.7635
3.079	36.4934	2.04312	35.2558	1.69895	35.0422	1.4687	35.8685	1.16138	31.5618	0.9291	37.8742
3.0855	36.5493	2.0475	35.3202	1.70225	35.0867	1.47155	35.9462	1.164	31.6516	0.9312	37.9819
3.0925	36.602	2.05187	35.3797	1.7061	35.163	1.47487	36.0325	1.16663	31.7488	0.9333	38.0985
3.099	36.6542	2.05625	35.436	1.70995	35.2535	1.4782	36.1257	1.16925	31.8547	0.9354	38.2256
3.1055	36.7058	2.06	35.4893	1.7138	35.3618	1.48153	36.2323	1.1715	31.9685	0.9372	38.3623
3.1125	36.757	2.06438	35.5399	1.71765	35.4796	1.48438	36.3458	1.17413	32.0838	0.9393	38.5005
3.119	36.8083	2.06813	35.587	1.7215	35.6029	1.4877	36.461	1.17637	32.1981	0.9411	38.6378
3.1255	36.8597	2.0725	35.6305	1.7248	35.7278	1.49055	36.5782	1.179	32.3134	0.9432	38.7761
3.132	36.9112	2.07687	35.6696	1.72865	35.8509	1.4934	36.6965	1.18125	32.4315	0.945	38.9178
3.139	36.9621	2.08062	35.7045	1.7325	35.9672	1.49673	36.8113	1.18388	32.5524	0.9471	39.0628
3.1455	37.014	2.085	35.7404	1.73635	36.0819	1.50005	36.9284	1.1865	32.6749	0.9492	39.2099
3.1525	37.0694	2.08938	35.7823	1.73965	36.1995	1.50337	37.0523	1.18875	32.7974	0.951	39.3569
3.159	37.1265	2.09313	35.8294	1.74295	36.3087	1.50622	37.1738	1.19138	32.9143	0.9531	39.4971
3.1655	37.1809	2.0975	35.8813	1.74625	36.4028	1.50955	37.2825	1.194	33.0184	0.9552	39.622
3.172	37.2325	2.10188	35.9399	1.7501	36.4864	1.51288	37.3781	1.19663	33.1074	0.9573	39.7289
3.179	37.2819	2.10562	36.0039	1.75395	36.5643	1.5162	37.4626	1.19925	33.1853	0.9594	39.8223
3.1855	37.3286	2.11	36.0701	1.7578	36.6445	1.51905	37.5423	1.20188	33.2561	0.9615	39.9073
3.192	37.3744	2.11437	36.1445	1.7611	36.7374	1.52285	37.6249	1.20412	33.3225	0.9633	39.9871
3.199	37.422	2.11813	36.2306	1.76495	36.8422	1.5257	37.7131	1.20675	33.3824	0.9654	40.0588
3.2055	37.4711	2.1225	36.3222	1.7688	36.9555	1.52855	37.8085	1.209	33.4394	0.9672	40.1273
3.212	37.519	2.12688	36.4146	1.77265	37.0697	1.53188	37.9066	1.21163	33.4973	0.9693	40.1968
3.219	37.5647	2.13125	36.5103	1.7765	37.1783	1.53472	38.0032	1.21425	33.5528	0.9714	40.2633
3.2255	37.6091	2.13563	36.6077	1.7798	37.285	1.53805	38.1018	1.2165	33.6054	0.9732	40.3265
3.232	37.655	2.14	36.6983	1.78365	37.3918	1.54137	38.2062	1.21913	33.6572	0.9753	40.3887
3.239	37.7039	2.14375	36.7803	1.7875	37.497	1.54423	38.3134	1.22175	33.7074	0.9774	40.4489
3.2455	37.7552	2.14812	36.8579	1.7908	37.6042	1.54755	38.4245	1.224	33.7585	0.9792	40.5102
3.252	37.8085	2.15188	36.9316	1.79465	37.7108	1.5504	38.5389	1.22663	33.8139	0.9813	40.5767
3.259	37.862	2.15625	36.995	1.79795	37.8127	1.55373	38.6515	1.22925	33.8739	0.9834	40.6487
3.266	37.9129	2.16	37.0509	1.8018	37.9116	1.55705	38.7596	1.23188	33.9389	0.9855	40.7266
3.2725	37.9613	2.16438	37.1098	1.80565	38.0068	1.56038	38.8639	1.2345	34.0098	0.9876	40.8118
3.279	38.0097	2.16875	37.1708	1.80895	38.0986	1.5637	38.9651	1.23675	34.0809	0.9894	40.8971
3.2855	38.0582	2.1725	37.2277	1.8128	38.1931	1.56655	39.0667	1.23937	34.1471	0.9915	40.9766
3.292	38.1051	2.17687	37.2854	1.81665	38.2926	1.56987	39.1704	1.242	34.2145	0.9936	41.0573
3.2985	38.1512	2.18125	37.3493	1.8205	38.3971	1.57272	39.2754	1.24425	34.2876	0.9954	41.1451
3.3055	38.1962	2.18562	37.4148	1.8238	38.5044	1.57605	39.3832	1.24688	34.3614	0.9975	41.2337
3.3125	38.2398	2.19	37.4792	1.82765	38.6145	1.57938	39.494	1.2495	34.4397	0.9996	41.3276
3.319	38.284	2.19438	37.548	1.8315	38.7247	1.58223	39.6039	1.25212	34.5282	1.0017	41.4338
3.3255	38.3301	2.19875	37.6239	1.8348	38.8285	1.58555	39.7073	1.25438	34.6213	1.0035	41.5456
3.3325	38.3762	2.2025	37.7054	1.83865	38.9297	1.5884	39.8062	1.257	34.7153	1.0056	41.6583
3.339	38.4207	2.20625	37.7904	1.8425	39.0352	1.59173	39.9052	1.25963	34.8102	1.0077	41.7722
3.3455	38.4641	2.21062	37.8808	1.84635	39.1414	1.59505	40.0035	1.26188	34.9117	1.0095	41.8941
3.3525	38.5054	2.215	37.9757	1.84965	39.2455	1.59838	40.1015	1.2645	35.025	1.0116	42.0299
3.359	38.5456	2.21875	38.0683	1.8535	39.3503	1.60122	40.2018	1.26675	35.0552	1.0134	42.0663
3.3655	38.5862	2.22313	38.1571	1.85735	39.455	1.60407	40.3029	1.26937	35.1757	1.0155	42.2109
3.3725	38.628	2.22688	38.2478	1.8612	39.5588	1.6074	40.4013	1.272	35.3017	1.0176	42.362
3.379	38.6712	2.23125	38.3422	1.86505	39.6604	1.61025	40.4976	1.27462	35.4378	1.0197	42.5253
3.386	38.7146	2.23563	38.4378	1.86835	39.7629	1.61358	40.5953	1.27688	35.5816	1.0215	42.6979
3.3925	38.7557	2.24	38.4721	1.87165	39.8687	1.6169	40.6978	1.2795	35.7207	1.0236	42.8649
3.399	38.7974	2.24437	38.5454	1.8755	39.9719	1.62023	40.805	1.28213	35.8515	1.0257	43.0217
3.4055	38.8418	2.24875	38.6354	1.8788	40.0691	1.62355	40.9126	1.28475	35.9733	1.0278	43.168
3.4125	38.8868	2.2525	38.7178	1.88265	40.1662	1.6264	41.0174	1.28737	36.09	1.0299	43.308
3.419	38.9336	2.25688	38.7923	1.8865	40.2608	1.62973	41.1163	1.29	36.2025	1.032	43.443
3.426	38.9837	2.26063	38.8609	1.89035	40.349	1.63305	41.2087	1.29225	36.3106	1.0338	43.5727
3.433	39.0348	2.265	38.9267	1.8942	40.4351	1.6359	41.2981	1.29488	36.4207	1.0359	43.7048
3.4395	39.0847	2.26938	38.9932	1.89805	40.5198	1.63922	41.3883	1.29713	36.5386	1.0377	43.8463
3.446	39.1317	2.27375	39.0595	1.90135	40.6009	1.64208	41.4804	1.29975	36.6599	1.0398	43.9918
3.4525	39.1749	2.27813	39.1221	1.9052	40.676	1.6454	41.5735	1.30238	36.7772	1.0419	44.1326
3.4595	39.2174	2.28187	39.181	1.90905	40.7453	1.64825	41.6653	1.30462	36.8906	1.0437	44.2687
3.466	39.2595	2.28625	39.2377	1.9129	40.815	1.65158	41.7548	1.30725	37.0048	1.0458	44.4058
3.473	39.2998	2.29062	39.2953	1.9162	40.8867	1.6549	41.8424	1.30987	37.1225	1.0479	44.547
3.4795	39.3403	2.29438	39.3579	1.9195	40.9605	1.65775	41.9306	1.31213	37.2376	1.0497	44.6852
3.4865	39.3813	2.29875	39.4241	1.92335	41.0395	1.66108	42.022	1.31475	37.346	1.0518	44.8152
3.493	39.4201	2.3025	39.4938	1.9272	41.1236	1.66393	42.1155	1.31738	37.4494	1.0539	44.9393
3.4995	39.4566	2.30687	39.5703	1.93105	41.2021	1.66725	42.2036	1.32	37.5413	1.056	45.0496
3.5065	39.4934	2.31062	39.652	1.93435	41.2717	1.67057	42.2838	1.32262	37.6163	1.0581	45.1395
3.513	39.5323	2.315	39.7321	1.9382	41.3347	1.6739	42.3565	1.32488	37.6835	1.0599	45.2202
3.5195	39.5727	2.31938	39.8105	1.9415	41.3937	1.67723	42.4207	1.3275	37.7542	1.062	45.3051
3.526	39.613	2.32375	39.8916	1.94535	41.4549	1.68008	42.4814	1.32975	37.8329	1.0638	45.3995
3.533	39.6531	2.32813	39.9754	1.9492	41.528	1.68293	42.5489	1.33238	37.9238	1.0659	45.5085
3.54	39.6932	2.3325	40.0571	1.95305	41.6148	1.68625	42.6289	1.335	38.0278	1.068	45.6334
3.5465	39.7329	2.33688	40.1358	1.9569	41.7117	1.68958	42.7197	1.33763	38.1406	1.0701	45.7688
3.5535	39.7722	2.34125	40.2148	1.9602	41.8155	1.69243	42.8199	1.33987	38.2609	1.0719	45.9131
3.5595	39.8129	2.345	40.2953	1.96405	41.9187	1.69575	42.9275	1.3425	38.3869	1.074	46.0642
3.5665	39.8557	2.34938	40.369	1.9679	42.0138	1.6986	43.0437	1.34512	38.5251	1.0761	46.2301
3.573	39.8984	2.35312	40.4319	1.97175	42.0836	1.70192	43.1074	1.34738	38.6589	1.0779	46.3907
3.58	39.9397	2.3575	40.4895	1.97505	42.1135	1.70525	43.1716	1.35	38.7949	1.08	46.5539
3.587	39.98	2.36125	40.5462	1.9789	42.1978	1.7081	43.2932	1.35263	38.946	1.0821	46.7351
3.5935	40.02	2.36563	40.6003	1.98275	42.2835	1.71143	43.4169	1.35488	39.0899	1.0839	46.9079
3.6	40.059	2.37	40.6547	1.98605	42.3678	1.71475	43.541	1.3575	39.217	1.086	47.0604
3.607	40.0975	2.37375	40.7149	1.9899	42.4487	1.7176	43.6555	1.36013	39.3293	1.0881	47.1951
3.6135	40.1356	2.37812	40.7794	1.99375	42.5232	1.72093	43.7563	1.36275	39.4373	1.0902	47.3247
3.62	40.172	2.3825	40.8445	1.99705	42.5877	1.72378	43.8465	1.36538	39.5457	1.0923	47.4548
3.627	40.206	2.38687	40.9089	2.0009	42.6421	1.7271	43.9253	1.36763	39.6561	1.0941	47.5873
3.6335	40.2376	2.39125	40.9745	2.0042	42.6968	1.73043	43.9947	1.37025	39.7651	1.0962	47.7181
3.64	40.2674	2.39562	41.0451	2.00805	42.762	1.73375	44.0573	1.37288	39.8738	1.0983	47.8485
3.647	40.2972	2.39938	41.1225	2.0119	42.8374	1.7366	44.1183	1.3755	39.9849	1.1004	47.9818
3.6535	40.3279	2.40375	41.2033	2.01575	42.9165	1.73992	44.1821	1.37775	40.0939	1.1022	48.1127
3.6605	40.3592	2.4075	41.2823	2.01905	42.9968	1.74325	44.2497	1.38037	40.2056	1.1043	48.2468
3.667	40.3915	2.41188	41.3578	2.0229	43.073	1.7461	44.321	1.38263	40.3314	1.1061	48.3976
3.6735	40.4238	2.41625	41.4297	2.02675	43.1362	1.74943	44.3953	1.38525	40.4635	1.1082	48.5561
3.68	40.4547	2.42062	41.4969	2.0306	43.1898	1.75228	44.4701	1.3875	40.5897	1.11	48.7076
3.687	40.4865	2.42437	41.5609	2.03445	43.2452	1.75513	44.5432	1.39013	40.7088	1.1121	48.8506
3.6935	40.5213	2.42875	41.6227	2.0383	43.3019	1.75845	44.614	1.39275	40.8189	1.1142	48.9827
3.7005	40.5584	2.4325	41.6867	2.0416	43.3573	1.76178	44.6837	1.39538	40.9172	1.1163	49.1006
3.7075	40.5963	2.43688	41.7518	2.04545	43.4191	1.76463	44.7571	1.398	41.0064	1.1184	49.2077
3.714	40.6337	2.44125	41.8148	2.04875	43.4876	1.76795	44.8357	1.40025	41.0935	1.1202	49.3122
3.7205	40.6709	2.445	41.8755	2.0526	43.5515	1.77127	44.9146	1.40288	41.186	1.1223	49.4231
3.727	40.707	2.44937	41.9365	2.0559	43.6146	1.7746	44.9941	1.4055	41.2846	1.1244	49.5416
3.734	40.7415	2.45375	41.9955	2.05975	43.6912	1.77745	45.0795	1.40813	41.381	1.1265	49.6572
3.7405	40.7756	2.4575	42.0525	2.0636	43.7795	1.78078	45.1717	1.41075	41.4734	1.1286	49.7681
3.747	40.8102	2.46188	42.1107	2.06745	43.8776	1.7841	45.2716	1.413	41.5684	1.1304	49.8821
3.7535	40.8441	2.46625	42.1691	2.07075	43.9871	1.78743	45.3814	1.41562	41.6698	1.1325	50.0038
3.7605	40.8758	2.47063	42.2279	2.0746	44.1071	1.79028	45.4985	1.41788	41.7782	1.1343	50.1339
3.7675	40.9047	2.475	42.2869	2.07845	44.2306	1.79313	45.6163	1.4205	41.8978	1.1364	50.2773
3.774	40.9332	2.47938	42.3474	2.0823	44.3482	1.79645	45.7304	1.42313	42.028	1.1385	50.4336
3.7805	40.9634	2.48312	42.4089	2.08615	44.4593	1.79977	45.8398	1.42538	42.1585	1.1403	50.5902
3.787	40.993	2.4875	42.469	2.08945	44.575	1.80262	45.9474	1.428	42.2818	1.1424	50.7381
3.7935	41.0226	2.49187	42.5259	2.0933	44.6907	1.80595	46.0518	1.43063	42.3959	1.1445	50.8751
3.8005	41.0545	2.49563	42.5821	2.09715	44.7928	1.8088	46.1476	1.43325	42.5025	1.1466	51.003
3.807	41.0878	2.5	42.6352	2.10045	44.8863	1.81213	46.2359	1.4355	42.5671	1.1484	51.0805
3.814	41.1213	2.50375	42.6829	2.1043	44.9771	1.81545	46.3197	1.43813	42.6311	1.1505	51.1573
3.8205	41.155	2.50813	42.7294	2.10815	45.0588	1.8183	46.3984	1.44038	42.7351	1.1523	51.2821
3.8275	41.1891	2.5125	42.7807	2.11145	45.1281	1.82163	46.4734	1.443	42.8363	1.1544	51.4036
3.834	41.2238	2.51625	42.8381	2.1153	45.1935	1.82495	46.5546	1.44562	42.934	1.1565	51.5208
3.8405	41.2579	2.52062	42.8975	2.11915	45.2642	1.8278	46.6445	1.44825	43.0267	1.1586	51.632
3.847	41.2899	2.525	42.9596	2.123	45.3409	1.83112	46.7403	1.45087	43.1104	1.1607	51.7325
3.8535	41.3215	2.52937	43.0296	2.1263	45.4194	1.83445	46.8419	1.45313	43.1892	1.1625	51.827
3.8605	41.3528	2.53375	43.1063	2.13015	45.5036	1.8373	46.949	1.45575	43.2677	1.1646	51.9213
3.867	41.3823	2.53813	43.1883	2.13345	45.5976	1.84063	47.0575	1.45838	43.3466	1.1667	52.0159
3.8735	41.4106	2.54188	43.2779	2.1373	45.6961	1.84348	47.1649	1.46063	43.4299	1.1685	52.1158
3.8805	41.4389	2.54625	43.3723	2.14115	45.7908	1.8468	47.2686	1.46325	43.5217	1.1706	52.2261
3.887	41.4672	2.55	43.469	2.145	45.8812	1.85013	47.3664	1.46588	43.6135	1.1727	52.3362
3.8935	41.4963	2.55437	43.5645	2.14885	45.9715	1.85298	47.4651	1.46812	43.7056	1.1745	52.4468
3.9005	41.5258	2.55875	43.6494	2.15215	46.0632	1.8563	47.5662	1.47075	43.8068	1.1766	52.5681
3.907	41.5557	2.5625	43.7221	2.156	46.1504	1.85915	47.6646	1.473	43.9129	1.1784	52.6955
3.9135	41.5853	2.56688	43.7873	2.15985	46.2347	1.86248	47.7632	1.47563	44.0197	1.1805	52.8237
3.92	41.6135	2.57125	43.8459	2.16315	46.3233	1.86532	47.8669	1.47825	44.1322	1.1826	52.9586
3.927	41.6414	2.575	43.8978	2.167	46.4102	1.86865	47.9717	1.4805	44.2543	1.1844	53.1052
3.9335	41.6696	2.57938	43.9466	2.17085	46.49	1.8715	48.0733	1.48313	44.379	1.1865	53.2548
3.9405	41.6983	2.58375	43.9981	2.17415	46.5735	1.87483	48.1757	1.48575	44.5001	1.1886	53.4002
3.947	41.729	2.5875	44.0571	2.178	46.667	1.87815	48.2839	1.48838	44.6196	1.1907	53.5435
3.953	41.7613	2.59187	44.1185	2.1813	46.7715	1.88148	48.4009	1.491	44.7457	1.1928	53.6948
3.96	41.7926	2.59625	44.1778	2.18515	46.8904	1.8848	48.5229	1.49325	44.8741	1.1946	53.8489
3.9665	41.8233	2.6	44.2431	2.189	47.0214	1.88765	48.6468	1.49588	44.9941	1.1967	53.9929
3.9735	41.8536	2.60438	44.3173	2.19285	47.1582	1.89098	48.7736	1.4985	45.1122	1.1988	54.1347
3.98	41.8824	2.60875	44.3915	2.19615	47.2939	1.8943	48.8952	1.50075	45.2309	1.2006	54.2771
3.9865	41.9111	2.61313	44.4622	2.2	47.4186	1.89715	49.0014	1.50337	45.3398	1.2027	54.4077
3.993	41.9401	2.6175	44.5328	2.20385	47.534	1.90047	49.0962	1.50563	45.4358	1.2045	54.5229
4	41.9692	2.62125	44.6016	2.2077	47.6485	1.90332	49.1902	1.50825	45.5337	1.2066	54.6404
4.0065	41.998	2.62562	44.6658	2.21155	47.7586	1.90618	49.2841	1.51088	45.6385	1.2087	54.7662
4.013	42.026	2.63	44.7263	2.21485	47.8617	1.9095	49.3786	1.51313	45.7423	1.2105	54.8907
4.0195	42.0543	2.63437	44.7867	2.2187	47.9593	1.91283	49.475	1.51575	45.8427	1.2126	55.0112
4.026	42.0842	2.63813	44.849	2.22255	48.0492	1.91568	49.5696	1.51838	45.9464	1.2147	55.1357
4.033	42.1144	2.6425	44.9078	2.22585	48.1268	1.919	49.6584	1.521	46.0525	1.2168	55.263
4.0395	42.1443	2.64625	44.9629	2.2297	48.1917	1.92233	49.7412	1.52325	46.1551	1.2186	55.3861
4.0465	42.1748	2.65062	45.023	2.233	48.2514	1.92518	49.8233	1.52588	46.2617	1.2207	55.514
4.053	42.2047	2.65437	45.0909	2.23685	48.314	1.9285	49.909	1.5285	46.3751	1.2228	55.6501
4.0595	42.2332	2.65875	45.1649	2.2407	48.3783	1.93182	49.9973	1.53075	46.4922	1.2246	55.7906
4.066	42.2609	2.66313	45.2245	2.244	48.4429	1.93515	50.0853	1.53337	46.6079	1.2267	55.9295
4.0725	42.2892	2.6675	45.2514	2.24785	48.5137	1.938	50.172	1.536	46.7228	1.2288	56.0674
4.079	42.3177	2.67188	45.3246	2.2517	48.5856	1.94133	50.2499	1.53862	46.839	1.2309	56.2067
4.086	42.3452	2.67563	45.3869	2.255	48.653	1.94418	50.3157	1.54088	46.9562	1.2327	56.3474
4.093	42.3712	2.68	45.4377	2.25885	48.7182	1.9475	50.3753	1.5435	47.0706	1.2348	56.4847
4.0995	42.3975	2.68438	45.4801	2.2627	48.7884	1.95083	50.4368	1.54613	47.1821	1.2369	56.6185
4.106	42.4254	2.68875	45.5224	2.266	48.8485	1.95368	50.4935	1.54838	47.2884	1.2387	56.746
4.1125	42.4548	2.6925	45.5673	2.26985	48.8796	1.957	50.5385	1.551	47.3816	1.2408	56.858
4.119	42.4857	2.69687	45.6113	2.2737	48.973	1.96033	50.6157	1.55363	47.4787	1.2429	56.9745
4.1255	42.5176	2.70063	45.6567	2.27755	49.0817	1.96317	50.6995	1.55587	47.5797	1.2447	57.0956
4.1325	42.5493	2.705	45.7054	2.2814	49.2058	1.9665	50.7929	1.55813	47.6846	1.2465	57.2215
4.139	42.5783	2.70938	45.7553	2.2847	49.3357	1.96935	50.8938	1.56075	47.7868	1.2486	57.3442
4.1455	42.6041	2.71375	45.8114	2.28855	49.4585	1.97268	50.9964	1.56338	47.8844	1.2507	57.4613
4.1525	42.6283	2.7175	45.8798	2.2924	49.5822	1.97553	51.0949	1.56563	47.9734	1.2525	57.568
4.159	42.6526	2.72187	45.9599	2.29625	49.7113	1.97885	51.1717	1.56825	48.0496	1.2546	57.6595
4.1655	42.6765	2.72563	46.045	2.29955	49.8406	1.98218	51.2921	1.57088	48.1337	1.2567	57.7605
4.1725	42.6996	2.73	46.128	2.30285	49.9673	1.9855	51.4109	1.5735	48.2142	1.2588	57.8571
4.1785	42.7224	2.73438	46.2065	2.3067	50.0947	1.98883	51.5251	1.57613	48.2948	1.2609	57.9538
4.185	42.7458	2.73875	46.2795	2.31	50.2201	1.99168	51.6333	1.57875	48.3778	1.263	58.0534
4.192	42.7701	2.7425	46.3453	2.31385	50.3344	1.995	51.7343	1.58138	48.4637	1.2651	58.1564
4.1985	42.7957	2.74688	46.4057	2.3177	50.4401	1.99832	51.8318	1.58363	48.5524	1.2669	58.2629
4.2055	42.8231	2.75125	46.465	2.32155	50.5429	2.00165	51.9307	1.58625	48.6474	1.269	58.3769
4.2125	42.8518	2.75563	46.5217	2.3254	50.6425	2.0045	52.0315	1.5885	48.7481	1.2708	58.4977
4.2185	42.8811	2.75937	46.5721	2.32925	50.7346	2.00783	52.1324	1.59075	48.8497	1.2726	58.6196
4.225	42.9104	2.76375	46.615	2.33255	50.8203	2.01068	52.2285	1.59338	48.9488	1.2747	58.7386
4.2315	42.9405	2.76812	46.6559	2.3364	50.8959	2.01353	52.3156	1.596	49.0499	1.2768	58.8599
4.238	42.9705	2.77188	46.7011	2.34025	50.9602	2.01685	52.3957	1.59825	49.1582	1.2786	58.9899
4.245	43.0002	2.77625	46.7541	2.3441	51.0151	2.0197	52.4719	1.60088	49.2711	1.2807	59.1253
4.252	43.0291	2.78063	46.8143	2.3474	51.0628	2.02303	52.5468	1.60312	49.3821	1.2825	59.2585
4.2585	43.0561	2.78437	46.8818	2.3507	51.1069	2.02635	52.6216	1.60575	49.4871	1.2846	59.3845
4.265	43.0803	2.78875	46.9537	2.35455	51.1563	2.02968	52.7001	1.60838	49.5834	1.2867	59.5001
4.272	43.1036	2.7925	47.0243	2.3584	51.2121	2.03253	52.7814	1.611	49.6695	1.2888	59.6034
4.278	43.1284	2.79625	47.0931	2.36225	51.275	2.03585	52.8645	1.61363	49.7478	1.2909	59.6973
4.285	43.1535	2.80063	47.1634	2.36555	51.351	2.03918	52.9513	1.61588	49.8267	1.2927	59.792
4.2915	43.1788	2.805	47.2375	2.3694	51.4363	2.0425	53.0418	1.6185	49.9136	1.2948	59.8963
4.298	43.205	2.80938	47.312	2.37325	51.5311	2.04582	53.1388	1.62075	50.005	1.2966	60.0059
4.3045	43.2321	2.81375	47.3805	2.37655	51.6387	2.04867	53.2441	1.62338	50.0939	1.2987	60.1127
4.3115	43.2586	2.81813	47.4425	2.3804	51.7465	2.05152	53.3488	1.626	50.1778	1.3008	60.2134
4.318	43.2591	2.82187	47.4911	2.38425	51.8334	2.05485	53.4423	1.62863	50.2593	1.3029	60.3112
4.325	43.2728	2.82625	47.534	2.38755	51.9182	2.05817	53.536	1.63088	50.3406	1.3047	60.4087
4.3315	43.2864	2.83062	47.5695	2.3914	51.995	2.06102	53.6243	1.6335	50.4225	1.3068	60.507
4.338	43.3139	2.83438	47.6104	2.39525	52.0699	2.06435	53.7078	1.63575	50.4906	1.3086	60.5887
4.3445	43.3372	2.83875	47.6531	2.39855	52.1458	2.0672	53.792	1.63837	50.5353	1.3107	60.6423
4.351	43.3419	2.8425	47.6935	2.4024	52.2137	2.07052	53.8755	1.641	50.6303	1.3128	60.7564
4.3575	43.3697	2.84687	47.7479	2.40625	52.2828	2.07385	53.9608	1.64325	50.724	1.3146	60.8688
4.3645	43.3956	2.85063	47.8093	2.4101	52.3459	2.07718	54.0415	1.64588	50.8133	1.3167	60.976
4.3715	43.4081	2.855	47.8732	2.41395	52.3995	2.08003	54.1155	1.64813	50.901	1.3185	61.0811
4.378	43.4207	2.85875	47.939	2.41725	52.4597	2.08335	54.1915	1.65075	50.9911	1.3206	61.1894
4.3845	43.4463	2.86313	48.0071	2.4211	52.5448	2.0862	54.2767	1.653	51.09	1.3224	61.308
4.391	43.4701	2.8675	48.0718	2.4244	52.6387	2.08953	54.36	1.65562	51.1887	1.3245	61.4265
4.3975	43.4718	2.87188	48.1267	2.42825	52.7201	2.09238	54.4353	1.65825	51.2829	1.3266	61.5394
4.404	43.4977	2.87625	48.1878	2.43155	52.8036	2.0957	54.5151	1.66088	51.3777	1.3287	61.6532
4.411	43.5241	2.88	48.2448	2.4354	52.8736	2.09903	54.5873	1.6635	51.4678	1.3308	61.7613
4.4175	43.5504	2.88437	48.2976	2.4387	52.9304	2.10235	54.6484	1.66613	51.5522	1.3329	61.8627
4.424	43.5775	2.88875	48.3491	2.44255	52.9917	2.10568	54.714	1.66837	51.6452	1.3347	61.9743
4.431	43.6058	2.8925	48.4019	2.4464	53.0677	2.10853	54.7926	1.671	51.7487	1.3368	62.0984
4.438	43.6246	2.89688	48.4529	2.45025	53.1463	2.11185	54.876	1.67325	51.8556	1.3386	62.2267
4.4445	43.6343	2.90062	48.5037	2.45355	53.2195	2.11517	54.9581	1.67588	51.9634	1.3407	62.356
4.451	43.6638	2.905	48.5665	2.4574	53.2955	2.11802	55.0445	1.67813	52.0682	1.3425	62.4819
4.4575	43.6738	2.90937	48.6282	2.46125	53.3608	2.12135	55.1298	1.68038	52.1689	1.3443	62.6027
4.464	43.6946	2.91313	48.6673	2.4651	53.4286	2.1242	55.2182	1.683	52.2707	1.3464	62.7248
4.471	43.7237	2.9175	48.6926	2.46895	53.501	2.12705	55.3066	1.68562	52.3714	1.3485	62.8456
4.4775	43.7489	2.92188	48.757	2.47225	53.5773	2.13037	55.397	1.68825	52.4707	1.3506	62.9649
4.4845	43.7725	2.92563	48.8208	2.47555	53.6572	2.1337	55.4941	1.69087	52.5728	1.3527	63.0873
4.491	43.7845	2.93	48.8792	2.4794	53.7284	2.13703	55.5855	1.69313	52.6694	1.3545	63.2033
4.4975	43.7974	2.93375	48.927	2.4827	53.7893	2.14035	55.6665	1.69575	52.759	1.3566	63.3108
4.504	43.8237	2.93812	48.9715	2.48655	53.8527	2.14368	55.7499	1.69838	52.852	1.3587	63.4224
4.5105	43.8516	2.94188	49.0178	2.4904	53.9217	2.14653	55.8395	1.701	52.9524	1.3608	63.5429
4.5175	43.8819	2.94625	49.0606	2.4937	53.9945	2.14985	55.9304	1.70325	53.0582	1.3626	63.6698
4.524	43.9149	2.95063	49.1011	2.49755	54.074	2.15318	56.0246	1.70588	53.167	1.3647	63.8004
4.531	43.9439	2.955	49.1461	2.5014	54.1625	2.15603	56.123	1.70812	53.2774	1.3665	63.9329
4.5375	43.9482	2.95875	49.1989	2.50525	54.249	2.15935	56.2182	1.71075	53.3872	1.3686	64.0646
4.5445	43.9805	2.96312	49.2483	2.5091	54.3425	2.1622	56.3144	1.713	53.4964	1.3704	64.1957
4.551	44.0137	2.9675	49.309	2.5124	54.4258	2.16553	56.3996	1.71563	53.6033	1.3725	64.324
4.5575	44.0478	2.97187	49.376	2.51625	54.5017	2.16838	56.4779	1.71825	53.7143	1.3746	64.4571
4.5645	44.0688	2.97563	49.4469	2.51955	54.57	2.1717	56.552	1.7205	53.8278	1.3764	64.5934
4.5705	44.0795	2.98	49.5097	2.52285	54.6345	2.17503	56.6211	1.72313	53.9307	1.3785	64.7168
4.577	44.1003	2.98375	49.5652	2.5267	54.7008	2.17787	56.6893	1.72575	54.0235	1.3806	64.8282
4.584	44.1073	2.98813	49.6263	2.53055	54.762	2.1812	56.7586	1.728	54.1127	1.3824	64.9353
4.591	44.1322	2.99187	49.6864	2.5344	54.8314	2.18452	56.836	1.73063	54.1985	1.3845	65.0382
4.5975	44.1534	2.99625	49.7518	2.5377	54.8955	2.18785	56.9117	1.73287	54.2781	1.3863	65.1337
4.6045	44.1718	3	49.8147	2.54155	54.9505	2.19117	56.9827	1.7355	54.3599	1.3884	65.2319
4.611	44.1891	3.00438	49.8804	2.54485	55.0086	2.19402	57.0541	1.73812	54.4483	1.3905	65.338
4.6175	44.2066	3.00813	49.9488	2.5487	55.0854	2.19735	57.1357	1.74038	54.5384	1.3923	65.4461
4.624	44.2245	3.0125	50.0152	2.55255	55.1746	2.20067	57.2242	1.743	54.6289	1.3944	65.5547
4.6305	44.2421	3.01688	50.0783	2.55585	55.2685	2.20353	57.3155	1.74563	54.7239	1.3965	65.6687
4.6375	44.2534	3.02125	50.141	2.5597	55.3625	2.20685	57.4085	1.74788	54.8241	1.3983	65.7889
4.6445	44.2597	3.02562	50.199	2.563	55.3813	2.21018	57.4658	1.7505	54.9141	1.4004	65.8969
4.651	44.2783	3.02937	50.2477	2.56685	55.4572	2.21303	57.5223	1.75313	55.0025	1.4025	66.003
4.6575	44.296	3.03375	50.2977	2.5707	55.5448	2.21635	57.5943	1.75575	55.0976	1.4046	66.1171
4.664	44.2974	3.0375	50.3491	2.57455	55.627	2.2192	57.6794	1.758	55.1951	1.4064	66.2342
4.671	44.3172	3.04188	50.3924	2.57785	55.7184	2.22253	57.7383	1.76063	55.2775	1.4085	66.333
4.6775	44.3392	3.04562	50.4376	2.5817	55.8129	2.22585	57.7963	1.76288	55.3541	1.4103	66.4249
4.684	44.341	3.05	50.483	2.58555	55.8946	2.22918	57.8594	1.76513	55.4275	1.4121	66.513
4.691	44.3607	3.05375	50.521	2.58885	55.9681	2.23203	57.9487	1.76775	55.4974	1.4142	66.5968
4.6975	44.3625	3.05813	50.5644	2.5927	56.0271	2.23535	58.0323	1.77038	55.5544	1.4163	66.6653
4.7045	44.3855	3.0625	50.604	2.59655	56.0868	2.2382	58.0644	1.77262	55.5936	1.4181	66.7123
4.711	44.4035	3.06625	50.6536	2.6004	56.1403	2.24153	58.1493	1.77525	55.6507	1.4202	66.7809
4.718	44.4084	3.07063	50.706	2.6037	56.1941	2.24485	58.2349	1.77788	55.7134	1.4223	66.8561
4.7245	44.4322	3.075	50.7547	2.607	56.2598	2.24817	58.2805	1.7805	55.7756	1.4244	66.9308
4.731	44.4561	3.07875	50.8069	2.6103	56.3191	2.25102	58.3533	1.78313	55.8637	1.4265	67.0364
4.7375	44.4574	3.08312	50.8594	2.61415	56.3715	2.25435	58.4232	1.78575	55.9664	1.4286	67.1596
4.744	44.4812	3.08688	50.9054	2.618	56.4442	2.25767	58.4662	1.788	56.0687	1.4304	67.2825
4.751	44.5087	3.09125	50.9588	2.62185	56.5338	2.261	58.5415	1.79062	56.1856	1.4325	67.4227
4.758	44.5386	3.09563	51.0178	2.62515	56.6372	2.26432	58.6073	1.79288	56.3077	1.4343	67.5692
4.765	44.5489	3.1	51.0851	2.629	56.7419	2.26717	58.6985	1.7955	56.4446	1.4364	67.7335
4.771	44.5549	3.10375	51.1489	2.63285	56.8432	2.2705	58.7496	1.79775	56.5705	1.4382	67.8845
4.778	44.5569	3.10812	51.2138	2.6367	56.9337	2.27335	58.8314	1.80038	56.7019	1.4403	68.0422
4.7845	44.5632	3.11187	51.2786	2.64055	57.0132	2.27668	58.8831	1.80262	56.8207	1.4421	68.1848
4.791	44.5691	3.11625	51.3454	2.64385	57.0842	2.27953	58.9323	1.80525	56.9255	1.4442	68.3106
4.798	44.5754	3.12063	51.4078	2.64715	57.1609	2.28285	58.9711	1.8075	57.0058	1.446	68.4069
4.805	44.5866	3.12438	51.4618	2.651	57.2451	2.28618	59.0212	1.81013	57.0764	1.4481	68.4917
4.8115	44.5984	3.12875	51.5103	2.6543	57.3264	2.28903	59.0912	1.81275	57.1495	1.4502	68.5794
4.818	44.6001	3.1325	51.5563	2.65815	57.3963	2.29235	59.1539	1.81538	57.217	1.4523	68.6604
4.825	44.6064	3.13625	51.5687	2.662	57.4612	2.29568	59.2119	1.818	57.2791	1.4544	68.7349
4.8315	44.619	3.14063	51.601	2.6653	57.5257	2.299	59.2467	1.82025	57.3359	1.4562	68.8031
4.8385	44.6201	3.145	51.6431	2.66915	57.5938	2.30233	59.2929	1.82288	57.3999	1.4583	68.8798
4.845	44.6241	3.14938	51.6792	2.67245	57.6774	2.30565	59.3447	1.82513	57.4694	1.4601	68.9633
4.8515	44.6255	3.15313	51.7172	2.6763	57.7737	2.3085	59.4004	1.82775	57.5467	1.4622	69.0561
4.858	44.6272	3.1575	51.7527	2.68015	57.8834	2.31182	59.4896	1.83038	57.645	1.4643	69.174
4.865	44.6341	3.16188	51.7803	2.68345	57.997	2.31467	59.5856	1.833	57.7548	1.4664	69.3057
4.872	44.6401	3.16562	51.8112	2.6873	58.0985	2.318	59.6399	1.83525	57.8506	1.4682	69.4207
4.8785	44.6479	3.17	51.8526	2.6906	58.1934	2.32132	59.6913	1.83787	57.9376	1.4703	69.5251
4.885	44.6505	3.17437	51.9013	2.69445	58.2858	2.32417	59.7409	1.84013	57.9851	1.4721	69.5821
4.892	44.6545	3.17875	51.9485	2.6983	58.3746	2.3275	59.8118	1.84275	58.0409	1.4742	69.6491
4.8985	44.6592	3.1825	51.994	2.70215	58.4619	2.33082	59.86	1.84538	58.1213	1.4763	69.7455
4.905	44.6621	3.18625	52.0395	2.70545	58.5541	2.33367	59.9106	1.84763	58.1987	1.4781	69.8384
4.9115	44.664	3.19062	52.0849	2.7093	58.6422	2.337	59.9956	1.85025	58.2863	1.4802	69.9436
4.9185	44.6735	3.195	52.1322	2.7126	58.7188	2.34033	60.0519	1.8525	58.3667	1.482	70.04
4.9255	44.6816	3.19875	52.1862	2.71645	58.7811	2.34318	60.0898	1.85512	58.438	1.4841	70.1256
4.932	44.6835	3.2025	52.2461	2.7203	58.8291	2.3465	60.1349	1.85775	58.5074	1.4862	70.2089
4.939	44.6874	3.20688	52.3029	2.7236	58.8674	2.34983	60.1615	1.86037	58.5704	1.4883	70.2845
4.9455	44.6948	3.21125	52.3551	2.72745	58.9018	2.35268	60.2156	1.86263	58.6442	1.4901	70.3731
4.952	44.7	3.215	52.4026	2.73075	58.9357	2.356	60.258	1.86525	58.7242	1.4922	70.469
4.9585	44.7111	3.22	52.4448	2.73405	58.9769	2.35933	60.2836	1.86788	58.8077	1.4943	70.5693
4.9655	44.7154	3.22375	52.4889	2.7379	59.0215	2.36265	60.3209	1.87013	58.8969	1.4961	70.6763
4.972	44.7192	3.22812	52.5351	2.74175	59.0675	2.3655	60.3467	1.87275	58.9823	1.4982	70.7787
4.979	44.7358	3.23188	52.5846	2.7456	59.1198	2.36883	60.3978	1.87538	59.0718	1.5003	70.8861
4.9855	44.7401	3.23625	52.6397	2.7489	59.1763	2.37215	60.4342	1.878	59.1529	1.5024	70.9835
4.9925	44.7413	3.24	52.694	2.75275	59.2411	2.37547	60.4777	1.88025	59.2311	1.5042	71.0774
4.999	44.7428	3.24437	52.7529	2.7566	59.3141	2.37832	60.5405	1.8825	59.31	1.506	71.172
5.0055	44.7555	3.24875	52.8175	2.7599	59.403	2.38165	60.5863	1.88475	59.387	1.5078	71.2644
5.012	44.761	3.2525	52.8899	2.76375	59.4996	2.3845	60.6513	1.88738	59.4742	1.5099	71.369
5.019	44.7633	3.25688	52.9665	2.7676	59.5989	2.38782	60.7405	1.89	59.5627	1.512	71.4753
5.0255	44.7648	3.26125	53.0461	2.77145	59.7041	2.39115	60.8035	1.89263	59.6387	1.5141	71.5665
5.0325	44.7733	3.265	53.1257	2.77475	59.7071	2.394	60.8095	1.89488	59.7017	1.5159	71.642
5.039	44.7738	3.26938	53.2047	2.77805	59.7409	2.39732	60.8405	1.8975	59.7698	1.518	71.7237
5.046	44.7893	3.27312	53.2729	2.7819	59.822	2.40065	60.8857	1.90013	59.8381	1.5201	71.8057
5.0525	44.7906	3.2775	53.3333	2.7852	59.8463	2.40398	60.9003	1.90275	59.905	1.5222	71.886
5.059	44.8061	3.28125	53.3811	2.78905	59.8892	2.40683	60.9535	1.905	59.994	1.524	71.9928
5.066	44.8097	3.28563	53.429	2.7929	59.9349	2.41015	61.0031	1.90762	60.0853	1.5261	72.1023
5.0725	44.8191	3.29	53.4667	2.7962	59.9697	2.41348	61.0378	1.91025	60.1462	1.5282	72.1754
5.079	44.8192	3.29438	53.5022	2.80005	60.0417	2.4168	61.0831	1.9125	60.1849	1.53	72.2219
5.0855	44.8306	3.29813	53.5334	2.80335	60.0896	2.42013	61.1097	1.91513	60.2076	1.5321	72.2491
5.0925	44.8365	3.3025	53.566	2.8072	60.1448	2.42298	61.1395	1.91738	60.2745	1.5339	72.3295
5.0995	44.8371	3.30687	53.5917	2.81105	60.205	2.4263	61.1963	1.92	60.2918	1.536	72.3502
5.106	44.8525	3.31062	53.614	2.8149	60.2332	2.42915	61.2467	1.92263	60.3476	1.5381	72.4171
5.113	44.854	3.315	53.6472	2.8182	60.3082	2.43248	61.2917	1.92487	60.3892	1.5399	72.467
5.1195	44.8649	3.31938	53.684	2.82205	60.326	2.4358	61.3258	1.9275	60.4667	1.542	72.5601
5.126	44.8801	3.32313	53.7274	2.82535	60.3873	2.43865	61.3627	1.93013	60.5085	1.5441	72.6102
5.1325	44.8867	3.3275	53.7632	2.8292	60.4192	2.44197	61.3859	1.93238	60.5523	1.5459	72.6627
5.1395	44.891	3.33125	53.7752	2.83305	60.4486	2.4453	61.4342	1.935	60.6386	1.548	72.7664
5.1465	44.8916	3.335	53.7806	2.8369	60.4512	2.44815	61.4489	1.93762	60.6667	1.5501	72.8001
5.153	44.9056	3.33938	53.7894	2.8402	60.5084	2.45147	61.51	1.93988	60.7374	1.5519	72.8849
5.1595	44.906	3.34375	53.8221	2.84405	60.556	2.4548	61.5372	1.9425	60.7524	1.554	72.9029
5.166	44.9156	3.3475	53.8348	2.84735	60.5728	2.45812	61.5472	1.94475	60.8229	1.5558	72.9875
5.173	44.9203	3.35188	53.8609	2.8512	60.5997	2.46097	61.5856	1.94738	60.836	1.5579	73.0032
5.1795	44.9234	3.35625	53.8743	2.85505	60.6405	2.4643	61.6245	1.95	60.9198	1.56	73.1038
5.186	44.9293	3.36	53.893	2.85835	60.689	2.46763	61.6514	1.95263	60.9744	1.5621	73.1693
5.193	44.9356	3.36437	53.901	2.8622	60.6979	2.47095	61.7032	1.95525	61.0144	1.5642	73.2172
5.1995	44.9391	3.36875	53.9226	2.8655	60.7632	2.4738	61.7408	1.9575	61.0976	1.566	73.3171
5.206	44.945	3.37312	53.9443	2.86935	60.8095	2.47713	61.7835	1.96012	61.1313	1.5681	73.3575
5.213	44.9502	3.37688	53.9615	2.87265	60.8412	2.48045	61.8123	1.96275	61.1629	1.5702	73.3955
5.2195	44.9524	3.38125	53.9788	2.8765	60.923	2.4833	61.8763	1.965	61.2087	1.572	73.4504
5.226	44.9543	3.385	53.9841	2.88035	60.9426	2.48663	61.9194	1.96763	61.2476	1.5741	73.4971
5.233	44.967	3.38937	53.9995	2.8842	61.0079	2.48995	61.9582	1.96988	61.2818	1.5759	73.5382
5.239	44.9686	3.39375	54.0256	2.88805	61.0842	2.4928	62.0164	1.9725	61.3133	1.578	73.5759
5.246	44.9795	3.3975	54.0533	2.89135	61.0907	2.49613	62.0252	1.97475	61.3303	1.5798	73.5964
5.2525	44.9842	3.40188	54.0792	2.8952	61.1587	2.49898	62.0717	1.97738	61.3923	1.5819	73.6708
5.2595	44.9889	3.40563	54.0808	2.8985	61.2228	2.5023	62.1441	1.98	61.4486	1.584	73.7383
5.2665	44.9897	3.41	54.0935	2.90235	61.2351	2.50563	62.1511	1.98263	61.4633	1.5861	73.756
5.273	44.997	3.41438	54.1299	2.90565	61.26	2.50895	62.1689	1.98487	61.5376	1.5879	73.8452
5.279	44.9986	3.41875	54.1694	2.9095	61.283	2.51227	62.2285	1.98788	61.5554	1.5903	73.8664
5.286	45.0061	3.4225	54.1772	2.9128	61.3199	2.51512	62.2478	1.9905	61.6045	1.5924	73.9254
5.2925	45.0064	3.42625	54.216	2.91665	61.3323	2.51845	62.2782	1.99275	61.6483	1.5942	73.978
5.299	45.0117	3.43063	54.2701	2.9205	61.3628	2.52177	62.3093	1.99537	61.6704	1.5963	74.0045
5.306	45.0132	3.435	54.2773	2.9238	61.3806	2.5251	62.3305	1.99763	61.6846	1.5981	74.0215
5.3125	45.0149	3.43938	54.333	2.92765	61.3876	2.52842	62.3733	1.99988	61.7173	1.5999	74.0607
5.319	45.016	3.44313	54.3763	2.9315	61.398	2.53127	62.3853	2.0025	61.7563	1.602	74.1076
5.326	45.0167	3.4475	54.3928	2.9348	61.4166	2.53413	62.4024	2.00513	61.7663	1.6041	74.1196
5.3325	45.0168	3.45187	54.3964	2.93865	61.4401	2.53745	62.436	2.00775	61.8381	1.6062	74.2057
5.339	45.0236	3.45625	54.4564	2.9425	61.4767	2.5403	62.455	2.01	61.8607	1.608	74.2329
5.346	45.0442	3.46	54.4727	2.94635	61.532	2.54363	62.5132	2.01262	61.9154	1.6101	74.2985
5.3525	45.0583	3.46438	54.5178	2.94965	61.5466	2.54695	62.5318	2.01488	61.9227	1.6119	74.3072
5.359	45.0671	3.46813	54.5625	2.95295	61.5937	2.55028	62.5625	2.0175	61.9831	1.614	74.3797
5.3655	45.0792	3.4725	54.5745	2.9568	61.6514	2.5536	62.6229	2.02013	62.0347	1.6161	74.4416
5.3725	45.0822	3.47625	54.6	2.96065	61.6924	2.55645	62.6481	2.02275	62.0551	1.6182	74.4662
5.379	45.0936	3.48	54.629	2.96395	61.7178	2.55978	62.6869	2.02537	62.083	1.6203	74.4997
5.386	45.1282	3.48438	54.6646	2.9678	61.8043	2.5631	62.746	2.02763	62.1295	1.6221	74.5554
5.3925	45.1331	3.48875	54.6831	2.97165	61.8372	2.56643	62.7659	2.02988	62.1835	1.6239	74.6202
5.3985	45.1355	3.49313	54.7135	2.97495	61.8936	2.56928	62.8304	2.0325	62.2231	1.626	74.6677
5.4055	45.1441	3.4975	54.7492	2.9788	61.9644	2.5726	62.8716	2.03512	62.2576	1.6281	74.7091
5.412	45.1505	3.50188	54.7799	2.9821	61.9904	2.57592	62.8875	2.03775	62.2665	1.6302	74.7198
5.4185	45.1529	3.50563	54.7852	2.98595	62.0818	2.57925	62.9684	2.04038	62.3366	1.6323	74.804
5.4255	45.1602	3.51	54.8131	2.9898	62.0929	2.5821	62.9828	2.043	62.3832	1.6344	74.8598
5.432	45.1615	3.51437	54.8401	2.9931	62.1662	2.58542	63.0196	2.04525	62.4059	1.6362	74.8871
5.4385	45.1679	3.51812	54.8617	2.99695	62.2168	2.58827	63.0613	2.04787	62.4291	1.6383	74.915
5.445	45.1848	3.5225	54.8671	3.0008	62.2495	2.5916	63.0837	2.0505	62.4401	1.6404	74.9281
5.452	45.1876	3.52625	54.8825	3.00465	62.3183	2.59492	63.1195	2.05275	62.4582	1.6422	74.9499
5.4585	45.1899	3.53063	54.9048	3.00795	62.3441	2.59825	63.1493	2.05538	62.5029	1.6443	75.0035
5.465	45.2025	3.53437	54.9491	3.0118	62.3887	2.6011	63.1809	2.05762	62.552	1.6461	75.0624
5.4715	45.2186	3.53875	54.9776	3.01565	62.4706	2.60443	63.2408	2.05987	62.596	1.6479	75.1152
5.4785	45.23	3.5425	55.0139	3.01895	62.4797	2.60728	63.2554	2.0625	62.6116	1.65	75.1339
5.485	45.2321	3.54688	55.0745	3.0228	62.5582	2.6106	63.3022	2.06513	62.6295	1.6521	75.1554
5.4915	45.2453	3.55125	55.0817	3.02665	62.6088	2.61393	63.3279	2.06775	62.6848	1.6542	75.2217
5.4985	45.2467	3.55563	55.1299	3.02995	62.6126	2.61725	63.3319	2.07037	62.7371	1.6563	75.2846
5.505	45.2573	3.55938	55.1787	3.0338	62.6439	2.6201	63.3599	2.073	62.7503	1.6584	75.3004
5.5115	45.2741	3.56375	55.1853	3.0371	62.722	2.62343	63.4443	2.07563	62.7921	1.6605	75.3505
5.518	45.2834	3.56813	55.2377	3.0404	62.741	2.62675	63.4539	2.07788	62.8187	1.6623	75.3824
5.5245	45.2865	3.57187	55.2862	3.04425	62.7989	2.63008	63.4894	2.0805	62.8757	1.6644	75.4509
5.5315	45.2945	3.57625	55.2885	3.0481	62.8538	2.63293	63.5183	2.08312	62.9093	1.6665	75.4912
5.5385	45.3009	3.58	55.3365	3.05195	62.8791	2.63625	63.5386	2.08538	62.9417	1.6683	75.5301
5.545	45.3084	3.58438	55.3597	3.0558	62.9597	2.63957	63.6107	2.08763	62.9658	1.6701	75.559
5.5515	45.3276	3.58875	55.3637	3.05965	62.9712	2.64242	63.6278	2.09025	63.0249	1.6722	75.6299
5.558	45.3496	3.59313	55.3751	3.06295	63.0676	2.64575	63.688	2.09287	63.0696	1.6743	75.6835
5.5645	45.3546	3.5975	55.3867	3.0668	63.0742	2.6486	63.697	2.09512	63.0973	1.6761	75.7167
5.571	45.3553	3.60125	55.3983	3.07065	63.1615	2.65192	63.7429	2.09775	63.1234	1.6782	75.748
5.578	45.359	3.60562	55.3989	3.07395	63.1716	2.65477	63.7669	2.10038	63.1331	1.6803	75.7597
5.5845	45.3637	3.61	55.404	3.07725	63.2536	2.6581	63.8106	2.103	63.2129	1.6824	75.8554
5.591	45.3815	3.61375	55.4091	3.0811	63.2733	2.66142	63.8527	2.10525	63.2263	1.6842	75.8716
5.598	45.3834	3.6175	55.4282	3.08495	63.3404	2.66475	63.8954	2.10787	63.2917	1.6863	75.9501
5.6045	45.4102	3.62188	55.4313	3.08825	63.3774	2.6676	63.9233	2.1105	63.309	1.6884	75.9708
5.611	45.4113	3.62562	55.4572	3.0921	63.4228	2.67093	63.952	2.11313	63.3688	1.6905	76.0426
5.618	45.4287	3.63	55.4626	3.0954	63.4767	2.67425	63.9829	2.11537	63.3835	1.6923	76.0601
5.6245	45.436	3.63437	55.4773	3.09925	63.504	2.67758	64.0183	2.118	63.448	1.6944	76.1376
5.6305	45.4395	3.63875	55.4804	3.1031	63.5097	2.6809	64.03	2.12063	63.4514	1.6965	76.1417
5.6375	45.4678	3.64312	55.4909	3.10695	63.5308	2.68375	64.0526	2.12325	63.4954	1.6986	76.1944
5.6445	45.4694	3.64688	55.5062	3.11025	63.5363	2.6866	64.0642	2.1255	63.5092	1.7004	76.2111
5.651	45.4743	3.65125	55.5074	3.1141	63.5714	2.68993	64.0946	2.12812	63.5309	1.7025	76.2371
5.6575	45.4949	3.65563	55.522	3.11795	63.5904	2.69325	64.1098	2.13037	63.5704	1.7043	76.2845
5.664	45.5002	3.66	55.5388	3.12125	63.5973	2.69658	64.1161	2.133	63.5884	1.7064	76.3061
5.6705	45.5219	3.66375	55.5414	3.1251	63.6075	2.69943	64.1476	2.13563	63.6336	1.7085	76.3604
5.6775	45.5263	3.66812	55.5556	3.12895	63.639	2.70275	64.1752	2.13825	63.6749	1.7106	76.4099
5.684	45.5291	3.67188	55.5825	3.1328	63.6746	2.70607	64.2052	2.1405	63.6987	1.7124	76.4384
5.6905	45.5405	3.67563	55.5836	3.1361	63.6966	2.70892	64.2281	2.14312	63.7205	1.7145	76.4646
5.6975	45.5481	3.68	55.5979	3.13995	63.7167	2.71225	64.2539	2.14538	63.7567	1.7163	76.508
5.704	45.5487	3.68438	55.6189	3.1438	63.7449	2.7151	64.2736	2.148	63.8047	1.7184	76.5656
5.7105	45.5728	3.68812	55.6218	3.1471	63.7559	2.71842	64.295	2.15025	63.8255	1.7202	76.5906
5.7175	45.5744	3.6925	55.6362	3.15095	63.7989	2.72175	64.3413	2.15287	63.8463	1.7223	76.6156
5.724	45.5983	3.69687	55.6419	3.1548	63.8186	2.7246	64.358	2.1555	63.8725	1.7244	76.647
5.7305	45.6073	3.70125	55.6629	3.1581	63.8344	2.72792	64.3692	2.15813	63.926	1.7265	76.7112
5.737	45.6197	3.705	55.6813	3.1614	63.906	2.73125	64.4254	2.16075	63.9608	1.7286	76.753
5.7435	45.6313	3.71	55.6908	3.16525	63.9177	2.73458	64.4456	2.16337	63.9806	1.7307	76.7767
5.75	45.6396	3.71375	55.698	3.1691	63.922	2.73743	64.4522	2.166	64.0053	1.7328	76.8064
5.757	45.6598	3.71813	55.7179	3.1724	63.9891	2.74075	64.5138	2.16863	64.0692	1.7349	76.883
5.764	45.6674	3.72187	55.7253	3.17625	64.0057	2.74408	64.5298	2.17088	64.0837	1.7367	76.9004
5.7705	45.6675	3.72625	55.7288	3.1801	64.0191	2.7474	64.5495	2.1735	64.1117	1.7388	76.934
5.777	45.6732	3.73062	55.7435	3.18395	64.0414	2.75025	64.5674	2.17575	64.1558	1.7406	76.987
5.7835	45.6748	3.73438	55.7484	3.1878	64.0694	2.75358	64.6074	2.17838	64.1737	1.7427	77.0084
5.79	45.6804	3.73875	55.7517	3.1911	64.1118	2.75643	64.6341	2.18063	64.2267	1.7445	77.072
5.797	45.701	3.74313	55.766	3.19495	64.1563	2.75928	64.6771	2.18325	64.2498	1.7466	77.0998
5.8035	45.7216	3.74688	55.7765	3.1988	64.1652	2.7626	64.7015	2.18587	64.2813	1.7487	77.1376
5.8105	45.7238	3.75125	55.7888	3.2021	64.2212	2.76593	64.7323	2.18812	64.3161	1.7505	77.1793
5.817	45.7408	3.75563	55.7939	3.20595	64.244	2.76925	64.7499	2.19075	64.3504	1.7526	77.2205
5.8235	45.742	3.75937	55.8004	3.20925	64.271	2.7721	64.7971	2.19338	64.3752	1.7547	77.2502
5.83	45.7432	3.76375	55.8021	3.21255	64.2886	2.77542	64.8146	2.196	64.3959	1.7568	77.2751
5.8365	45.7617	3.76812	55.8118	3.2164	64.3219	2.77875	64.8416	2.19862	64.4263	1.7589	77.3116
5.8435	45.773	3.77188	55.8395	3.22025	64.34	2.78207	64.8597	2.20125	64.4636	1.761	77.3563
5.85	45.7813	3.77625	55.875	3.22355	64.3754	2.7854	64.9002	2.2035	64.4869	1.7628	77.3843
5.8565	45.7874	3.78063	55.8846	3.2274	64.3789	2.78825	64.904	2.20613	64.4969	1.7649	77.3962
5.8635	45.8004	3.78437	55.9192	3.23125	64.4049	2.79157	64.9368	2.20838	64.5091	1.7667	77.4109
5.87	45.802	3.78875	55.9507	3.2351	64.4564	2.79442	64.9717	2.211	64.5322	1.7688	77.4386
5.877	45.8056	3.79312	55.9716	3.23895	64.4628	2.79775	64.9855	2.21363	64.5537	1.7709	77.4644
5.8835	45.8115	3.7975	56.0092	3.24225	64.4758	2.8006	64.9984	2.21588	64.5759	1.7727	77.4911
5.8905	45.8239	3.80187	56.0256	3.2461	64.5367	2.80393	65.0322	2.2185	64.6027	1.7748	77.5232
5.897	45.8449	3.80563	56.0737	3.24995	64.5478	2.80678	65.0628	2.22112	64.6232	1.7769	77.5479
5.903	45.8549	3.81	56.0862	3.25325	64.5839	2.8101	65.0831	2.22337	64.6341	1.7787	77.5609
5.91	45.8635	3.81375	56.1361	3.2571	64.6093	2.81343	65.1006	2.226	64.645	1.7808	77.574
5.9165	45.8735	3.81813	56.1421	3.2604	64.6183	2.81675	65.1327	2.22863	64.6896	1.7829	0
5.9235	45.8807	3.82187	56.1542	3.26425	64.6637	2.8196	65.1589	2.23125	64.7386
5.9305	45.8813	3.82625	56.1636	3.2681	64.6923	2.82293	65.178	2.2335	64.7469
5.937	45.9003	3.83062	56.1681	3.27195	64.7037	2.82625	65.1977	2.23612	64.7591
5.943	45.9061	3.83438	56.1944	3.27525	64.7151	2.8291	65.2072	2.23875	64.8031
5.95	45.9224	3.83875	56.2166	3.2791	64.7627	2.83243	65.2444	2.24138	64.8374
5.9565	45.9263	3.84313	56.2361	3.28295	64.7871	2.83528	65.2767	2.24363	64.8704
5.963	45.9386	3.8475	56.2412	3.28625	64.8072	2.8386	65.3025	2.24625	64.8787
5.97	45.9446	3.85188	56.247	3.2901	64.8188	2.84192	65.3096	2.24888	64.8841
5.977	45.9489	3.85625	56.2537	3.2934	64.859	2.84477	65.3323	2.2515	64.8965
5.9835	45.9515	3.86063	56.2721	3.29725	64.8688	2.8481	65.3588	2.25413	64.9535
5.99	45.9696	3.86437	56.2791	3.3011	64.8774	2.85142	65.3761	2.25637	64.9876
5.997	45.9747	3.86813	56.2927	3.30495	64.8817	2.85427	65.3875	2.259	65.0093
6.0035	45.9797	3.8725	56.2957	3.30825	64.8905	2.8576	65.4148	2.26125	65.0221
6.01	46.011	3.87688	56.3005	3.3121	64.9041	2.86092	65.4246	2.26388	65.0424
6.017	46.0138	3.88125	56.3428	3.31595	64.9109	2.86378	65.4297	2.26613	65.0758
6.023	46.022	3.885	56.3489	3.3198	64.9316	2.86663	65.441	2.26875	65.0948
6.03	46.0237	3.88937	56.3586	3.32365	64.9392	2.86995	65.4687	2.27137	65.1399
6.037	46.0355	3.89312	56.3797	3.32695	64.9774	2.87328	65.5041	2.27363	65.1543
6.044	46.0484	3.8975	56.4122	3.3308	64.9915	2.8766	65.533	2.27625	65.2133
6.0505	46.0647	3.90188	56.4175	3.3341	64.9979	2.87945	65.5499	2.27888	65.2186
6.057	46.0768	3.90625	56.4325	3.33795	65.0233	2.88278	65.572	2.2815	65.2754
6.0635	46.0798	3.91	56.4448	3.34125	65.0537	2.8861	65.5894	2.28413	65.2938
6.07	46.0812	3.91438	56.4649	3.3451	65.061	2.88895	65.6033	2.28675	65.3318
6.077	46.0838	3.91812	56.4772	3.34895	65.0661	2.89228	65.6338	2.28938	65.3453
6.084	46.0906	3.9225	56.4792	3.35225	65.0694	2.8956	65.6448	2.29162	65.3908
6.0905	46.1122	3.92687	56.4957	3.3561	65.1352	2.89893	65.6997	2.29387	65.4434
6.0975	46.1286	3.93125	56.5329	3.35995	65.1427	2.90178	65.718	2.2965	65.4577
6.104	46.1407	3.93562	56.5464	3.3638	65.1491	2.90462	65.7294	2.29913	65.4857
6.1105	46.1426	3.94	56.579	3.36765	65.1625	2.90795	65.7409	2.30175	65.5087
6.117	46.1538	3.94375	56.5811	3.3715	65.2165	2.9108	65.7729	2.304	65.5674
6.124	46.1564	3.94813	56.5864	3.3748	65.2183	2.91412	65.8229	2.30662	65.5978
6.1305	46.1724	3.9525	56.6198	3.37865	65.2271	2.91745	65.8292	2.30925	65.6267
6.137	46.1787	3.95625	56.6422	3.38195	65.251	2.9203	65.8431	2.3115	65.65
6.144	46.1865	3.96062	56.6589	3.3858	65.2779	2.92362	65.8584	2.31413	65.724
6.151	46.1976	3.96438	56.6623	3.38965	65.303	2.92695	65.8981	2.31675	65.7395
6.1575	46.2019	3.96875	56.6846	3.39295	65.3066	2.9298	65.9223	2.31938	65.7597
6.1645	46.2193	3.9725	56.6949	3.3968	65.3409	2.93313	65.9441	2.32163	65.8141
6.171	46.2306	3.97688	56.708	3.40065	65.3929	2.93645	65.9811	2.32425	65.8791
6.1775	46.2547	3.98125	56.7339	3.40395	65.4042	2.93978	65.9969	2.32687	65.8893
6.184	46.2577	3.98563	56.7423	3.4078	65.4256	2.94263	66.0282	2.3295	65.9004
6.1905	46.2634	3.99	56.7551	3.41165	65.4332	2.94595	66.0486	2.33175	65.9649
6.1975	46.2651	3.99437	56.7755	3.4155	65.4569	2.9488	66.0613	2.33438	66.004
6.2045	46.2785	3.99812	56.7877	3.4188	65.4892	2.95213	66.0942	2.337	66.0377
6.211	46.2805	4.0025	56.8069	3.42265	65.4978	2.95545	66.1082	2.33962	66.0475
6.2175	46.2823	4.00688	56.8185	3.4265	65.503	2.9583	66.1162	2.34225	66.1032
6.2245	46.305	4.01063	56.8281	3.43035	65.5233	2.96115	66.1395	2.3445	66.1291
6.231	46.3052	4.015	56.8377	3.43365	65.5743	2.96448	66.176	2.34713	66.1843
6.2375	46.3089	4.01938	56.8522	3.4375	65.5802	2.9678	66.1897	2.34938	66.1903
6.2445	46.3275	4.02313	56.8537	3.44135	65.5987	2.97112	66.212	2.352	66.2502
6.251	46.3402	4.0275	56.876	3.44465	65.6208	2.97397	66.2282	2.35425	66.2588
6.258	46.3439	4.03188	56.893	3.4485	65.6592	2.97682	66.2683	2.35688	66.2807
6.265	46.3503	4.03562	56.9024	3.45235	65.6817	2.98015	66.2881	2.3595	66.3328
6.2715	46.3644	4.04	56.9072	3.4562	65.7073	2.98347	66.3143	2.36212	66.3651
6.278	46.3738	4.04375	56.9194	3.4595	65.7326	2.98632	66.3373	2.36475	66.3957
6.285	46.3754	4.04812	56.9394	3.4628	65.7344	2.98965	66.3438	2.367	66.4402
6.2915	46.3982	4.0525	56.9723	3.46665	65.7525	2.99297	66.3792	2.36963	66.4708
6.298	46.4032	4.05687	56.9866	3.4705	65.7684	2.9963	66.3931	2.37263	66.512
6.3045	46.4131	4.06125	56.9921	3.47435	65.7888	2.99915	66.4046	2.37487	66.519
6.3115	46.4143	4.065	57.0004	3.47765	65.7933	3.00248	66.4195	2.37712	66.5833
6.3185	46.4194	4.06938	57.0271	3.4815	65.8233	3.0058	66.4528	2.37975	66.6029
6.325	46.4314	4.07375	57.0559	3.48535	65.8509	3.00865	66.4693	2.382	66.6233
6.3315	46.4563	4.07813	57.0666	3.4892	65.8752	3.01198	66.5082	2.38463	66.6685
6.338	46.4585	4.08188	57.0919	3.4925	65.8907	3.01483	66.5162	2.38725	66.7178
6.345	46.463	4.08625	57.1024	3.4969	65.8991	3.01768	66.5264	2.38988	66.731
6.3515	46.4699	4.09063	57.1052	3.5002	65.927	3.021	66.5489	2.39213	66.7397
6.3585	46.4703	4.09438	57.1341	3.50405	65.9618	3.02433	66.5812	2.39475	66.7971
6.365	46.4842	4.09875	57.1464	3.50735	65.9888	3.02718	66.6045	2.39737	66.8183
6.3715	46.5064	4.1025	57.1524	3.5112	66.0056	3.0305	66.6232	2.4	66.8257
6.3785	46.5085	4.10687	57.1627	3.5145	66.0275	3.03335	66.6362	2.40263	66.8512
6.3855	46.5096	4.11125	57.2077	3.51835	66.0686	3.03667	66.6686	2.40488	66.8788
6.392	46.514	4.115	57.2096	3.5222	66.0744	3.04	66.6874	2.4075	66.8936
6.3985	46.5302	4.11937	57.2223	3.52605	66.1037	3.04332	66.7162	2.41012	66.926
6.405	46.5337	4.12375	57.2313	3.52935	66.1367	3.04665	66.7417	2.41237	66.9362
6.4115	46.5476	4.12812	57.2785	3.5332	66.1477	3.0495	66.7693	2.415	66.9638
6.4185	46.557	4.1325	57.2939	3.53705	66.1601	3.05282	66.7817	2.41763	66.994
6.4255	46.56	4.13625	57.3018	3.54035	66.1742	3.05567	66.7924	2.42025	67.013
6.432	46.5648	4.14125	57.3138	3.5442	66.1861	3.05852	66.822	2.4225	67.0346
6.439	46.5686	4.145	57.3478	3.54805	66.2024	3.06185	66.84	2.42513	67.0499
6.4455	46.5714	4.14938	57.359	3.5519	66.2301	3.06518	66.8541	2.42775	67.1026
6.4515	46.5747	4.15313	57.3706	3.5552	66.2458	3.06803	66.8912	2.43038	67.1326
6.4585	46.5867	4.1575	57.4062	3.55905	66.2846	3.07135	66.924	2.43262	67.1443
6.465	46.59	4.16125	57.4158	3.5629	66.2886	3.0742	66.9273	2.43487	67.1726
6.472	46.6154	4.16563	57.4199	3.56675	66.3027	3.07753	66.9408	2.4375	67.2248
6.479	46.6203	4.17	57.4335	3.57005	66.3344	3.08085	66.9769	2.44013	67.2392
6.4855	46.6285	4.17375	57.4487	3.5739	66.3879	3.08418	67.0173	2.44238	67.2604
6.492	46.6401	4.17812	57.4551	3.57775	66.3941	3.08703	67.0322	2.445	67.3021
6.4985	46.6454	4.1825	57.4857	3.58105	66.4092	3.09035	67.0555	2.44762	67.346
6.505	46.6465	4.18625	57.4999	3.5849	66.4162	3.0932	67.0644	2.45025	67.3613
6.512	46.6646	4.19062	57.5157	3.5882	66.4783	3.09653	67.099	2.45288	67.3769
6.5185	46.6702	4.195	57.5345	3.59205	66.485	3.09985	67.1229	2.4555	67.4435
6.525	46.6726	4.19937	57.537	3.5959	66.5021	3.10317	67.143	2.45775	67.4569
6.5315	46.6778	4.20375	57.5724	3.5992	66.5191	3.10602	67.1618	2.46038	67.4823
6.5385	46.6976	4.2075	57.5779	3.60305	66.5649	3.10935	67.1936	2.463	67.5274
6.5455	46.7053	4.21188	57.5908	3.6069	66.5726	3.1122	67.2063	2.46525	67.5633
6.552	46.7128	4.21563	57.614	3.61075	66.578	3.11552	67.2168	2.46787	67.5989
6.559	46.7182	4.22	57.6218	3.6146	66.5878	3.11837	67.2417	2.47012	67.6076
6.565	46.7226	4.22438	57.6273	3.61845	66.5963	3.1217	67.2503	2.47275	67.6668
6.5715	46.7287	4.22875	57.647	3.62175	66.6046	3.12455	67.2545	2.47538	67.6723
6.5785	46.7461	4.23313	57.6622	3.6256	66.6163	3.12788	67.2755	2.47763	67.7203
6.585	46.7515	4.23688	57.6807	3.62945	66.6227	3.13073	67.2798	2.48025	67.7383
6.592	46.7526	4.24125	57.7102	3.63275	66.626	3.13405	67.29	2.48287	67.75
6.5985	46.7638	4.245	57.7113	3.6366	66.6347	3.13738	67.3187	2.48513	67.7789
6.605	46.767	4.24937	57.7365	3.6399	66.6468	3.1407	67.3282	2.48775	67.8109
6.6115	46.7788	4.25375	57.7417	3.64375	66.6578	3.14355	67.3514	2.49037	67.8414
6.618	46.7794	4.2575	57.7514	3.6476	66.669	3.14688	67.3571	2.493	67.8797
6.625	46.7839	4.26187	57.7856	3.65145	66.6748	3.1502	67.3703	2.49563	67.8901
6.6315	46.7846	4.26563	57.7954	3.65475	66.6773	3.15305	67.3733	2.49788	67.9448
6.6385	46.7986	4.27	57.8109	3.6586	66.6929	3.15638	67.413	2.5005	67.9584
6.645	46.8072	4.27438	57.8302	3.66245	66.7146	3.1597	67.435	2.50275	68.0094
6.6515	46.8094	4.27875	57.8527	3.6663	66.7154	3.16255	67.4362	2.50537	68.0235
6.658	46.8163	4.28313	57.8726	3.6696	66.7267	3.1654	67.4552	2.508	68.0656
6.665	46.8199	4.2875	57.8764	3.67345	66.7518	3.16872	67.4758	2.51063	68.0963
6.6715	46.8251	4.29188	57.8819	3.6773	66.7579	3.17157	67.4837	2.51288	68.1301
6.678	46.8307	4.29563	57.9229	3.6806	66.7639	3.1749	67.4992	2.5155	68.16
6.6845	46.8321	4.29938	57.9399	3.68445	66.7871	3.17822	67.5284	2.51812	68.1708
6.691	46.8331	4.30375	57.9464	3.6883	66.788	3.18107	67.5389	2.52038	68.2197
6.698	46.8428	4.30813	57.9689	3.69215	66.8	3.1844	67.5566	2.523	68.2557
6.7045	46.8476	4.31187	57.9755	3.69545	66.8041	3.18772	67.5615	2.52562	68.2572
6.7115	46.8495	4.31625	57.9977	3.6993	66.8368	3.19057	67.5795	2.52787	68.2808
6.718	46.8555	4.32062	58	3.70315	66.8396	3.1939	67.5835	2.5305	68.3332
6.7245	46.8585	4.32437	58.0216	3.70645	66.8417	3.19723	67.6113	2.53313	68.3458
6.731	46.8636	4.32875	58.0227	3.7103	66.8605	3.20055	67.623	2.53538	68.3707
6.7375	46.8715	4.33312	58.0543	3.7136	66.8655	3.2034	67.6549	2.538	68.3995
6.744	46.872	4.3375	58.0608	3.71745	66.8669	3.20625	67.6569	2.54062	68.4275
6.751	46.8809	4.34187	58.0896	3.7213	66.8804	3.20958	67.6813	2.54325	68.4508
6.758	46.883	4.34625	58.095	3.7246	66.8833	3.2129	67.6872	2.54588	68.4791
6.7645	46.8837	4.35	58.0969	3.72845	66.8856	3.21623	67.6933	2.54813	68.4991
6.771	46.8893	4.35438	58.113	3.7323	66.8881	3.21908	67.7265	2.55075	68.5132
6.7775	46.9025	4.35813	58.1213	3.73615	66.8985	3.2224	67.7353	2.553	68.5669
6.784	46.908	4.3625	58.1476	3.73945	66.9038	3.22525	67.7428	2.55563	68.5699
6.7905	46.9107	4.36625	58.1579	3.7433	66.9215	3.22858	67.7553	2.55788	68.5811
6.7975	46.9165	4.37063	58.1681	3.74715	66.9309	3.2319	67.7964	2.5605	68.6361
6.8035	46.9169	4.375	58.1753	3.751	66.9369	3.23475	67.8045	2.56312	68.6458
6.8105	46.9248	4.37875	58.1819	3.75485	66.9431	3.23807	67.8116	2.56538	68.6752
6.8175	46.9276	4.38312	58.2043	3.75815	66.9551	3.24092	67.8209	2.568	68.6979
6.824	46.9282	4.3875	58.2113	3.76145	66.957	3.24425	67.8295	2.57063	68.7144
6.8305	46.9328	4.39187	58.2185	3.7653	66.9695	3.24757	67.8532	2.57287	68.7649
6.837	46.9357	4.39562	58.2324	3.7686	66.9797	3.2509	67.8649	2.57587	68.7744
6.8435	46.9426	4.4	58.2362	3.77245	66.9866	3.25422	67.8685	2.5785	68.7901
6.85	46.9477	4.40375	58.2544	3.7763	66.9887	3.25707	67.8843	2.58075	68.8338
6.857	46.9584	4.40813	58.2622	3.7796	67.0033	3.2604	67.8995	2.58338	68.8723
6.8635	46.9652	4.4125	58.2932	3.78345	67.0065	3.26373	67.9064	2.58562	68.8761
6.8705	46.9704	4.41625	58.3032	3.7873	67.0162	3.26658	67.9161	2.58787	68.8799
6.877	46.9756	4.42125	58.3273	3.79115	67.0209	3.2699	67.9278	2.5905	68.9009
6.8835	46.9759	4.425	58.3338	3.795	67.0328	3.27275	67.9516	2.59313	68.9522
6.89	46.9766	4.42938	58.34	3.79885	67.0424	3.27608	67.9565	2.59538	68.9773
6.897	46.9774	4.43375	58.3578	3.80215	67.0499	3.27893	67.9776	2.598	68.9875
6.9035	46.9777	4.4375	58.3796	3.806	67.0537	3.28178	67.9895	2.60063	69.0012
6.91	46.9781	4.44187	58.3915	3.8093	67.0605	3.2851	67.9987	2.60288	69.0378
6.9165	46.9785	4.44562	58.4075	3.81315	67.0671	3.28843	68.0182	2.6055	69.0721
6.9235	46.9814	4.45	58.4344	3.81645	67.0739	3.29175	68.0241	2.60812	69.0948
6.93	46.9815	4.45375	58.4451	3.8203	67.0771	3.29508	68.0336	2.61075	69.0988
6.9365	46.9821	4.45812	58.4547	3.82415	67.0837	3.29793	68.0445	2.613	69.1116
6.9435	46.9827	4.46188	58.4657	3.828	67.0849	3.30125	68.0691	2.61563	69.1609
6.95	46.9847	4.46625	58.4972	3.8313	67.086	3.30457	68.0752	2.61788	69.1903
6.9565	46.9848	4.47063	58.5148	3.83515	67.0932	3.30742	68.0857	2.6205	69.2085
6.963	46.986	4.475	58.5312	3.839	67.0993	3.31075	68.0998	2.62312	69.221
6.97	46.9879	4.47938	58.5466	3.8423	67.1183	3.31407	68.1189	2.62575	69.2289
6.9765	46.9881	4.48313	58.5639	3.84615	67.1206	3.31692	68.1321	2.628	69.2969
6.9835	46.9889	4.4875	58.5719	3.85	67.1269	3.32025	68.1436	2.63063	69.3164
6.99	46.9892	4.49188	58.5981	3.8533	67.128	3.3231	68.1608	2.63287	69.3497
6.9965	46.99	4.49563	58.6241	3.85715	67.1299	3.32643	68.1627	2.6355	69.3753
7.003	47.0006	4.5	58.6298	3.861	67.1615	3.32975	68.195	2.63813	69.4242
7.0095	47.0467	4.50375	58.6504	3.86485	67.1815	3.3326	68.2209	2.64075	69.4653
7.016	47.0891	4.50812	58.684	3.86815	67.1959	3.33593	68.2319	2.643	69.48
7.023	47.0929	4.51187	58.7107	3.872	67.1995	3.33925	68.2469	2.64525	69.5362
7.0295	47.1124	4.51625	58.7255	3.87585	67.215	3.3421	68.2653	2.64788	69.5575
7.036	47.1404	4.52062	58.7717	3.87915	67.2333	3.34543	68.275	2.6505	69.5919
7.043	47.1432	4.52438	58.7874	3.883	67.2356	3.34875	68.2966	2.65275	69.6451
7.0495	47.1779	4.52875	58.795	3.88685	67.257	3.3516	68.3281	2.65537	69.662
7.056	47.1921	4.53313	58.8154	3.89015	67.2829	3.35493	68.3417	2.658	69.6993
7.063	47.2125	4.5375	58.8287	3.894	67.2939	3.35825	68.3571	2.66063	69.7348
7.0695	47.2238	4.54125	58.8569	3.8973	67.3004	3.3611	68.3727	2.66325	69.7844
7.0755	47.2421	4.54563	58.8782	3.9006	67.3106	3.36443	68.3816	2.6655	69.7924
7.0825	47.2791	4.54938	58.8931	3.90445	67.3413	3.36775	68.4113	2.66812	69.8183
7.0895	47.2941	4.55375	58.9092	3.9083	67.3578	3.3706	68.4379	2.67037	69.8866
7.096	47.3041	4.55813	58.9323	3.91215	67.363	3.37392	68.4507	2.673	69.8907
7.103	47.3308	4.5625	58.9418	3.916	67.379	3.37725	68.4749	2.67525	69.9225
7.1095	47.3612	4.56625	58.9777	3.91985	67.399	3.38057	68.4875	2.67787	69.9514
7.1155	47.3936	4.57062	58.9989	3.92315	67.418	3.38342	68.4982	2.6805	69.9794
7.1225	47.4111	4.57437	59.0105	3.927	67.4252	3.38627	68.5262	2.68275	70.0066
7.129	47.4155	4.57875	59.0176	3.93085	67.4326	3.3896	68.542	2.68538	70.0438
7.136	47.4466	4.58312	59.0213	3.93415	67.469	3.39245	68.5688	2.68763	70.063
7.1425	47.4562	4.58688	59.0347	3.938	67.4888	3.39578	68.5954	2.69025	70.0793
7.1495	47.4872	4.59125	59.0406	3.9413	67.5001	3.3991	68.6169	2.69287	70.1223
7.156	47.4939	4.595	59.0532	3.94515	67.5098	3.40243	68.6269	2.6955	70.1604
7.1625	47.4982	4.59938	59.0611	3.94845	67.5183	3.40528	68.6386	2.69775	70.1659
7.169	47.535	4.60313	59.0681	3.9523	67.5341	3.4086	68.6598	2.70038	70.1826
7.176	47.5476	4.6075	59.0906	3.9556	67.5473	3.41193	68.6858	2.703	70.243
7.1825	47.5602	4.61188	59.1067	3.95945	67.5842	3.41525	68.7106	2.70525	70.2529
7.189	47.5663	4.61625	59.1118	3.9633	67.5896	3.41858	68.7223	2.70788	70.2754
7.1955	47.575	4.62	59.1187	3.96715	67.5963	3.42143	68.7517	2.7105	70.3202
7.2025	47.5935	4.62437	59.1292	3.971	67.612	3.42428	68.7607	2.71275	70.3295
7.2095	47.6174	4.62875	59.1363	3.9743	67.635	3.4276	68.7744	2.71537	70.3693
7.216	47.6384	4.63312	59.1704	3.97815	67.6476	3.43092	68.7998	2.71763	70.3989
7.2225	47.657	4.63687	59.1775	3.98145	67.6795	3.43377	68.8272	2.72025	70.4118
7.229	47.6597	4.64125	59.1938	3.9853	67.6887	3.4371	68.8367	2.72288	70.461
7.2355	47.67	4.645	59.2034	3.98915	67.6946	3.43995	68.8677	2.72512	70.4914
7.2425	47.6748	4.64875	59.2191	3.99245	67.7181	3.44327	68.8825	2.72775	70.4964
7.249	47.6752	4.65313	59.2268	3.9963	67.7302	3.4466	68.897	2.73	70.548
7.256	47.6848	4.6575	59.2418	4.00015	67.7416	3.44992	68.9109	2.73263	70.5752
7.263	47.6855	4.66125	59.2475	4.00345	67.7511	3.45325	68.9168	2.73488	70.581
7.269	47.6925	4.66563	59.2501	4.0073	67.7542	3.4561	68.9329	2.7375	70.5897
7.276	47.7079	4.66937	59.2713	4.01115	67.7702	3.45943	68.9476	2.74012	70.6313
7.2825	47.7219	4.67375	59.2791	4.01445	67.7787	3.46228	68.9849	2.74275	70.6762
7.289	47.7383	4.67812	59.2863	4.01775	67.7928	3.4656	68.9956	2.74538	70.6813
7.296	47.7419	4.6825	59.2929	4.0216	67.7974	3.46893	69.0023	2.74763	70.6927
7.3025	47.7443	4.68687	59.3108	4.02545	67.8259	3.47225	69.019	2.75025	70.7174
7.309	47.758	4.69062	59.3194	4.02875	67.8373	3.47558	69.0515	2.75288	70.7737
7.316	47.765	4.695	59.3423	4.0326	67.8551	3.47843	69.0657	2.75513	70.7898
7.3225	47.7744	4.69875	59.3485	4.03645	67.8595	3.48175	69.0734	2.75775	70.795
7.3295	47.7812	4.70313	59.3576	4.03975	67.8723	3.4846	69.0848	2.76	70.8506
7.336	47.7836	4.7075	59.37	4.0436	67.8867	3.48793	69.1074	2.76262	70.8672
7.3425	47.8002	4.71125	59.3713	4.04745	67.9005	3.49125	69.1198	2.76488	70.8829
7.349	47.8092	4.715	59.382	4.0513	67.9121	3.4941	69.1355	2.7675	70.9235
7.3555	47.8206	4.71938	59.3855	4.05515	67.9213	3.49742	69.1566	2.76975	70.955
7.3625	47.8421	4.72375	59.4106	4.05845	67.9665	3.50027	69.1807	2.77237	70.9675
7.3695	47.8443	4.7275	59.439	4.0623	67.9789	3.5036	69.2123	2.775	70.9806
7.3765	47.875	4.73187	59.4427	4.0656	67.9938	3.50692	69.2372	2.77763	71.0156
7.383	47.8788	4.73625	59.4646	4.0689	67.9984	3.51025	69.2456	2.78025	71.0282
7.3895	47.8969	4.74	59.4704	4.07275	68.0134	3.5131	69.2545	2.78288	71.0643
7.396	47.9068	4.74375	59.4784	4.0766	68.0266	3.51642	69.2711	2.78512	71.0729
7.4025	47.9192	4.74812	59.4884	4.0799	68.0513	3.51975	69.3025	2.78775	71.0995
7.4095	47.9251	4.7525	59.5097	4.08375	68.061	3.52308	69.3135	2.79	71.1188
7.4165	47.9413	4.75688	59.5154	4.08705	68.071	3.5264	69.3477	2.79263	71.1589
7.423	47.9629	4.76063	59.5287	4.0909	68.0864	3.52925	69.3609	2.79488	71.1664
7.43	47.969	4.765	59.5501	4.09475	68.1008	3.53258	69.3725	2.7975	71.1866
7.4365	47.972	4.76875	59.5608	4.0986	68.1298	3.53543	69.3918	2.80013	71.1968
7.443	47.9728	4.77313	59.5711	4.10245	68.1353	3.53875	69.3945	2.80238	71.2239
7.4495	48.0089	4.7775	59.5755	4.10575	68.1559	3.5416	69.4358	2.805	71.2583
7.4565	48.0449	4.78188	59.5923	4.1096	68.1692	3.54493	69.4611	2.80725	71.2701
7.463	48.0492	4.78562	59.6208	4.1129	68.1787	3.54825	69.4666	2.80987	71.2864
7.4695	48.0555	4.78937	59.6348	4.11675	68.1823	3.5511	69.4689	2.8125	71.2962
7.4765	48.0617	4.79375	59.6528	4.1206	68.2088	3.55443	69.4843	2.81475	71.3292
7.4835	48.0674	4.7975	59.6654	4.1239	68.225	3.55775	69.5032	2.81738	71.3452
7.49	48.102	4.80187	59.6708	4.1272	68.2664	3.56108	69.5374	2.81962	71.3804
7.497	48.1059	4.80625	59.6823	4.13105	68.2691	3.5644	69.5574	2.82225	71.3947
7.5035	48.1161	4.81	59.702	4.13435	68.2877	3.56772	69.5763	2.82488	71.4315
7.51	48.1472	4.81438	59.7172	4.1382	68.3081	3.57057	69.5918	2.8275	71.4662
7.5165	48.159	4.81813	59.7436	4.14205	68.3182	3.5739	69.6038	2.82975	71.4716
7.5235	48.1723	4.8225	59.7515	4.14535	68.3242	3.57675	69.6158	2.83237	71.5097
7.5305	48.1876	4.82688	59.7665	4.1492	68.3631	3.58007	69.6538	2.835	71.5568
7.537	48.1893	4.83125	59.7723	4.1525	68.3662	3.5834	69.6661	2.83725	71.5676
7.5435	48.2163	4.83563	59.7734	4.15635	68.4007	3.58672	69.6926	2.83988	71.6067
7.5505	48.2278	4.83938	59.7985	4.1602	68.4106	3.58958	69.7004	2.8425	71.645
7.557	48.2482	4.84312	59.8054	4.16405	68.4244	3.5929	69.7221	2.84475	71.6702
7.5635	48.2492	4.8475	59.8242	4.16735	68.4251	3.59575	69.7256	2.84738	71.7022
7.5705	48.2597	4.85125	59.8378	4.1712	68.4321	3.59908	69.75	2.84963	71.7334
7.577	48.2649	4.85562	59.8488	4.17505	68.4422	3.6024	69.7693	2.85225	71.7758
7.5835	48.2944	4.86	59.8587	4.17835	68.4617	3.60525	69.7806	2.8545	71.8077
7.5905	48.302	4.86375	59.8756	4.1822	68.4725	3.60858	69.7917	2.85712	71.8177
7.5975	48.33	4.86813	59.8845	4.18605	68.4847	3.61143	69.8191	2.85975	71.8858
7.604	48.3393	4.87188	59.9052	4.18935	68.4978	3.61475	69.8353	2.86238	71.8916
7.611	48.3394	4.87625	59.9239	4.19265	68.5224	3.61808	69.8561	2.86463	71.9176
7.6175	48.351	4.88063	59.9246	4.1965	68.5337	3.6214	69.8691	2.86725	71.9558
7.624	48.3784	4.88438	59.9318	4.1998	68.5511	3.62473	69.8953	2.86988	72.0021
7.6305	48.3929	4.88875	59.9574	4.20365	68.5741	3.62805	69.9181	2.8725	72.027
7.6375	48.3979	4.89313	59.9683	4.2075	68.5782	3.6309	69.9329	2.87475	72.0328
7.6445	48.4152	4.89687	59.9762	4.2108	68.5893	3.63422	69.9497	2.87737	72.0984
7.651	48.4204	4.90125	59.9853	4.21465	68.6017	3.63755	69.9579	2.87962	72.1079
7.6575	48.4292	4.90562	60.0032	4.21795	68.617	3.6404	69.9905	2.88188	72.1433
7.664	48.4639	4.90937	60.007	4.2218	68.6394	3.64372	70.0026	2.8845	72.1694
7.671	48.4641	4.91375	60.019	4.22565	68.6444	3.64657	70.0291	2.88713	72.1793
7.6775	48.5061	4.9175	60.036	4.2295	68.6783	3.6499	70.0483	2.88975	72.2177
7.6845	48.5196	4.92188	60.0542	4.23335	68.6836	3.65275	70.0598	2.892	72.2407
7.691	48.5279	4.92625	60.0637	4.23665	68.7157	3.65608	70.0911	2.89463	72.2638
7.698	48.5356	4.93	60.0781	4.23995	68.7198	3.6594	70.0994	2.89725	72.2984
7.7045	48.5383	4.93438	60.0849	4.2438	68.7415	3.66273	70.1321	2.8995	72.3242
7.7115	48.5483	4.93813	60.0892	4.24765	68.7562	3.66605	70.1452	2.90212	72.3541
7.718	48.5769	4.9425	60.1003	4.25095	68.7745	3.6689	70.1633	2.90475	72.3747
7.7245	48.5842	4.94625	60.1163	4.2548	68.7791	3.67223	70.1729	2.907	72.4019
7.7315	48.5884	4.95062	60.1211	4.2581	68.7996	3.67555	70.188	2.90963	72.4214
7.7375	48.5913	4.955	60.1289	4.26195	68.8023	3.67888	70.2142	2.91225	72.4499
7.744	48.6121	4.95875	60.1525	4.2658	68.813	3.68173	70.2351	2.91487	72.4862
7.751	48.6334	4.96312	60.1721	4.2691	68.8286	3.68505	70.245	2.91713	72.496
7.758	48.6475	4.9675	60.1866	4.27295	68.8496	3.6879	70.2569	2.91975	72.523
7.765	48.6552	4.97187	60.1986	4.2768	68.8855	3.69123	70.2758	2.92238	72.5454
7.7715	48.6719	4.97625	60.2056	4.2801	68.892	3.69455	70.3069	2.92462	72.5917
7.778	48.674	4.98	60.2124	4.28395	68.9015	3.69787	70.3175	2.92725	72.5948
7.7845	48.6825	4.98438	60.2422	4.28725	68.9094	3.70072	70.3276	2.92988	72.6257
7.791	48.7055	4.98813	60.2469	4.2911	68.9234	3.70405	70.3387	2.93213	72.6295
7.798	48.7076	4.99188	60.2707	4.29495	68.94	3.70737	70.3555	2.93475	72.6599
7.805	48.7127	4.99625	60.2736	4.2988	68.9747	3.71022	70.3786	2.937	72.6864
7.8115	48.7473	5.00063	60.2919	4.3021	68.9909	3.71355	70.4078	2.93925	72.7022
7.818	48.7561	5.00437	60.3051	4.30595	69.0004	3.71687	70.4198	2.94188	72.7321
7.825	48.7582	5.00875	60.326	4.30925	69.0101	3.71972	70.4274	2.9445	72.7356
7.8315	48.7679	5.0125	60.3392	4.3131	69.0253	3.72305	70.4496	2.94713	72.7679
7.838	48.7724	5.01687	60.3462	4.31695	69.0405	3.7259	70.4702	2.94975	72.7769
7.845	48.7781	5.02125	60.3519	4.32025	69.048	3.7297	70.4746	2.95238	72.8106
7.8515	48.7984	5.02562	60.3837	4.32355	69.0662	3.73303	70.4851	2.955	72.8285
7.858	48.8082	5.03	60.3916	4.3274	69.0873	3.73588	70.5133	2.95763	72.8457
7.8645	48.8152	5.03375	60.3995	4.3307	69.0942	3.7392	70.52	2.95987	72.8651
7.8715	48.8238	5.0375	60.4056	4.33455	69.0982	3.74253	70.5334	2.9625	72.9005
7.878	48.8249	5.04188	60.4243	4.3384	69.1015	3.74538	70.5421	2.96475	72.9146
7.885	48.8286	5.04625	60.4338	4.34225	69.1068	3.7487	70.5614	2.96738	72.9222
7.8915	48.8368	5.05	60.4386	4.3461	69.1321	3.75203	70.5824	2.96963	72.9576
7.898	48.8384	5.05438	60.4599	4.3494	69.1385	3.75488	70.5874	2.97225	72.9738
7.9045	48.869	5.05875	60.4657	4.35325	69.1514	3.75773	70.6075	2.9745	73.0048
7.911	48.8872	5.0625	60.4832	4.3571	69.1616	3.76105	70.6265	2.97713	73.0123
7.918	48.8911	5.06687	60.4924	4.3604	69.173	3.7639	70.6369	2.97938	73.0324
7.925	48.8913	5.07062	60.5044	4.36425	69.1881	3.76722	70.6515	2.982	73.0637
7.9315	48.9003	5.075	60.5145	4.36755	69.1983	3.77055	70.6683	2.985	73.0776
7.938	48.9296	5.07937	60.5238	4.37085	69.2108	3.77387	70.6789	2.98725	73.0991
7.9445	48.9314	5.08312	60.5375	4.3747	69.2202	3.7772	70.7039	2.98988	73.1176
7.9515	48.9548	5.08688	60.5407	4.37855	69.2341	3.78052	70.7172	2.9925	73.1369
7.958	48.9617	5.09125	60.5526	4.3824	69.247	3.78385	70.7273	2.99475	73.1504
7.9645	48.9654	5.09563	60.5694	4.3857	69.2519	3.78718	70.7368	2.99737	73.1546
7.971	48.9834	5.1	60.5708	4.38955	69.271	3.79003	70.7593	2.99963	73.1866
7.9775	48.9919	5.10438	60.5897	4.39285	69.2841	3.79288	70.7775	3.00225	73.1957
7.9845	48.9994	5.10813	60.5973	4.3967	69.2946	3.7962	70.7853	3.00488	73.2187
7.991	49.0089	5.1125	60.6019	4.40055	69.3117	3.79905	70.8124	3.00712	73.2267
7.998	49.0172	5.11688	60.6055	4.4044	69.3164	3.80238	70.8256	3.00975	73.2548
8.0045	49.023	5.12125	60.6202	4.4077	69.3212	3.8057	70.8328	3.01238	73.2798
8.011	49.0306	5.125	60.6225	4.41155	69.3329	3.80903	70.8431	3.01463	73.2842
8.0175	49.0562	5.12937	60.6299	4.41485	69.3739	3.81188	70.8674	3.01725	73.3157
8.024	49.059	5.13312	60.6401	4.4187	69.3781	3.8152	70.8895	3.01987	73.3224
8.031	49.0717	5.13687	60.658	4.42255	69.3889	3.81853	70.9146	3.02213	73.3518
8.0375	49.0786	5.14125	60.6624	4.42585	69.3958	3.82185	70.9185	3.02475	73.3773
8.0445	49.0896	5.145	60.6716	4.4297	69.4027	3.82518	70.9334	3.027	73.3822
8.051	49.1041	5.14938	60.678	4.433	69.41	3.82802	70.9424	3.02962	73.4173
8.0575	49.1076	5.15375	60.6962	4.43685	69.413	3.83135	70.9452	3.03225	73.4214
8.064	49.1199	5.15813	60.703	4.4407	69.4389	3.8342	70.985	3.03488	73.467
8.0705	49.1387	5.16188	60.7151	4.444	69.4538	3.83752	71.0065	3.0375	73.4816
8.077	49.1466	5.16625	60.7237	4.44785	69.4608	3.84085	71.0125	3.04013	73.5166
8.084	49.155	5.17063	60.7379	4.45115	69.4836	3.84417	71.0287	3.04237	73.5296
8.0905	49.1634	5.175	60.7483	4.455	69.4869	3.8475	71.0423	3.045	73.5492
8.0975	49.1701	5.17938	60.7691	4.4583	69.4969	3.85035	71.0574	3.04763	73.5679
8.104	49.1903	5.18313	60.777	4.46215	69.5077	3.85368	71.0786	3.04988	73.5887
8.1105	49.193	5.18687	60.7838	4.466	69.5252	3.857	71.1004	3.0525	73.6198
8.117	49.1954	5.19125	60.7852	4.46985	69.5282	3.85985	71.1033	3.05475	73.6311
8.1235	49.201	5.19562	60.7926	4.4737	69.5611	3.86318	71.1296	3.05738	73.6497
8.13	49.2105	5.19937	60.8165	4.47755	69.5664	3.86603	71.138	3.05963	73.6932
8.137	49.2114	5.20375	60.8215	4.48085	69.5787	3.86935	71.148	3.06225	73.7085
8.1435	49.2329	5.2075	60.8232	4.4847	69.5864	3.8722	71.1618	3.06487	73.7153
8.1505	49.234	5.21188	60.8365	4.488	69.5973	3.87553	71.1831	3.0675	73.7428
8.157	49.2403	5.21625	60.8487	4.49185	69.6054	3.87885	71.189	3.06975	73.7795
8.1635	49.247	5.22	60.853	4.49515	69.621	3.88218	71.2044	3.07238	73.7888
8.17	49.2565	5.22438	60.8618	4.49845	69.6412	3.8855	71.2318	3.075	73.8107
8.1765	49.2806	5.22875	60.8659	4.5023	69.6535	3.88883	71.243	3.07762	73.8284
8.183	49.2835	5.2325	60.8831	4.50615	69.6619	3.89168	71.2507	3.08025	73.8599
8.19	49.294	5.23688	60.8973	4.51	69.6665	3.895	71.2589	3.0825	73.8729
8.197	49.2996	5.24062	60.9047	4.5133	69.7007	3.89832	71.2977	3.08513	73.8985
8.2035	49.3051	5.245	60.917	4.51715	69.705	3.90117	71.303	3.08738	73.9038
8.21	49.3089	5.24937	60.9274	4.521	69.7126	3.9045	71.3112	3.09	73.9224
8.2165	49.3121	5.25375	60.9345	4.52485	69.7298	3.90735	71.3283	3.09225	73.9431
8.223	49.3293	5.25812	60.937	4.52815	69.7428	3.91067	71.3425	3.09488	73.9618
8.23	49.3375	5.26187	60.9488	4.532	69.7488	3.91352	71.3542	3.09713	73.981
8.2365	49.3462	5.26625	60.9584	4.53585	69.7562	3.91685	71.3605	3.09975	73.9833
8.243	49.3526	5.27062	60.9689	4.53915	69.7657	3.92018	71.383	3.10237	73.9953
8.2495	49.373	5.27438	60.9727	4.543	69.795	3.9235	71.3977	3.105	74.0142
8.2565	49.3754	5.27875	60.9796	4.5463	69.7985	3.92635	71.3999	3.10763	74.0402
8.263	49.3771	5.2825	60.9842	4.55015	69.8091	3.92968	71.4116	3.10988	74.0679
8.2695	49.3787	5.28625	60.9873	4.55345	69.8139	3.933	71.4304	3.1125	74.0783
8.2765	49.3963	5.29063	61.0003	4.5573	69.8516	3.93633	71.4559	3.11475	74.1014
8.2825	49.3986	5.295	61.0149	4.56115	69.8665	3.93918	71.4727	3.11738	74.1215
8.289	49.4114	5.29938	61.0197	4.565	69.8728	3.9425	71.4866	3.12	74.1453
8.296	49.4128	5.30375	61.0283	4.5683	69.8764	3.94583	71.4889	3.12263	74.155
8.3025	49.4226	5.3075	61.0324	4.57215	69.8918	3.94868	71.5019	3.12525	74.183
8.3095	49.4442	5.31187	61.0363	4.57545	69.9257	3.952	71.5327	3.1275	74.2022
8.3165	49.4457	5.31625	61.053	4.5793	69.951	3.95533	71.5481	3.13013	74.2173
8.3225	49.447	5.32062	61.057	4.58315	69.9539	3.95818	71.5624	3.13275	74.2266
8.329	49.4661	5.32437	61.0617	4.58645	69.9612	3.9615	71.5725	3.135	74.2468
8.336	49.4809	5.32875	61.0723	4.5903	69.9736	3.96435	71.5936	3.13762	74.2562
8.3425	49.4849	5.3325	61.0964	4.59415	69.9875	3.96767	71.6018	3.13988	74.2825
8.349	49.488	5.33688	61.1003	4.59745	70.0036	3.971	71.6181	3.1425	74.2975
8.356	49.5019	5.34063	61.1035	4.6013	70.0323	3.97432	71.6364	3.14475	74.3258
8.3625	49.5024	5.345	61.1143	4.60515	70.0422	3.97717	71.6591	3.14737	74.3452
8.369	49.5076	5.34875	61.1175	4.609	70.0449	3.9805	71.676	3.15	74.3563
8.376	49.5085	5.35313	61.121	4.61285	70.0476	3.98335	71.6806	3.15263	74.378
8.3825	49.5126	5.3575	61.1292	4.61615	70.0553	3.98668	71.6859	3.15525	74.3952
8.389	49.5175	5.36188	61.1307	4.61945	70.0573	3.99	71.6896	3.1575	74.4243
8.3955	49.5316	5.36625	61.1431	4.6233	70.0742	3.99333	71.7023	3.16012	74.4493
8.402	49.5326	5.37	61.1496	4.6266	70.075	3.99618	71.7241	3.16275	74.4701
8.409	49.5388	5.37437	61.1565	4.63045	70.1146	3.9995	71.7548	3.16538	74.4883
8.4155	49.5436	5.37812	61.1754	4.6343	70.1284	4.00282	71.7682	3.16763	74.5246
8.4225	49.55	5.3825	61.1782	4.6376	70.1323	4.00615	71.7734	3.17025	74.5376
8.429	49.5686	5.38687	61.185	4.64145	70.1391	4.009	71.7912	3.1725	74.5838
8.436	49.5693	5.39125	61.1924	4.6453	70.1483	4.01232	71.7975	3.17513	74.5878
8.442	49.5754	5.395	61.195	4.64915	70.1552	4.01518	71.8315	3.17775	74.6038
8.4485	49.587	5.39938	61.1989	4.653	70.1937	4.0185	71.8533	3.18	74.6526
8.4555	49.6005	5.40313	61.21	4.65685	70.2073	4.02135	71.8645	3.18262	74.6756
8.462	49.6025	5.4075	61.2274	4.66015	70.2108	4.02468	71.8728	3.18525	74.6943
8.469	49.6043	5.41188	61.2331	4.664	70.2273	4.028	71.8919	3.18788	74.7094
8.4755	49.6064	5.41625	61.2386	4.6673	70.233	4.03085	71.9203	3.1905	74.725
8.482	49.6192	5.42	61.2428	4.67115	70.2388	4.03418	71.9237	3.19275	74.7592
8.4885	49.6265	5.42438	61.2508	4.67445	70.2517	4.0375	71.9313	3.19537	74.7789
8.4955	49.6277	5.42812	61.2644	4.6783	70.2727	4.04082	71.9648	3.198	74.8081
8.502	49.6287	5.4325	61.277	4.6816	70.2794	4.04368	71.9817	3.20025	74.8408
8.5085	49.6295	5.43687	61.278	4.68545	70.282	4.047	71.9894	3.20288	74.8483
8.5155	49.6307	5.44125	61.2876	4.6893	70.3021	4.05033	72.0048	3.2055	74.8529
8.5215	49.636	5.445	61.2885	4.6926	70.3065	4.05365	72.0104	3.20812	74.8881
8.5285	49.636	5.44937	61.305	4.69645	70.3158	4.0565	72.0282	3.21075	74.915
8.535	49.6578	5.45375	61.3053	4.7003	70.3242	4.05935	72.0394	3.213	74.9228
8.542	49.6647	5.45812	61.3159	4.70415	70.3324	4.06267	72.0593	3.21563	74.9388
8.549	49.6873	5.46188	61.3185	4.70745	70.3531	4.066	72.0722	3.21787	74.9521
8.5555	49.6915	5.46625	61.3294	4.7113	70.3561	4.06885	72.091	3.2205	74.9732
8.562	49.6964	5.47063	61.3319	4.7146	70.3607	4.07217	72.0962	3.22313	74.9898
8.5685	49.7149	5.47438	61.3348	4.71845	70.3761	4.07503	72.1178	3.22575	75.0179
8.575	49.715	5.47875	61.345	4.7223	70.3835	4.07835	72.1251	3.228	75.0251
8.582	49.7365	5.4825	61.3487	4.72615	70.3995	4.08167	72.1362	3.23025	75.0286
8.589	49.7465	5.48688	61.3564	4.72945	70.4235	4.085	72.1762	3.23287	75.0616
8.5955	49.7475	5.49125	61.3618	4.7333	70.4328	4.08833	72.1855	3.2355	75.0958
8.602	49.7575	5.49563	61.3638	4.73715	70.442	4.09117	72.1959	3.23813	75.1054
8.609	49.7666	5.49937	61.3672	4.74045	70.459	4.09403	72.2057	3.24075	75.1214
8.6155	49.7784	5.50375	61.3738	4.7443	70.4715	4.09735	72.2216	3.24337	75.1424
8.622	49.7921	5.50812	61.3797	4.74815	70.481	4.10067	72.2325	3.246	75.1666
8.6285	49.7994	5.5125	61.3853	4.75145	70.4852	4.104	72.2437	3.24825	75.1855
8.6355	49.8055	5.51625	61.3954	4.7553	70.5147	4.10685	72.2684	3.25088	75.208
8.642	49.8231	5.52062	61.4035	4.7586	70.5205	4.11017	72.275	3.2535	75.2252
8.649	49.8499	5.525	61.4156	4.76245	70.5425	4.11303	72.2997	3.25575	75.2366
8.6555	49.8642	5.52875	61.4353	4.7663	70.5527	4.11635	72.3204	3.25838	75.2772
8.662	49.866	5.53313	61.4408	4.77015	70.5823	4.11968	72.3458	3.26063	75.2904
8.669	49.8779	5.5375	61.4451	4.774	70.5892	4.12253	72.3497	3.26325	75.2959
8.675	49.8873	5.54125	61.4497	4.77785	70.5949	4.12585	72.3543	3.2655	75.3167
8.6815	49.9034	5.54563	61.4536	4.78115	70.6027	4.1287	72.3709	3.26812	75.3276
8.6885	49.9067	5.55	61.4654	4.785	70.6074	4.13202	72.386	3.27075	75.3466
8.6955	49.9123	5.55375	61.4701	4.78885	70.615	4.13488	72.4082	3.27338	75.3616
8.7025	49.9237	5.55813	61.4768	4.79215	70.6261	4.1382	72.4153	3.276	75.3742
8.709	49.9374	5.5625	61.4827	4.796	70.6443	4.14152	72.4257	3.27862	75.4007
8.7155	49.9706	5.56625	61.495	4.7993	70.6619	4.14485	72.4437	3.28125	75.411
8.722	49.9817	5.57062	61.5078	4.80315	70.6713	4.1477	72.4764	3.2835	75.4506
8.7285	49.9819	5.575	61.514	4.807	70.6768	4.15102	72.4839	3.28613	75.4535
8.7355	49.9835	5.57875	61.5171	4.8103	70.6788	4.15435	72.4872	3.28837	75.4733
8.7425	50.0058	5.58312	61.5215	4.81415	70.7043	4.15768	72.5022	3.291	75.4939
8.749	50.0368	5.5875	61.5297	4.818	70.732	4.16052	72.5238	3.29363	75.5289
8.7555	50.041	5.59187	61.5427	4.82185	70.735	4.16385	72.5506	3.29625	75.5432
8.7625	50.0429	5.59625	61.556	4.82515	70.7369	4.1667	72.561	3.2985	75.5484
8.769	50.0755	5.6	61.5571	4.829	70.7546	4.17002	72.5719	3.30112	75.5849
8.7755	50.0767	5.60438	61.5709	4.83285	70.7563	4.17288	72.5849	3.30375	75.5932
8.7825	50.0884	5.60875	61.5784	4.8367	70.7702	4.1762	72.5929	3.306	75.6097
8.789	50.0941	5.61313	61.5884	4.84	70.8065	4.17905	72.6309	3.30863	75.6248
8.7955	50.1012	5.61688	61.5911	4.84385	70.8114	4.18238	72.6385	3.31125	75.6456
8.8025	50.1095	5.62063	61.5966	4.8477	70.815	4.1857	72.6513	3.3135	75.686
8.8095	50.1177	5.625	61.5994	4.851	70.8226	4.18855	72.663	3.31613	75.6902
8.816	50.1207	5.62875	61.6026	4.85485	70.8246	4.19187	72.6805	3.31838	75.7004
8.823	50.1405	5.63312	61.609	4.85815	70.8313	4.1952	72.6867	3.321	75.7401
8.8295	50.1591	5.6375	61.6191	4.862	70.8377	4.19805	72.6924	3.32362	75.7636
8.836	50.167	5.64187	61.6298	4.86585	70.8419	4.20137	72.7124	3.32625	75.7704
8.8425	50.169	5.64625	61.6325	4.8697	70.843	4.2047	72.7191	3.32888	75.8016
8.8495	50.1702	5.65	61.6466	4.873	70.8438	4.20755	72.7291	3.3315	75.835
8.856	50.1975	5.65437	61.6494	4.87685	70.8554	4.21087	72.74	3.33412	75.8493
8.863	50.2038	5.65875	61.6607	4.8807	70.8607	4.2142	72.7498	3.33637	75.8647
8.8695	50.2169	5.66313	61.6642	4.884	70.8683	4.21705	72.7562	3.339	75.9037
8.876	50.2273	5.6675	61.6691	4.88785	70.8745	4.22037	72.7691	3.34163	75.9238
8.883	50.2582	5.67125	61.6779	4.8917	70.8881	4.22323	72.7881	3.34388	75.9293
8.8895	50.2588	5.67563	61.6938	4.89555	70.8949	4.22655	72.7919	3.3465	75.9762
8.8965	50.2733	5.67938	61.6955	4.8994	70.9013	4.2294	72.8034	3.34875	75.9905
8.903	50.2892	5.68375	61.7136	4.9027	70.909	4.23273	72.8168	3.351	75.9966
8.9095	50.2942	5.68813	61.7194	4.90655	70.9129	4.23557	72.829	3.35363	76.0498
8.916	50.3118	5.6925	61.7241	4.9104	70.9249	4.2389	72.8356	3.35625	76.0547
8.923	50.318	5.69625	61.7302	4.9137	70.9338	4.24175	72.8526	3.35887	76.0635
8.93	50.328	5.70062	61.7331	4.91755	70.9448	4.24507	72.8666	3.3615	76.1077
8.9365	50.3412	5.705	61.7477	4.9214	70.9532	4.2484	72.877	3.36413	76.1204
8.943	50.3463	5.70875	61.7538	4.9247	70.9612	4.25173	72.8889	3.36675	76.1285
8.9495	50.3466	5.71312	61.7567	4.92855	70.9615	4.25458	72.8894	3.36937	76.1286
8.956	50.3549	5.7175	61.7589	4.93185	70.9671	4.2579	72.896	3.37162	76.1503
8.963	50.3612	5.72125	61.7671	4.9357	70.97	4.26122	72.905	3.37425	76.1797
8.97	50.3764	5.72563	61.7698	4.93955	70.9835	4.26455	72.921	3.3765	76.1905
8.9765	50.3818	5.73	61.78	4.9434	70.9856	4.2674	72.9286	3.37913	76.1998
8.9835	50.3917	5.73438	61.7839	4.9467	70.9949	4.27072	72.936	3.38175	76.2154
8.99	50.3944	5.73875	61.7891	4.95055	71.0016	4.27358	72.9518	3.38437	76.2482
8.9965	50.3981	5.7425	61.7963	4.9544	71.0069	4.2769	72.9626	3.38663	76.2577
9.003	50.4053	5.74688	61.8038	4.95825	71.0241	4.27975	72.9817	3.38925	76.2719
9.01	50.4171	5.75063	61.8062	4.9621	71.0287	4.2826	72.9843	3.3915	76.2875
9.017	50.418	5.755	61.8118	4.9654	71.0361	4.28592	73.0013	3.39412	76.3202
9.0235	50.4182	5.75938	61.8151	4.96925	71.0388	4.28925	73.0061	3.39675	76.3287
9.03	50.4332	5.76375	61.8178	4.97255	71.0496	4.29258	73.0155	3.39938	76.3373
9.037	50.4339	5.7675	61.8255	4.9764	71.0646	4.29542	73.038	3.402	76.3805
9.0435	50.4417	5.77125	61.8265	4.98025	71.0707	4.29875	73.0545	3.40425	76.3852
9.05	50.4612	5.77562	61.8315	4.98355	71.0825	4.3016	73.0617	3.40687	76.4074
9.057	50.4614	5.78	61.842	4.9874	71.0907	4.30492	73.0668	3.40913	76.4147
9.0635	50.4759	5.78437	61.8428	4.99125	71.1007	4.30825	73.0815	3.41175	76.4388
9.07	50.4833	5.78813	61.8496	4.99455	71.1135	4.3111	73.0888	3.41438	76.4515
9.0765	50.4885	5.7925	61.8528	4.9984	71.1195	4.31443	73.0951	3.417	76.4725
9.0835	50.4906	5.79688	61.8573	5.00225	71.1228	4.31775	73.0984	3.41962	76.4883
9.0905	50.4971	5.80125	61.8595	5.0061	71.1347	4.3206	73.126	3.42225	76.5278
9.097	50.5101	5.80563	61.8617	5.0094	71.1399	4.32393	73.1402	3.4245	76.5396
9.1035	50.5116	5.80938	61.8678	5.01325	71.1579	4.32677	73.1545	3.42713	76.5461
9.11	50.5133	5.81375	61.8721	5.01655	71.1613	4.3301	73.1574	3.42937	76.5472
9.117	50.5148	5.81813	61.8791	5.02095	71.1692	4.33343	73.1635	3.432	76.5871
9.1235	50.5204	5.82188	61.8801	5.0248	71.1851	4.33627	73.1765	3.43463	76.6038
9.13	50.5211	5.82562	61.8875	5.0281	71.1892	4.3396	73.1876	3.43688	76.6072
9.137	50.5216	5.83	61.8885	5.03195	71.1901	4.34245	73.1959	3.43913	76.6183
9.1435	50.5258	5.83437	61.8907	5.03525	71.1954	4.34577	73.2056	3.44175	76.6292
9.15	50.5297	5.83875	61.8926	5.0391	71.2058	4.3491	73.2127	3.44438	76.6408
9.157	50.531	5.84312	61.9027	5.04295	71.2078	4.35195	73.2271	3.447	76.6503
9.1635	50.5331	5.84687	61.9071	5.0468	71.2096	4.35527	73.2293	3.44963	76.6713
9.1705	50.5389	5.85125	61.9094	5.0501	71.218	4.35813	73.2359	3.45225	76.697
9.177	50.5458	5.85562	61.9116	5.0534	71.2239	4.36145	73.2397	3.45487	76.7274
9.1835	50.5497	5.85938	61.9145	5.05725	71.2392	4.36477	73.2488	3.4575	76.7628
9.19	50.5511	5.86375	61.9188	5.06055	71.243	4.36763	73.299	3.45975	76.8003
9.1965	50.5568	5.86813	61.9249	5.0644	71.2475	4.37095	73.3049	3.46238	76.84
9.2035	50.5583	5.87188	61.9302	5.06825	71.2577	4.37427	73.3156	3.46462	76.8607
9.2105	50.5592	5.87625	61.9391	5.0721	71.2681	4.37713	73.3227	3.46725	76.8985
9.217	50.563	5.88063	61.9402	5.07595	71.2792	4.38045	73.3662	3.4695	76.9321
9.2235	50.5646	5.885	61.9428	5.0798	71.2801	4.3833	73.3848	3.47213	76.9638
9.23	50.5657	5.88875	61.945	5.08365	71.2824	4.38663	73.3928	3.47438	76.9986
9.2365	50.5693	5.89313	61.9528	5.08695	71.2881	4.38948	73.3974	3.477	77.0255
9.2435	50.571	5.8975	61.9562	5.0908	71.3019	4.3928	73.4257	3.47963	77.0657
9.25	50.5733	5.90188	61.9595	5.0941	71.308	4.39565	73.4443	3.48188	77.1013
9.257	50.5765	5.90562	61.9615	5.09795	71.3174	4.39898	73.4668	3.48488	77.1349
9.2635	50.5822	5.91	61.9654	5.10125	71.3217	4.4023	73.4751	3.48712	77.1619
9.27	50.5851	5.91375	61.9732	5.1051	71.3396	4.40562	73.4949	3.48975	77.2016
9.2765	50.588	5.91812	61.9785	5.10895	71.3495	4.40848	73.5058	3.49238	77.2177
9.2835	50.5955	5.92188	61.9826	5.11225	71.3606	4.4118	73.5452	3.49463	77.2493
9.29	50.6033	5.92625	61.9867	5.1161	71.3648	4.41512	73.5544	3.49725	77.277
9.2965	0	5.93063	61.9908	5.11995	71.3735	4.41845	73.574	3.49987	77.2828
		5.935	61.9984	5.1238	71.379	4.4213	73.5896	3.5025	77.3247
		5.93938	62.0003	5.12765	71.3853	4.42462	73.6091	3.50475	77.3507
		5.94375	62.0051	5.13095	71.3873	4.42748	73.6146	3.50738	77.3667
		5.9475	62.0103	5.1348	71.3987	4.43032	73.6405	3.50963	77.4126
		5.95188	62.0204	5.13865	71.4045	4.43365	73.6602	3.51225	77.4221
		5.95625	62.0221	5.14195	71.4195	4.43698	73.6718	3.51488	77.4648
		5.96	62.0227	5.1458	71.4328	4.43982	73.684	3.5175	77.4823
		5.96438	62.0229	5.14965	71.4379	4.44315	73.6939	3.51975	77.5169
		5.96812	62.0235	5.1535	71.4394	4.446	73.7142	3.52237	77.543
		5.9725	62.0307	5.1568	71.4423	4.44933	73.7204	3.52462	77.5645
		5.97625	62.0353	5.16065	71.4467	4.45265	73.7443	3.52725	77.5856
		5.98062	62.0365	5.1645	71.4631	4.45597	73.7647	3.52988	77.6111
		5.985	62.0381	5.1678	71.4658	4.45883	73.7808	3.53213	77.6193
		5.98937	62.0399	5.17165	71.4821	4.46215	73.7901	3.53475	77.6653
		5.99313	62.0486	5.1755	71.4823	4.465	73.8046	3.53737	77.6794
		5.9975	62.0497	5.1788	71.4925	4.46833	73.8195	3.54	77.7158
		6.00188	62.0514	5.18265	71.5021	4.47165	73.8474	3.54263	77.7525
		6.00625	62.0532	5.18595	71.5031	4.4745	73.8584	3.54525	77.7655
		6.01063	62.0579	5.1898	71.5153	4.47783	73.8777	3.5475	77.8132
		6.01438	62.0611	5.19365	71.5242	4.48115	73.886	3.55013	77.8283
		6.01875	62.0728	5.1975	71.5251	4.484	73.8929	3.55238	77.864
		6.0225	62.0736	5.20135	71.5306	4.48733	73.927	3.55463	77.9041
		6.02688	62.0769	5.2052	71.5406	4.49065	73.9353	3.55725	77.921
		6.03125	62.0815	5.2085	71.5429	4.4935	73.9432	3.55987	77.9668
		6.035	62.0871	5.21235	71.548	4.49635	73.9643	3.56213	77.9735
		6.03937	62.0896	5.2162	71.5563	4.49967	0	3.56475	78.0216
		6.04375	62.0921	5.2195	71.5655			3.56738	78.0361
		6.0475	62.0957	5.22335	71.5665			3.57	78.0803
		6.05187	62.0988	5.22665	71.573			3.57225	78.088
		6.05625	62.1012	5.22995	71.5741			3.57488	78.1389
		6.06	62.1024	5.2338	71.5804			3.5775	78.1441
		6.06438	62.1034	5.23765	71.5845			3.58012	78.1874
		6.06813	62.1068	5.2415	71.5963			3.58237	78.1983
		6.0725	62.1102	5.2448	71.5984			3.585	78.2404
		6.07688	62.1123	5.24865	71.5993			3.58725	78.2456
		6.08125	62.1136	5.2525	71.605			3.58988	78.2836
		6.085	62.1155	5.25635	71.6098			3.5925	78.2949
		6.08938	62.118	5.2602	71.6121			3.59475	78.3345
		6.09375	62.1213	5.2635	71.6225			3.59738	78.341
		6.09812	62.1228	5.26735	71.6272			3.6	78.3791
		6.1025	62.1305	5.2712	71.6288			3.60225	78.3805
		6.10625	62.1342	5.2745	71.6295			3.60487	78.4199
		6.11	62.135	5.27835	71.6359			3.60712	78.4258
		6.11437	62.1372	5.28165	71.6529			3.60975	78.4656
		6.11813	62.1397	5.2855	71.6755			3.612	78.4882
		6.1225	62.1509	5.28935	71.678			3.61463	78.5166
		6.12688	62.1547	5.29265	71.6814			3.61725	78.5551
		6.13063	62.1563	5.2965	71.6853			3.61988	78.5641
		6.135	62.1612	5.30035	71.6906			3.6225	78.6113
		6.13938	62.1639	5.3042	71.6922			3.62475	78.6328
		6.14375	62.1652	5.3075	71.6972			3.62737	78.667
		6.14813	62.168	5.3108	71.7004			3.63	78.7035
		6.1525	62.1689	5.31465	71.7073			3.63225	78.7154
		6.15625	62.173	5.3185	71.7421			3.63488	78.7686
		6.16	62.184	5.32235	71.7463			3.6375	78.7863
		6.16437	62.1869	5.3262	71.7552			3.63975	78.8269
		6.16875	62.1931	5.3295	71.7569			3.642	78.8495
		6.1725	62.196	5.33335	71.7581			3.64463	78.8622
		6.17687	62.1972	5.3372	71.765			3.64725	78.8781
		6.18063	62.2038	5.3405	71.772			3.6495	78.8895
		6.185	62.2049	5.34435	71.7733			3.65212	78.933
		6.18875	62.2079	5.3482	71.7753			3.65475	78.9423
		6.19313	62.2183	5.3515	71.7858			3.65738	78.9845
		6.1975	62.22	5.35535	71.7904			3.65963	79.0012
		6.20188	62.2222	5.35865	71.8053			3.66225	79.0422
		6.20563	62.2271	5.3625	71.8069			3.66487	79.0622
		6.21	62.2289	5.36635	71.8086			3.6675	79.1006
		6.21375	62.2304	5.36965	71.815			3.66975	79.1141
		6.21812	62.2354	5.3735	71.8214			3.672	79.1472
		6.2225	62.239	5.37735	71.8245			3.67462	79.1551
		6.22687	62.2467	5.38065	71.8273			3.67725	79.1844
		6.23062	62.257	5.3845	71.8318			3.6795	79.1981
		6.235	62.2623	5.38835	71.8394			3.68213	79.2055
		6.23875	62.2642	5.3922	71.8417			3.68475	79.2327
		6.24313	62.268	5.3955	71.8533			3.687	79.2525
		6.2475	62.27	5.39935	0			3.68962	79.2709
		6.25188	62.2791					3.69188	79.2913
		6.25563	62.2844					3.6945	79.3084
		6.25938	62.2858					3.69713	79.3229
		6.26375	62.2925					3.69937	79.3423
		6.2675	62.294					3.702	79.3629
		6.27187	62.2951					3.70463	79.3957
		6.27625	62.2957					3.70725	79.4388
		6.28062	62.2998					3.7095	79.4842
		6.28437	62.3034					3.71212	79.539
		6.28875	62.3106					3.71475	79.5907
		6.29312	62.3192					3.717	79.6431
		6.2975	62.3261					3.71963	79.6941
		6.30187	62.3333					3.72187	79.7484
		6.30563	62.3367					3.7245	79.805
		6.30938	62.34					3.72675	79.859
		6.31313	62.3438					3.72938	79.9135
		6.3175	62.3479					3.73163	79.9566
		6.32188	62.3498					3.73425	79.9997
		6.32562	62.3509					3.73687	0
		6.33	62.3518
		6.33375	62.3529
		6.33812	62.3547
		6.3425	62.3599
		6.34687	62.3615
		6.35063	62.3659
		6.355	62.3704
		6.35875	62.3715
		6.36313	62.3729
		6.3675	62.3734
		6.37188	62.3763
		6.37563	62.3781
		6.38	62.3838
		6.38375	62.3887
		6.38812	62.3946
		6.39187	62.3962
		6.39625	62.3991
		6.4	62.4034
		6.40437	62.4057
		6.40813	0

## Sheet: Supplementary Fig5c
Mechanical properties of metamaterials with a film thickness of 50 mm. c, Elastic modulus of PDMS, c-PI, and metamaterial (24 wt% PMMA-SiO2 microstructures).
	Elastic modulus/GPa	Error bar
PDMS	0.00172656	8.50875e-05
c-PI	1.20414	0.0806579
Metamaterial	2.50888	0.0966978
