# Supplementary material for: Transparent radiative cooling cover window for flexible and foldable electronic displays
Source: Nat Commun. 2024 May 24;15:4443. doi: 10.1038/s41467-024-48840-x (PMC11126687; doi:10.1038/s41467-024-48840-x)
Supplement: Supplementary file 3 — Source Data [file 41467_2024_48840_MOESM3_ESM.zip › Source_Data_FigS6.xlsx]

## Sheet: Supplementary Fig6a
Light output power changes of the LED chip on which c-PI or metamaterial films are placed in terms of bending cycles.
Bending times	Light output power/mW	Error bar	Light output power/mW	Error bar
	Metamaterial		c-PI
1	3099	134.025	2822	140.702
10	3094	112.668	2837	123.518
100	3100	113.88	2819	122.985
1000	3080	101.672	2799	134.519
10000	3108	115.798	2809	110.861
