# Supplementary material for: Transparent radiative cooling cover window for flexible and foldable electronic displays
Source: Nat Commun. 2024 May 24;15:4443. doi: 10.1038/s41467-024-48840-x (PMC11126687; doi:10.1038/s41467-024-48840-x)
Supplement: Supplementary file 3 — Source Data [file 41467_2024_48840_MOESM3_ESM.zip › Source_Data_FigS8.xlsx]

## Sheet: Supplementary Fig8a
a, Surface temperatures of the simulated display (heat generation of 100 W/m2) by equipping the metamaterial films (0~24 wt% PMMA-SiO2 microstructures in c-PI) on top of the simulated displays.
Time/min	Temperature/°C	Temperature/°C	Temperature/°C	Temperature/°C	Temperature/°C	Temperature/°C
	c-PI	Metamaterial (6 wt%)	Metamaterial (12 wt%)	Metamaterial (18 wt%)	Metamaterial (24 wt%)	Ambient
0	31.7023	28.4023	26.9023	26.0023	25.1023	23.9533
0.0224	31.8873	28.5873	27.0873	26.1873	25.2873	23.9817
0.0448	32.0723	28.7723	27.2723	26.3723	25.4723	23.9545
0.0672	32.2573	28.9573	27.4573	26.5573	25.6573	23.9481
0.0896	32.4423	29.1423	27.6423	26.7423	25.8423	23.9565
0.1119	32.6273	29.3273	27.8273	26.9273	26.0273	23.9528
0.1343	32.8123	29.5123	28.0123	27.1123	26.2123	23.9397
0.1567	32.9973	29.6973	28.1973	27.2973	26.3973	23.96
0.1791	33.1823	29.8823	28.3823	27.4823	26.5823	23.9286
0.2015	33.3673	30.0673	28.5673	27.6673	26.7673	23.9432
0.2239	33.5523	30.2523	28.7523	27.8523	26.9523	23.9543
0.2463	33.7373	30.4373	28.9373	28.0373	27.1373	23.9286
0.2687	33.9223	30.6223	29.1223	28.2223	27.3223	23.9337
0.291	34.1073	30.8073	29.3073	28.4073	27.5073	23.9592
0.3134	34.2923	30.9923	29.4923	28.5923	27.6923	23.9542
0.3358	34.4773	31.1773	29.6773	28.7773	27.8773	23.9681
0.3582	34.6623	31.3623	29.8623	28.9623	28.0623	23.9465
0.3806	34.8473	31.5473	30.0473	29.1473	28.2473	23.9691
0.403	35.0323	31.7323	30.2323	29.3323	28.4323	23.9976
0.4254	35.2173	31.9173	30.4173	29.5173	28.6173	23.9764
0.4478	35.4023	32.1023	30.6023	29.7023	28.8023	23.9613
0.4701	35.5873	32.2873	30.7873	29.8873	28.9873	23.9793
0.4925	35.7723	32.4723	30.9723	30.0723	29.1723	23.9794
0.5149	35.9573	32.6573	31.1573	30.2573	29.3573	23.9996
0.5373	36.1423	32.8423	31.3423	30.4423	29.5423	23.9791
0.5597	36.3273	33.0273	31.5273	30.6273	29.7273	23.973
0.5821	36.5123	33.2123	31.7123	30.8123	29.9123	23.9936
0.6045	36.6973	33.3973	31.8973	30.9973	30.0973	23.9754
0.6269	36.8823	33.5823	32.0823	31.1823	30.2823	23.9894
0.6493	37.0673	33.7673	32.2673	31.3673	30.4673	23.991
0.6716	37.2523	33.9523	32.4523	31.5523	30.6523	23.9831
0.694	37.4373	34.1373	32.6373	31.7373	30.8373	24.0014
0.7164	37.6223	34.3223	32.8223	31.9223	31.0223	24.0253
0.7388	37.8073	34.5073	33.0073	32.1073	31.2073	24.0176
0.7612	37.9923	34.6923	33.1923	32.2923	31.3923	24.0087
0.7836	38.1773	34.8773	33.3773	32.4773	31.5773	24.0328
0.806	38.3623	35.0623	33.5623	32.6623	31.7623	24.0378
0.8284	38.5473	35.2473	33.7473	32.8473	31.9473	24.0529
0.8507	38.7323	35.4323	33.9323	33.0323	32.1323	24.0529
0.8731	38.9173	35.6173	34.1173	33.2173	32.3173	24.0418
0.8955	39.1023	35.8023	34.3023	33.4023	32.5023	24.0695
0.9179	39.2873	35.9873	34.4873	33.5873	32.6873	24.1026
0.9403	39.4723	36.1723	34.6723	33.7723	32.8723	24.0721
0.9627	39.6573	36.3573	34.8573	33.9573	33.0573	24.0733
0.9851	39.8423	36.5423	35.0423	34.1423	33.2423	24.0823
1.0075	40.0273	36.7273	35.2273	34.3273	33.4273	24.0744
1.0299	40.2123	36.9123	35.4123	34.5123	33.6123	24.0622
1.0522	40.3973	37.0973	35.5973	34.6973	33.7973	24.0521
1.0746	40.5823	37.2823	35.7823	34.8823	33.9823	24.0487
1.097	40.7673	37.4673	35.9673	35.0673	34.1673	24.0656
1.1194	40.9523	37.6523	36.1523	35.2523	34.3523	24.0623
1.1418	41.1373	37.8373	36.3373	35.4373	34.5373	24.0614
1.1642	41.3223	38.0223	36.5223	35.6223	34.7223	24.0615
1.1866	41.5073	38.2073	36.7073	35.8073	34.9073	24.0835
1.209	41.6923	38.3923	36.8923	35.9923	35.0923	24.0639
1.2313	41.8773	38.5773	37.0773	36.1773	35.2773	24.0532
1.2537	42.0623	38.7623	37.2623	36.3623	35.4623	24.0696
1.2761	42.2473	38.9473	37.4473	36.5473	35.6473	24.066
1.2985	42.4323	39.1323	37.6323	36.7323	35.8323	24.0705
1.3209	42.6173	39.3173	37.8173	36.9173	36.0173	24.0672
1.3433	42.8023	39.5023	38.0023	37.1023	36.2023	24.0684
1.3657	42.9873	39.6873	38.1873	37.2873	36.3873	24.0481
1.3881	43.1723	39.8723	38.3723	37.4723	36.5723	24.0907
1.4104	43.3573	40.0573	38.5573	37.6573	36.7573	24.0822
1.4328	43.5423	40.2423	38.7423	37.8423	36.9423	24.0949
1.4552	43.7273	40.4273	38.9273	38.0273	37.1273	24.1152
1.4776	43.9123	40.6123	39.1123	38.2123	37.3123	24.1221
1.5	44.0973	40.7973	39.2973	38.3973	37.4973	24.1001
1.5224	44.2823	40.9823	39.4823	38.5823	37.6823	24.0938
1.5448	44.4673	41.1673	39.6673	38.7673	37.8673	24.1304
1.5672	44.6523	41.3523	39.8523	38.9523	38.0523	24.0921
1.5896	44.8373	41.5373	40.0373	39.1373	38.2373	24.1058
1.6119	45.0223	41.7223	40.2223	39.3223	38.4223	24.1182
1.6343	45.2073	41.9073	40.4073	39.5073	38.6073	24.1219
1.6567	45.3923	42.0923	40.5923	39.6923	38.7923	24.1309
1.6791	45.5773	42.2773	40.7773	39.8773	38.9773	24.0865
1.7015	45.7623	42.4623	40.9623	40.0623	39.1623	24.1132
1.7239	45.9473	42.6473	41.1473	40.2473	39.3473	24.1175
1.7463	46.1323	42.8323	41.3323	40.4323	39.5323	24.145
1.7687	46.3173	43.0173	41.5173	40.6173	39.7173	24.1555
1.791	46.5023	43.2023	41.7023	40.8023	39.9023	24.1638
1.8134	46.3813	43.0813	41.5813	40.6813	39.7813	24.1732
1.8358	46.4685	43.1685	41.6685	40.7685	39.8685	24.1669
1.8582	46.5607	43.2607	41.7607	40.8607	39.9607	24.2135
1.8806	46.6324	43.3324	41.8324	40.9324	40.0324	24.1898
1.903	46.6945	43.3945	41.8945	40.9945	40.0945	24.2101
1.9254	46.7597	43.4597	41.9597	41.0597	40.1597	24.1791
1.9478	46.8214	43.5214	42.0214	41.1214	40.2214	24.2034
1.9701	46.8837	43.5837	42.0837	41.1837	40.2837	24.1894
1.9925	46.9505	43.6505	42.1505	41.2505	40.3505	24.1776
2.0149	47.0187	43.7188	42.2188	41.3188	40.4188	24.1672
2.0373	47.0845	43.7845	42.2845	41.3845	40.4845	24.1537
2.0597	47.152	43.852	42.352	41.452	40.552	24.1708
2.0821	47.1981	43.8981	42.3981	41.4981	40.5981	24.1684
2.1045	47.2661	43.9661	42.4661	41.5661	40.6661	24.1623
2.1269	47.3101	44.0101	42.5101	41.6101	40.7101	24.1629
2.1493	47.3732	44.0732	42.5732	41.6732	40.7732	24.1536
2.1716	47.4504	44.1504	42.6504	41.7504	40.8504	24.1493
2.194	47.4962	44.1962	42.6962	41.7962	40.8962	24.1935
2.2164	47.5442	44.2442	42.7442	41.8442	40.9442	24.1831
2.2388	47.6088	44.3088	42.8088	41.9088	41.0088	24.204
2.2612	47.6725	44.3725	42.8725	41.9725	41.0725	24.1861
2.2836	47.7271	44.4271	42.9271	42.0271	41.1271	24.1913
2.306	47.7763	44.4763	42.9763	42.0763	41.1763	24.1941
2.3284	47.8689	44.5689	43.0689	42.1689	41.2689	24.1809
2.3507	47.9073	44.6073	43.1073	42.2073	41.3073	24.1766
2.3731	47.9941	44.6942	43.1942	42.2942	41.3942	24.1859
2.3955	48.0467	44.7467	43.2467	42.3467	41.4467	24.1842
2.4179	48.1419	44.8419	43.3419	42.4419	41.5419	24.1804
2.4403	48.1874	44.8874	43.3874	42.4874	41.5874	24.193
2.4627	48.2366	44.9366	43.4366	42.5366	41.6366	24.1913
2.4851	48.2901	44.9901	43.4901	42.5901	41.6901	24.1943
2.5075	48.3481	45.0481	43.5481	42.6481	41.7481	24.2026
2.5299	48.4064	45.1064	43.6064	42.7064	41.8064	24.1839
2.5522	48.4654	45.1653	43.6653	42.7653	41.8653	24.1811
2.5746	48.4994	45.1994	43.6994	42.7994	41.8994	24.1953
2.597	48.5601	45.2601	43.7601	42.8601	41.9601	24.1902
2.6194	48.6284	45.3284	43.8284	42.9284	42.0284	24.2076
2.6418	48.687	45.387	43.887	42.987	42.087	24.1995
2.6642	48.7277	45.4277	43.9277	43.0277	42.1277	24.1619
2.6866	48.7832	45.4832	43.9832	43.0832	42.1832	24.1318
2.709	48.8171	45.5171	44.0171	43.1171	42.2171	24.1307
2.7313	48.8934	45.5934	44.0934	43.1934	42.2934	24.1391
2.7537	48.9184	45.6184	44.1184	43.2184	42.3184	24.1434
2.7761	48.9648	45.6648	44.1648	43.2648	42.3648	24.1339
2.7985	49.0284	45.7284	44.2284	43.3284	42.4284	24.139
2.8209	49.0694	45.7694	44.2694	43.3694	42.4694	24.1419
2.8433	49.1352	45.8352	44.3352	43.4352	42.5352	24.1386
2.8657	49.1672	45.8672	44.3672	43.4672	42.5672	24.1436
2.8881	49.2007	45.9006	44.4006	43.5007	42.6007	24.1496
2.9104	49.2552	45.9552	44.4552	43.5552	42.6552	24.1365
2.9328	49.2971	45.9971	44.4971	43.5971	42.6971	24.1512
2.9552	49.3454	46.0454	44.5454	43.6454	42.7454	24.173
2.9776	49.3977	46.0977	44.5977	43.6977	42.7977	24.1497
3	49.4426	46.1426	44.6426	43.7426	42.8426	24.1466
3.0224	49.5129	46.2129	44.7129	43.8129	42.9129	24.1697
3.0448	49.5501	46.2501	44.7501	43.8501	42.9501	24.2027
3.0672	49.6039	46.3039	44.8039	43.9039	43.0039	24.1776
3.0896	49.6399	46.3399	44.8399	43.9399	43.0399	24.2091
3.1119	49.7184	46.4184	44.9184	44.0184	43.1184	24.1943
3.1343	49.7344	46.4344	44.9344	44.0344	43.1344	24.2086
3.1567	49.8032	46.5032	45.0032	44.1032	43.2032	24.1841
3.1791	49.8434	46.5434	45.0434	44.1434	43.2434	24.1798
3.2015	49.8879	46.5879	45.0879	44.1879	43.2879	24.1902
3.2239	49.9297	46.6297	45.1297	44.2297	43.3297	24.1737
3.2463	49.99	46.69	45.19	44.29	43.39	24.1727
3.2687	50.0229	46.7229	45.2229	44.3229	43.4229	24.182
3.291	50.0794	46.7794	45.2794	44.3794	43.4794	24.1582
3.3134	50.1038	46.8038	45.3038	44.4038	43.5038	24.181
3.3358	50.1442	46.8442	45.3442	44.4442	43.5442	24.1832
3.3582	50.2179	46.9179	45.4179	44.5179	43.6179	24.2096
3.3806	50.2625	46.9626	45.4626	44.5626	43.6626	24.21
3.403	50.3056	47.0056	45.5056	44.6056	43.7056	24.157
3.4254	50.3502	47.0502	45.5502	44.6502	43.7502	24.191
3.4478	50.377	47.077	45.577	44.677	43.777	24.176
3.4701	50.4068	47.1068	45.6068	44.7068	43.8068	24.2006
3.4925	50.4636	47.1636	45.6636	44.7636	43.8636	24.1915
3.5149	50.5099	47.2099	45.7099	44.8098	43.9098	24.1914
3.5373	50.5395	47.2395	45.7395	44.8395	43.9395	24.231
3.5597	50.5698	47.2698	45.7698	44.8698	43.9698	24.1981
3.5821	50.6255	47.3255	45.8255	44.9255	44.0255	24.1702
3.6045	50.6622	47.3622	45.8622	44.9622	44.0622	24.2012
3.6269	50.7103	47.4103	45.9103	45.0103	44.1103	24.2143
3.6493	50.7101	47.41	45.91	45.01	44.1101	24.1954
3.6716	50.7925	47.4925	45.9925	45.0925	44.1925	24.2132
3.694	50.7982	47.4982	45.9982	45.0982	44.1982	24.2057
3.7164	50.8189	47.5189	46.0189	45.1189	44.2189	24.1743
3.7388	50.8815	47.5816	46.0816	45.1816	44.2816	24.1936
3.7612	50.8905	47.5905	46.0905	45.1905	44.2905	24.1985
3.7836	50.9082	47.6082	46.1082	45.2082	44.3082	24.1998
3.806	50.9531	47.6531	46.1531	45.2531	44.3531	24.157
3.8284	50.9512	47.6512	46.1512	45.2512	44.3512	24.1429
3.8507	51.0042	47.7042	46.2042	45.3042	44.4042	24.1795
3.8731	51.0221	47.7221	46.2221	45.3221	44.4221	24.1807
3.8955	51.0684	47.7684	46.2684	45.3684	44.4684	24.1679
3.9179	51.0984	47.7984	46.2984	45.3984	44.4984	24.1907
3.9403	51.1275	47.8275	46.3275	45.4275	44.5275	24.193
3.9627	51.1665	47.8665	46.3665	45.4665	44.5665	24.1837
3.9851	51.1689	47.8689	46.3689	45.4689	44.5689	24.1614
4.0075	51.2209	47.9209	46.4209	45.5209	44.6209	24.1785
4.0299	51.2639	47.9639	46.4639	45.5639	44.6639	24.1765
4.0522	51.2817	47.9817	46.4817	45.5817	44.6817	24.1449
4.0746	51.339	48.039	46.539	45.639	44.739	24.1811
4.097	51.3642	48.0642	46.5642	45.6642	44.7642	24.1899
4.1194	51.419	48.119	46.619	45.719	44.819	24.1776
4.1418	51.4355	48.1355	46.6355	45.7355	44.8355	24.1845
4.1642	51.467	48.167	46.667	45.767	44.867	24.2147
4.1866	51.4849	48.1848	46.6848	45.7848	44.8849	24.2017
4.209	51.5341	48.2341	46.7341	45.8341	44.9341	24.2366
4.2313	51.5377	48.2377	46.7377	45.8377	44.9377	24.2154
4.2537	51.5698	48.2698	46.7698	45.8698	44.9698	24.2131
4.2761	51.5877	48.2877	46.7877	45.8877	44.9877	24.2251
4.2985	51.6117	48.3117	46.8117	45.9117	45.0117	24.2047
4.3209	51.6526	48.3526	46.8526	45.9526	45.0526	24.2358
4.3433	51.6787	48.3787	46.8787	45.9787	45.0787	24.2395
4.3657	51.7159	48.4158	46.9158	46.0159	45.1159	24.2655
4.3881	51.749	48.449	46.949	46.049	45.149	24.2759
4.4104	51.7932	48.4932	46.9932	46.0932	45.1932	24.2666
4.4328	51.8078	48.5078	47.0078	46.1078	45.2078	24.291
4.4552	51.8595	48.5595	47.0595	46.1595	45.2595	24.2673
4.4776	51.8762	48.5762	47.0762	46.1762	45.2762	24.2681
4.5	51.8922	48.5922	47.0922	46.1922	45.2922	24.2299
4.5224	51.9349	48.6349	47.1349	46.2349	45.3349	24.2531
4.5448	51.9524	48.6524	47.1524	46.2524	45.3524	24.2458
4.5672	51.9785	48.6785	47.1785	46.2785	45.3785	24.2458
4.5896	52.0031	48.7031	47.2031	46.3031	45.4031	24.2506
4.6119	52.0471	48.7471	47.2471	46.3471	45.4471	24.251
4.6343	52.0652	48.7652	47.2652	46.3652	45.4652	24.2308
4.6567	52.1155	48.8155	47.3155	46.4155	45.5155	24.2356
4.6791	52.1499	48.8499	47.3499	46.4499	45.5499	24.2341
4.7015	52.1963	48.8963	47.3963	46.4963	45.5963	24.2397
4.7239	52.237	48.937	47.437	46.537	45.637	24.216
4.7463	52.2669	48.9669	47.4669	46.5669	45.6669	24.207
4.7687	52.3051	49.0051	47.5051	46.6051	45.7051	24.2417
4.791	52.3081	49.0081	47.5081	46.6081	45.7081	24.2174
4.8134	52.3289	49.0289	47.5289	46.6289	45.7289	24.2243
4.8358	52.3567	49.0567	47.5567	46.6567	45.7567	24.2176
4.8582	52.3906	49.0906	47.5906	46.6906	45.7906	24.2301
4.8806	52.4164	49.1164	47.6164	46.7164	45.8164	24.2169
4.903	52.4264	49.1264	47.6264	46.7264	45.8264	24.251
4.9254	52.4625	49.1625	47.6625	46.7625	45.8625	24.2463
4.9478	52.475	49.175	47.675	46.775	45.875	24.2532
4.9701	52.5014	49.2014	47.7014	46.8014	45.9014	24.2649
4.9925	52.538	49.238	47.738	46.838	45.938	24.2447
5.0149	52.5587	49.2587	47.7587	46.8587	45.9587	24.2503
5.0373	52.5921	49.2921	47.7921	46.8921	45.9921	24.2775
5.0597	52.6313	49.3313	47.8313	46.9313	46.0313	24.2281
5.0821	52.6521	49.3521	47.8521	46.9521	46.0521	24.2403
5.1045	52.6844	49.3843	47.8843	46.9843	46.0844	24.2355
5.1269	52.7442	49.4442	47.9442	47.0442	46.1442	24.2385
5.1493	52.732	49.432	47.932	47.032	46.132	24.2539
5.1716	52.777	49.477	47.977	47.077	46.177	24.2322
5.194	52.8014	49.5014	48.0014	47.1014	46.2014	24.2318
5.2164	52.8511	49.5511	48.0511	47.1511	46.2511	24.2109
5.2388	52.913	49.613	48.113	47.213	46.313	24.2161
5.2612	52.9743	49.6743	48.1743	47.2743	46.3743	24.2031
5.2836	53.0052	49.7052	48.2052	47.3052	46.4052	24.194
5.306	53.0329	49.7329	48.2329	47.3329	46.4329	24.2061
5.3284	53.095	49.795	48.295	47.395	46.495	24.1958
5.3507	53.1094	49.8094	48.3094	47.4094	46.5094	24.1763
5.3731	53.1305	49.8305	48.3305	47.4305	46.5305	24.1746
5.3955	53.1718	49.8718	48.3718	47.4718	46.5718	24.1722
5.4179	53.1598	49.8598	48.3598	47.4598	46.5598	24.1721
5.4403	53.1569	49.8569	48.3569	47.4569	46.5569	24.1532
5.4627	53.174	49.874	48.374	47.474	46.574	24.1614
5.4851	53.1991	49.8991	48.3991	47.4991	46.5991	24.1258
5.5075	53.2311	49.9311	48.4311	47.5311	46.6311	24.1396
5.5299	53.2455	49.9455	48.4455	47.5455	46.6455	24.1551
5.5522	53.2738	49.9738	48.4738	47.5738	46.6738	24.1641
5.5746	53.2859	49.9858	48.4858	47.5859	46.6859	24.1683
5.597	53.3227	50.0227	48.5227	47.6227	46.7227	24.1622
5.6194	53.3458	50.0458	48.5458	47.6458	46.7458	24.1558
5.6418	53.3665	50.0665	48.5665	47.6665	46.7665	24.1596
5.6642	53.3992	50.0992	48.5992	47.6992	46.7992	24.1763
5.6866	53.4278	50.1279	48.6279	47.7278	46.8278	24.1634
5.709	53.4523	50.1523	48.6523	47.7523	46.8523	24.1285
5.7313	53.482	50.182	48.682	47.782	46.882	24.1289
5.7537	53.4877	50.1877	48.6877	47.7877	46.8877	24.1539
5.7761	53.498	50.198	48.698	47.798	46.898	24.1389
5.7985	53.5124	50.2124	48.7124	47.8124	46.9124	24.1319
5.8209	53.5281	50.2281	48.7281	47.8281	46.9281	24.1319
5.8433	53.5494	50.2494	48.7494	47.8494	46.9494	24.0996
5.8657	53.576	50.276	48.776	47.876	46.976	24.1214
5.8881	53.6306	50.3306	48.8306	47.9306	47.0306	24.1156
5.9104	53.6391	50.3391	48.8391	47.9391	47.0391	24.1266
5.9328	53.6587	50.3587	48.8587	47.9587	47.0587	24.1001
5.9552	53.6918	50.3918	48.8918	47.9918	47.0918	24.1261
5.9776	53.6896	50.3896	48.8896	47.9896	47.0896	24.1373
6	53.7171	50.4171	48.9171	48.0171	47.1171	24.1192
6.0224	53.7308	50.4308	48.9308	48.0308	47.1308	24.1169
6.0448	53.755	50.455	48.955	48.055	47.155	24.1025
6.0672	53.7685	50.4685	48.9685	48.0685	47.1685	24.0988
6.0896	53.7928	50.4928	48.9928	48.0928	47.1928	24.1211
6.1119	53.8376	50.5376	49.0376	48.1376	47.2376	24.1027
6.1343	53.8347	50.5347	49.0347	48.1347	47.2347	24.1355
6.1567	53.8665	50.5665	49.0665	48.1665	47.2665	24.1095
6.1791	53.8937	50.5937	49.0937	48.1937	47.2937	24.1307
6.2015	53.9162	50.6162	49.1162	48.2162	47.3162	24.1056
6.2239	53.9367	50.6367	49.1367	48.2366	47.3366	24.1247
6.2463	53.9729	50.6729	49.1729	48.2729	47.3729	24.1145
6.2687	53.9773	50.6773	49.1773	48.2773	47.3773	24.1415
6.291	53.9718	50.6718	49.1718	48.2718	47.3718	24.0996
6.3134	53.986	50.686	49.186	48.286	47.386	24.1466
6.3358	54.0339	50.7339	49.2339	48.3339	47.4339	24.1365
6.3582	54.031	50.731	49.231	48.331	47.431	24.1272
6.3806	54.0646	50.7646	49.2646	48.3646	47.4646	24.1371
6.403	54.0911	50.7911	49.2911	48.3911	47.4911	24.1209
6.4254	54.127	50.827	49.327	48.427	47.527	24.1147
6.4478	54.1345	50.8345	49.3345	48.4345	47.5345	24.1174
6.4701	54.1585	50.8585	49.3585	48.4585	47.5585	24.1237
6.4925	54.1735	50.8735	49.3735	48.4735	47.5735	24.1209
6.5149	54.207	50.907	49.407	48.507	47.607	24.1486
6.5373	54.2189	50.9189	49.4189	48.5189	47.6189	24.1531
6.5597	54.2411	50.9411	49.4411	48.5411	47.6411	24.1509
6.5821	54.2444	50.9444	49.4444	48.5444	47.6444	24.1327
6.6045	54.2481	50.9481	49.4481	48.5481	47.6481	24.1417
6.6269	54.2558	50.9558	49.4558	48.5558	47.6558	24.173
6.6493	54.2631	50.9631	49.4631	48.5631	47.6631	24.1725
6.6716	54.2838	50.9838	49.4838	48.5838	47.6838	24.1815
6.694	54.2947	50.9947	49.4947	48.5947	47.6947	24.1708
6.7164	54.3447	51.0447	49.5447	48.6447	47.7447	24.1869
6.7388	54.3681	51.0681	49.5681	48.6681	47.7681	24.1801
6.7612	54.3664	51.0664	49.5664	48.6664	47.7664	24.1776
6.7836	54.3689	51.0689	49.5689	48.6689	47.7689	24.1872
6.806	54.3827	51.0827	49.5827	48.6827	47.7827	24.1766
6.8284	54.3741	51.0741	49.5741	48.6741	47.7741	24.1676
6.8507	54.3907	51.0907	49.5907	48.6907	47.7907	24.1664
6.8731	54.3768	51.0768	49.5768	48.6768	47.7768	24.1629
6.8955	54.4245	51.1245	49.6245	48.7245	47.8245	24.1563
6.9179	54.4443	51.1443	49.6443	48.7443	47.8443	24.1626
6.9403	54.4632	51.1632	49.6632	48.7632	47.8632	24.1928
6.9627	54.4533	51.1533	49.6533	48.7533	47.8533	24.1684
6.9851	54.4816	51.1816	49.6816	48.7816	47.8816	24.1846
7.0075	54.5276	51.2276	49.7276	48.8276	47.9276	24.1976
7.0299	54.5446	51.2446	49.7446	48.8446	47.9446	24.2027
7.0522	54.5508	51.2508	49.7508	48.8508	47.9508	24.2393
7.0746	54.6113	51.3113	49.8113	48.9113	48.0113	24.2205
7.097	54.6413	51.3413	49.8413	48.9413	48.0413	24.2209
7.1194	54.6813	51.3813	49.8813	48.9813	48.0813	24.2075
7.1418	54.694	51.394	49.894	48.994	48.094	24.2165
7.1642	54.708	51.408	49.908	49.008	48.108	24.2534
7.1866	54.7356	51.4355	49.9355	49.0356	48.1356	24.2359
7.209	54.7387	51.4387	49.9387	49.0387	48.1387	24.2455
7.2313	54.7312	51.4312	49.9312	49.0312	48.1312	24.2321
7.2537	54.746	51.446	49.946	49.046	48.146	24.2104
7.2761	54.7843	51.4843	49.9843	49.0842	48.1842	24.2073
7.2985	54.7872	51.4872	49.9872	49.0872	48.1872	24.1948
7.3209	54.7817	51.4817	49.9817	49.0817	48.1817	24.2141
7.3433	54.789	51.489	49.989	49.089	48.189	24.2041
7.3657	54.802	51.502	50.002	49.102	48.202	24.2078
7.3881	54.8308	51.5307	50.0307	49.1307	48.2308	24.2242
7.4104	54.8433	51.5433	50.0433	49.1433	48.2433	24.1863
7.4328	54.8765	51.5765	50.0765	49.1765	48.2765	24.1849
7.4552	54.8926	51.5926	50.0926	49.1926	48.2926	24.1725
7.4776	54.8845	51.5845	50.0845	49.1845	48.2845	24.1709
7.5	54.9071	51.6071	50.1071	49.2071	48.3071	24.1718
7.5224	54.9138	51.6138	50.1138	49.2138	48.3138	24.1532
7.5448	54.9581	51.6581	50.1581	49.258	48.358	24.1616
7.5672	54.9571	51.6571	50.1571	49.2571	48.3571	24.1442
7.5896	54.9889	51.6889	50.1889	49.2889	48.3889	24.1525
7.6119	55.0246	51.7246	50.2246	49.3246	48.4246	24.1586
7.6343	55.0441	51.7441	50.2441	49.3441	48.4441	24.169
7.6567	55.054	51.754	50.254	49.354	48.454	24.2051
7.6791	55.0662	51.7662	50.2662	49.3662	48.4662	24.1763
7.7015	55.0981	51.7981	50.2981	49.3981	48.4981	24.1796
7.7239	55.1218	51.8218	50.3218	49.4218	48.5218	24.1475
7.7463	55.1235	51.8235	50.3235	49.4235	48.5235	24.1667
7.7687	55.1353	51.8353	50.3353	49.4353	48.5353	24.1654
7.791	55.1383	51.8383	50.3383	49.4383	48.5383	24.136
7.8134	55.1681	51.8681	50.3681	49.4681	48.5681	24.1486
7.8358	55.1769	51.8769	50.3769	49.4769	48.5769	24.131
7.8582	55.1931	51.8931	50.3931	49.4931	48.5931	24.134
7.8806	55.2184	51.9184	50.4184	49.5184	48.6184	24.1254
7.903	55.2212	51.9213	50.4213	49.5213	48.6213	24.1307
7.9254	55.2267	51.9267	50.4267	49.5267	48.6267	24.1032
7.9478	55.2181	51.9181	50.4181	49.5181	48.6181	24.1001
7.9701	55.2346	51.9346	50.4346	49.5346	48.6346	24.0864
7.9925	55.2709	51.9709	50.4709	49.5709	48.6709	24.107
8.0149	55.2703	51.9703	50.4703	49.5703	48.6703	24.0537
8.0373	55.2842	51.9842	50.4842	49.5842	48.6842	24.0476
8.0597	55.3085	52.0085	50.5085	49.6085	48.7085	24.0528
8.0821	55.3114	52.0114	50.5114	49.6114	48.7114	24.0641
8.1045	55.3411	52.0411	50.5411	49.6411	48.7411	24.0804
8.1269	55.3505	52.0504	50.5504	49.6504	48.7505	24.0613
8.1493	55.3715	52.0715	50.5715	49.6715	48.7715	24.0838
8.1716	55.3633	52.0633	50.5633	49.6633	48.7633	24.0922
8.194	55.391	52.091	50.591	49.691	48.791	24.075
8.2164	55.3992	52.0992	50.5992	49.6992	48.7992	24.0717
8.2388	55.4335	52.1335	50.6335	49.7336	48.8336	24.0626
8.2612	55.4462	52.1462	50.6462	49.7462	48.8462	24.0529
8.2836	55.477	52.177	50.677	49.777	48.877	24.0602
8.306	55.4978	52.1977	50.6977	49.7978	48.8978	24.0673
8.3284	55.4906	52.1906	50.6906	49.7906	48.8906	24.0381
8.3507	55.5522	52.2522	50.7522	49.8522	48.9522	24.0402
8.3731	55.5681	52.2681	50.7681	49.8681	48.9681	24.027
8.3955	55.5609	52.2609	50.7609	49.8609	48.9609	24.013
8.4179	55.5865	52.2865	50.7865	49.8865	48.9865	24.005
8.4403	55.5973	52.2973	50.7973	49.8973	48.9973	23.9937
8.4627	55.6104	52.3104	50.8104	49.9104	49.0104	23.9815
8.4851	55.6255	52.3255	50.8255	49.9255	49.0255	23.9834
8.5075	55.626	52.326	50.826	49.926	49.026	23.9812
8.5299	55.6404	52.3404	50.8404	49.9404	49.0404	23.9838
8.5522	55.6588	52.3588	50.8588	49.9588	49.0588	23.9895
8.5746	55.6318	52.3318	50.8318	49.9318	49.0318	23.9999
8.597	55.6701	52.3701	50.8701	49.9701	49.0701	23.9775
8.6194	55.6954	52.3954	50.8954	49.9954	49.0954	23.9872
8.6418	55.728	52.428	50.928	50.028	49.128	23.9882
8.6642	55.7281	52.4281	50.9281	50.0281	49.1281	23.998
8.6866	55.7521	52.4521	50.9521	50.0521	49.1521	23.9931
8.709	55.7687	52.4687	50.9687	50.0687	49.1687	24.0204
8.7313	55.7453	52.4453	50.9453	50.0453	49.1453	24.0023
8.7537	55.7478	52.4478	50.9478	50.0478	49.1478	24.0202
8.7761	55.7738	52.4738	50.9738	50.0738	49.1738	23.999
8.7985	55.7685	52.4685	50.9685	50.0685	49.1685	23.9998
8.8209	55.7999	52.4999	50.9999	50.0999	49.1999	23.9898
8.8433	55.8535	52.5536	51.0536	50.1536	49.2535	23.9963
8.8657	55.8753	52.5753	51.0753	50.1753	49.2753	23.9951
8.8881	55.929	52.629	51.129	50.229	49.329	24.002
8.9104	55.9672	52.6672	51.1672	50.2672	49.3672	23.9826
8.9328	55.9962	52.6962	51.1962	50.2962	49.3962	23.9804
8.9552	56.0087	52.7087	51.2087	50.3087	49.4087	23.9767
8.9776	56.0334	52.7334	51.2334	50.3334	49.4334	23.9554
9	56.0407	52.7407	51.2407	50.3407	49.4407	23.9623
9.0224	56.0684	52.7684	51.2684	50.3684	49.4684	23.9143
9.0448	56.0952	52.7952	51.2952	50.3952	49.4952	23.9044
9.0672	56.1357	52.8357	51.3357	50.4357	49.5357	23.884
9.0896	56.1582	52.8582	51.3582	50.4582	49.5582	23.9035
9.1119	56.1795	52.8795	51.3795	50.4795	49.5795	23.8979
9.1343	56.1966	52.8966	51.3966	50.4966	49.5966	23.9024
9.1567	56.1909	52.8909	51.3909	50.4909	49.5909	23.8889
9.1791	56.2233	52.9233	51.4233	50.5233	49.6233	23.9224
9.2015	56.244	52.944	51.444	50.544	49.644	23.8969
9.2239	56.2773	52.9773	51.4773	50.5773	49.6773	23.8916
9.2463	56.3027	53.0027	51.5027	50.6027	49.7027	23.8591
9.2687	56.3133	53.0133	51.5133	50.6133	49.7133	23.8609
9.291	56.3147	53.0147	51.5147	50.6147	49.7147	23.8194
9.3134	56.3409	53.0409	51.5409	50.6409	49.7409	23.809
9.3358	56.3454	53.0454	51.5454	50.6454	49.7454	23.7836
9.3582	56.3656	53.0656	51.5656	50.6656	49.7656	23.8008
9.3806	56.3856	53.0856	51.5856	50.6856	49.7856	23.8258
9.403	56.4004	53.1005	51.6005	50.7004	49.8004	23.8251
9.4254	56.4155	53.1155	51.6155	50.7155	49.8155	23.8112
9.4478	56.427	53.127	51.627	50.727	49.827	23.8083
9.4701	56.4378	53.1378	51.6378	50.7378	49.8378	23.8271
9.4925	56.4442	53.1442	51.6442	50.7442	49.8442	23.8129
9.5149	56.4332	53.1332	51.6332	50.7332	49.8332	23.8709
9.5373	56.4602	53.1602	51.6602	50.7602	49.8602	23.8583
9.5597	56.4817	53.1817	51.6817	50.7817	49.8817	23.8564
9.5821	56.4877	53.1877	51.6877	50.7877	49.8877	23.8555
9.6045	56.4871	53.1871	51.6871	50.7871	49.8871	23.8713
9.6269	56.4967	53.1967	51.6967	50.7967	49.8967	23.856
9.6493	56.5274	53.2274	51.7274	50.8274	49.9274	23.8755
9.6716	56.5341	53.2341	51.7341	50.8341	49.9341	23.8589
9.694	56.5598	53.2598	51.7598	50.8598	49.9598	23.8675
9.7164	56.5874	53.2874	51.7874	50.8873	49.9873	23.8746
9.7388	56.6116	53.3116	51.8116	50.9116	50.0116	23.8765
9.7612	56.6058	53.3058	51.8058	50.9058	50.0058	23.8839
9.7836	56.6202	53.3201	51.8201	50.9201	50.0202	23.8629
9.806	56.6178	53.3178	51.8178	50.9178	50.0178	23.8789
9.8284	56.6321	53.3321	51.8321	50.9321	50.0321	23.8582
9.8507	56.6419	53.3419	51.8419	50.9419	50.0419	23.8802
9.8731	56.639	53.3389	51.8389	50.9389	50.0389	23.8525
9.8955	56.6734	53.3734	51.8734	50.9734	50.0734	23.8809
9.9179	56.6878	53.3878	51.8878	50.9878	50.0878	23.882
9.9403	56.6795	53.3795	51.8795	50.9795	50.0795	23.8846
9.9627	56.7105	53.4105	51.9105	51.0105	50.1105	23.8793
9.9851	56.7233	53.4233	51.9233	51.0233	50.1233	23.8875
10.0075	56.7273	53.4273	51.9273	51.0273	50.1273	23.8805
10.0299	56.7306	53.4306	51.9306	51.0306	50.1306	23.8718
10.0522	56.7383	53.4383	51.9383	51.0383	50.1383	23.8579
10.0746	56.74	53.44	51.94	51.04	50.14	23.8678
10.097	56.7654	53.4654	51.9654	51.0654	50.1654	23.8461
10.1194	56.7893	53.4893	51.9893	51.0893	50.1893	23.869
10.1418	56.8249	53.5249	52.0249	51.1249	50.2249	23.8714
10.1642	56.843	53.543	52.043	51.143	50.243	23.861
10.1866	56.8578	53.5578	52.0578	51.1578	50.2578	23.8834
10.209	56.8844	53.5844	52.0844	51.1844	50.2844	23.8757
10.2313	56.88	53.58	52.08	51.18	50.28	23.8774
10.2537	56.9206	53.6206	52.1206	51.2206	50.3206	23.8952
10.2761	56.9291	53.6291	52.1291	51.2291	50.3291	23.8957
10.2985	56.9349	53.6349	52.1349	51.2349	50.3349	23.8931
10.3209	56.9483	53.6483	52.1483	51.2483	50.3483	23.9056
10.3433	56.9499	53.6499	52.1499	51.2499	50.3499	23.8868
10.3657	56.9638	53.6638	52.1638	51.2638	50.3638	23.8758
10.3881	56.9452	53.6452	52.1452	51.2452	50.3452	23.8975
10.4104	56.9435	53.6435	52.1435	51.2435	50.3435	23.876
10.4328	56.97	53.67	52.17	51.27	50.37	23.8966
10.4552	56.9746	53.6746	52.1746	51.2746	50.3746	23.8914
10.4776	56.9674	53.6674	52.1674	51.2674	50.3674	23.9134
10.5	56.9695	53.6695	52.1695	51.2695	50.3695	23.9076
10.5224	56.9768	53.6768	52.1768	51.2768	50.3768	23.8959
10.5448	56.9751	53.6752	52.1752	51.2751	50.3751	23.9153
10.5672	56.9736	53.6736	52.1736	51.2736	50.3736	23.9019
10.5896	56.9456	53.6456	52.1456	51.2456	50.3456	23.9151
10.6119	56.9688	53.6688	52.1688	51.2687	50.3687	23.8962
10.6343	56.9843	53.6842	52.1842	51.2843	50.3843	23.9139
10.6567	56.9688	53.6688	52.1688	51.2688	50.3688	23.8864
10.6791	57.0049	53.7049	52.2049	51.3049	50.4049	23.8812
10.7015	56.9817	53.6817	52.1817	51.2817	50.3817	23.8927
10.7239	57.0049	53.7049	52.2049	51.3049	50.4049	23.9162
10.7463	57.0069	53.7069	52.2069	51.3069	50.4069	23.8873
10.7687	57.0269	53.727	52.227	51.3269	50.4269	23.9104
10.791	57.0381	53.7381	52.2381	51.3381	50.4381	23.9033
10.8134	57.0411	53.7411	52.2411	51.3411	50.4411	23.9028
10.8358	57.0447	53.7447	52.2447	51.3447	50.4447	23.9138
10.8582	57.0587	53.7587	52.2587	51.3587	50.4587	23.9115
10.8806	57.0399	53.7399	52.2399	51.3399	50.4399	23.9087
10.903	57.0507	53.7507	52.2507	51.3507	50.4507	23.9127
10.9254	57.022	53.722	52.222	51.322	50.422	23.8915
10.9478	57.0572	53.7572	52.2572	51.3572	50.4572	23.8926
10.9701	57.0613	53.7613	52.2613	51.3613	50.4613	23.9178
10.9925	57.0769	53.7769	52.2769	51.3769	50.4769	23.9012
11.0149	57.1061	53.8062	52.3062	51.4061	50.5061	23.8818
11.0373	57.1237	53.8237	52.3237	51.4237	50.5237	23.8522
11.0597	57.1557	53.8557	52.3557	51.4557	50.5557	23.8963
11.0821	57.1767	53.8767	52.3767	51.4767	50.5767	23.8841
11.1045	57.1577	53.8577	52.3577	51.4577	50.5577	23.8782
11.1269	57.1921	53.8922	52.3922	51.4922	50.5921	23.8624
11.1493	57.2002	53.9001	52.4001	51.5001	50.6001	23.8835
11.1716	57.219	53.919	52.419	51.519	50.619	23.8972
11.194	57.2192	53.9192	52.4192	51.5192	50.6192	23.9074
11.2164	57.2031	53.9031	52.4031	51.5031	50.6031	23.8786
11.2388	57.2151	53.9151	52.4151	51.5151	50.6151	23.8719
11.2612	57.2132	53.9132	52.4132	51.5132	50.6132	23.8846
11.2836	57.2417	53.9417	52.4417	51.5417	50.6417	23.898
11.306	57.2369	53.9369	52.4369	51.5369	50.6369	23.8817
11.3284	57.2322	53.9322	52.4322	51.5322	50.6322	23.8679
11.3507	57.2241	53.9241	52.4241	51.5241	50.6241	23.8837
11.3731	57.2284	53.9284	52.4284	51.5284	50.6284	23.8856
11.3955	57.2449	53.9449	52.4449	51.5449	50.6449	23.8744
11.4179	57.2548	53.9547	52.4547	51.5547	50.6547	23.8516
11.4403	57.2507	53.9507	52.4507	51.5507	50.6507	23.8742
11.4627	57.2454	53.9454	52.4454	51.5454	50.6454	23.8368
11.4851	57.2379	53.9379	52.4379	51.5379	50.6379	23.8605
11.5075	57.2255	53.9255	52.4255	51.5255	50.6255	23.847
11.5299	57.2418	53.9418	52.4418	51.5418	50.6418	23.8351
11.5522	57.2507	53.9507	52.4507	51.5507	50.6507	23.8458
11.5746	57.2609	53.9609	52.4609	51.5609	50.6609	23.8244
11.597	57.3083	54.0084	52.5084	51.6084	50.7084	23.85
11.6194	57.3132	54.0132	52.5132	51.6133	50.7133	23.8248
11.6418	57.2925	53.9925	52.4925	51.5925	50.6925	23.8337
11.6642	57.3036	54.0036	52.5036	51.6036	50.7036	23.8276
11.6866	57.3151	54.0151	52.5151	51.6151	50.7151	23.8045
11.709	57.3316	54.0316	52.5316	51.6315	50.7315	23.8239
11.7313	57.3646	54.0646	52.5646	51.6646	50.7646	23.8091
11.7537	57.3778	54.0778	52.5778	51.6778	50.7778	23.8112
11.7761	57.4119	54.112	52.612	51.712	50.812	23.7926
11.7985	57.4454	54.1454	52.6454	51.7454	50.8454	23.7963
11.8209	57.4698	54.1698	52.6698	51.7698	50.8698	23.7954
11.8433	57.5014	54.2014	52.7014	51.8014	50.9014	23.7955
11.8657	57.514	54.214	52.714	51.814	50.914	23.797
11.8881	57.5374	54.2374	52.7374	51.8374	50.9374	23.7919
11.9104	57.5513	54.2513	52.7513	51.8513	50.9513	23.7958
11.9328	57.5411	54.2411	52.7411	51.8411	50.9411	23.7827
11.9552	57.5514	54.2514	52.7514	51.8514	50.9514	23.755
11.9776	57.5979	54.2979	52.7979	51.8979	50.9979	23.7477
12	57.5973	54.2973	52.7973	51.8973	50.9973	23.7828
12.0224	57.6313	54.3313	52.8313	51.9313	51.0313	23.744
12.0448	57.6345	54.3345	52.8345	51.9345	51.0345	23.7416
12.0672	57.6556	54.3556	52.8556	51.9556	51.0556	23.7386
12.0896	57.6345	54.3345	52.8345	51.9345	51.0345	23.7463
12.1119	57.6595	54.3595	52.8595	51.9595	51.0595	23.7594
12.1343	57.6063	54.3063	52.8063	51.9063	51.0063	23.7498
12.1567	57.6214	54.3214	52.8214	51.9214	51.0214	23.7509
12.1791	57.6671	54.3671	52.8671	51.9671	51.0671	23.7601
12.2015	57.6834	54.3834	52.8834	51.9834	51.0834	23.7239
12.2239	57.7259	54.4259	52.9259	52.0259	51.1259	23.7414
12.2463	57.7395	54.4395	52.9395	52.0395	51.1395	23.701
12.2687	57.7665	54.4665	52.9665	52.0665	51.1665	23.7195
12.291	57.7727	54.4727	52.9727	52.0727	51.1727	23.7337
12.3134	57.7678	54.4678	52.9678	52.0678	51.1678	23.727
12.3358	57.7885	54.4885	52.9885	52.0885	51.1885	23.7505
12.3582	57.7747	54.4747	52.9747	52.0747	51.1747	23.7498
12.3806	57.7678	54.4678	52.9678	52.0678	51.1678	23.7303
12.403	57.7847	54.4847	52.9847	52.0847	51.1847	23.7482
12.4254	57.8002	54.5002	53.0002	52.1002	51.2002	23.7022
12.4478	57.8289	54.5289	53.0289	52.1289	51.2289	23.7043
12.4701	57.8471	54.5471	53.0471	52.1471	51.2471	23.6842
12.4925	57.892	54.592	53.092	52.192	51.292	23.7058
12.5149	57.8879	54.5879	53.0879	52.1879	51.2879	23.6946
12.5373	57.9181	54.6181	53.1181	52.2181	51.3181	23.6965
12.5597	57.942	54.642	53.142	52.242	51.342	23.7002
12.5821	57.9439	54.6439	53.1439	52.2439	51.3439	23.6991
12.6045	57.9412	54.6412	53.1412	52.2411	51.3411	23.7126
12.6269	57.9577	54.6577	53.1577	52.2577	51.3577	23.67
12.6493	57.9793	54.6793	53.1793	52.2793	51.3793	23.6992
12.6716	57.997	54.697	53.197	52.297	51.397	23.6802
12.694	58.0405	54.7405	53.2405	52.3405	51.4405	23.6718
12.7164	58.0421	54.7421	53.2421	52.3421	51.4421	23.6581
12.7388	58.0664	54.7664	53.2664	52.3664	51.4664	23.649
12.7612	58.0776	54.7776	53.2776	52.3776	51.4776	23.6511
12.7836	58.0828	54.7828	53.2828	52.3828	51.4828	23.6529
12.806	58.0943	54.7944	53.2944	52.3944	51.4943	23.6358
12.8284	58.0652	54.7652	53.2652	52.3652	51.4652	23.6537
12.8507	58.0664	54.7664	53.2664	52.3664	51.4664	23.6549
12.8731	58.0647	54.7647	53.2647	52.3647	51.4647	23.636
12.8955	58.0809	54.7809	53.2809	52.3809	51.4809	23.6437
12.9179	58.0824	54.7824	53.2824	52.3824	51.4824	23.6513
12.9403	58.0827	54.7827	53.2827	52.3827	51.4827	23.6569
12.9627	58.0821	54.7821	53.2821	52.3821	51.4821	23.6836
12.9851	58.101	54.801	53.301	52.401	51.501	23.6623
13.0075	58.0971	54.7971	53.2971	52.3971	51.4971	23.6839
13.0299	58.1229	54.8229	53.3229	52.4229	51.5229	23.6812
13.0522	58.1245	54.8245	53.3245	52.4245	51.5245	23.6571
13.0746	58.1412	54.8412	53.3412	52.4412	51.5412	23.6636
13.097	58.1377	54.8377	53.3377	52.4377	51.5377	23.6529
13.1194	58.136	54.836	53.336	52.436	51.536	23.6532
13.1418	58.0884	54.7884	53.2884	52.3884	51.4884	23.645
13.1642	58.0658	54.7659	53.2659	52.3659	51.4659	23.6439
13.1866	58.0707	54.7707	53.2707	52.3706	51.4706	23.6412
13.209	58.0809	54.7809	53.2809	52.3809	51.4809	23.6456
13.2313	58.0759	54.7759	53.2759	52.3759	51.4759	23.6742
13.2537	58.068	54.768	53.268	52.368	51.468	23.6502
13.2761	58.1158	54.8158	53.3158	52.4158	51.5158	23.6778
13.2985	58.1297	54.8297	53.3297	52.4297	51.5297	23.6782
13.3209	58.1341	54.8341	53.3341	52.4341	51.5341	23.6637
13.3433	58.1825	54.8825	53.3825	52.4825	51.5825	23.6824
13.3657	58.1908	54.8909	53.3909	52.4909	51.5909	23.6841
13.3881	58.1843	54.8843	53.3843	52.4843	51.5843	23.6732
13.4104	58.1956	54.8956	53.3956	52.4956	51.5956	23.6811
13.4328	58.1837	54.8837	53.3837	52.4837	51.5837	23.6467
13.4552	58.1843	54.8843	53.3843	52.4843	51.5843	23.6722
13.4776	58.2141	54.9141	53.4141	52.5141	51.6141	23.6689
13.5	58.2292	54.9292	53.4292	52.5292	51.6292	23.6739
13.5224	58.227	54.927	53.427	52.527	51.627	23.6632
13.5448	58.2991	54.9991	53.4991	52.5991	51.6991	23.6722
13.5672	58.3147	55.0147	53.5147	52.6146	51.7146	23.6779
13.5896	58.2992	54.9992	53.4992	52.5992	51.6992	23.6562
13.6119	58.3223	55.0223	53.5223	52.6223	51.7223	23.6635
13.6343	58.3359	55.0359	53.5359	52.6359	51.7359	23.6614
13.6567	58.3103	55.0103	53.5103	52.6103	51.7103	23.6495
13.6791	58.2939	54.9939	53.4939	52.5939	51.6939	23.648
13.7015	58.3378	55.0378	53.5378	52.6378	51.7378	23.6335
13.7239	58.3392	55.0392	53.5392	52.6392	51.7392	23.6475
13.7463	58.3304	55.0304	53.5304	52.6304	51.7304	23.6154
13.7687	58.3193	55.0193	53.5193	52.6193	51.7193	23.6143
13.791	58.3139	55.0139	53.5139	52.6139	51.7139	23.6086
13.8134	58.32	55.02	53.52	52.62	51.72	23.6231
13.8358	58.3223	55.0223	53.5223	52.6223	51.7223	23.6323
13.8582	58.3224	55.0224	53.5224	52.6224	51.7224	23.602
13.8806	58.3065	55.0065	53.5065	52.6065	51.7065	23.6258
13.903	58.3231	55.0231	53.5231	52.6231	51.7231	23.6394
13.9254	58.3162	55.0162	53.5162	52.6162	51.7162	23.6042
13.9478	58.3119	55.0119	53.5119	52.6119	51.7119	23.6276
13.9701	58.2971	54.9971	53.4971	52.5971	51.6971	23.6113
13.9925	58.2991	54.9991	53.4991	52.5991	51.6991	23.6187
14.0149	58.2961	54.9961	53.4961	52.5961	51.6961	23.621
14.0373	58.3499	55.0499	53.5499	52.6499	51.7499	23.6466
14.0597	58.3678	55.0678	53.5678	52.6678	51.7678	23.6328
14.0821	58.3786	55.0786	53.5786	52.6786	51.7786	23.634
14.1045	58.3994	55.0994	53.5994	52.6994	51.7994	23.643
14.1269	58.4073	55.1073	53.6073	52.7073	51.8073	23.6754
14.1493	58.4291	55.1291	53.6291	52.7291	51.8291	23.651
14.1716	58.4551	55.1551	53.6551	52.7551	51.8551	23.6336
14.194	58.4466	55.1466	53.6466	52.7466	51.8466	23.6311
14.2164	58.4512	55.1512	53.6512	52.7512	51.8512	23.595
14.2388	58.4279	55.1279	53.6279	52.7279	51.8279	23.6198
14.2612	58.409	55.109	53.609	52.709	51.809	23.6466
14.2836	58.4191	55.1191	53.6191	52.7191	51.8191	23.6475
14.306	58.4325	55.1325	53.6325	52.7325	51.8325	23.6608
14.3284	58.432	55.132	53.632	52.7321	51.8321	23.6542
14.3507	58.464	55.164	53.664	52.764	51.864	23.6717
14.3731	58.4606	55.1606	53.6606	52.7606	51.8606	23.627
14.3955	58.4912	55.1912	53.6912	52.7912	51.8912	23.6673
14.4179	58.4775	55.1775	53.6775	52.7775	51.8775	23.641
14.4403	58.5093	55.2093	53.7093	52.8093	51.9093	23.6697
14.4627	58.5238	55.2238	53.7238	52.8238	51.9238	23.6826
14.4851	58.5328	55.2328	53.7328	52.8328	51.9328	23.6751
14.5075	58.5559	55.2559	53.7559	52.8559	51.9559	23.6182
14.5299	58.5637	55.2637	53.7637	52.8637	51.9637	23.6611
14.5522	58.5723	55.2723	53.7723	52.8723	51.9723	23.6494
14.5746	58.5548	55.2548	53.7548	52.8548	51.9548	23.667
14.597	58.5539	55.2539	53.7539	52.8539	51.9539	23.6849
14.6194	58.5573	55.2573	53.7573	52.8573	51.9573	23.6828
14.6418	58.5763	55.2763	53.7763	52.8763	51.9763	23.7012
14.6642	58.5868	55.2868	53.7868	52.8868	51.9868	23.6864
14.6866	58.6093	55.3093	53.8093	52.9093	52.0093	23.6898
14.709	58.6446	55.3446	53.8446	52.9446	52.0446	23.7135
14.7313	58.6856	55.3856	53.8856	52.9856	52.0856	23.7146
14.7537	58.7391	55.4391	53.9391	53.0391	52.1391	23.7286
14.7761	58.7582	55.4582	53.9582	53.0582	52.1582	23.7224
14.7985	58.8164	55.5164	54.0164	53.1164	52.2164	23.7473
14.8209	58.8261	55.5261	54.0261	53.1261	52.2261	23.7379
14.8433	58.8751	55.5751	54.0751	53.1751	52.2751	23.7376
14.8657	58.9216	55.6217	54.1217	53.2216	52.3216	23.7212
14.8881	58.9503	55.6503	54.1503	53.2503	52.3503	23.7512
14.9104	58.9675	55.6675	54.1675	53.2675	52.3675	23.7526
14.9328	59.0154	55.7154	54.2154	53.3154	52.4154	23.7241
14.9552	59.037	55.737	54.237	53.337	52.437	23.7653
14.9776	59.0701	55.7701	54.2701	53.3701	52.4701	23.7642
15	59.1107	55.8107	54.3107	53.4107	52.5107	23.7919
15.0224	59.109	55.809	54.309	53.4089	52.5089	23.7562
15.0448	59.1338	55.8338	54.3338	53.4338	52.5338	23.7909
15.0672	59.1579	55.8579	54.3579	53.4579	52.5579	23.7793
15.0896	59.1714	55.8714	54.3714	53.4714	52.5714	23.7864
15.1119	59.1801	55.8801	54.3801	53.4801	52.5801	23.7982
15.1343	59.1759	55.8759	54.3759	53.4759	52.5759	23.7984
15.1567	59.1399	55.8398	54.3398	53.4398	52.5399	23.8156
15.1791	59.137	55.837	54.337	53.437	52.537	23.8184
15.2015	59.1078	55.8078	54.3078	53.4078	52.5078	23.8253
15.2239	59.0929	55.7929	54.2929	53.3929	52.4929	23.8313
15.2463	59.0762	55.7762	54.2762	53.3762	52.4762	23.8085
15.2687	59.0632	55.7632	54.2632	53.3632	52.4632	23.8424
15.291	59.084	55.784	54.284	53.384	52.484	23.8365
15.3134	59.103	55.803	54.303	53.403	52.503	23.8178
15.3358	59.0853	55.7853	54.2853	53.3853	52.4853	23.8432
15.3582	59.0366	55.7366	54.2366	53.3366	52.4366	23.8476
15.3806	59.0004	55.7004	54.2004	53.3004	52.4004	23.8421
15.403	58.9986	55.6986	54.1986	53.2986	52.3986	23.8343
15.4254	58.9977	55.6977	54.1977	53.2977	52.3977	23.8321
15.4478	59.0096	55.8005	54.2096	53.4005	52.5005	23.8551
15.4701	59.0107	55.8366	54.2107	53.4367	52.5367	23.8254
15.4925	59.0046	55.8612	54.2046	53.4612	52.5612	23.8309
15.5149	58.994	55.8753	54.194	53.4753	52.5753	23.8478
15.5373	58.9986	55.8519	54.1986	53.4519	52.5519	23.8339
15.5597	59.0767	55.8725	54.2767	53.4725	52.5725	23.8374
15.5821	59.0898	55.9199	54.2899	53.5199	52.6199	23.842
15.6045	59.1163	55.9484	54.3163	53.5484	52.6484	23.8269
15.6269	59.1501	56.0029	54.3501	53.6029	52.7029	23.8448
15.6493	59.1985	55.9833	54.3985	53.5833	52.6833	23.8438
15.6716	59.225	55.9392	54.425	53.5392	52.6392	23.8536
15.694	59.2439	55.8977	54.4438	53.4977	52.5977	23.8555
15.7164	59.2783	55.8758	54.4783	53.4758	52.5758	23.8788
15.7388	59.2584	55.8194	54.4584	53.4194	52.5194	23.8725
15.7612	59.2416	55.8347	54.4416	53.4346	52.5346	23.8876
15.7836	59.2452	55.8479	54.4451	53.4479	52.5479	23.8886
15.806	59.2226	55.7944	54.4226	53.3944	52.4944	23.8754
15.8284	59.2189	55.8312	54.4189	53.4312	52.5312	23.8931
15.8507	59.2192	55.8441	54.4192	53.4441	52.5441	23.8677
15.8731	59.2358	55.8366	54.4358	53.4366	52.5366	23.8839
15.8955	59.2113	55.8458	54.4113	53.4458	52.5458	23.8929
15.9179	59.2435	55.8255	54.4435	53.4256	52.5256	23.901
15.9403	59.2413	55.8437	54.4413	53.4437	52.5437	23.8842
15.9627	59.2285	55.8376	54.4286	53.4376	52.5376	23.7565
15.9851	59.2087	55.8485	54.4087	53.4485	52.5485	23.7571
16.0075	59.2201	55.8855	54.4201	53.4855	52.5855	23.7507
16.0299	59.2138	55.9089	54.4138	53.5089	52.6089	23.7625
16.0522	59.2235	55.8656	54.4235	53.4656	52.5656	23.7756
16.0746	59.2124	55.8293	54.4124	53.4293	52.5292	23.7695
16.097	59.2165	55.8755	54.4165	53.4755	52.5755	23.7696
16.1194	59.1778	55.857	54.3778	53.457	52.557	23.7693
16.1418	59.1764	55.7912	54.3764	53.3912	52.4912	23.7755
16.1642	59.2002	55.7041	54.4002	53.3041	52.4041	23.7569
16.1866	59.2022	55.6892	54.4021	53.2892	52.3892	23.7863
16.209	59.2115	55.6733	54.4115	53.2733	52.3733	23.753
16.2313	59.1795	55.7324	54.3795	53.3324	52.4324	23.759
16.2537	59.1961	55.7537	54.3961	53.3537	52.4537	23.7611
16.2761	59.1662	55.7665	54.3662	53.3665	52.4665	23.7567
16.2985	59.1982	55.7951	54.3982	53.3951	52.4951	23.7668
16.3209	59.2233	55.8148	54.4233	53.4148	52.5148	23.7921
16.3433	59.2168	55.862	54.4168	53.462	52.562	23.5629
16.3657	59.2354	55.8855	54.4354	53.4855	52.5855	23.8007
16.3881	59.2547	55.9162	54.4547	53.5162	52.6162	23.7891
16.4104	59.2333	55.9331	54.4333	53.5331	52.6331	23.793
16.4328	59.24	55.9649	54.44	53.5649	52.6649	23.7895
16.4552	59.2664	55.9773	54.4664	53.5773	52.6773	23.7918
16.4776	59.2615	56.0175	54.4615	53.6175	52.7175	23.795
16.5	59.2616	55.9629	54.4616	53.563	52.663	23.804
16.5224	59.2665	56.0112	54.4665	53.6112	52.7112	23.8076
16.5448	59.3072	55.9728	54.5072	53.5728	52.6728	23.8006
16.5672	59.3023	55.9205	54.5023	53.5205	52.6205	23.7884
16.5896	59.3151	55.9348	54.5151	53.5348	52.6348	23.7972
16.6119	59.2925	55.9489	54.4925	53.5489	52.6489	23.7925
16.6343	59.3093	55.9627	54.5093	53.5627	52.6627	23.7841
16.6567	59.2959	55.9966	54.496	53.5966	52.6966	23.7925
16.6791	59.3031	56.0052	54.5031	53.6052	52.7052	23.7871
16.7015	59.3302	55.9765	54.5302	53.5765	52.6765	23.7902
16.7239	59.3291	55.9875	54.5291	53.5875	52.6875	23.7997
16.7463	59.3339	56.0479	54.5339	53.6479	52.7479	23.812
16.7687	59.3242	56.0709	54.5242	53.6709	52.7709	23.8019
16.791	59.3416	56.1087	54.5416	53.7087	52.8087	23.8108
16.8134	59.3425	56.1128	54.5425	53.7128	52.8128	23.7984
16.8358	59.3861	56.1552	54.5861	53.7552	52.8552	23.8021
16.8582	59.4267	56.1639	54.6267	53.764	52.864	23.7781
16.8806	59.4922	56.1985	54.6921	53.7985	52.8985	23.8112
16.903	59.5092	56.1773	54.7092	53.7773	52.8773	23.7924
16.9254	59.5552	56.2136	54.7552	53.8136	52.9136	23.803
16.9478	59.5663	56.252	54.7663	53.852	52.952	23.7965
16.9701	59.5464	56.2429	54.7464	53.8429	52.9429	23.8062
16.9925	59.567	56.2765	54.767	53.8765	52.9765	23.8286
17.0149	59.5835	56.2714	54.7835	53.8714	52.9714	23.8261
17.0373	59.5403	56.2257	54.7403	53.8257	52.9257	23.7972
17.0597	59.5177	56.1873	54.7177	53.7873	52.8873	23.8113
17.0821	59.5408	56.1573	54.7408	53.7573	52.8573	23.833
17.1045	59.5187	56.1963	54.7187	53.7963	52.8963	23.8013
17.1269	59.5179	56.2498	54.7179	53.8498	52.9498	23.7966
17.1493	59.5124	56.313	54.7124	53.913	53.013	23.804
17.1716	59.5579	56.2882	54.7579	53.8882	52.9883	23.786
17.194	59.5917	56.2617	54.7917	53.8617	52.9617	23.7943
17.2164	59.6337	56.237	54.8337	53.837	52.937	23.7905
17.2388	59.6299	56.2546	54.8299	53.8546	52.9546	23.7775
17.2612	59.6449	56.2756	54.8449	53.8757	52.9757	23.7916
17.2836	59.6314	56.2888	54.8314	53.8888	52.9888	23.794
17.306	59.6076	56.2909	54.8076	53.8909	52.9909	23.7955
17.3284	59.6162	56.3278	54.8162	53.9278	53.0278	23.7761
17.3507	59.6088	56.3753	54.8088	53.9753	53.0752	23.7607
17.3731	59.6139	56.3512	54.8139	53.9512	53.0512	23.7734
17.3955	59.6243	56.3725	54.8243	53.9725	53.0725	23.7603
17.4179	59.6198	56.3499	54.8198	53.9499	53.0499	23.7611
17.4403	59.6334	56.3753	54.8334	53.9753	53.0753	23.7253
17.4627	59.6502	56.3867	54.8502	53.9867	53.0867	23.7455
17.4851	59.6492	56.4246	54.8492	54.0246	53.1246	23.7555
17.5075	59.6444	56.4069	54.8444	54.0069	53.1069	23.7327
17.5299	59.6487	56.3969	54.8487	53.9969	53.0969	23.7502
17.5522	59.6759	56.3861	54.8759	53.9861	53.0861	23.7248
17.5746	59.6446	56.3292	54.8446	53.9292	53.0292	23.7273
17.597	59.6322	56.2732	54.8322	53.8732	52.9732	23.7185
17.6194	59.6506	56.2791	54.8506	53.8791	52.9791	23.7062
17.6418	59.6146	56.2831	54.8146	53.8831	52.9831	23.7098
17.6642	59.596	56.2876	54.796	53.8876	52.9876	23.734
17.6866	59.599	56.2894	54.7989	53.8894	52.9894	23.7102
17.709	59.5845	56.2894	54.7845	53.8894	52.9894	23.6929
17.7313	59.5938	56.3073	54.7938	53.9072	53.0072	23.7035
17.7537	59.6119	56.3109	54.8119	53.9109	53.0109	23.7011
17.7761	59.6006	56.3495	54.8006	53.9495	53.0495	23.7071
17.7985	59.6028	56.3198	54.8028	53.9198	53.0198	23.7194
17.8209	59.616	56.3242	54.816	53.9242	53.0242	23.7144
17.8433	59.6106	56.3338	54.8106	53.9338	53.0338	23.7107
17.8657	59.6148	56.3573	54.8148	53.9573	53.0573	23.7431
17.8881	59.6208	56.4318	54.8208	54.0318	53.1318	23.7477
17.9104	59.6178	56.3962	54.8178	53.9962	53.0962	23.7227
17.9328	59.5903	56.3597	54.7903	53.9597	53.0597	23.7254
17.9552	59.5801	56.3689	54.7801	53.9689	53.0689	23.7228
17.9776	59.5969	56.3529	54.797	53.9529	53.0529	23.7471
18	59.5372	56.3675	54.7372	53.9675	53.0675	23.7146
18.0224	59.5202	56.3521	54.7203	53.9521	53.0521	23.7265
18.0448	59.5261	56.3587	54.7261	53.9587	53.0587	23.7099
18.0672	59.4979	56.3473	54.6979	53.9473	53.0473	23.7335
18.0896	59.4919	56.3843	54.6919	53.9843	53.0842	23.7233
18.1119	59.4944	56.388	54.6944	53.988	53.088	23.7042
18.1343	59.512	56.2779	54.712	53.8779	52.9779	23.714
18.1567	59.497	56.2464	54.697	53.8464	52.9464	23.7122
18.1791	59.5207	56.2326	54.7208	53.8326	52.9326	23.7117
18.2015	59.537	56.1974	54.737	53.7974	52.8974	23.7354
18.2239	59.5396	56.1664	54.7396	53.7664	52.8665	23.7268
18.2463	59.5221	56.1398	54.7221	53.7398	52.8398	23.7095
18.2687	59.5172	56.2013	54.7172	53.8013	52.9013	23.696
18.291	59.458	56.24	54.658	53.84	52.94	23.7208
18.3134	59.4514	56.2386	54.6514	53.8386	52.9386	23.7237
18.3358	59.4844	56.2076	54.6844	53.8076	52.9076	23.7164
18.3582	59.4858	56.1833	54.6858	53.7833	52.8833	23.7329
18.3806	59.4926	56.1631	54.6926	53.7631	52.8631	23.6931
18.403	59.4659	56.1365	54.6659	53.7365	52.8365	23.7077
18.4254	59.4316	56.1634	54.6316	53.7634	52.8633	23.7276
18.4478	59.4115	56.1554	54.6115	53.7554	52.8554	23.7079
18.4701	59.4083	56.1598	54.6083	53.7598	52.8598	23.7271
18.4925	59.4094	56.1675	54.6095	53.7675	52.8675	23.7379
18.5149	59.4154	56.1865	54.6154	53.7865	52.8865	23.7257
18.5373	59.3652	56.2347	54.5652	53.8347	52.9347	23.7267
18.5597	59.3587	56.3028	54.5587	53.9028	53.0028	23.728
18.5821	59.3689	56.3195	54.569	53.9195	53.0195	23.7302
18.6045	59.4092	56.3021	54.6092	53.9021	53.0021	23.722
18.6269	59.4034	56.273	54.6034	53.873	52.973	23.7213
18.6493	59.3997	56.2595	54.5997	53.8595	52.9594	23.7151
18.6716	59.4052	56.2587	54.6052	53.8587	52.9587	23.7141
18.694	59.4321	56.24	54.6321	53.84	52.94	23.7374
18.7164	59.43	56.217	54.63	53.817	52.917	23.7088
18.7388	59.4356	56.2276	54.6356	53.8276	52.9275	23.723
18.7612	59.4376	56.1992	54.6376	53.7993	52.8993	23.727
18.7836	59.4377	56.1893	54.6377	53.7893	52.8893	23.7034
18.806	59.4168	56.1594	54.6168	53.7594	52.8594	23.6934
18.8284	59.4282	56.1518	54.6283	53.7518	52.8518	23.7039
18.8507	59.4625	56.1858	54.6625	53.7858	52.8858	23.7261
18.8731	59.4765	56.1873	54.6765	53.7873	52.8873	23.7185
18.8955	59.4938	56.2869	54.6938	53.8869	52.9869	23.6986
18.9179	59.4977	56.3131	54.6977	53.9131	53.0131	23.6999
18.9403	59.508	56.2378	54.7081	53.8378	52.9378	23.7022
18.9627	59.5264	56.254	54.7264	53.854	52.954	23.7217
18.9851	59.562	56.3336	54.762	53.9336	53.0336	23.7098
19.0075	59.5889	56.3903	54.7889	53.9903	53.0903	23.699
19.0299	59.6525	56.378	54.8525	53.978	53.078	23.7177
19.0522	59.7003	56.3008	54.9003	53.9008	53.0008	23.7003
19.0746	59.7448	56.227	54.9448	53.827	52.927	23.719
19.097	59.7613	56.181	54.9613	53.781	52.881	23.7003
19.1194	59.74	56.1237	54.94	53.7237	52.8237	23.6927
19.1418	59.7126	56.1458	54.9126	53.7458	52.8458	23.7
19.1642	59.6791	56.1429	54.8791	53.7429	52.8429	23.6819
19.1866	59.6531	56.159	54.8531	53.759	52.859	23.7049
19.209	59.6384	56.1746	54.8385	53.7746	52.8746	23.6927
19.2313	59.6221	56.1908	54.8222	53.7908	52.8908	23.6903
19.2537	59.6156	56.1884	54.8156	53.7884	52.8884	23.6981
19.2761	59.5942	56.1805	54.7942	53.7805	52.8805	23.7019
19.2985	59.6039	56.141	54.8039	53.741	52.841	23.689
19.3209	59.6264	56.2122	54.8263	53.8122	52.9122	23.6833
19.3433	59.6462	56.2546	54.8462	53.8546	52.9546	23.6743
19.3657	59.6405	56.2837	54.8405	53.8837	52.9838	23.6896
19.3881	59.6224	56.2374	54.8224	53.8374	52.9374	23.6579
19.4104	59.6096	56.2563	54.8096	53.8563	52.9563	23.6828
19.4328	59.6266	56.2326	54.8266	53.8326	52.9326	23.6685
19.4552	59.6217	56.2203	54.8217	53.8203	52.9203	23.6599
19.4776	59.6262	56.1896	54.8262	53.7896	52.8896	23.694
19.5	59.5926	56.1612	54.7926	53.7612	52.8612	23.6703
19.5224	59.6223	56.1356	54.8223	53.7356	52.8356	23.6865
19.5448	59.6025	56.1322	54.8025	53.7323	52.8323	23.6688
19.5672	59.6314	56.2034	54.8314	53.8034	52.9034	23.66
19.5896	59.67	56.2283	54.87	53.8283	52.9283	23.6539
19.6119	59.6866	56.2741	54.8866	53.8741	52.9741	23.6536
19.6343	59.6856	56.3138	54.8856	53.9138	53.0138	23.6591
19.6567	59.7196	56.3313	54.9196	53.9313	53.0313	23.6678
19.6791	59.7096	56.3645	54.9096	53.9645	53.0645	23.6516
19.7015	59.7239	56.4077	54.9239	54.0077	53.1077	23.684
19.7239	59.7322	56.3667	54.9322	53.9667	53.0667	23.675
19.7463	59.7702	56.4216	54.9701	54.0216	53.1216	23.6611
19.7687	59.7621	56.4094	54.9621	54.0094	53.1094	23.647
19.791	59.7834	56.3848	54.9834	53.9848	53.0848	23.657
19.8134	59.7781	56.4159	54.9781	54.0159	53.1159	23.6533
19.8358	59.7952	56.458	54.9952	54.058	53.158	23.6423
19.8582	59.7853	56.477	54.9853	54.077	53.177	23.6551
19.8806	59.8044	56.5157	55.0044	54.1157	53.2157	23.6445
19.903	59.8002	56.5198	55.0002	54.1198	53.2198	23.6459
19.9254	59.8409	56.5631	55.0409	54.1631	53.2631	23.6622
19.9478	59.8438	56.5447	55.0438	54.1447	53.2447	23.6526
19.9701	59.8551	56.4787	55.0551	54.0787	53.1787	23.655
19.9925	59.8435	56.4613	55.0435	54.0613	53.1613	23.6699
20.0149	59.8348	56.4524	55.0348	54.0523	53.1523	23.6596
20.0373	59.8355	56.4195	55.0355	54.0195	53.1195	23.6432
20.0597	59.831	56.4142	55.031	54.0142	53.1142	23.6725
20.0821	59.8059	56.3768	55.0059	53.9768	53.0768	23.6355
20.1045	59.7922	56.3767	54.9922	53.9767	53.0767	23.6629
20.1269	59.7901	56.3388	54.9901	53.9388	53.0388	23.6707
20.1493	59.7814	56.3228	54.9814	53.9228	53.0228	23.6719
20.1716	59.7648	56.3107	54.9648	53.9107	53.0107	23.6891
20.194	59.7221	56.2961	54.9221	53.8961	52.9961	23.6768
20.2164	59.674	56.3796	54.874	53.9796	53.0796	23.6693
20.2388	59.7049	56.3859	54.9049	53.9859	53.0859	23.6831
20.2612	59.7191	56.3472	54.9191	53.9472	53.0472	23.6705
20.2836	59.7663	56.3237	54.9663	53.9237	53.0237	23.6982
20.306	59.8005	56.323	55.0005	53.923	53.023	23.6859
20.3284	59.8083	56.3319	55.0083	53.9319	53.0319	23.6936
20.3507	59.8044	56.3088	55.0044	53.9088	53.0088	23.7054
20.3731	59.822	56.3797	55.0219	53.9797	53.0797	23.7113
20.3955	59.8312	56.3564	55.0312	53.9564	53.0564	23.7108
20.4179	59.8324	56.3585	55.0324	53.9585	53.0585	23.679
20.4403	59.8411	56.3649	55.0411	53.9649	53.0649	23.6744
20.4627	59.8717	56.406	55.0717	54.006	53.106	23.6883
20.4851	59.8674	56.404	55.0674	54.004	53.104	23.6856
20.5075	59.8799	56.3882	55.0799	53.9882	53.0882	23.6801
20.5299	59.8872	56.4164	55.0872	54.0164	53.1164	23.6873
20.5522	59.8923	56.4453	55.0923	54.0453	53.1453	23.6735
20.5746	59.8882	56.4516	55.0882	54.0516	53.1516	23.6847
20.597	59.8762	56.4645	55.0762	54.0645	53.1645	23.6887
20.6194	59.8851	56.4607	55.0851	54.0607	53.1607	23.7004
20.6418	59.9003	56.3905	55.1003	53.9905	53.0906	23.674
20.6642	59.8674	56.3683	55.0673	53.9683	53.0683	23.7025
20.6866	59.8661	56.4024	55.0661	54.0024	53.1024	23.6876
20.709	59.8362	56.3786	55.0362	53.9786	53.0786	23.694
20.7313	59.8062	56.3296	55.0062	53.9296	53.0296	23.6937
20.7537	59.797	56.3115	54.997	53.9115	53.0115	23.6893
20.7761	59.7614	56.298	54.9614	53.898	52.998	23.7028
20.7985	59.7214	56.2863	54.9214	53.8863	52.9863	23.681
20.8209	59.718	56.3591	54.918	53.9591	53.0591	23.6991
20.8433	59.745	56.3955	54.9451	53.9955	53.0955	23.6958
20.8657	59.7608	56.4151	54.9608	54.0151	53.1151	23.6773
20.8881	59.7739	56.4517	54.9739	54.0517	53.1517	23.696
20.9104	59.7984	56.4521	54.9984	54.0521	53.1521	23.683
20.9328	59.8326	56.4688	55.0326	54.0688	53.1688	23.7037
20.9552	59.8488	56.4297	55.0488	54.0297	53.1298	23.6987
20.9776	59.8128	56.3867	55.0128	53.9867	53.0867	23.6922
21	59.8141	56.3562	55.0141	53.9562	53.0562	23.7109
21.0224	59.7972	56.3697	54.9971	53.9697	53.0697	23.6793
21.0448	59.7726	56.3465	54.9727	53.9465	53.0465	23.709
21.0672	59.746	56.3596	54.946	53.9596	53.0596	23.7073
21.0896	59.7387	56.3728	54.9387	53.9728	53.0728	23.7046
21.1119	59.7407	56.3542	54.9407	53.9542	53.0542	23.7112
21.1343	59.76	56.3421	54.96	53.9421	53.0421	23.7011
21.1567	59.7672	56.3708	54.9672	53.9708	53.0707	23.6961
21.1791	59.7683	56.3523	54.9683	53.9523	53.0523	23.7005
21.2015	59.799	56.3373	54.999	53.9373	53.0373	23.6942
21.2239	59.813	56.3293	55.0129	53.9293	53.0293	23.7092
21.2463	59.7983	56.3779	54.9983	53.9779	53.0779	23.6767
21.2687	59.7752	56.3687	54.9752	53.9687	53.0687	23.6754
21.291	59.7318	56.3602	54.9318	53.9602	53.0602	23.6656
21.3134	59.6998	56.3507	54.8998	53.9507	53.0507	23.6466
21.3358	59.7375	56.3036	54.9375	53.9036	53.0036	23.6552
21.3582	59.7479	56.2891	54.9479	53.8891	52.9891	23.6258
21.3806	59.7437	56.2811	54.9437	53.8811	52.9811	23.6729
21.403	59.7863	56.2292	54.9864	53.8292	52.9292	23.6655
21.4254	59.8165	56.22	55.0166	53.82	52.92	23.6389
21.4478	59.8159	56.2506	55.0159	53.8506	52.9506	23.6326
21.4701	59.8324	56.3011	55.0324	53.9011	53.0011	23.595
21.4925	59.8589	56.3536	55.0589	53.9536	53.0536	23.6029
21.5149	59.9009	56.4058	55.1009	54.0058	53.1058	23.6187
21.5373	59.8723	56.4111	55.0723	54.0111	53.1111	23.6216
21.5597	59.9153	56.3959	55.1153	53.9959	53.0959	23.5962
21.5821	59.9428	56.487	55.1428	54.087	53.187	23.6143
21.6045	59.9608	56.5419	55.1608	54.1419	53.2419	23.6179
21.6269	59.9455	56.5548	55.1455	54.1548	53.2548	23.6223
21.6493	59.9693	56.557	55.1692	54.157	53.257	23.5993
21.6716	59.9941	56.5431	55.1941	54.1431	53.2431	23.621
21.694	60.0017	56.5595	55.2017	54.1595	53.2595	23.6164
21.7164	60.0425	56.5679	55.2425	54.1679	53.2679	23.6129
21.7388	60.0785	56.5198	55.2785	54.1198	53.2198	23.6022
21.7612	60.0868	56.4539	55.2868	54.0539	53.1539	23.6369
21.7836	60.0507	56.3897	55.2507	53.9897	53.0897	23.6339
21.806	60.0543	56.365	55.2543	53.965	53.065	23.6457
21.8284	60.0362	56.3752	55.2362	53.9752	53.0752	23.6277
21.8507	60.0345	56.3867	55.2345	53.9867	53.0867	23.6381
21.8731	60.028	56.3903	55.228	53.9903	53.0903	23.6589
21.8955	60.0197	56.4066	55.2197	54.0067	53.1067	23.6631
21.9179	60.0134	56.3887	55.2133	53.9887	53.0887	23.647
21.9403	59.9954	56.3423	55.1954	53.9423	53.0423	23.6705
21.9627	60.0061	56.2979	55.2061	53.8979	52.9979	23.6532
21.9851	60.0124	56.3058	55.2124	53.9058	53.0058	23.6355
22.0075	60.0086	56.3175	55.2086	53.9175	53.0175	23.6816
22.0299	59.9912	56.3702	55.1912	53.9702	53.0702	23.6564
22.0522	60.0125	56.4272	55.2125	54.0272	53.1272	23.6473
22.0746	60.0118	56.4975	55.2118	54.0975	53.1975	23.6489
22.097	60.047	56.5043	55.247	54.1043	53.2043	23.6577
22.1194	60.0313	56.5014	55.2313	54.1014	53.2014	23.6492
22.1418	60.0388	56.4501	55.2388	54.0501	53.1501	23.6398
22.1642	60.0235	56.3999	55.2235	53.9999	53.0999	23.6602
22.1866	60.0197	56.4021	55.2197	54.0021	53.1021	23.6553
22.209	60.014	56.4197	55.214	54.0197	53.1197	23.6688
22.2313	60.0099	56.4314	55.2099	54.0314	53.1314	23.6565
22.2537	60.0048	56.4949	55.2048	54.0949	53.1949	23.6431
22.2761	60.0154	56.5104	55.2154	54.1104	53.2104	23.6226
22.2985	60.0127	56.4751	55.2127	54.0751	53.1751	23.6507
22.3209	60.0497	56.4596	55.2497	54.0596	53.1596	23.6528
22.3433	60.0704	56.3555	55.2704	53.9555	53.0555	23.6653
22.3657	60.0774	56.3633	55.2774	53.9633	53.0633	23.6603
22.3881	60.0498	56.3774	55.2497	53.9774	53.0774	23.659
22.4104	60.0475	56.4019	55.2475	54.0019	53.1019	23.663
22.4328	60.0245	56.4859	55.2245	54.0859	53.1859	23.6722
22.4552	60.0159	56.4842	55.2159	54.0842	53.1842	23.6565
22.4776	60.0367	56.4614	55.2366	54.0614	53.1614	23.6611
22.5	60.0597	56.4232	55.2597	54.0232	53.1232	23.6635
22.5224	60.0308	56.4207	55.2308	54.0207	53.1207	23.6706
22.5448	60.0139	56.439	55.2139	54.039	53.139	23.6849
22.5672	59.9907	56.4706	55.1907	54.0706	53.1706	23.6921
22.5896	60.0066	56.4584	55.2066	54.0584	53.1584	23.7011
22.6119	60.0116	56.4484	55.2116	54.0484	53.1484	23.6778
22.6343	60.0296	56.4365	55.2296	54.0365	53.1365	23.697
22.6567	60.0252	56.4626	55.2252	54.0626	53.1626	23.6881
22.6791	60.0028	56.4222	55.2028	54.0222	53.1222	23.684
22.7015	60.0392	56.4184	55.2392	54.0184	53.1184	23.6896
22.7239	60.043	56.3849	55.243	53.9849	53.0849	23.683
22.7463	60.0404	56.382	55.2404	53.982	53.082	23.6853
22.7687	60.0319	56.3408	55.2319	53.9408	53.0408	23.6866
22.791	60.0388	56.3402	55.2388	53.9402	53.0403	23.7022
22.8134	60.0187	56.3545	55.2187	53.9545	53.0545	23.712
22.8358	60.0019	56.3609	55.2019	53.9609	53.0609	23.7216
22.8582	60.0471	56.3434	55.2471	53.9434	53.0434	23.7103
22.8806	60.0566	56.3192	55.2567	53.9192	53.0192	23.7029
22.903	60.0478	56.3038	55.2478	53.9038	53.0038	23.7162
22.9254	60.0111	56.2931	55.2111	53.8931	52.9931	23.6885
22.9478	59.9635	56.2839	55.1635	53.8839	52.9839	23.6782
22.9701	59.9637	56.2983	55.1636	53.8983	52.9983	23.6798
22.9925	59.9837	56.3287	55.1837	53.9288	53.0288	23.6938
23.0149	60.0014	56.3951	55.2015	53.9951	53.0951	23.679
23.0373	59.9952	56.4279	55.1953	54.0279	53.1279	23.6742
23.0597	60.0116	56.4257	55.2116	54.0257	53.1257	23.6648
23.0821	60.0281	56.4609	55.2281	54.0609	53.1609	23.6824
23.1045	60.0433	56.4721	55.2433	54.0721	53.1721	23.6928
23.1269	60.0627	56.5026	55.2627	54.1026	53.2026	23.6834
23.1493	60.0895	56.5074	55.2895	54.1074	53.2074	23.6856
23.1716	60.0708	56.5171	55.2708	54.1171	53.2171	23.7126
23.194	60.1109	56.5087	55.3109	54.1087	53.2087	23.698
23.2164	60.0777	56.4787	55.2777	54.0787	53.1787	23.7015
23.2388	60.1202	56.4751	55.3202	54.0751	53.1751	23.6903
23.2612	60.0969	56.4311	55.2969	54.0311	53.1311	23.7127
23.2836	60.099	56.3816	55.299	53.9816	53.0816	23.7095
23.306	60.0559	56.3837	55.2559	53.9837	53.0837	23.7027
23.3284	60.0488	56.4078	55.2488	54.0078	53.1078	23.6908
23.3507	59.9981	56.456	55.1981	54.056	53.156	23.7013
23.3731	60.0263	56.4999	55.2263	54.0999	53.1999	23.7053
23.3955	60.0864	56.5167	55.2864	54.1167	53.2167	23.6968
23.4179	60.1364	56.4913	55.3364	54.0913	53.1913	23.6902
23.4403	60.1779	56.4962	55.3779	54.0962	53.1962	23.6893
23.4627	60.2014	56.5487	55.4014	54.1487	53.2487	23.6909
23.4851	60.1878	56.5674	55.3878	54.1674	53.2674	23.6736
23.5075	60.2184	56.5774	55.4183	54.1774	53.2774	23.6729
23.5299	60.1775	56.5915	55.3775	54.1915	53.2915	23.6794
23.5522	60.1901	56.5666	55.3901	54.1666	53.2666	23.6671
23.5746	60.1805	56.5902	55.3805	54.1902	53.2902	23.6839
23.597	60.1906	56.5905	55.3906	54.1905	53.2905	23.6677
23.6194	60.1966	56.6393	55.3966	54.2393	53.3393	23.6617
23.6418	60.1782	56.7276	55.3782	54.3276	53.4276	23.6378
23.6642	60.1667	56.6647	55.3667	54.2647	53.3647	23.6696
23.6866	60.1614	56.5663	55.3614	54.1663	53.2663	23.6536
23.709	60.1591	56.5182	55.3591	54.1182	53.2182	23.645
23.7313	60.1444	56.4657	55.3444	54.0657	53.1657	23.6653
23.7537	60.1113	56.4648	55.3113	54.0648	53.1648	23.6605
23.7761	60.0682	56.4657	55.2682	54.0657	53.1657	23.6782
23.7985	60.0624	56.496	55.2624	54.096	53.196	23.6833
23.8209	60.0461	56.5014	55.2461	54.1014	53.2014	23.6615
23.8433	60.0515	56.4875	55.2515	54.0875	53.1875	23.6785
23.8657	60.0204	56.4896	55.2204	54.0896	53.1896	23.682
23.8881	60.0256	56.4757	55.2255	54.0757	53.1757	23.6831
23.9104	60.0163	56.5046	55.2163	54.1046	53.2045	23.6657
23.9328	60.0193	56.5924	55.2193	54.1924	53.2924	23.68
23.9552	59.9921	56.6224	55.1921	54.2224	53.3224	23.6995
23.9776	59.9948	56.6315	55.1948	54.2315	53.3314	23.6789
24	60.0009	56.6536	55.2009	54.2535	53.3535	23.696
24.0224	59.9963	56.6725	55.1963	54.2725	53.3725	23.6767
24.0448	60.0119	56.6621	55.2119	54.2621	53.3621	23.6963
24.0672	59.9972	56.6698	55.1972	54.2698	53.3698	23.7178
24.0896	60.0085	56.6864	55.2085	54.2864	53.3864	23.6722
24.1119	60.0041	56.641	55.2041	54.241	53.341	23.6636
24.1343	60.02	56.6209	55.22	54.2209	53.3209	23.6576
24.1567	60.0232	56.6248	55.2232	54.2248	53.3248	23.6572
24.1791	60.0138	56.6487	55.2138	54.2487	53.3487	23.6873
24.2015	60.0029	56.6513	55.203	54.2513	53.3513	23.6752
24.2239	59.9903	56.6031	55.1903	54.2031	53.3031	23.6533
24.2463	60.0131	56.552	55.2131	54.152	53.252	23.6896
24.2687	59.9982	56.5198	55.1982	54.1198	53.2198	23.6917
24.291	59.9862	56.5164	55.1863	54.1164	53.2164	23.7002
24.3134	59.9617	56.4671	55.1617	54.0671	53.1671	23.6891
24.3358	60.0038	56.4351	55.2038	54.0351	53.1351	23.6831
24.3582	60.0143	56.4652	55.2143	54.0652	53.1651	23.682
24.3806	60.0441	56.4849	55.2441	54.0849	53.185	23.6868
24.403	60.0518	56.4933	55.2518	54.0933	53.1933	23.6941
24.4254	60.0732	56.5051	55.2732	54.1051	53.2051	23.6876
24.4478	60.0526	56.5298	55.2526	54.1298	53.2298	23.6799
24.4701	60.0616	56.5607	55.2616	54.1607	53.2607	23.6915
24.4925	60.0542	56.5832	55.2542	54.1833	53.2833	23.7058
24.5149	60.0632	56.6371	55.2632	54.2371	53.3371	23.7032
24.5373	60.0894	56.6454	55.2894	54.2454	53.3454	23.6959
24.5597	60.1288	56.5946	55.3288	54.1946	53.2946	23.7189
24.5821	60.1193	56.6003	55.3193	54.2003	53.3003	23.7109
24.6045	60.1296	56.5873	55.3296	54.1873	53.2873	23.7027
24.6269	60.1473	56.5752	55.3473	54.1752	53.2752	23.7219
24.6493	60.1366	56.572	55.3366	54.172	53.272	23.7202
24.6716	60.1115	56.6257	55.3115	54.2257	53.3257	23.7125
24.694	60.1044	56.6375	55.3045	54.2375	53.3374	23.7186
24.7164	60.0752	56.6056	55.2752	54.2056	53.3056	23.7186
24.7388	60.1146	56.6082	55.3146	54.2082	53.3083	23.7198
24.7612	60.1065	56.6153	55.3064	54.2153	53.3153	23.714
24.7836	60.0823	56.5795	55.2824	54.1795	53.2796	23.7146
24.806	60.0729	56.5781	55.2729	54.1781	53.2781	23.6857
24.8284	60.0883	56.5534	55.2883	54.1534	53.2534	23.7166
24.8507	60.0997	56.5602	55.2997	54.1602	53.2602	23.7029
24.8731	60.1001	56.5456	55.3001	54.1456	53.2456	23.6951
24.8955	60.1115	56.5165	55.3115	54.1165	53.2165	23.722
24.9179	60.1373	56.5239	55.3373	54.1239	53.2239	23.6928
24.9403	60.1656	56.5069	55.3655	54.1069	53.2069	23.701
24.9627	60.1671	56.4331	55.3671	54.0331	53.1331	23.7121
24.9851	60.1442	56.4129	55.3442	54.0129	53.1129	23.6993
25.0075	60.1194	56.4749	55.3194	54.0749	53.1749	23.7135
25.0299	60.0878	56.5902	55.2878	54.1902	53.2902	23.7074
25.0522	60.0724	56.5342	55.2724	54.1342	53.2342	23.7335
25.0746	60.0459	56.4646	55.2459	54.0646	53.1646	23.7388
25.097	60.0905	56.3843	55.2905	53.9843	53.0843	23.7304
25.1194	60.0824	56.368	55.2824	53.968	53.068	23.7303
25.1418	60.0779	56.4778	55.2779	54.0778	53.1778	23.7136
25.1642	60.0849	56.5286	55.2849	54.1286	53.2286	23.7096
25.1866	60.0885	56.5477	55.2885	54.1477	53.2477	23.7262
25.209	60.1646	56.5804	55.3646	54.1804	53.2804	23.747
25.2313	60.2171	56.6502	55.4171	54.2502	53.3502	23.6842
25.2537	60.318	56.656	55.518	54.256	53.356	23.6559
25.2761	60.3827	56.6153	55.5827	54.2153	53.3153	23.6889
25.2985	60.4092	56.6402	55.6092	54.2402	53.3402	23.679
25.3209	60.3916	56.6812	55.5916	54.2811	53.3811	23.685
25.3433	60.3805	56.6384	55.5805	54.2384	53.3384	23.7016
25.3657	60.3839	56.5836	55.5839	54.1836	53.2836	23.6966
25.3881	60.3765	56.6523	55.5765	54.2523	53.3524	23.6851
25.4104	60.3171	56.6977	55.5171	54.2977	53.3977	23.6898
25.4328	60.2773	56.7185	55.4773	54.3185	53.4185	23.6682
25.4552	60.2891	56.7002	55.4891	54.3002	53.4002	23.6972
25.4776	60.2874	56.7167	55.4874	54.3167	53.4167	23.6887
25.5	60.3095	56.6971	55.5095	54.2971	53.3971	23.6909
25.5224	60.3059	56.7001	55.5059	54.3001	53.4001	23.7065
25.5448	60.3514	56.6714	55.5514	54.2714	53.3714	23.7233
25.5672	60.3651	56.689	55.5651	54.289	53.389	23.7159
25.5896	60.3871	56.7239	55.5871	54.3239	53.4239	23.7213
25.6119	60.3787	56.7451	55.5787	54.3451	53.4451	23.7116
25.6343	60.3741	56.7683	55.5741	54.3683	53.4683	23.7124
25.6567	60.3592	56.7938	55.5592	54.3938	53.4938	23.6841
25.6791	60.3035	56.8312	55.5035	54.4312	53.5312	23.6985
25.7015	60.3112	56.7968	55.5112	54.3968	53.4968	23.6864
25.7239	60.2825	56.7918	55.4825	54.3918	53.4918	23.6831
25.7463	60.2633	56.7448	55.4633	54.3449	53.4449	23.7028
25.7687	60.2139	56.6632	55.4139	54.2632	53.3632	23.7035
25.791	60.1924	56.6163	55.3924	54.2163	53.3163	23.6965
25.8134	60.1826	56.568	55.3826	54.168	53.268	23.703
25.8358	60.1415	56.5885	55.3415	54.1885	53.2884	23.7053
25.8582	60.1459	56.64	55.3459	54.24	53.34	23.7076
25.8806	60.1609	56.6399	55.3609	54.2399	53.3399	23.6967
25.903	60.1626	56.6982	55.3626	54.2982	53.3982	23.6899
25.9254	60.1635	56.7963	55.3635	54.3963	53.4963	23.7102
25.9478	60.1507	56.8256	55.3507	54.4256	53.5256	23.7088
25.9701	60.1529	56.8495	55.3529	54.4495	53.5495	23.6937
25.9925	60.2116	56.8019	55.4116	54.4019	53.5019	23.718
26.0149	60.2579	56.7892	55.4579	54.3892	53.4892	23.7154
26.0373	60.2117	56.7698	55.4117	54.3698	53.4698	23.7135
26.0597	60.209	56.7484	55.409	54.3484	53.4484	23.71
26.0821	60.1591	56.7071	55.3591	54.3071	53.4071	23.7277
26.1045	60.1376	56.6405	55.3376	54.2405	53.3405	23.6861
26.1269	60.1377	56.6005	55.3377	54.2005	53.3005	23.7113
26.1493	60.1255	56.5678	55.3255	54.1678	53.2678	23.7082
26.1716	60.094	56.5835	55.294	54.1835	53.2835	23.7012
26.194	60.082	56.5562	55.282	54.1562	53.2562	23.7072
26.2164	60.0835	56.521	55.2835	54.121	53.221	23.7083
26.2388	60.04	56.5339	55.24	54.1339	53.2339	23.7033
26.2612	60.0424	56.5583	55.2424	54.1583	53.2583	23.708
26.2836	60.0271	56.5272	55.227	54.1272	53.2272	23.726
26.306	60.0451	56.4832	55.2451	54.0832	53.1833	23.7172
26.3284	60.0781	56.4336	55.2781	54.0336	53.1336	23.7185
26.3507	60.0839	56.3692	55.2839	53.9692	53.0692	23.7077
26.3731	60.0975	56.3595	55.2975	53.9595	53.0595	23.7041
26.3955	60.1176	56.39	55.3176	53.99	53.09	23.7266
26.4179	60.1576	56.4639	55.3576	54.0639	53.1639	23.6966
26.4403	60.1525	56.4766	55.3526	54.0766	53.1766	23.7085
26.4627	60.1559	56.4283	55.3559	54.0283	53.1283	23.7103
26.4851	60.1745	56.4238	55.3745	54.0238	53.1238	23.7086
26.5075	60.1536	56.4819	55.3536	54.0819	53.1819	23.7104
26.5299	60.1705	56.515	55.3705	54.115	53.215	23.7168
26.5522	60.1765	56.5603	55.3765	54.1603	53.2603	23.7334
26.5746	60.1851	56.5981	55.3851	54.1981	53.2981	23.7267
26.597	60.2206	56.581	55.4206	54.181	53.281	23.7097
26.6194	60.2251	56.5845	55.4251	54.1845	53.2845	23.7409
26.6418	60.2408	56.609	55.4408	54.209	53.309	23.7485
26.6642	60.3054	56.6	55.5054	54.2	53.3	23.7364
26.6866	60.3018	56.5808	55.5018	54.1808	53.2808	23.7324
26.709	60.3197	56.5812	55.5197	54.1812	53.2812	23.7397
26.7313	60.3581	56.556	55.5581	54.156	53.256	23.7581
26.7537	60.3785	56.5867	55.5785	54.1867	53.2867	23.7419
26.7761	60.376	56.6442	55.576	54.2442	53.3442	23.7509
26.7985	60.3546	56.6619	55.5546	54.2619	53.3619	23.7435
26.8209	60.3825	56.6541	55.5825	54.2541	53.3541	23.7531
26.8433	60.4083	56.6283	55.6082	54.2283	53.3283	23.7258
26.8657	60.4247	56.6789	55.6247	54.2789	53.3789	23.76
26.8881	60.4067	56.6908	55.6067	54.2908	53.3908	23.7431
26.9104	60.3832	56.681	55.5832	54.281	53.381	23.7374
26.9328	60.3597	56.6187	55.5597	54.2187	53.3187	23.7483
26.9552	60.3359	56.6024	55.5359	54.2024	53.3024	23.7416
26.9776	60.3078	56.6177	55.5078	54.2177	53.3177	23.7482
27	60.288	56.6312	55.488	54.2312	53.3312	23.7738
27.0224	60.2723	56.6566	55.4723	54.2566	53.3566	23.7559
27.0448	60.3181	56.6478	55.5181	54.2478	53.3478	23.7495
27.0672	60.3429	56.6825	55.5429	54.2825	53.3825	23.7611
27.0896	60.3313	56.6975	55.5313	54.2975	53.3975	23.7494
27.1119	60.3158	56.6773	55.5158	54.2773	53.3773	23.7602
27.1343	60.3323	56.6761	55.5322	54.2761	53.3761	23.7537
27.1567	60.3021	56.6041	55.5022	54.2041	53.3041	23.7574
27.1791	60.3038	56.5828	55.5038	54.1828	53.2828	23.7794
27.2015	60.3045	56.5881	55.5045	54.1882	53.2882	23.7498
27.2239	60.2878	56.5771	55.4878	54.1771	53.2771	23.7422
27.2463	60.2762	56.6397	55.4763	54.2397	53.3397	23.7452
27.2687	60.2684	56.7206	55.4684	54.3206	53.4206	23.7291
27.291	60.2513	56.7636	55.4513	54.3636	53.4636	23.7324
27.3134	60.2784	56.8192	55.4784	54.4192	53.5192	23.745
27.3358	60.3135	56.8731	55.5135	54.4731	53.5731	23.7402
27.3582	60.4176	56.8767	55.6176	54.4767	53.5767	23.7638
27.3806	60.4837	56.8626	55.6837	54.4626	53.5626	23.7225
27.403	60.5356	56.8109	55.7356	54.4109	53.5109	23.7462
27.4254	60.5528	56.8004	55.7528	54.4004	53.5005	23.759
27.4478	60.5747	56.7752	55.7747	54.3752	53.4752	23.756
27.4701	60.552	56.7412	55.752	54.3412	53.4412	23.7614
27.4925	60.54	56.7802	55.74	54.3802	53.4802	23.7531
27.5149	60.5397	56.8117	55.7398	54.4117	53.5117	23.7496
27.5373	60.5287	56.8959	55.7287	54.496	53.596	23.7744
27.5597	60.5161	56.916	55.7161	54.516	53.616	23.7692
27.5821	60.5017	56.9337	55.7017	54.5337	53.6337	23.7306
27.6045	60.5396	56.9563	55.7396	54.5563	53.6563	23.7223
27.6269	60.5505	56.9651	55.7505	54.5651	53.6651	23.733
27.6493	60.5559	56.9823	55.7559	54.5823	53.6823	23.7423
27.6716	60.5865	56.953	55.7865	54.553	53.653	23.7522
27.694	60.568	56.92	55.768	54.52	53.62	23.7486
27.7164	60.5384	56.9797	55.7384	54.5797	53.6797	23.7339
27.7388	60.5281	56.9864	55.7281	54.5864	53.6864	23.7224
27.7612	60.5149	56.9581	55.7149	54.5581	53.6581	23.707
27.7836	60.4926	56.8533	55.6925	54.4533	53.5533	23.7223
27.806	60.5033	56.8348	55.7034	54.4348	53.5348	23.7408
27.8284	60.4677	56.8994	55.6677	54.4994	53.5994	23.7496
27.8507	60.4299	56.9561	55.6299	54.5561	53.6561	23.7375
27.8731	60.3974	56.9444	55.5974	54.5444	53.6444	23.752
27.8955	60.3916	56.9548	55.5916	54.5548	53.6548	23.7229
27.9179	60.4154	56.999	55.6154	54.599	53.699	23.7265
27.9403	60.3765	57.0688	55.5765	54.6688	53.7688	23.7298
27.9627	60.375	57.1149	55.575	54.7149	53.8149	23.7359
27.9851	60.382	57.0889	55.5821	54.6889	53.7889	23.7388
28.0075	60.4161	57.0605	55.6161	54.6604	53.7604	23.73
28.0299	60.4378	57.0521	55.6378	54.6521	53.7521	23.7293
28.0522	60.4232	57.0269	55.6232	54.6268	53.7268	23.7411
28.0746	60.4217	56.9747	55.6217	54.5747	53.6747	23.7125
28.097	60.4127	56.9559	55.6127	54.5559	53.6559	23.7332
28.1194	60.3863	56.938	55.5863	54.538	53.638	23.7316
28.1418	60.3861	56.9064	55.5861	54.5065	53.6065	23.7441
28.1642	60.3759	56.9053	55.5759	54.5053	53.6053	23.7346
28.1866	60.4046	56.9213	55.6046	54.5213	53.6213	23.748
28.209	60.4308	56.9176	55.6308	54.5176	53.6176	23.7408
28.2313	60.4663	56.9138	55.6662	54.5138	53.6138	23.7221
28.2537	60.4823	56.9491	55.6823	54.5491	53.6491	23.737
28.2761	60.4558	56.9073	55.6558	54.5073	53.6073	23.7543
28.2985	60.4561	56.8952	55.6561	54.4952	53.5952	23.7355
28.3209	60.4486	56.9692	55.6486	54.5692	53.6692	23.7729
28.3433	60.433	56.9659	55.633	54.566	53.666	23.7569
28.3657	60.4744	57.0431	55.6744	54.6431	53.7431	23.7539
28.3881	60.5198	57.1048	55.7199	54.7048	53.8048	23.7761
28.4104	60.585	57.1292	55.785	54.7292	53.8292	23.7596
28.4328	60.6132	57.1419	55.8132	54.7419	53.8419	23.7578
28.4552	60.6553	57.1586	55.8553	54.7586	53.8586	23.763
28.4776	60.7213	57.1543	55.9213	54.7543	53.8543	23.7567
28.5	60.7729	57.0991	55.9729	54.6991	53.7991	23.7629
28.5224	60.7845	57.0634	55.9845	54.6634	53.7634	23.763
28.5448	60.8043	57.0314	56.0042	54.6314	53.7314	23.7793
28.5672	60.7786	56.9877	55.9786	54.5877	53.6878	23.748
28.5896	60.7846	57.0144	55.9847	54.6144	53.7144	23.7612
28.6119	60.7227	56.957	55.9227	54.557	53.657	23.7564
28.6343	60.6854	56.838	55.8854	54.438	53.538	23.7523
28.6567	60.6421	56.8381	55.8421	54.4381	53.5381	23.7464
28.6791	60.6027	56.8933	55.8027	54.4933	53.5933	23.766
28.7015	60.5496	56.9283	55.7496	54.5283	53.6283	23.7552
28.7239	60.5134	56.8957	55.7134	54.4957	53.5957	23.759
28.7463	60.4975	56.8961	55.6975	54.4961	53.5961	23.7637
28.7687	60.4922	56.8659	55.6922	54.4659	53.5659	23.7535
28.791	60.4921	56.8298	55.6921	54.4298	53.5298	23.7469
28.8134	60.4439	56.7784	55.6439	54.3784	53.4784	23.7642
28.8358	60.3942	56.7533	55.5942	54.3533	53.4533	23.7538
28.8582	60.3911	56.744	55.5911	54.344	53.444	23.776
28.8806	60.3551	56.8441	55.5551	54.444	53.544	23.7561
28.903	60.3577	56.9056	55.5577	54.5056	53.6056	23.7584
28.9254	60.3839	56.8465	55.5839	54.4465	53.5465	23.7256
28.9478	60.428	56.8291	55.628	54.4291	53.5291	23.7561
28.9701	60.5183	56.8214	55.7183	54.4215	53.5215	23.7601
28.9925	60.5525	56.8154	55.7525	54.4154	53.5154	23.758
29.0149	60.5115	56.7743	55.7115	54.3743	53.4743	23.77
29.0373	60.4562	56.8028	55.6562	54.4028	53.5028	23.7575
29.0597	60.4356	56.8412	55.6356	54.4412	53.5412	23.7665
29.0821	60.4276	56.8567	55.6276	54.4567	53.5567	23.7716
29.1045	60.4106	56.8566	55.6106	54.4566	53.5566	23.7595
29.1269	60.4199	56.8954	55.6199	54.4954	53.5954	23.7551
29.1493	60.4064	56.9326	55.6064	54.5326	53.6326	23.7581
29.1716	60.4093	56.8852	55.6093	54.4852	53.5852	23.7721
29.194	60.4144	56.8534	55.6144	54.4534	53.5534	23.7512
29.2164	60.4336	56.873	55.6336	54.4731	53.5731	23.7734
29.2388	60.4142	56.8278	55.6142	54.4278	53.5278	23.7774
29.2612	60.4156	56.8361	55.6157	54.4361	53.5361	23.7903
29.2836	60.3822	56.8347	55.5822	54.4346	53.5346	23.7776
29.306	60.3732	56.8864	55.5732	54.4864	53.5864	23.7803
29.3284	60.3739	56.9557	55.5739	54.5557	53.6557	23.7705
29.3507	60.3696	56.939	55.5696	54.539	53.639	23.7867
29.3731	60.35	56.818	55.55	54.418	53.518	23.7929
29.3955	60.3552	56.8449	55.5553	54.4449	53.5449	23.7865
29.4179	60.3359	56.9483	55.5359	54.5483	53.6483	23.7795
29.4403	60.2865	56.9502	55.4865	54.5502	53.6502	23.7914
29.4627	60.2998	56.9734	55.4998	54.5734	53.6734	23.7702
29.4851	60.2961	57.0114	55.4961	54.6114	53.7114	23.7831
29.5075	60.3023	57.0634	55.5023	54.6634	53.7634	23.7993
29.5299	60.2836	57.0399	55.4836	54.6399	53.7399	23.797
29.5522	60.2865	56.99	55.4865	54.59	53.69	23.7876
29.5746	60.3175	56.9136	55.5175	54.5136	53.6136	23.7971
29.597	60.3559	56.9396	55.5559	54.5396	53.6396	23.8024
29.6194	60.3552	56.9892	55.5552	54.5892	53.6892	23.7869
29.6418	60.3595	57.0211	55.5595	54.6211	53.7211	23.7918
29.6642	60.3676	56.9221	55.5676	54.5221	53.6221	23.797
29.6866	60.3594	56.8858	55.5594	54.4858	53.5859	23.8009
29.709	60.3611	56.9157	55.5611	54.5157	53.6157	23.7805
29.7313	60.3112	56.9097	55.5112	54.5097	53.6097	23.7951
29.7537	60.2762	56.9095	55.4761	54.5095	53.6095	23.7919
29.7761	60.2674	56.977	55.4674	54.577	53.677	23.8004
29.7985	60.2653	57.0177	55.4653	54.6177	53.7177	23.7881
29.8209	60.2633	57.0433	55.4633	54.6433	53.7433	23.7779
29.8433	60.2514	57.0228	55.4514	54.6228	53.7228	23.7934
29.8657	60.2734	56.9991	55.4734	54.5991	53.6991	23.8066
29.8881	60.2696	57.0209	55.4696	54.6209	53.7209	23.7916
29.9104	60.2669	57.0193	55.4669	54.6193	53.7193	23.7846
29.9328	60.2759	57.0859	55.4759	54.6859	53.7859	23.8019
29.9552	60.2971	57.0799	55.4971	54.6799	53.7799	23.7998
29.9776	60.2794	57.0728	55.4794	54.6728	53.7728	23.8095
30	60.3007	56.9877	55.5007	54.5877	53.6877	23.8028
30.0224	60.3023	56.9447	55.5023	54.5447	53.6447	23.7854
30.0448	60.2922	56.922	55.4922	54.522	53.622	23.7778
30.0672	60.2987	56.8865	55.4986	54.4865	53.5865	23.8056
30.0896	60.2918	56.944	55.4918	54.544	53.644	23.7861
30.1119	60.2868	56.9628	55.4868	54.5628	53.6628	23.7998
30.1343	60.2582	56.9459	55.4582	54.5459	53.6459	23.8181
30.1567	60.2673	57.0155	55.4673	54.6155	53.7155	23.8019
30.1791	60.2968	57.0259	55.4968	54.6259	53.7259	23.8034
30.2015	60.3128	57.0293	55.5128	54.6293	53.7293	23.7974
30.2239	60.3208	57.0327	55.5208	54.6327	53.7327	23.7848
30.2463	60.3209	57.0438	55.5209	54.6438	53.7438	23.802
30.2687	60.3165	57.0601	55.5165	54.6601	53.7601	23.802
30.291	60.3385	57.0193	55.5385	54.6193	53.7193	23.8019
30.3134	60.3605	56.9832	55.5605	54.5832	53.6832	23.8337
30.3358	60.3727	56.9468	55.5727	54.5468	53.6468	23.8157
30.3582	60.3909	56.9782	55.5909	54.5782	53.6782	23.8322
30.3806	60.4045	57.0414	55.6045	54.6414	53.7414	23.8061
30.403	60.3952	57.0777	55.5952	54.6777	53.7777	23.796
30.4254	60.3948	57.0953	55.5948	54.6953	53.7953	23.8155
30.4478	60.4219	57.1304	55.6219	54.7304	53.8304	23.8013
30.4701	60.4282	57.1709	55.6282	54.7709	53.8709	23.8127
30.4925	60.4449	57.1861	55.6449	54.7861	53.8861	23.8195
30.5149	60.4841	57.2236	55.6841	54.8236	53.9236	23.8054
30.5373	60.5293	57.2547	55.7293	54.8547	53.9547	23.8322
30.5597	60.5289	57.1614	55.7289	54.7614	53.8614	23.809
30.5821	60.5805	57.134	55.7805	54.734	53.834	23.8202
30.6045	60.5757	57.1675	55.7757	54.7675	53.8675	23.8249
30.6269	60.5678	57.1966	55.7678	54.7966	53.8966	23.8174
30.6493	60.5733	57.1299	55.7732	54.7299	53.8299	23.778
30.6716	60.5784	57.0997	55.7784	54.6997	53.7997	23.7949
30.694	60.5886	57.1531	55.7886	54.7531	53.8531	23.7991
30.7164	60.5681	57.2024	55.7681	54.8023	53.9023	23.8466
30.7388	60.5683	57.1756	55.7683	54.7756	53.8756	23.822
30.7612	60.5952	57.1274	55.7952	54.7274	53.8274	23.8118
30.7836	60.598	57.1516	55.798	54.7516	53.8516	23.8108
30.806	60.573	57.1103	55.773	54.7103	53.8103	23.8274
30.8284	60.5292	57.1865	55.7292	54.7865	53.8865	23.8326
30.8507	60.5658	57.2809	55.7658	54.8809	53.9808	23.8283
30.8731	60.5534	57.2428	55.7533	54.8428	53.9428	23.8355
30.8955	60.6222	57.2031	55.8222	54.8031	53.9031	23.8186
30.9179	60.6795	57.1202	55.8795	54.7202	53.8202	23.8393
30.9403	60.6435	57.1678	55.8435	54.7678	53.8678	23.8493
30.9627	60.6547	57.2313	55.8547	54.8313	53.9313	23.8419
30.9851	60.6106	57.2252	55.8106	54.8252	53.9252	23.8388
31.0075	60.6105	57.3031	55.8105	54.9031	54.0031	23.8236
31.0299	60.6321	57.3046	55.8321	54.9046	54.0046	23.8474
31.0522	60.6156	57.3246	55.8156	54.9246	54.0246	23.8191
31.0746	60.6645	57.3069	55.8646	54.9069	54.0069	23.8086
31.097	60.6656	57.2496	55.8656	54.8496	53.9496	23.7904
31.1194	60.6498	57.2278	55.8498	54.8278	53.9278	23.7681
31.1418	60.6211	57.1829	55.8211	54.7829	53.8829	23.7491
31.1642	60.6114	57.1499	55.8114	54.7499	53.8499	23.7401
31.1866	60.5739	57.11	55.7739	54.71	53.81	23.7573
31.209	60.5848	57.1255	55.7848	54.7255	53.8255	23.7641
31.2313	60.5764	57.1238	55.7764	54.7238	53.8238	23.7446
31.2537	60.6071	57.1486	55.8071	54.7486	53.8486	23.7678
31.2761	60.6057	57.1509	55.8057	54.7509	53.8509	23.7621
31.2985	60.6131	57.1646	55.8131	54.7646	53.8646	23.7817
31.3209	60.6522	57.1732	55.8522	54.7732	53.8732	23.7713
31.3433	60.7312	57.24	55.9312	54.84	53.94	23.7354
31.3657	60.7539	57.2354	55.9539	54.8354	53.9354	23.7511
31.3881	60.7619	57.2278	55.962	54.8278	53.9278	23.7454
31.4104	60.7643	57.2003	55.9643	54.8003	53.9003	23.7467
31.4328	60.7946	57.2479	55.9946	54.8479	53.9479	23.7412
31.4552	60.803	57.2329	56.003	54.8329	53.9329	23.7546
31.4776	60.8098	57.2329	56.0098	54.8329	53.9329	23.739
31.5	60.8079	57.2242	56.008	54.8242	53.9241	23.7239
31.5224	60.7669	57.2495	55.9669	54.8495	53.9495	23.6865
31.5448	60.7477	57.1981	55.9477	54.7981	53.8982	23.6991
31.5672	60.7095	57.1736	55.9095	54.7736	53.8736	23.7028
31.5896	60.674	57.1306	55.874	54.7306	53.8306	23.6691
31.6119	60.6526	57.0814	55.8526	54.6814	53.7814	23.6561
31.6343	60.6194	57.1196	55.8194	54.7196	53.8196	23.656
31.6567	60.5719	57.1779	55.7719	54.7779	53.8779	23.6547
31.6791	60.5679	57.1279	55.7679	54.7279	53.8279	23.6601
31.7015	60.5667	57.0986	55.7667	54.6986	53.7986	23.6569
31.7239	60.5619	57.0561	55.7619	54.6561	53.7561	23.6426
31.7463	60.5263	56.9922	55.7263	54.5922	53.6922	23.659
31.7687	60.4995	56.924	55.6995	54.524	53.624	23.6321
31.791	60.4943	56.9546	55.6944	54.5546	53.6546	23.6021
31.8134	60.4691	56.99	55.6691	54.59	53.69	23.6081
31.8358	60.4432	57.0167	55.6432	54.6167	53.7167	23.6181
31.8582	60.4836	56.9701	55.6835	54.5701	53.6701	23.6258
31.8806	60.4833	57.0007	55.6833	54.6007	53.7007	23.6224
31.903	60.4644	56.9888	55.6644	54.5888	53.6888	23.6343
31.9254	60.4505	57.0264	55.6506	54.6264	53.7264	23.6175
31.9478	60.474	57.051	55.674	54.651	53.751	23.5872
31.9701	60.4735	57.0859	55.6735	54.6859	53.7859	23.5958
31.9925	60.4842	57.0992	55.6842	54.6992	53.7992	23.5839
32.0149	60.5111	57.175	55.7111	54.775	53.875	23.6098
32.0373	60.6031	57.1785	55.8031	54.7785	53.8785	23.6025
32.0597	60.5735	57.0988	55.7734	54.6988	53.7988	23.5621
32.0821	60.6185	57.1618	55.8185	54.7618	53.8618	23.5667
32.1045	60.6252	57.1581	55.8252	54.7581	53.8581	23.579
32.1269	60.6343	57.1455	55.8344	54.7455	53.8455	23.5833
32.1493	60.6351	57.1368	55.8351	54.7368	53.8368	23.5765
32.1716	60.6668	57.0969	55.8668	54.6969	53.7969	23.5977
32.194	60.6308	57.1101	55.8308	54.7101	53.8101	23.5885
32.2164	60.6192	57.1135	55.8192	54.7135	53.8135	23.5844
32.2388	60.6044	57.1042	55.8044	54.7042	53.8042	23.5786
32.2612	60.6097	57.1199	55.8097	54.7199	53.8199	23.6244
32.2836	60.567	57.1171	55.767	54.7171	53.8171	23.635
32.306	60.5457	57.1295	55.7457	54.7295	53.8295	23.6305
32.3284	60.5598	57.1236	55.7597	54.7236	53.8236	23.6316
32.3507	60.5713	57.1521	55.7713	54.7521	53.8521	23.6359
32.3731	60.5718	57.1334	55.7718	54.7334	53.8334	23.6256
32.3955	60.5413	57.1124	55.7413	54.7124	53.8124	23.6175
32.4179	60.477	57.1587	55.677	54.7587	53.8587	23.6203
32.4403	60.4648	57.1467	55.6648	54.7467	53.8467	23.5936
32.4627	60.4563	57.0835	55.6563	54.6835	53.7835	23.6037
32.4851	60.447	57.0071	55.647	54.6071	53.7071	23.5901
32.5075	60.4342	57.0378	55.6342	54.6378	53.7378	23.6152
32.5299	60.3967	57.0905	55.5967	54.6905	53.7905	23.6132
32.5522	60.367	57.1101	55.5669	54.7101	53.81	23.6494
32.5746	60.3597	57.0845	55.5598	54.6845	53.7845	23.608
32.597	60.3804	57.0266	55.5804	54.6266	53.7266	23.6388
32.6194	60.3603	57.0486	55.5603	54.6486	53.7486	23.6281
32.6418	60.3529	57.0578	55.5529	54.6578	53.7578	23.5805
32.6642	60.3414	57.0228	55.5414	54.6228	53.7228	23.5926
32.6866	60.3584	56.9735	55.5584	54.5735	53.6735	23.6042
32.709	60.3911	57.025	55.5911	54.625	53.725	23.6104
32.7313	60.4003	56.9876	55.6003	54.5876	53.6876	23.6254
32.7537	60.3815	57.0475	55.5815	54.6475	53.7475	23.6345
32.7761	60.3711	56.933	55.5711	54.533	53.633	23.617
32.7985	60.4008	56.914	55.6008	54.514	53.614	23.6285
32.8209	60.3894	56.9612	55.5894	54.5612	53.6612	23.5815
32.8433	60.387	57.013	55.587	54.613	53.713	23.5663
32.8657	60.4229	57.0547	55.6229	54.6547	53.7547	23.5649
32.8881	60.4483	56.9836	55.6483	54.5836	53.6836	23.5572
32.9104	60.4639	56.9866	55.6639	54.5866	53.6866	23.5512
32.9328	60.4698	56.9678	55.6698	54.5678	53.6678	23.5329
32.9552	60.4577	56.9702	55.6577	54.5702	53.6702	23.5897
32.9776	60.4566	57.0695	55.6566	54.6695	53.7695	23.5636
33	60.419	57.0467	55.619	54.6467	53.7467	23.5434
33.0224	60.4271	56.9855	55.627	54.5855	53.6855	23.5614
33.0448	60.4418	57.0534	55.6418	54.6534	53.7534	23.5691
33.0672	60.4254	57.0209	55.6253	54.6209	53.7209	23.5638
33.0896	60.4224	57.0822	55.6225	54.6822	53.7822	23.5933
33.1119	60.41	57.0706	55.6099	54.6706	53.7706	23.6046
33.1343	60.4636	57.0282	55.6636	54.6282	53.7282	23.5736
33.1567	60.4842	57.0384	55.6842	54.6384	53.7384	23.5689
33.1791	60.5083	57.1611	55.7083	54.7611	53.8611	23.589
33.2015	60.5446	57.2166	55.7446	54.8166	53.9166	23.5719
33.2239	60.5894	57.2391	55.7894	54.8391	53.9391	23.5985
33.2463	60.6476	57.2985	55.8476	54.8985	53.9985	23.5905
33.2687	60.7038	57.3338	55.9038	54.9338	54.0338	23.5965
33.291	60.7554	57.2606	55.9554	54.8606	53.9605	23.6041
33.3134	60.7964	57.2053	55.9964	54.8053	53.9053	23.6065
33.3358	60.8421	57.1439	56.0421	54.7439	53.8439	23.6001
33.3582	60.8942	57.1198	56.0942	54.7198	53.8198	23.6195
33.3806	60.8857	57.1228	56.0857	54.7228	53.8228	23.5966
33.403	60.8232	57.079	56.0232	54.679	53.779	23.619
33.4254	60.7741	57.0802	55.9741	54.6802	53.7802	23.6076
33.4478	60.7665	57.0825	55.9665	54.6825	53.7825	23.6051
33.4701	60.7264	57.154	55.9264	54.754	53.8539	23.5825
33.4925	60.734	57.28	55.934	54.88	53.98	23.5728
33.5149	60.6899	57.3153	55.8899	54.9153	54.0153	23.5577
33.5373	60.6884	57.2529	55.8884	54.8529	53.9529	23.5962
33.5597	60.7278	57.2625	55.9278	54.8625	53.9625	23.5563
33.5821	60.7625	57.2737	55.9625	54.8737	53.9737	23.5441
33.6045	60.7954	57.2942	55.9954	54.8942	53.9942	23.5404
33.6269	60.804	57.2696	56.004	54.8696	53.9696	23.5314
33.6493	60.8197	57.2298	56.0197	54.8298	53.9298	23.5032
33.6716	60.7724	57.1366	55.9724	54.7366	53.8366	23.5074
33.694	60.704	57.1694	55.904	54.7694	53.8694	23.5241
33.7164	60.6624	57.1662	55.8625	54.7662	53.8663	23.5225
33.7388	60.6283	57.2087	55.8283	54.8087	53.9087	23.4988
33.7612	60.6665	57.2416	55.8665	54.8416	53.9416	23.5387
33.7836	60.6355	57.2918	55.8355	54.8918	53.9918	23.531
33.806	60.6304	57.3266	55.8304	54.9266	54.0266	23.5518
33.8284	60.6496	57.292	55.8496	54.892	53.992	23.5552
33.8507	60.6447	57.3177	55.8447	54.9177	54.0177	23.5513
33.8731	60.7033	57.3083	55.9033	54.9083	54.0083	23.5439
33.8955	60.7142	57.2264	55.9142	54.8264	53.9264	23.5648
33.9179	60.7306	57.257	55.9306	54.857	53.957	23.5425
33.9403	60.7483	57.3101	55.9483	54.9101	54.0101	23.5568
33.9627	60.7165	57.3103	55.9165	54.9103	54.0103	23.5587
33.9851	60.6906	57.2583	55.8906	54.8583	53.9583	23.5645
34.0075	60.7453	57.2725	55.9453	54.8725	53.9725	23.5465
34.0299	60.7503	57.3154	55.9503	54.9154	54.0154	23.5537
34.0522	60.7658	57.3459	55.9658	54.9459	54.0459	23.5094
34.0746	60.7538	57.2977	55.9538	54.8977	53.9977	23.5245
34.097	60.7524	57.3049	55.9524	54.9049	54.0049	23.5581
34.1194	60.724	57.3445	55.9241	54.9445	54.0445	23.55
34.1418	60.7155	57.2951	55.9155	54.8951	53.9951	23.5299
34.1642	60.7435	57.3181	55.9435	54.9181	54.0181	23.5315
34.1866	60.7826	57.3373	55.9826	54.9373	54.0373	23.5119
34.209	60.7897	57.3265	55.9897	54.9265	54.0265	23.5546
34.2313	60.8043	57.322	56.0043	54.922	54.022	23.5559
34.2537	60.8408	57.3125	56.0408	54.9125	54.0125	23.5392
34.2761	60.8782	57.2535	56.0782	54.8535	53.9535	23.5325
34.2985	60.8944	57.226	56.0944	54.826	53.926	23.5411
34.3209	60.8881	57.2014	56.0881	54.8014	53.9014	23.5722
34.3433	60.8636	57.2381	56.0636	54.8381	53.9381	23.5453
34.3657	60.8253	57.2013	56.0253	54.8013	53.9013	23.5725
34.3881	60.8399	57.1843	56.0399	54.7843	53.8843	23.5323
34.4104	60.82	57.2314	56.02	54.8314	53.9314	23.5516
34.4328	60.7918	57.2287	55.9918	54.8287	53.9287	23.5602
34.4552	60.7736	57.2054	55.9736	54.8054	53.9054	23.5859
34.4776	60.7834	57.2217	55.9834	54.8217	53.9217	23.5598
34.5	60.7891	57.1722	55.9891	54.7722	53.8722	23.5768
34.5224	60.7685	57.1247	55.9685	54.7247	53.8247	23.5784
34.5448	60.7463	57.0518	55.9463	54.6518	53.7518	23.5579
34.5672	60.7478	57.08	55.9478	54.68	53.78	23.5858
34.5896	60.7168	57.1272	55.9168	54.7272	53.8272	23.5706
34.6119	60.6999	57.2379	55.8999	54.8379	53.9379	23.6023
34.6343	60.7549	57.2794	55.9549	54.8794	53.9794	23.6113
34.6567	60.8552	57.3894	56.0553	54.9894	54.0894	23.6092
34.6791	60.9464	57.4289	56.1464	55.0289	54.1289	23.6303
34.7015	61.0273	57.3408	56.2273	54.9408	54.0408	23.674
34.7239	61.0923	57.3566	56.2923	54.9566	54.0566	23.6389
34.7463	61.1225	57.3559	56.3225	54.9559	54.0559	23.64
34.7687	61.1178	57.303	56.3178	54.903	54.003	23.662
34.791	61.1245	57.2538	56.3245	54.8538	53.9538	23.6519
34.8134	61.057	57.2446	56.257	54.8446	53.9446	23.6447
34.8358	61.0145	57.3112	56.2145	54.9112	54.0112	23.6492
34.8582	60.962	57.3158	56.1619	54.9158	54.0158	23.634
34.8806	60.9243	57.2636	56.1243	54.8636	53.9636	23.6421
34.903	60.904	57.2675	56.104	54.8675	53.9675	23.6436
34.9254	60.9066	57.2184	56.1066	54.8184	53.9184	23.6438
34.9478	60.8845	57.2068	56.0846	54.8068	53.9068	23.6718
34.9701	60.8782	57.2442	56.0782	54.8442	53.9442	23.6898
34.9925	60.8326	57.2869	56.0326	54.8869	53.9869	23.6791
35.0149	60.8055	57.3516	56.0055	54.9515	54.0515	23.6988
35.0373	60.7852	57.3061	55.9852	54.9061	54.0061	23.689
35.0597	60.7738	57.213	55.9738	54.813	53.913	23.6796
35.0821	60.7601	57.134	55.9601	54.734	53.834	23.7006
35.1045	60.7415	57.1187	55.9415	54.7186	53.8186	23.6919
35.1269	60.6835	57.1275	55.8835	54.7275	53.8275	23.6826
35.1493	60.6906	57.1297	55.8906	54.7297	53.8297	23.7024
35.1716	60.6758	57.1693	55.8758	54.7693	53.8693	23.698
35.194	60.6772	57.1865	55.8772	54.7865	53.8865	23.6904
35.2164	60.6835	57.182	55.8835	54.782	53.882	23.7026
35.2388	60.6578	57.2463	55.8578	54.8463	53.9463	23.6787
35.2612	60.6188	57.2342	55.8188	54.8342	53.9342	23.6909
35.2836	60.615	57.2477	55.815	54.8477	53.9477	23.7013
35.306	60.6275	57.3024	55.8275	54.9024	54.0024	23.6804
35.3284	60.6123	57.2746	55.8123	54.8746	53.9746	23.6753
35.3507	60.61	57.286	55.81	54.886	53.986	23.6812
35.3731	60.6435	57.3632	55.8435	54.9632	54.0632	23.6703
35.3955	60.6352	57.4282	55.8352	55.0282	54.1283	23.6724
35.4179	60.6249	57.3453	55.8249	54.9453	54.0453	23.6974
35.4403	60.6273	57.2905	55.8273	54.8905	53.9905	23.6824
35.4627	60.6183	57.344	55.8183	54.944	54.044	23.6332
35.4851	60.6102	57.4006	55.8102	55.0006	54.1006	23.6328
35.5075	60.609	57.3923	55.809	54.9923	54.0923	23.6128
35.5299	60.6214	57.3825	55.8214	54.9825	54.0825	23.5994
35.5522	60.6656	57.3973	55.8656	54.9973	54.0973	23.6189
35.5746	60.6828	57.4537	55.8828	55.0537	54.1537	23.6038
35.597	60.7079	57.4915	55.9079	55.0915	54.1915	23.5901
35.6194	60.717	57.5128	55.917	55.1128	54.2128	23.5802
35.6418	60.7775	57.4726	55.9775	55.0726	54.1726	23.5755
35.6642	60.8236	57.4482	56.0236	55.0482	54.1482	23.5616
35.6866	60.8332	57.4322	56.0333	55.0322	54.1322	23.5943
35.709	60.8371	57.4105	56.0371	55.0105	54.1105	23.6152
35.7313	60.8723	57.4236	56.0724	55.0236	54.1236	23.5915
35.7537	60.9077	57.4293	56.1077	55.0294	54.1294	23.5779
35.7761	60.8783	57.3393	56.0783	54.9393	54.0393	23.5783
35.7985	60.9087	57.2939	56.1087	54.8939	53.9939	23.5871
35.8209	60.8906	57.2656	56.0906	54.8656	53.9656	23.5768
35.8433	60.8793	57.3641	56.0793	54.9641	54.0641	23.5633
35.8657	60.8397	57.4772	56.0397	55.0772	54.1772	23.5809
35.8881	60.8323	57.5563	56.0323	55.1563	54.2563	23.573
35.9104	60.8395	57.4811	56.0395	55.0811	54.1811	23.5746
35.9328	60.8616	57.4724	56.0616	55.0724	54.1724	23.5657
35.9552	60.9041	57.4179	56.1041	55.0179	54.1179	23.559
35.9776	60.8478	57.4174	56.0478	55.0174	54.1174	23.5494
36	60.8244	57.3486	56.0245	54.9486	54.0486	23.5674
36.0224	60.837	57.4193	56.037	55.0193	54.1193	23.5803
36.0448	60.8683	57.436	56.0683	55.036	54.136	23.5783
36.0672	60.8629	57.4727	56.0629	55.0727	54.1727	23.5762
36.0896	60.8852	57.5301	56.0852	55.1301	54.2301	23.5872
36.1119	60.8552	57.5542	56.0552	55.1542	54.2542	23.5701
36.1343	60.8903	57.4796	56.0903	55.0797	54.1797	23.5702
36.1567	60.9025	57.4807	56.1025	55.0807	54.1807	23.548
36.1791	60.9217	57.5041	56.1217	55.1041	54.2041	23.5545
36.2015	60.9299	57.4896	56.1299	55.0896	54.1896	23.557
36.2239	60.9443	57.4427	56.1443	55.0427	54.1427	23.5551
36.2463	60.9741	57.4651	56.1741	55.0651	54.1651	23.54
36.2687	61.0026	57.4718	56.2026	55.0718	54.1718	23.5444
36.291	61.0164	57.4656	56.2164	55.0656	54.1656	23.5248
36.3134	61.0597	57.4856	56.2597	55.0855	54.1855	23.5263
36.3358	61.0895	57.437	56.2895	55.037	54.137	23.5175
36.3582	61.1155	57.3893	56.3155	54.9893	54.0893	23.5161
36.3806	61.1133	57.2595	56.3133	54.8595	53.9595	23.495
36.403	61.1074	57.2734	56.3074	54.8734	53.9734	23.4642
36.4254	61.0385	57.2401	56.2385	54.8401	53.9401	23.4758
36.4478	60.9633	57.2602	56.1633	54.8602	53.9602	23.4376
36.4701	60.8981	57.3284	56.0981	54.9284	54.0284	23.4544
36.4925	60.8862	57.382	56.0862	54.982	54.082	23.4136
36.5149	60.8631	57.3175	56.063	54.9175	54.0175	23.3964
36.5373	60.8794	57.2925	56.0794	54.8925	53.9925	23.4535
36.5597	60.875	57.3402	56.075	54.9402	54.0402	23.4806
36.5821	60.8788	57.4281	56.0788	55.0281	54.1281	23.4885
36.6045	60.9128	57.421	56.1128	55.021	54.121	23.4957
36.6269	60.98	57.3842	56.18	54.9842	54.0842	23.492
36.6493	61.0382	57.3576	56.2382	54.9576	54.0576	23.5041
36.6716	61.0486	57.3203	56.2486	54.9203	54.0203	23.4919
36.694	61.0446	57.2834	56.2446	54.8834	53.9834	23.4938
36.7164	61.0299	57.3151	56.23	54.9151	54.0151	23.5183
36.7388	60.9963	57.3033	56.1964	54.9033	54.0033	23.4939
36.7612	60.9654	57.2654	56.1654	54.8654	53.9654	23.511
36.7836	60.9388	57.2527	56.1388	54.8527	53.9527	23.515
36.806	60.8842	57.2527	56.0842	54.8527	53.9527	23.5406
36.8284	60.8514	57.2597	56.0514	54.8597	53.9597	23.5296
36.8507	60.8538	57.2041	56.0538	54.8041	53.9041	23.5295
36.8731	60.8236	57.2002	56.0236	54.8002	53.9002	23.5394
36.8955	60.8101	57.2011	56.0101	54.8011	53.9011	23.5473
36.9179	60.8008	57.1988	56.0008	54.7988	53.8988	23.5255
36.9403	60.8184	57.2017	56.0184	54.8017	53.9017	23.5197
36.9627	60.791	57.1954	55.991	54.7954	53.8954	23.5506
36.9851	60.8053	57.2529	56.0053	54.8529	53.9529	23.5413
37.0075	60.8009	57.3419	56.0009	54.9419	54.0419	23.5387
37.0299	60.8019	57.2957	56.0019	54.8957	53.9957	23.5485
37.0522	60.7968	57.1622	55.9967	54.7622	53.8622	23.5602
37.0746	60.8352	57.0854	56.0352	54.6854	53.7854	23.5249
37.097	60.7875	57.0311	55.9875	54.6311	53.7311	23.5489
37.1194	60.7633	57.0834	55.9633	54.6834	53.7834	23.5357
37.1418	60.726	57.0939	55.926	54.694	53.794	23.5652
37.1642	60.7059	57.1962	55.9059	54.7962	53.8962	23.5705
37.1866	60.7183	57.2186	55.9183	54.8186	53.9186	23.5896
37.209	60.7514	57.2289	55.9514	54.8289	53.9289	23.578
37.2313	60.7766	57.2414	55.9766	54.8414	53.9414	23.587
37.2537	60.7868	57.2969	55.9868	54.8969	53.9969	23.6165
37.2761	60.8183	57.3954	56.0183	54.9954	54.0954	23.5897
37.2985	60.823	57.2967	56.023	54.8967	53.9967	23.572
37.3209	60.8783	57.2465	56.0783	54.8465	53.9465	23.5879
37.3433	60.952	57.2445	56.152	54.8445	53.9445	23.5939
37.3657	60.967	57.2224	56.167	54.8224	53.9224	23.6024
37.3881	60.9687	57.1892	56.1687	54.7892	53.8892	23.5775
37.4104	60.9386	57.1411	56.1386	54.7411	53.8411	23.5625
37.4328	60.9319	57.2237	56.1319	54.8237	53.9237	23.5634
37.4552	60.8763	57.2515	56.0763	54.8515	53.9515	23.5509
37.4776	60.8361	57.2289	56.0361	54.8289	53.9289	23.5832
37.5	60.8409	57.2298	56.0409	54.8298	53.9298	23.5834
37.5224	60.8137	57.1696	56.0138	54.7696	53.8696	23.5912
37.5448	60.8181	57.0928	56.0181	54.6928	53.7928	23.5888
37.5672	60.8249	57.1029	56.0249	54.7029	53.8029	23.6259
37.5896	60.7841	57.1449	55.9841	54.7449	53.8449	23.5931
37.6119	60.7673	57.1662	55.9673	54.7662	53.8662	23.6039
37.6343	60.7558	57.2892	55.9558	54.8892	53.9892	23.613
37.6567	60.7432	57.2126	55.9432	54.8126	53.9126	23.6115
37.6791	60.7464	57.1248	55.9464	54.7248	53.8248	23.6221
37.7015	60.8334	57.1014	56.0335	54.7014	53.8014	23.619
37.7239	60.7745	57.1266	55.9745	54.7266	53.8266	23.6201
37.7463	60.7891	57.1048	55.9891	54.7048	53.8048	23.6056
37.7687	60.767	57.101	55.967	54.701	53.801	23.6276
37.791	60.757	57.1416	55.957	54.7416	53.8416	23.6397
37.8134	60.7417	57.2122	55.9417	54.8122	53.9122	23.626
37.8358	60.7394	57.2696	55.9394	54.8697	53.9697	23.6164
37.8582	60.7431	57.3159	55.9431	54.9159	54.0159	23.6476
37.8806	60.7619	57.3557	55.9618	54.9557	54.0557	23.6597
37.903	60.8511	57.3885	56.0511	54.9885	54.0885	23.6302
37.9254	60.9348	57.4483	56.1348	55.0483	54.1483	23.5999
37.9478	60.9771	57.4937	56.1771	55.0937	54.1937	23.6301
37.9701	61.0347	57.533	56.2347	55.133	54.233	23.6302
37.9925	61.0764	57.5451	56.2764	55.1451	54.2451	23.6427
38.0149	61.0951	57.549	56.2951	55.149	54.249	23.6324
38.0373	61.1094	57.5539	56.3094	55.1539	54.2539	23.6396
38.0597	61.1631	57.5601	56.3631	55.1601	54.2601	23.6349
38.0821	61.1665	57.501	56.3665	55.1009	54.2009	23.6228
38.1045	61.192	57.4205	56.392	55.0205	54.1205	23.6338
38.1269	61.1743	57.3996	56.3743	54.9996	54.0996	23.6473
38.1493	61.1853	57.4206	56.3853	55.0206	54.1206	23.6282
38.1716	61.1576	57.4409	56.3576	55.0409	54.1409	23.6006
38.194	61.1435	57.3278	56.3435	54.9278	54.0278	23.5976
38.2164	61.1164	57.2788	56.3164	54.8787	53.9787	23.5707
38.2388	61.0824	57.2813	56.2824	54.8813	53.9813	23.5545
38.2612	61.1093	57.2375	56.3093	54.8375	53.9375	23.5292
38.2836	61.0729	57.3046	56.2729	54.9046	54.0046	23.5433
38.306	61.0342	57.3718	56.2342	54.9718	54.0718	23.5452
38.3284	61.0089	57.3684	56.2089	54.9684	54.0684	23.5661
38.3507	60.9806	57.241	56.1806	54.841	53.941	23.5446
38.3731	60.9971	57.2558	56.1971	54.8558	53.9558	23.545
38.3955	60.9654	57.2916	56.1654	54.8916	53.9916	23.5402
38.4179	60.9272	57.3317	56.1272	54.9318	54.0318	23.542
38.4403	60.9474	57.3768	56.1474	54.9768	54.0768	23.5584
38.4627	60.9701	57.3992	56.1701	54.9992	54.0992	23.5326
38.4851	61.0011	57.2986	56.2011	54.8986	53.9986	23.5637
38.5075	61.0034	57.2475	56.2034	54.8475	53.9475	23.5525
38.5299	61.066	57.3174	56.266	54.9174	54.0174	23.5065
38.5522	61.0662	57.3716	56.2662	54.9716	54.0716	23.492
38.5746	61.0093	57.3379	56.2092	54.938	54.038	23.5091
38.597	61.0262	57.2371	56.2261	54.8371	53.9371	23.5446
38.6194	61.0254	57.2077	56.2255	54.8077	53.9077	23.5058
38.6418	61.0096	57.2781	56.2096	54.8781	53.9781	23.5079
38.6642	60.9629	57.347	56.1628	54.947	54.047	23.514
38.6866	60.8999	57.3807	56.0999	54.9807	54.0807	23.5115
38.709	60.9039	57.3689	56.1039	54.9689	54.0688	23.4998
38.7313	60.926	57.3866	56.126	54.9866	54.0866	23.5068
38.7537	60.9397	57.3805	56.1397	54.9805	54.0805	23.5217
38.7761	60.9479	57.3507	56.1479	54.9507	54.0507	23.5147
38.7985	60.9705	57.4188	56.1705	55.0188	54.1188	23.4923
38.8209	60.9361	57.4407	56.1361	55.0407	54.1407	23.4959
38.8433	60.8915	57.4557	56.0915	55.0557	54.1557	23.4745
38.8657	60.9158	57.493	56.1157	55.093	54.193	23.4695
38.8881	60.8867	57.3918	56.0867	54.9918	54.0918	23.4816
38.9104	60.88	57.3401	56.08	54.9401	54.0401	23.4714
38.9328	60.8931	57.3238	56.0931	54.9238	54.0238	23.4829
38.9552	60.8143	57.2712	56.0143	54.8712	53.9712	23.4856
38.9776	60.7868	57.2233	55.9868	54.8233	53.9233	23.5239
39	60.7317	57.221	55.9317	54.821	53.921	23.53
39.0224	60.7264	57.2464	55.9264	54.8464	53.9464	23.528
39.0448	60.7041	57.2838	55.9041	54.8838	53.9838	23.5119
39.0672	60.6945	57.2649	55.8946	54.8649	53.9649	23.5117
39.0896	60.7297	57.2541	55.9297	54.8541	53.9541	23.5216
39.1119	60.7764	57.3211	55.9764	54.9211	54.0211	23.5365
39.1343	60.7699	57.2667	55.9699	54.8667	53.9667	23.5469
39.1567	60.7753	57.2573	55.9753	54.8573	53.9573	23.5714
39.1791	60.7494	57.2688	55.9494	54.8688	53.9688	23.545
39.2015	60.7499	57.2395	55.9498	54.8395	53.9395	23.5557
39.2239	60.7092	57.3179	55.9093	54.9179	54.0179	23.5547
39.2463	60.7068	57.3584	55.9068	54.9584	54.0584	23.558
39.2687	60.6952	57.3942	55.8952	54.9942	54.0942	23.5424
39.291	60.6942	57.4236	55.8942	55.0236	54.1236	23.5286
39.3134	60.7617	57.4165	55.9617	55.0165	54.1165	23.5553
39.3358	60.8004	57.5128	56.0003	55.1128	54.2128	23.5366
39.3582	60.8423	57.5504	56.0423	55.1504	54.2504	23.5528
39.3806	60.8976	57.5324	56.0976	55.1324	54.2323	23.5365
39.403	60.9382	57.5446	56.1382	55.1446	54.2446	23.5201
39.4254	60.9322	57.5528	56.1322	55.1528	54.2528	23.5088
39.4478	60.9903	57.5307	56.1903	55.1307	54.2307	23.4891
39.4701	61.0068	57.4965	56.2068	55.0965	54.1965	23.5074
39.4925	61.0076	57.5116	56.2076	55.1116	54.2116	23.4931
39.5149	60.9834	57.5127	56.1834	55.1127	54.2127	23.4972
39.5373	60.9747	57.4811	56.1747	55.0811	54.1811	23.5131
39.5597	60.9199	57.4659	56.1199	55.0659	54.1659	23.5107
39.5821	60.9114	57.4955	56.1114	55.0955	54.1955	23.5069
39.6045	60.905	57.4603	56.105	55.0603	54.1603	23.536
39.6269	60.9017	57.4449	56.1017	55.0449	54.1449	23.5107
39.6493	60.8971	57.5063	56.0971	55.1063	54.2063	23.5478
39.6716	60.8712	57.4973	56.0712	55.0973	54.1973	23.5251
39.694	60.8577	57.3815	56.0577	54.9815	54.0815	23.5557
39.7164	60.8781	57.4077	56.0781	55.0077	54.1077	23.5263
39.7388	60.8859	57.4451	56.0859	55.0451	54.1451	23.5311
39.7612	60.862	57.4611	56.062	55.0611	54.1611	23.5172
39.7836	60.8695	57.5214	56.0695	55.1214	54.2214	23.533
39.806	60.901	57.5703	56.1011	55.1703	54.2703	23.5332
39.8284	60.9249	57.5511	56.1249	55.1511	54.2511	23.5162
39.8507	60.9157	57.5275	56.1157	55.1275	54.2275	23.5177
39.8731	60.9642	57.5639	56.1642	55.1639	54.2639	23.4902
39.8955	60.9785	57.6065	56.1785	55.2065	54.3065	23.5048
39.9179	60.9855	57.6044	56.1855	55.2044	54.3044	23.4741
39.9403	61.0378	57.6178	56.2377	55.2178	54.3178	23.4555
39.9627	61.0582	57.6521	56.2582	55.2521	54.3521	23.4445
39.9851	61.0548	57.651	56.2548	55.251	54.351	23.441
40.0075	61.0647	57.6799	56.2647	55.2799	54.3799	23.4641
40.0299	61.0497	57.6305	56.2497	55.2306	54.3306	23.4631
40.0522	61.0382	57.641	56.2381	55.241	54.341	23.4598
40.0746	61.0447	57.578	56.2447	55.178	54.278	23.4747
40.097	61.0478	57.551	56.2478	55.151	54.251	23.4596
40.1194	61.0587	57.5415	56.2587	55.1415	54.2415	23.4694
40.1418	61.0644	57.5198	56.2644	55.1198	54.2198	23.4596
40.1642	61.0932	57.4681	56.2932	55.0681	54.1681	23.4805
40.1866	61.0811	57.5188	56.2811	55.1188	54.2188	23.495
40.209	61.1006	57.5542	56.3006	55.1542	54.2542	23.4849
40.2313	61.0786	57.5467	56.2786	55.1467	54.2467	23.4854
40.2537	61.0874	57.5994	56.2874	55.1994	54.2994	23.4712
40.2761	61.0751	57.5722	56.2751	55.1722	54.2722	23.4767
40.2985	61.083	57.5032	56.283	55.1032	54.2032	23.4732
40.3209	61.1165	57.5217	56.3165	55.1217	54.2217	23.4523
40.3433	61.1181	57.4895	56.3181	55.0895	54.1895	23.4321
40.3657	61.0859	57.4683	56.2859	55.0683	54.1683	23.444
40.3881	61.0845	57.3574	56.2845	54.9574	54.0574	23.4765
40.4104	61.0299	57.3107	56.2299	54.9107	54.0107	23.4681
40.4328	61.0009	57.3145	56.2009	54.9145	54.0145	23.4839
40.4552	60.942	57.2908	56.142	54.8908	53.9908	23.5075
40.4776	60.9308	57.287	56.1308	54.887	53.987	23.4983
40.5	60.9335	57.1976	56.1335	54.7976	53.8976	23.523
40.5224	60.9523	57.2155	56.1523	54.8155	53.9155	23.5308
40.5448	60.977	57.2327	56.177	54.8327	53.9327	23.5463
40.5672	61.004	57.2293	56.2039	54.8293	53.9293	23.547
40.5896	61.0195	57.2081	56.2195	54.8081	53.9081	23.535
40.6119	61.0231	57.2405	56.2231	54.8405	53.9405	23.5535
40.6343	61.0109	57.2148	56.2109	54.8148	53.9148	23.5598
40.6567	60.9402	57.2226	56.1402	54.8226	53.9226	23.5705
40.6791	60.9331	57.2453	56.1331	54.8453	53.9453	23.5707
40.7015	60.8704	57.2237	56.0704	54.8237	53.9237	23.5487
40.7239	60.8168	57.1619	56.0168	54.7619	53.8619	23.5663
40.7463	60.8128	57.204	56.0128	54.804	53.904	23.5604
40.7687	60.8088	57.1491	56.0088	54.749	53.849	23.5537
40.791	60.7682	57.0531	55.9682	54.6531	53.7531	23.5328
40.8134	60.8159	57.0057	56.0159	54.6057	53.7057	23.5484
40.8358	60.8281	57.0611	56.0281	54.6611	53.7611	23.5338
40.8582	60.8437	57.0428	56.0437	54.6428	53.7428	23.5305
40.8806	60.8509	57.0839	56.0509	54.6839	53.7839	23.5276
40.903	60.8563	57.1268	56.0563	54.7268	53.8269	23.5204
40.9254	60.8221	57.1922	56.0221	54.7922	53.8922	23.5328
40.9478	60.8173	57.2241	56.0173	54.8241	53.9241	23.5286
40.9701	60.8199	57.2671	56.0199	54.8671	53.9671	23.5152
40.9925	60.848	57.2226	56.048	54.8226	53.9226	23.5145
41.0149	60.8726	57.2457	56.0726	54.8457	53.9457	23.5078
41.0373	60.8871	57.2499	56.0871	54.8499	53.9499	23.539
41.0597	60.8715	57.2591	56.0716	54.8591	53.9591	23.5279
41.0821	60.8924	57.2725	56.0924	54.8725	53.9725	23.5437
41.1045	60.9	57.282	56.1	54.882	53.982	23.5248
41.1269	60.9126	57.1874	56.1125	54.7874	53.8874	23.543
41.1493	60.936	57.1315	56.136	54.7315	53.8314	23.5878
41.1716	60.8975	57.095	56.0975	54.695	53.795	23.5803
41.194	60.8757	57.1473	56.0757	54.7473	53.8473	23.5835
41.2164	60.8769	57.1834	56.0769	54.7834	53.8834	23.5935
41.2388	60.8698	57.2423	56.0698	54.8423	53.9423	23.6168
41.2612	60.8946	57.2448	56.0946	54.8448	53.9448	23.6009
41.2836	60.8917	57.2176	56.0917	54.8176	53.9176	23.6128
41.306	60.8768	57.2682	56.0768	54.8682	53.9682	23.5911
41.3284	60.877	57.266	56.077	54.866	53.966	23.5998
41.3507	60.8915	57.285	56.0915	54.885	53.985	23.5874
41.3731	60.8907	57.3307	56.0906	54.9307	54.0307	23.6068
41.3955	60.8881	57.3725	56.0881	54.9725	54.0725	23.6147
41.4179	60.8901	57.332	56.0901	54.932	54.032	23.6287
41.4403	60.8939	57.3576	56.0939	54.9575	54.0575	23.6093
41.4627	60.9245	57.3619	56.1245	54.9619	54.0619	23.6278
41.4851	60.9145	57.2797	56.1145	54.8797	53.9797	23.6114
41.5075	60.8827	57.2086	56.0827	54.8086	53.9086	23.6408
41.5299	60.916	57.1893	56.116	54.7893	53.8893	23.6417
41.5522	60.8588	57.2701	56.0588	54.8701	53.9701	23.6561
41.5746	60.8254	57.2076	56.0254	54.8076	53.9076	23.6592
41.597	60.7909	57.2247	55.9909	54.8247	53.9247	23.6682
41.6194	60.7855	57.2994	55.9855	54.8994	53.9994	23.6713
41.6418	60.7693	57.4077	55.9693	55.0077	54.1077	23.686
41.6642	60.7447	57.4896	55.9447	55.0896	54.1896	23.6745
41.6866	60.7916	57.5447	55.9916	55.1447	54.2447	23.678
41.709	60.8197	57.5253	56.0196	55.1253	54.2253	23.688
41.7313	60.8785	57.5129	56.0784	55.1129	54.2129	23.6971
41.7537	60.9118	57.4797	56.1118	55.0797	54.1797	23.6835
41.7761	60.923	57.4686	56.123	55.0686	54.1686	23.6863
41.7985	60.9113	57.424	56.1113	55.024	54.124	23.705
41.8209	60.9517	57.3821	56.1517	54.9821	54.0821	23.6928
41.8433	60.9103	57.346	56.1103	54.946	54.0459	23.7008
41.8657	60.9393	57.3811	56.1393	54.9811	54.0812	23.6914
41.8881	60.9107	57.3323	56.1107	54.9323	54.0323	23.7024
41.9104	60.9186	57.2932	56.1186	54.8932	53.9932	23.6638
41.9328	60.9056	57.2706	56.1056	54.8706	53.9706	23.6566
41.9552	60.8365	57.2669	56.0365	54.8669	53.9669	23.6674
41.9776	60.8354	57.1833	56.0354	54.7833	53.8833	23.6684
42	60.8346	57.1501	56.0346	54.7501	53.8501	23.6491
42.0224	60.8163	57.1088	56.0164	54.7088	53.8088	23.6474
42.0448	60.7722	57.1247	55.9722	54.7247	53.8247	23.6307
42.0672	60.7177	57.1873	55.9177	54.7873	53.8873	23.6251
42.0896	60.6704	57.3217	55.8704	54.9217	54.0217	23.6288
42.1119	60.6929	57.3622	55.8929	54.9622	54.0622	23.6163
42.1343	60.7119	57.361	55.9119	54.961	54.061	23.6288
42.1567	60.7691	57.2955	55.9691	54.8955	53.9955	23.6126
42.1791	60.7938	57.2283	55.9938	54.8283	53.9283	23.6293
42.2015	60.7849	57.1536	55.9849	54.7536	53.8536	23.6367
42.2239	60.7939	57.1454	55.9939	54.7454	53.8454	23.6097
42.2463	60.7946	57.2431	55.9946	54.8431	53.9431	23.6249
42.2687	60.782	57.2994	55.982	54.8994	53.9994	23.6218
42.291	60.7305	57.2879	55.9305	54.8879	53.9879	23.6069
42.3134	60.7574	57.2895	55.9573	54.8895	53.9895	23.6133
42.3358	60.7916	57.2631	55.9916	54.8631	53.9631	23.6075
42.3582	60.777	57.297	55.977	54.897	53.997	23.6116
42.3806	60.7591	57.312	55.9591	54.912	54.012	23.617
42.403	60.7166	57.31	55.9166	54.91	54.01	23.6039
42.4254	60.7328	57.3186	55.9328	54.9186	54.0186	23.6109
42.4478	60.789	57.4256	55.989	55.0256	54.1256	23.6221
42.4701	60.7752	57.4806	55.9752	55.0806	54.1806	23.6241
42.4925	60.832	57.4547	56.032	55.0547	54.1546	23.6087
42.5149	60.895	57.3904	56.095	54.9904	54.0904	23.592
42.5373	60.9762	57.3626	56.1762	54.9626	54.0626	23.5934
42.5597	61.0289	57.3425	56.2289	54.9425	54.0425	23.6068
42.5821	61.0019	57.2901	56.2019	54.8901	53.9901	23.5953
42.6045	61.0125	57.2499	56.2125	54.8499	53.9499	23.5757
42.6269	60.9862	57.2955	56.1861	54.8955	53.9955	23.5879
42.6493	60.934	57.3163	56.134	54.9164	54.0164	23.6071
42.6716	60.8968	57.3096	56.0968	54.9096	54.0096	23.6
42.694	60.8881	57.2967	56.0881	54.8967	53.9967	23.5925
42.7164	60.8627	57.3714	56.0627	54.9714	54.0714	23.5534
42.7388	60.8961	57.3234	56.0961	54.9234	54.0234	23.599
42.7612	60.9008	57.2485	56.1009	54.8485	53.9485	23.575
42.7836	60.9365	57.1828	56.1365	54.7828	53.8828	23.5714
42.806	60.9159	57.2361	56.1159	54.8361	53.9361	23.6031
42.8284	60.8278	57.1959	56.0278	54.7959	53.8959	23.6114
42.8507	60.7985	57.1715	55.9985	54.7715	53.8715	23.616
42.8731	60.789	57.213	55.989	54.813	53.913	23.6256
42.8955	60.7623	57.2872	55.9623	54.8872	53.9872	23.6046
42.9179	60.7215	57.3111	55.9215	54.9111	54.0112	23.5999
42.9403	60.7633	57.3031	55.9633	54.9031	54.0031	23.5941
42.9627	60.7841	57.275	55.9841	54.875	53.975	23.6226
42.9851	60.7983	57.2164	55.9983	54.8164	53.9164	23.6233
43.0075	60.8046	57.2009	56.0046	54.8009	53.9009	23.599
43.0299	60.7627	57.239	55.9626	54.839	53.939	23.6055
43.0522	60.7627	57.1847	55.9626	54.7847	53.8847	23.6064
43.0746	60.77	57.2369	55.97	54.8369	53.9369	23.5787
43.097	60.7753	57.2847	55.9753	54.8847	53.9847	23.5806
43.1194	60.7745	57.2298	55.9745	54.8298	53.9298	23.5621
43.1418	60.7983	57.2778	55.9983	54.8778	53.9778	23.6033
43.1642	60.7927	57.2134	55.9927	54.8134	53.9134	23.5768
43.1866	60.7942	57.2588	55.9942	54.8588	53.9588	23.5734
43.209	60.7779	57.3002	55.9779	54.9002	54.0002	23.5598
43.2313	60.7687	57.2468	55.9687	54.8468	53.9468	23.5976
43.2537	60.7402	57.1777	55.9402	54.7777	53.8777	23.5951
43.2761	60.7949	57.1932	55.9949	54.7932	53.8932	23.584
43.2985	60.834	57.2715	56.034	54.8715	53.9715	23.5964
43.3209	60.7473	57.2373	55.9473	54.8373	53.9373	23.619
43.3433	60.6901	57.3053	55.8901	54.9053	54.0053	23.6176
43.3657	60.7345	57.3053	55.9345	54.9053	54.0053	23.5907
43.3881	60.6991	57.3732	55.8991	54.9732	54.0732	23.5977
43.4104	60.7231	57.367	55.9231	54.967	54.067	23.605
43.4328	60.7403	57.3793	55.9403	54.9793	54.0793	23.6029
43.4552	60.7798	57.4115	55.9798	55.0115	54.1115	23.5878
43.4776	60.8029	57.3684	56.0029	54.9684	54.0684	23.5978
43.5	60.8092	57.3464	56.0092	54.9464	54.0464	23.6118
43.5224	60.8105	57.2553	56.0105	54.8553	53.9553	23.6248
43.5448	60.8406	57.1875	56.0406	54.7875	53.8875	23.6041
43.5672	60.8487	57.2234	56.0487	54.8235	53.9235	23.6236
43.5896	60.7753	57.212	55.9753	54.812	53.912	23.6244
43.6119	60.7714	57.2052	55.9714	54.8052	53.9052	23.6284
43.6343	60.7226	57.2707	55.9226	54.8707	53.9707	23.6165
43.6567	60.7011	57.2833	55.9011	54.8833	53.9833	23.6492
43.6791	60.6921	57.312	55.892	54.9119	54.0119	23.6364
43.7015	60.6792	57.3543	55.8792	54.9543	54.0543	23.6352
43.7239	60.7262	57.3337	55.9262	54.9337	54.0337	23.6358
43.7463	60.7492	57.3282	55.9492	54.9282	54.0282	23.6364
43.7687	60.732	57.324	55.932	54.9241	54.0241	23.6259
43.791	60.7492	57.2774	55.9492	54.8774	53.9774	23.6237
43.8134	60.7539	57.2817	55.9539	54.8817	53.9817	23.643
43.8358	60.7823	57.3682	55.9823	54.9682	54.0682	23.6234
43.8582	60.8244	57.3582	56.0244	54.9582	54.0582	23.6094
43.8806	60.82	57.3135	56.02	54.9134	54.0134	23.5436
43.903	60.8057	57.3162	56.0057	54.9162	54.0162	23.5576
43.9254	60.8091	57.2952	56.0091	54.8952	53.9952	23.5775
43.9478	60.8064	57.3392	56.0064	54.9393	54.0393	23.5378
43.9701	60.8039	57.3037	56.0039	54.9037	54.0037	23.548
43.9925	60.785	57.3645	55.985	54.9645	54.0645	23.5248
44.0149	60.7717	57.3193	55.9717	54.9193	54.0193	23.514
44.0373	60.7811	57.2372	55.9811	54.8372	53.9372	23.5095
44.0597	60.7609	57.2095	55.9609	54.8095	53.9095	23.5199
44.0821	60.7381	57.1806	55.9381	54.7807	53.8807	23.5317
44.1045	60.7468	57.207	55.9468	54.807	53.907	23.544
44.1269	60.7353	57.3031	55.9353	54.9031	54.0031	23.5758
44.1493	60.7316	57.368	55.9316	54.968	54.068	23.537
44.1716	60.7442	57.385	55.9442	54.985	54.085	23.5903
44.194	60.7429	57.3842	55.9429	54.9842	54.0842	23.5675
44.2164	60.7199	57.4237	55.9198	55.0237	54.1237	23.5811
44.2388	60.7254	57.4667	55.9254	55.0667	54.1667	23.5657
44.2612	60.7225	57.4741	55.9225	55.0741	54.1741	23.565
44.2836	60.7135	57.4914	55.9135	55.0914	54.1914	23.5693
44.306	60.7288	57.4475	55.9288	55.0475	54.1475	23.5532
44.3284	60.7312	57.3372	55.9312	54.9372	54.0372	23.5183
44.3507	60.7469	57.4331	55.9469	55.0331	54.1331	23.5496
44.3731	60.7481	57.5243	55.9481	55.1243	54.2244	23.5326
44.3955	60.7697	57.5497	55.9697	55.1497	54.2497	23.5354
44.4179	60.7638	57.6265	55.9638	55.2265	54.3265	23.5456
44.4403	60.7718	57.6118	55.9718	55.2118	54.3118	23.5408
44.4627	60.7623	57.5098	55.9623	55.1098	54.2098	23.5693
44.4851	60.7771	57.5752	55.9771	55.1752	54.2751	23.5404
44.5075	60.7956	57.5766	55.9956	55.1766	54.2766	23.5226
44.5299	60.8043	57.5058	56.0043	55.1058	54.2058	23.548
44.5522	60.8193	57.4998	56.0193	55.0998	54.1998	23.5365
44.5746	60.7926	57.4559	55.9926	55.0559	54.1559	23.5256
44.597	60.8065	57.3635	56.0065	54.9635	54.0635	23.5387
44.6194	60.8133	57.4288	56.0133	55.0288	54.1288	23.5211
44.6418	60.7982	57.5152	55.9982	55.1152	54.2152	23.5275
44.6642	60.8224	57.5209	56.0224	55.1209	54.2209	23.5331
44.6866	60.8066	57.4974	56.0066	55.0974	54.1974	23.552
[truncated: 684 more rows]

## Sheet: Supplementary Fig8b
b, Emissivity in the atmospheric window of 50 mm thick metamaterial films (6~24 wt% PMMA-SiO2 microstructures in c-PI) and steady-state temperature of the simulated display surface with heat generation of 100 W/m2 on which the metamaterial film was placed.
Metamaterial	Emissivity/%	Steady state temperature/°C
PMMA-SiO2 wt%
6	85.6	57.9
12	89.7	56.7
18	92.4	55.5
24	94.6	54.6
