# Supplementary material for: Transparent radiative cooling cover window for flexible and foldable electronic displays
Source: Nat Commun. 2024 May 24;15:4443. doi: 10.1038/s41467-024-48840-x (PMC11126687; doi:10.1038/s41467-024-48840-x)
Supplement: Supplementary file 3 — Source Data [file 41467_2024_48840_MOESM3_ESM.zip › Source_Data_FigS9.xlsx]

## Sheet: Supplementary Fig9a
a, Emissivity in the atmospheric window for metamaterial (24 wt% PMMA-SiO2 microstructures), 24 wt% air-SiO2 microstructures in c-PI, and bare c-PI. All the samples have an identical thickness of 50 μm.
Wavelength/mm	Emissivity/%	Emissivity/%	Emissivity/%
	c-PI	PMMA-SiO2	air-SiO2
2.49988	19.6138	89.8202	87.9025
2.50018	19.5984	89.82	87.9022
2.50049	19.5853	89.8199	87.9022
2.50079	19.5743	89.8197	87.902
2.50109	19.5648	89.8193	87.9016
2.50139	19.5564	89.8186	87.9009
2.50169	19.5491	89.8175	87.8999
2.50199	19.5436	89.8163	87.8987
2.5023	19.5406	89.8151	87.8975
2.5026	19.5399	89.8138	87.8962
2.5029	19.54	89.8125	87.8949
2.5032	19.5384	89.811	87.8935
2.5035	19.5328	89.8093	87.8918
2.50381	19.5219	89.8076	87.8902
2.50411	19.5067	89.8061	87.8887
2.50441	19.4899	89.8052	87.8878
2.50471	19.4748	89.8051	87.8877
2.50502	19.4641	89.8058	87.8884
2.50532	19.4579	89.807	87.8896
2.50562	19.4541	89.8082	87.8908
2.50592	19.4494	89.809	87.8915
2.50623	19.44	89.809	87.8915
2.50653	19.4243	89.8083	87.8908
2.50683	19.4028	89.807	87.8896
2.50713	19.3784	89.8057	87.8883
2.50744	19.3545	89.8045	87.8872
2.50774	19.3337	89.8036	87.8862
2.50804	19.317	89.8027	87.8854
2.50835	19.3039	89.8017	87.8844
2.50865	19.2928	89.8004	87.8831
2.50895	19.2827	89.7988	87.8816
2.50926	19.2736	89.7972	87.88
2.50956	19.2662	89.7959	87.8786
2.50987	19.2615	89.7951	87.8778
2.51017	19.2597	89.7948	87.8776
2.51047	19.26	89.795	87.8778
2.51078	19.2602	89.7953	87.8781
2.51108	19.2583	89.7954	87.8782
2.51138	19.2528	89.7949	87.8777
2.51169	19.2437	89.7939	87.8767
2.51199	19.2321	89.7922	87.8751
2.5123	19.2198	89.79	87.8729
2.5126	19.2085	89.7873	87.8702
2.51291	19.199	89.7842	87.8672
2.51321	19.1918	89.7809	87.864
2.51352	19.1866	89.7777	87.8609
2.51382	19.1841	89.7751	87.8583
2.51412	19.1848	89.7734	87.8566
2.51443	19.1897	89.773	87.8563
2.51473	19.1989	89.7739	87.8571
2.51504	19.2112	89.7756	87.8588
2.51534	19.2242	89.7776	87.8608
2.51565	19.2347	89.7793	87.8624
2.51595	19.24	89.7801	87.8632
2.51626	19.2387	89.7799	87.863
2.51656	19.2316	89.7789	87.8621
2.51687	19.2205	89.7778	87.8609
2.51718	19.208	89.7769	87.8601
2.51748	19.1958	89.7766	87.8598
2.51779	19.1846	89.7768	87.86
2.51809	19.1737	89.7773	87.8605
2.5184	19.1625	89.7778	87.8609
2.5187	19.1505	89.7779	87.861
2.51901	19.1381	89.7775	87.8606
2.51932	19.126	89.7765	87.8597
2.51962	19.1148	89.7751	87.8583
2.51993	19.1042	89.7732	87.8564
2.52023	19.0934	89.7708	87.8541
2.52054	19.0809	89.7679	87.8513
2.52085	19.0664	89.7647	87.8481
2.52115	19.0508	89.7612	87.8447
2.52146	19.0367	89.758	87.8415
2.52177	19.0276	89.7555	87.8391
2.52207	19.0265	89.754	87.8376
2.52238	19.0349	89.7536	87.8372
2.52269	19.0519	89.7542	87.8378
2.52299	19.0744	89.7554	87.8389
2.5233	19.0979	89.7567	87.8403
2.52361	19.118	89.7578	87.8413
2.52391	19.1316	89.7584	87.8419
2.52422	19.1373	89.7583	87.8418
2.52453	19.1352	89.7576	87.8412
2.52484	19.1268	89.7564	87.84
2.52514	19.114	89.7547	87.8383
2.52545	19.0989	89.7525	87.8362
2.52576	19.0835	89.7499	87.8336
2.52607	19.0697	89.7472	87.8309
2.52637	19.059	89.7444	87.8282
2.52668	19.0522	89.7417	87.8256
2.52699	19.0489	89.7394	87.8233
2.5273	19.0473	89.7374	87.8214
2.52761	19.0453	89.736	87.8199
2.52791	19.0409	89.735	87.819
2.52822	19.0334	89.7346	87.8186
2.52853	19.0241	89.7349	87.8189
2.52884	19.0161	89.736	87.82
2.52915	19.0129	89.7381	87.822
2.52945	19.0175	89.7409	87.8248
2.52976	19.0313	89.7442	87.8281
2.53007	19.054	89.7478	87.8315
2.53038	19.0845	89.7513	87.835
2.53069	19.1207	89.7548	87.8384
2.531	19.1613	89.7583	87.8419
2.53131	19.2048	89.7621	87.8455
2.53162	19.2492	89.766	87.8494
2.53192	19.2907	89.7699	87.8532
2.53223	19.3236	89.773	87.8563
2.53254	19.3409	89.7744	87.8577
2.53285	19.3371	89.7734	87.8566
2.53316	19.3108	89.7696	87.8529
2.53347	19.2663	89.7637	87.8471
2.53378	19.2133	89.757	87.8406
2.53409	19.1644	89.7511	87.8348
2.5344	19.1311	89.7473	87.8311
2.53471	19.1212	89.7466	87.8304
2.53502	19.1371	89.749	87.8327
2.53533	19.1748	89.7538	87.8374
2.53564	19.2247	89.7597	87.8432
2.53595	19.2735	89.7648	87.8482
2.53626	19.3076	89.7677	87.851
2.53657	19.3168	89.767	87.8503
2.53688	19.2972	89.7625	87.846
2.53719	19.2523	89.7551	87.8387
2.5375	19.191	89.7459	87.8297
2.53781	19.1242	89.7365	87.8205
2.53812	19.0619	89.7281	87.8123
2.53843	19.0112	89.7215	87.8057
2.53874	18.9754	89.7167	87.8011
2.53905	18.9545	89.7136	87.7981
2.53936	18.9452	89.7116	87.7961
2.53967	18.943	89.71	87.7945
2.53999	18.9444	89.7083	87.7928
2.5403	18.9477	89.7065	87.791
2.54061	18.955	89.705	87.7896
2.54092	18.9709	89.7048	87.7894
2.54123	19.0013	89.7066	87.7912
2.54154	19.0506	89.7113	87.7957
2.54185	19.1196	89.7188	87.8031
2.54216	19.204	89.7287	87.8128
2.54248	19.2947	89.7396	87.8235
2.54279	19.3797	89.7498	87.8335
2.5431	19.4474	89.7577	87.8413
2.54341	19.4902	89.7621	87.8455
2.54372	19.5061	89.7624	87.8459
2.54404	19.4976	89.7591	87.8426
2.54435	19.4691	89.7527	87.8364
2.54466	19.4252	89.7443	87.8281
2.54497	19.3703	89.7347	87.8187
2.54529	19.3094	89.7251	87.8093
2.5456	19.2497	89.7166	87.8009
2.54591	19.2005	89.7102	87.7947
2.54622	19.1724	89.7069	87.7915
2.54653	19.1741	89.7072	87.7918
2.54685	19.2096	89.7108	87.7953
2.54716	19.2754	89.7166	87.801
2.54747	19.3588	89.7228	87.8071
2.54779	19.4407	89.7274	87.8115
2.5481	19.5002	89.7285	87.8126
2.54841	19.5234	89.7255	87.8097
2.54873	19.5085	89.7192	87.8035
2.54904	19.4659	89.7113	87.7957
2.54935	19.4123	89.7037	87.7883
2.54966	19.3644	89.6979	87.7827
2.54998	19.3336	89.6948	87.7796
2.55029	19.3249	89.6943	87.7791
2.55061	19.337	89.6961	87.7809
2.55092	19.3652	89.6994	87.7841
2.55123	19.4038	89.7036	87.7883
2.55155	19.4483	89.7083	87.7929
2.55186	19.4953	89.713	87.7974
2.55217	19.5418	89.7168	87.8012
2.55249	19.5832	89.719	87.8033
2.5528	19.6125	89.7184	87.8027
2.55312	19.6214	89.7139	87.7984
2.55343	19.6032	89.7055	87.7901
2.55375	19.5568	89.6937	87.7785
2.55406	19.4874	89.68	87.7652
2.55437	19.4054	89.6664	87.7518
2.55469	19.3224	89.6543	87.7399
2.555	19.2488	89.6447	87.7305
2.55532	19.1909	89.638	87.724
2.55563	19.151	89.6339	87.7199
2.55595	19.1283	89.6316	87.7177
2.55626	19.1193	89.6304	87.7165
2.55658	19.1196	89.6296	87.7157
2.55689	19.1252	89.6287	87.7149
2.55721	19.1336	89.6276	87.7138
2.55752	19.1449	89.6266	87.7127
2.55784	19.1612	89.6261	87.7123
2.55816	19.1866	89.6269	87.713
2.55847	19.2263	89.6298	87.7159
2.55879	19.2861	89.6355	87.7215
2.5591	19.3706	89.6445	87.7303
2.55942	19.4825	89.657	87.7426
2.55973	19.6224	89.6729	87.7581
2.56005	19.7872	89.6914	87.7762
2.56037	19.9698	89.7114	87.7959
2.56068	20.1588	89.7314	87.8155
2.561	20.3391	89.7495	87.8332
2.56131	20.494	89.7638	87.8473
2.56163	20.6103	89.7731	87.8563
2.56195	20.6822	89.7769	87.8601
2.56226	20.7134	89.7762	87.8594
2.56258	20.7142	89.7723	87.8556
2.5629	20.6971	89.7668	87.8502
2.56321	20.6724	89.7607	87.8442
2.56353	20.6458	89.7545	87.8381
2.56385	20.6178	89.748	87.8317
2.56416	20.5838	89.7404	87.8243
2.56448	20.5366	89.7309	87.815
2.5648	20.4688	89.7189	87.8032
2.56512	20.3774	89.7042	87.7888
2.56543	20.2648	89.6878	87.7727
2.56575	20.1396	89.6709	87.7562
2.56607	20.0146	89.6552	87.7408
2.56639	19.9031	89.6422	87.7281
2.5667	19.8173	89.6332	87.7192
2.56702	19.766	89.6288	87.7149
2.56734	19.7538	89.6291	87.7152
2.56766	19.7816	89.634	87.72
2.56797	19.8464	89.6426	87.7284
2.56829	19.9419	89.6539	87.7396
2.56861	20.0591	89.6667	87.7521
2.56893	20.1855	89.6791	87.7642
2.56925	20.3044	89.689	87.7739
2.56956	20.396	89.6941	87.7789
2.56988	20.4414	89.6927	87.7775
2.5702	20.4299	89.6846	87.7696
2.57052	20.3651	89.6715	87.7568
2.57084	20.2649	89.6566	87.7422
2.57116	20.1546	89.6433	87.7292
2.57148	20.0596	89.6343	87.7203
2.57179	20.0004	89.6313	87.7174
2.57211	19.9911	89.6347	87.7207
2.57243	20.0389	89.644	87.7299
2.57275	20.1421	89.6577	87.7432
2.57307	20.2863	89.6727	87.7579
2.57339	20.4422	89.6852	87.7702
2.57371	20.5715	89.6919	87.7768
2.57403	20.6443	89.6915	87.7764
2.57435	20.6549	89.6858	87.7708
2.57467	20.6225	89.6785	87.7636
2.57499	20.5772	89.6733	87.7585
2.57531	20.546	89.6721	87.7574
2.57563	20.5456	89.6754	87.7606
2.57595	20.5808	89.6821	87.7672
2.57627	20.6448	89.6898	87.7747
2.57659	20.7191	89.6954	87.7802
2.57691	20.7767	89.6953	87.7801
2.57723	20.7902	89.6874	87.7723
2.57755	20.7439	89.6717	87.757
2.57787	20.6419	89.6511	87.7368
2.57819	20.5053	89.6295	87.7156
2.57851	20.362	89.6108	87.6973
2.57883	20.2382	89.5977	87.6845
2.57915	20.1537	89.5916	87.6785
2.57947	20.1215	89.5928	87.6797
2.57979	20.1481	89.6007	87.6874
2.58011	20.2329	89.6138	87.7002
2.58043	20.3659	89.6298	87.7159
2.58076	20.5261	89.6457	87.7315
2.58108	20.6832	89.6583	87.7438
2.5814	20.8081	89.6657	87.7511
2.58172	20.8864	89.6684	87.7537
2.58204	20.925	89.6689	87.7542
2.58236	20.9473	89.6707	87.756
2.58268	20.981	89.6763	87.7614
2.583	21.046	89.6864	87.7713
2.58333	21.1471	89.6996	87.7843
2.58365	21.2673	89.7121	87.7966
2.58397	21.3684	89.7186	87.8029
2.58429	21.4056	89.7147	87.7991
2.58461	21.3556	89.7002	87.7849
2.58494	21.2338	89.6795	87.7646
2.58526	21.0826	89.6592	87.7447
2.58558	20.9461	89.644	87.7298
2.5859	20.855	89.6363	87.7222
2.58623	20.8246	89.6363	87.7223
2.58655	20.857	89.6429	87.7287
2.58687	20.9428	89.654	87.7396
2.58719	21.0606	89.6667	87.7521
2.58752	21.1795	89.6777	87.7629
2.58784	21.2678	89.6842	87.7692
2.58816	21.3041	89.6845	87.7695
2.58848	21.2832	89.6788	87.764
2.58881	21.2136	89.6684	87.7537
2.58913	21.11	89.6545	87.7401
2.58945	20.9874	89.6387	87.7246
2.58978	20.8592	89.6224	87.7087
2.5901	20.7375	89.6072	87.6937
2.59042	20.6328	89.5944	87.6812
2.59075	20.5547	89.5855	87.6725
2.59107	20.5107	89.5812	87.6683
2.5914	20.5047	89.5819	87.669
2.59172	20.5374	89.5874	87.6743
2.59204	20.6053	89.597	87.6837
2.59237	20.7017	89.6098	87.6963
2.59269	20.8186	89.625	87.7112
2.59301	20.9499	89.6422	87.728
2.59334	21.0953	89.6614	87.7469
2.59366	21.262	89.6835	87.7685
2.59399	21.4641	89.7093	87.7938
2.59431	21.7147	89.739	87.8229
2.59464	22.0099	89.7699	87.8532
2.59496	22.3064	89.7951	87.8779
2.59529	22.519	89.8048	87.8874
2.59561	22.5667	89.7928	87.8757
2.59594	22.4355	89.7627	87.8461
2.59626	22.1804	89.7239	87.8081
2.59659	21.8741	89.685	87.77
2.59691	21.5695	89.6506	87.7363
2.59724	21.2938	89.6222	87.7084
2.59756	21.0567	89.5992	87.686
2.59789	20.8585	89.5808	87.6679
2.59821	20.6955	89.5659	87.6533
2.59854	20.5635	89.554	87.6416
2.59886	20.4599	89.5449	87.6327
2.59919	20.3849	89.5388	87.6267
2.59951	20.3415	89.5363	87.6243
2.59984	20.3336	89.538	87.6259
2.60017	20.3644	89.5439	87.6317
2.60049	20.4327	89.5536	87.6412
2.60082	20.5317	89.5659	87.6533
2.60114	20.6489	89.5792	87.6663
2.60147	20.7689	89.5918	87.6786
2.6018	20.8786	89.6025	87.6892
2.60212	20.9727	89.6115	87.6979
2.60245	21.0554	89.6198	87.7061
2.60278	21.1376	89.6291	87.7152
2.6031	21.2314	89.6407	87.7266
2.60343	21.3437	89.6552	87.7408
2.60376	21.4729	89.6716	87.7569
2.60408	21.6084	89.6879	87.7728
2.60441	21.7328	89.7014	87.7861
2.60474	21.8275	89.7096	87.7941
2.60506	21.8775	89.7108	87.7953
2.60539	21.8777	89.7051	87.7897
2.60572	21.8328	89.6937	87.7785
2.60605	21.754	89.6792	87.7643
2.60637	21.653	89.6635	87.7489
2.6067	21.5387	89.6481	87.7338
2.60703	21.4166	89.6336	87.7197
2.60736	21.2922	89.6205	87.7067
2.60769	21.1722	89.6089	87.6954
2.60801	21.0646	89.5995	87.6862
2.60834	20.9763	89.5925	87.6793
2.60867	20.9106	89.5877	87.6746
2.609	20.8646	89.5844	87.6714
2.60933	20.8298	89.5813	87.6684
2.60965	20.7941	89.5772	87.6644
2.60998	20.7468	89.571	87.6583
2.61031	20.6841	89.563	87.6505
2.61064	20.6109	89.5544	87.642
2.61097	20.539	89.547	87.6348
2.6113	20.4821	89.5426	87.6305
2.61162	20.4508	89.5423	87.6302
2.61195	20.4497	89.546	87.6338
2.61228	20.4761	89.5528	87.6404
2.61261	20.5212	89.5608	87.6482
2.61294	20.5712	89.5677	87.655
2.61327	20.6109	89.5715	87.6587
2.6136	20.6289	89.5713	87.6586
2.61393	20.623	89.568	87.6553
2.61426	20.6015	89.5637	87.6511
2.61459	20.5802	89.5612	87.6487
2.61492	20.5778	89.5632	87.6506
2.61525	20.6125	89.5715	87.6588
2.61558	20.6997	89.5872	87.6741
2.61591	20.8492	89.61	87.6965
2.61624	21.0586	89.6379	87.7238
2.61657	21.303	89.666	87.7514
2.6169	21.5287	89.6871	87.772
2.61723	21.6675	89.694	87.7788
2.61756	21.6763	89.6847	87.7697
2.61789	21.5658	89.6644	87.7498
2.61822	21.3888	89.6411	87.727
2.61855	21.2033	89.6217	87.708
2.61888	21.0505	89.6096	87.6961
2.61921	20.9504	89.6052	87.6918
2.61954	20.9059	89.6069	87.6935
2.61987	20.905	89.6118	87.6982
2.6202	20.9214	89.6152	87.7016
2.62053	20.9188	89.6126	87.6991
2.62087	20.8641	89.6014	87.6881
2.6212	20.7453	89.5823	87.6694
2.62153	20.577	89.5594	87.647
2.62186	20.388	89.5371	87.6251
2.62219	20.2049	89.5183	87.6066
2.62252	20.0441	89.5037	87.5923
2.62285	19.9122	89.493	87.5819
2.62319	19.8105	89.4854	87.5744
2.62352	19.738	89.4802	87.5693
2.62385	19.6933	89.4772	87.5663
2.62418	19.6759	89.4765	87.5657
2.62451	19.686	89.479	87.5681
2.62484	19.7249	89.4851	87.5741
2.62518	19.794	89.4954	87.5841
2.62551	19.8937	89.5095	87.598
2.62584	20.0202	89.5264	87.6146
2.62617	20.1619	89.5438	87.6316
2.62651	20.2967	89.5585	87.646
2.62684	20.3964	89.567	87.6544
2.62717	20.439	89.568	87.6554
2.6275	20.4235	89.5631	87.6506
2.62784	20.3709	89.5565	87.6441
2.62817	20.3127	89.5524	87.64
2.6285	20.2788	89.5541	87.6417
2.62884	20.2916	89.5632	87.6506
2.62917	20.3642	89.58	87.6671
2.6295	20.4982	89.6031	87.6897
2.62984	20.678	89.6289	87.715
2.63017	20.8637	89.6514	87.737
2.6305	20.9963	89.6629	87.7484
2.63084	21.023	89.659	87.7445
2.63117	20.9323	89.641	87.7269
2.63151	20.7609	89.6162	87.7026
2.63184	20.565	89.5924	87.6792
2.63217	20.3899	89.5744	87.6616
2.63251	20.2581	89.5637	87.6512
2.63284	20.1725	89.5592	87.6467
2.63318	20.1226	89.5582	87.6458
2.63351	20.0894	89.5577	87.6452
2.63384	20.0504	89.5542	87.6419
2.63418	19.9861	89.5459	87.6337
2.63451	19.8874	89.5322	87.6203
2.63485	19.7583	89.515	87.6034
2.63518	19.6126	89.4968	87.5856
2.63552	19.4667	89.4802	87.5693
2.63585	19.3333	89.4664	87.5558
2.63619	19.2201	89.456	87.5456
2.63652	19.13	89.4487	87.5384
2.63686	19.063	89.4438	87.5336
2.63719	19.0167	89.4406	87.5305
2.63753	18.9871	89.4387	87.5286
2.63786	18.9689	89.4373	87.5273
2.6382	18.9568	89.4363	87.5263
2.63854	18.9463	89.4355	87.5255
2.63887	18.9358	89.4349	87.5249
2.63921	18.9267	89.435	87.525
2.63954	18.923	89.4362	87.5261
2.63988	18.9303	89.439	87.5289
2.64021	18.9531	89.4438	87.5336
2.64055	18.9931	89.4506	87.5403
2.64089	19.0476	89.4588	87.5483
2.64122	19.1095	89.4673	87.5566
2.64156	19.1676	89.4745	87.5637
2.6419	19.2094	89.479	87.5682
2.64223	19.2242	89.4798	87.5689
2.64257	19.2076	89.4767	87.5659
2.64291	19.1633	89.4711	87.5603
2.64324	19.103	89.4648	87.5542
2.64358	19.0424	89.4602	87.5497
2.64392	18.9974	89.459	87.5486
2.64425	18.98	89.4622	87.5516
2.64459	18.9969	89.4696	87.5589
2.64493	19.0475	89.48	87.5691
2.64527	19.1214	89.4913	87.5802
2.6456	19.1984	89.5004	87.5891
2.64594	19.2521	89.5044	87.593
2.64628	19.2596	89.5016	87.5903
2.64662	19.2116	89.4925	87.5814
2.64695	19.1155	89.4792	87.5683
2.64729	18.991	89.4645	87.5539
2.64763	18.8607	89.4508	87.5405
2.64797	18.7427	89.4396	87.5295
2.64831	18.6478	89.4312	87.5212
2.64864	18.579	89.4253	87.5155
2.64898	18.5338	89.4213	87.5115
2.64932	18.5073	89.4188	87.5091
2.64966	18.496	89.4178	87.5082
2.65	18.4995	89.4188	87.5091
2.65034	18.5214	89.4226	87.5129
2.65067	18.5674	89.43	87.52
2.65101	18.6421	89.4411	87.531
2.65135	18.7453	89.4557	87.5452
2.65169	18.8691	89.4719	87.5611
2.65203	18.9966	89.4873	87.5762
2.65237	19.1047	89.4989	87.5876
2.65271	19.1714	89.5044	87.593
2.65305	19.1861	89.5034	87.5921
2.65339	19.1548	89.4977	87.5865
2.65373	19.0968	89.4903	87.5792
2.65407	19.0346	89.4841	87.5731
2.65441	18.9851	89.4807	87.5698
2.65475	18.9556	89.4803	87.5694
2.65509	18.9432	89.4818	87.5708
2.65543	18.9377	89.4832	87.5722
2.65577	18.9246	89.4825	87.5715
2.65611	18.8917	89.4785	87.5676
2.65645	18.8345	89.4713	87.5606
2.65679	18.7593	89.4627	87.5522
2.65713	18.6801	89.4551	87.5447
2.65747	18.6135	89.4505	87.5402
2.65781	18.5746	89.4504	87.5401
2.65815	18.575	89.4555	87.5451
2.65849	18.6214	89.4657	87.5551
2.65883	18.7133	89.4801	87.5692
2.65917	18.8403	89.4967	87.5855
2.65951	18.982	89.5129	87.6013
2.65985	19.1118	89.526	87.6142
2.66019	19.2061	89.534	87.622
2.66053	19.2523	89.5364	87.6244
2.66088	19.2517	89.534	87.622
2.66122	19.2161	89.5286	87.6167
2.66156	19.1617	89.5222	87.6104
2.6619	19.1035	89.5166	87.605
2.66224	19.0529	89.5132	87.6017
2.66258	19.018	89.513	87.6015
2.66293	19.0053	89.5166	87.605
2.66327	19.0224	89.5245	87.6127
2.66361	19.0785	89.5372	87.6252
2.66395	19.1847	89.5552	87.6428
2.66429	19.3499	89.5785	87.6657
2.66464	19.5758	89.6065	87.6931
2.66498	19.8495	89.6373	87.7232
2.66532	20.1397	89.6672	87.7526
2.66566	20.4012	89.6919	87.7768
2.66601	20.5886	89.7072	87.7918
2.66635	20.6736	89.7108	87.7952
2.66669	20.6542	89.7029	87.7875
2.66703	20.553	89.6867	87.7716
2.66738	20.4049	89.6666	87.752
2.66772	20.2439	89.6474	87.7332
2.66806	20.0947	89.6324	87.7185
2.66841	19.9715	89.6234	87.7096
2.66875	19.8822	89.6209	87.7071
2.66909	19.8318	89.6243	87.7105
2.66944	19.8242	89.6325	87.7186
2.66978	19.8599	89.6432	87.7291
2.67012	19.9292	89.6524	87.7381
2.67047	20.0035	89.6549	87.7405
2.67081	20.0394	89.6466	87.7323
2.67116	20.0043	89.6284	87.7145
2.6715	19.9001	89.6061	87.6927
2.67184	19.7582	89.5861	87.6731
2.67219	19.6131	89.572	87.6593
2.67253	19.4883	89.5642	87.6517
2.67288	19.3942	89.5619	87.6493
2.67322	19.333	89.5634	87.6508
2.67357	19.3024	89.5675	87.6548
2.67391	19.2988	89.5733	87.6605
2.67426	19.3206	89.5808	87.6679
2.6746	19.3702	89.5907	87.6776
2.67495	19.4548	89.6041	87.6907
2.67529	19.5847	89.6221	87.7084
2.67564	19.7687	89.6453	87.7311
2.67598	20.0067	89.6729	87.7581
2.67633	20.2808	89.7021	87.7867
2.67667	20.5511	89.7283	87.8124
2.67702	20.7642	89.7463	87.8301
2.67736	20.8774	89.7529	87.8365
2.67771	20.88	89.7481	87.8319
2.67805	20.7939	89.7348	87.8188
2.6784	20.6541	89.7163	87.8006
2.67875	20.4891	89.6944	87.7792
2.67909	20.3134	89.6701	87.7554
2.67944	20.1307	89.6435	87.7293
2.67978	19.9414	89.6158	87.7022
2.68013	19.7502	89.5888	87.6757
2.68048	19.5675	89.5651	87.6525
2.68082	19.4075	89.5469	87.6347
2.68117	19.2834	89.5355	87.6235
2.68152	19.2046	89.5311	87.6192
2.68186	19.1759	89.5333	87.6213
2.68221	19.1974	89.5407	87.6286
2.68256	19.2642	89.5519	87.6396
2.6829	19.3659	89.5649	87.6523
2.68325	19.4868	89.5777	87.6649
2.6836	19.6083	89.5886	87.6756
2.68394	19.7138	89.5967	87.6835
2.68429	19.7941	89.6022	87.6888
2.68464	19.8488	89.6058	87.6924
2.68499	19.8842	89.6087	87.6952
2.68534	19.9085	89.6115	87.698
2.68568	19.9279	89.6143	87.7007
2.68603	19.9445	89.6166	87.7029
2.68638	19.9561	89.6176	87.704
2.68673	19.9585	89.6168	87.7031
2.68707	19.9476	89.6139	87.7004
2.68742	19.9228	89.6095	87.696
2.68777	19.8871	89.6045	87.6911
2.68812	19.8462	89.5999	87.6866
2.68847	19.8064	89.5962	87.683
2.68882	19.7726	89.5937	87.6806
2.68916	19.7465	89.5922	87.6791
2.68951	19.7275	89.5914	87.6782
2.68986	19.7139	89.5908	87.6777
2.69021	19.705	89.5909	87.6777
2.69056	19.7029	89.5921	87.679
2.69091	19.7134	89.5956	87.6824
2.69126	19.7451	89.6025	87.6892
2.69161	19.8076	89.6138	87.7002
2.69196	19.91	89.6301	87.7162
2.69231	20.0587	89.6514	87.737
2.69266	20.2559	89.6772	87.7623
2.693	20.498	89.7062	87.7908
2.69335	20.7734	89.7368	87.8207
2.6937	21.0615	89.7662	87.8496
2.69405	21.3334	89.7917	87.8746
2.6944	21.5576	89.8105	87.893
2.69475	21.7075	89.8206	87.9029
2.6951	21.7704	89.8215	87.9038
2.69545	21.7504	89.8143	87.8967
2.69581	21.6651	89.8012	87.8839
2.69616	21.5397	89.7849	87.8679
2.69651	21.4002	89.7682	87.8516
2.69686	21.2698	89.7535	87.8371
2.69721	21.1652	89.7424	87.8263
2.69756	21.0961	89.7358	87.8198
2.69791	21.0647	89.7339	87.8179
2.69826	21.0683	89.7361	87.8201
2.69861	21.1019	89.7421	87.8259
2.69896	21.1618	89.7512	87.8349
2.69931	21.2475	89.7635	87.8469
2.69967	21.3622	89.779	87.8621
2.70002	21.5103	89.7979	87.8807
2.70037	21.6936	89.8198	87.9021
2.70072	21.9065	89.8434	87.9252
2.70107	22.1331	89.8662	87.9476
2.70142	22.3498	89.8856	87.9666
2.70177	22.5328	89.8993	87.9801
2.70213	22.6691	89.907	87.9876
2.70248	22.7625	89.9103	87.9908
2.70283	22.8303	89.912	87.9925
2.70318	22.8949	89.915	87.9954
2.70354	22.9756	89.9212	88.0015
2.70389	23.0843	89.9312	88.0113
2.70424	23.225	89.9449	88.0247
2.70459	23.3954	89.9614	88.0409
2.70495	23.5894	89.9798	88.0589
2.7053	23.7999	89.9993	88.078
2.70565	24.0202	90.0197	88.098
2.706	24.2464	90.0411	88.119
2.70636	24.4777	90.064	88.1415
2.70671	24.7167	90.089	88.166
2.70706	24.9691	90.1167	88.193
2.70742	25.2424	90.1474	88.2232
2.70777	25.5453	90.1817	88.2568
2.70812	25.8851	90.2199	88.2942
2.70848	26.2658	90.2618	88.3353
2.70883	26.6845	90.3069	88.3795
2.70919	27.13	90.3537	88.4253
2.70954	27.5835	90.3999	88.4706
2.70989	28.0218	90.4426	88.5125
2.71025	28.4216	90.4789	88.548
2.7106	28.7633	90.5061	88.5747
2.71096	29.0344	90.5231	88.5914
2.71131	29.2325	90.5309	88.5989
2.71167	29.3662	90.532	88.6001
2.71202	29.4518	90.5302	88.5983
2.71237	29.5089	90.5286	88.5968
2.71273	29.555	90.5294	88.5975
2.71308	29.6041	90.5335	88.6015
2.71344	29.6659	90.5412	88.609
2.71379	29.7473	90.5523	88.6199
2.71415	29.8515	90.5665	88.6339
2.7145	29.9782	90.5835	88.6505
2.71486	30.1238	90.6027	88.6693
2.71521	30.283	90.6235	88.6898
2.71557	30.4512	90.6458	88.7116
2.71593	30.6263	90.6694	88.7347
2.71628	30.8097	90.6945	88.7593
2.71664	31.0039	90.7212	88.7855
2.71699	31.2097	90.7497	88.8134
2.71735	31.4239	90.7793	88.8424
2.71771	31.6386	90.8095	88.872
2.71806	31.8448	90.8395	88.9014
2.71842	32.038	90.8693	88.9306
2.71877	32.2221	90.8996	88.9603
2.71913	32.4098	90.9318	88.9919
2.71949	32.6181	90.9673	89.0267
2.71984	32.8584	91.0062	89.0648
2.7202	33.1216	91.0457	89.1035
2.72056	33.3627	91.0788	89.136
2.72091	33.5091	91.0971	89.1539
2.72127	33.5074	91.0966	89.1534
2.72163	33.3691	91.0823	89.1393
2.72198	33.1578	91.0638	89.1212
2.72234	32.9414	91.0496	89.1073
2.7227	32.7649	91.044	89.1018
2.72306	32.6506	91.0482	89.1059
2.72341	32.6055	91.0613	89.1188
2.72377	32.6246	91.0811	89.1382
2.72413	32.6886	91.1037	89.1603
2.72449	32.7603	91.1232	89.1795
2.72485	32.7893	91.1337	89.1897
2.7252	32.7329	91.1314	89.1875
2.72556	32.5787	91.1174	89.1737
2.72592	32.3491	91.0963	89.153
2.72628	32.0829	91.0734	89.1307
2.72664	31.8148	91.0526	89.1103
2.727	31.5662	91.0357	89.0936
2.72735	31.3469	91.0229	89.0811
2.72771	31.1592	91.0141	89.0726
2.72807	31.0011	91.0088	89.0674
2.72843	30.8692	91.0064	89.065
2.72879	30.7594	91.0063	89.0649
2.72915	30.6677	91.0077	89.0663
2.72951	30.5901	91.01	89.0685
2.72987	30.5232	91.0126	89.0711
2.73023	30.464	91.0151	89.0735
2.73058	30.41	91.0173	89.0757
2.73095	30.3597	91.0194	89.0777
2.7313	30.3125	91.0216	89.0798
2.73166	30.269	91.0242	89.0824
2.73202	30.2307	91.0277	89.0858
2.73238	30.2003	91.0325	89.0905
2.73274	30.1813	91.039	89.0969
2.7331	30.1773	91.0476	89.1054
2.73346	30.1913	91.0584	89.1159
2.73382	30.2237	91.071	89.1283
2.73418	30.2703	91.0842	89.1413
2.73455	30.32	91.096	89.1528
2.73491	30.3557	91.1037	89.1603
2.73527	30.3597	91.1053	89.1619
2.73563	30.3227	91.1008	89.1575
2.73599	30.2507	91.0928	89.1497
2.73635	30.163	91.0851	89.1421
2.73671	30.0842	91.0814	89.1384
2.73707	30.0368	91.0844	89.1414
2.73743	30.0388	91.0956	89.1524
2.73779	30.1032	91.1155	89.1719
2.73816	30.2381	91.144	89.1998
2.73852	30.4439	91.1794	89.2345
2.73888	30.7096	91.2193	89.2736
2.73924	31.0083	91.2593	89.3128
2.7396	31.2984	91.2944	89.3472
2.73996	31.534	91.3198	89.3721
2.74033	31.6809	91.3329	89.3849
2.74069	31.7255	91.3331	89.3851
2.74105	31.671	91.3215	89.3738
2.74141	31.5291	91.2998	89.3525
2.74177	31.3162	91.2704	89.3237
2.74214	31.0536	91.2366	89.2906
2.7425	30.7677	91.2021	89.2567
2.74286	30.4857	91.1705	89.2258
2.74323	30.2311	91.1444	89.2002
2.74359	30.0192	91.1248	89.181
2.74395	29.8571	91.1119	89.1684
2.74431	29.744	91.1046	89.1612
2.74468	29.6732	91.1015	89.1582
2.74504	29.6337	91.1009	89.1576
2.7454	29.6133	91.1015	89.1582
2.74577	29.6011	91.1021	89.1588
2.74613	29.5904	91.1024	89.1591
2.74649	29.5798	91.1026	89.1592
2.74686	29.5716	91.1029	89.1595
2.74722	29.5697	91.1038	89.1604
2.74759	29.5763	91.1052	89.1618
2.74795	29.5908	91.1071	89.1636
2.74831	29.6101	91.1088	89.1653
2.74868	29.6303	91.1102	89.1667
2.74904	29.649	91.1112	89.1677
2.74941	29.6673	91.1124	89.1688
2.74977	29.689	91.1143	89.1707
2.75014	29.7201	91.1176	89.174
2.7505	29.7652	91.1227	89.1789
2.75087	29.8262	91.1294	89.1855
2.75123	29.9008	91.1372	89.1931
2.7516	29.9825	91.1452	89.201
2.75196	30.0632	91.1527	89.2083
2.75233	30.1365	91.1596	89.2151
2.75269	30.2023	91.1664	89.2218
2.75306	30.2669	91.1745	89.2297
2.75342	30.3426	91.1853	89.2403
2.75379	30.4444	91.2002	89.2549
2.75415	30.5872	91.2198	89.2741
2.75452	30.7807	91.2437	89.2975
2.75488	31.0216	91.2693	89.3226
2.75525	31.2829	91.2917	89.3446
2.75562	31.51	91.3043	89.3569
2.75598	31.6399	91.302	89.3547
2.75635	31.6421	91.2859	89.3389
2.75671	31.5375	91.2618	89.3153
2.75708	31.3765	91.2366	89.2905
2.75745	31.2055	91.2145	89.2689
2.75782	31.0533	91.1969	89.2517
2.75818	30.9326	91.1836	89.2387
2.75855	30.8468	91.174	89.2293
2.75892	30.7952	91.1676	89.223
2.75928	30.7756	91.1644	89.2198
2.75965	30.7863	91.1646	89.22
2.76002	30.8268	91.1687	89.224
2.76038	30.8974	91.177	89.2322
2.76075	30.9995	91.1895	89.2445
2.76112	31.1335	91.2057	89.2603
2.76149	31.298	91.2246	89.2788
2.76185	31.487	91.2448	89.2986
2.76222	31.6889	91.2642	89.3176
2.76259	31.8854	91.2808	89.3339
2.76296	32.0555	91.2926	89.3455
2.76333	32.1809	91.2985	89.3512
2.76369	32.2539	91.2987	89.3514
2.76406	32.2796	91.2946	89.3474
2.76443	32.2738	91.2886	89.3415
2.7648	32.2561	91.283	89.3361
2.76517	32.2447	91.2797	89.3328
2.76554	32.2532	91.2796	89.3327
2.76591	32.2892	91.2831	89.3361
2.76627	32.3544	91.2894	89.3423
2.76664	32.4438	91.2972	89.35
2.76701	32.5455	91.3043	89.357
2.76738	32.643	91.3087	89.3612
2.76775	32.7197	91.3089	89.3614
2.76812	32.7659	91.3049	89.3575
2.76849	32.7831	91.2983	89.3511
2.76886	32.7838	91.2916	89.3445
2.76923	32.7856	91.2871	89.3401
2.7696	32.8058	91.2863	89.3393
2.76997	32.8556	91.2895	89.3424
2.77034	32.9381	91.2959	89.3487
2.77071	33.0468	91.3039	89.3565
2.77108	33.1661	91.3111	89.3636
2.77145	33.2752	91.3156	89.368
2.77182	33.3551	91.3159	89.3683
2.77219	33.3951	91.312	89.3645
2.77256	33.3967	91.3049	89.3575
2.77293	33.3706	91.2963	89.349
2.7733	33.3319	91.2878	89.3407
2.77367	33.2955	91.281	89.3341
2.77404	33.2734	91.277	89.3302
2.77441	33.2746	91.2764	89.3296
2.77479	33.3043	91.2796	89.3327
2.77516	33.3649	91.2863	89.3393
2.77553	33.4555	91.2961	89.3488
2.7759	33.5716	91.3077	89.3603
2.77627	33.7052	91.32	89.3723
2.77664	33.8455	91.3315	89.3836
2.77701	33.9812	91.3413	89.3932
2.77739	34.1028	91.3488	89.4005
2.77776	34.2053	91.3544	89.406
2.77813	34.2891	91.3587	89.4103
2.7785	34.3592	91.3628	89.4143
2.77888	34.4227	91.3676	89.4189
2.77925	34.4867	91.3734	89.4247
2.77962	34.5564	91.3806	89.4317
2.77999	34.635	91.389	89.4399
2.78037	34.7233	91.3982	89.4489
2.78074	34.8202	91.4077	89.4582
2.78111	34.9224	91.4166	89.467
2.78148	35.0244	91.4239	89.4742
2.78186	35.1191	91.4287	89.4788
2.78223	35.1989	91.4301	89.4802
2.7826	35.2584	91.428	89.4782
2.78298	35.2964	91.4233	89.4735
2.78335	35.317	91.4173	89.4676
2.78372	35.3295	91.412	89.4625
2.7841	35.3459	91.4093	89.4598
2.78447	35.3785	91.4107	89.4612
2.78485	35.4381	91.4172	89.4676
2.78522	35.5332	91.4293	89.4794
2.78559	35.6687	91.4467	89.4965
2.78597	35.845	91.4687	89.5181
2.78634	36.0562	91.4937	89.5425
2.78672	36.2878	91.5189	89.5673
2.78709	36.5155	91.541	89.5889
2.78746	36.7096	91.5563	89.6039
2.78784	36.8443	91.5626	89.61
2.78821	36.9087	91.5599	89.6074
2.78859	36.9104	91.5505	89.5982
2.78896	36.8707	91.5382	89.5861
2.78934	36.8141	91.526	89.5742
2.78971	36.7615	91.5163	89.5646
2.79009	36.7268	91.51	89.5585
2.79047	36.7167	91.5074	89.5559
2.79084	36.7323	91.5077	89.5562
2.79122	36.7706	91.5101	89.5586
2.79159	36.8264	91.5138	89.5622
2.79197	36.8944	91.518	89.5664
2.79234	36.9702	91.5225	89.5708
2.79272	37.0512	91.5273	89.5755
2.7931	37.1361	91.5326	89.5806
2.79347	37.2239	91.5384	89.5863
2.79385	37.3131	91.545	89.5928
2.79422	37.4019	91.5523	89.5999
2.7946	37.4881	91.5601	89.6076
2.79498	37.5708	91.5684	89.6157
2.79535	37.6504	91.5771	89.6242
2.79573	37.7287	91.5862	89.6332
2.79611	37.8081	91.5956	89.6424
2.79648	37.8898	91.605	89.6516
2.79686	37.9734	91.614	89.6604
2.79724	38.0567	91.6219	89.6682
2.79762	38.1369	91.6286	89.6747
2.79799	38.2118	91.6339	89.68
2.79837	38.282	91.6383	89.6843
2.79875	38.3502	91.6425	89.6883
2.79913	38.421	91.6472	89.693
2.7995	38.4994	91.6534	89.699
2.79988	38.5898	91.6615	89.707
2.80026	38.6956	91.6721	89.7173
2.80064	38.8195	91.6855	89.7305
2.80102	38.9647	91.7019	89.7466
2.80139	39.1348	91.7218	89.7661
2.80177	39.3333	91.7452	89.789
2.80215	39.561	91.7716	89.8149
2.80253	39.8117	91.7998	89.8425
2.80291	40.0683	91.8271	89.8693
2.80329	40.3029	91.8501	89.8918
2.80367	40.4845	91.8654	89.9068
2.80405	40.592	91.8718	89.9131
2.80443	40.6243	91.8702	89.9115
2.8048	40.5992	91.8635	89.9049
2.80518	40.543	91.8549	89.8965
2.80556	40.4806	91.847	89.8888
2.80594	40.4295	91.8413	89.8831
2.80632	40.3984	91.8379	89.8799
2.8067	40.3897	91.8368	89.8787
2.80708	40.4013	91.8373	89.8792
2.80746	40.4297	91.839	89.8809
2.80784	40.4706	91.8415	89.8833
2.80822	40.5204	91.8445	89.8863
2.8086	40.5761	91.8479	89.8896
2.80898	40.6344	91.8515	89.8932
2.80936	40.6925	91.8552	89.8969
2.80974	40.7482	91.8589	89.9004
2.81012	40.8005	91.8626	89.904
2.8105	40.8503	91.8663	89.9077
2.81089	40.9001	91.8706	89.9119
2.81127	40.9535	91.8756	89.9168
2.81165	41.014	91.8817	89.9228
2.81203	41.0839	91.8893	89.9302
2.81241	41.1642	91.8983	89.939
2.81279	41.2545	91.9088	89.9493
2.81317	41.3539	91.9207	89.961
2.81355	41.4607	91.9335	89.9736
2.81394	41.5728	91.9469	89.9867
2.81432	41.6865	91.96	89.9994
2.8147	41.7966	91.9717	90.0109
2.81508	41.8962	91.9811	90.0202
2.81546	41.9794	91.9878	90.0268
2.81585	42.0433	91.9919	90.0307
2.81623	42.0904	91.9942	90.033
2.81661	42.128	91.9963	90.0351
2.81699	42.1665	91.9996	90.0383
2.81738	42.2164	92.0052	90.0438
2.81776	42.2852	92.0135	90.052
2.81814	42.3756	92.0245	90.0627
2.81853	42.4852	92.0372	90.0752
2.81891	42.6065	92.0507	90.0884
2.81929	42.7295	92.0638	90.1012
2.81967	42.8444	92.0756	90.1128
2.82006	42.9438	92.0853	90.1223
2.82044	43.0243	92.0927	90.1296
2.82083	43.0856	92.0977	90.1344
2.82121	43.1293	92.1001	90.1368
2.82159	43.1576	92.1003	90.137
2.82198	43.1728	92.0984	90.1352
2.82236	43.1784	92.0953	90.1321
2.82274	43.179	92.0919	90.1288
2.82313	43.1804	92.0891	90.1261
2.82351	43.188	92.0878	90.1247
2.8239	43.206	92.0883	90.1252
2.82428	43.2364	92.0906	90.1275
2.82467	43.2784	92.0944	90.1312
2.82505	43.3301	92.0992	90.1359
2.82544	43.389	92.1049	90.1415
2.82582	43.4536	92.1115	90.1479
2.82621	43.5236	92.1189	90.1552
2.82659	43.5989	92.1273	90.1635
2.82698	43.6783	92.1364	90.1724
2.82736	43.7585	92.1455	90.1813
2.82775	43.8341	92.1537	90.1894
2.82813	43.8994	92.1602	90.1957
2.82852	43.9509	92.1646	90.2
2.8289	43.989	92.1671	90.2024
2.82929	44.0184	92.1687	90.204
2.82968	44.0465	92.1704	90.2057
2.83006	44.0805	92.1733	90.2086
2.83045	44.125	92.1779	90.213
2.83083	44.1814	92.1842	90.2192
2.83122	44.2478	92.192	90.2268
2.83161	44.3209	92.2008	90.2355
2.83199	44.3978	92.2104	90.2449
2.83238	44.4774	92.2206	90.2549
2.83277	44.5598	92.2312	90.2652
2.83315	44.6454	92.2419	90.2758
2.83354	44.7331	92.2524	90.286
2.83393	44.8196	92.2617	90.2951
2.83432	44.8994	92.2692	90.3025
2.8347	44.9678	92.2745	90.3077
2.83509	45.0225	92.2779	90.3111
2.83548	45.0652	92.2802	90.3133
2.83587	45.1014	92.2825	90.3156
2.83625	45.1375	92.2858	90.3188
2.83664	45.1785	92.2906	90.3235
2.83703	45.2257	92.2966	90.3294
2.83742	45.2762	92.3031	90.3357
2.83781	45.3248	92.3089	90.3414
2.83819	45.3657	92.3132	90.3457
2.83858	45.3954	92.3156	90.348
2.83897	45.4137	92.3163	90.3487
2.83936	45.4238	92.3161	90.3484
2.83975	45.4304	92.3156	90.348
2.84014	45.4381	92.3158	90.3482
2.84053	45.45	92.3169	90.3493
2.84092	45.4674	92.3192	90.3516
2.8413	45.4905	92.3226	90.3549
2.84169	45.5189	92.3269	90.3591
2.84208	45.5516	92.3318	90.3638
2.84247	45.5875	92.337	90.3689
2.84286	45.6254	92.3422	90.3741
2.84325	45.6635	92.3472	90.379
2.84364	45.7004	92.3519	90.3835
2.84403	45.7355	92.3561	90.3877
2.84442	45.7694	92.3601	90.3916
2.84481	45.8036	92.3641	90.3956
2.8452	45.8405	92.3684	90.3998
2.84559	45.8818	92.3732	90.4045
2.84598	45.9281	92.3786	90.4097
2.84637	45.979	92.3843	90.4154
2.84676	46.0333	92.3905	90.4214
2.84716	46.09	92.397	90.4277
2.84755	46.1485	92.4037	90.4344
2.84794	46.209	92.4109	90.4413
2.84833	46.2714	92.4182	90.4486
2.84872	46.3342	92.4255	90.4557
2.84911	46.3943	92.4322	90.4622
2.8495	46.4469	92.4376	90.4676
2.84989	46.4878	92.4415	90.4713
2.85029	46.5152	92.4437	90.4736
2.85068	46.5312	92.4451	90.4749
2.85107	46.5419	92.4465	90.4763
2.85146	46.5553	92.4491	90.4788
2.85185	46.5787	92.4538	90.4834
2.85225	46.6171	92.4608	90.4903
2.85264	46.6714	92.47	90.4993
2.85303	46.7385	92.4805	90.5096
2.85342	46.8124	92.4912	90.5201
2.85381	46.8858	92.501	90.5297
2.85421	46.952	92.5087	90.5373
2.8546	47.0061	92.5139	90.5423
2.85499	47.0454	92.5164	90.5448
2.85539	47.0699	92.5164	90.5448
2.85578	47.0809	92.5147	90.5431
2.85617	47.0813	92.5119	90.5403
2.85657	47.075	92.509	90.5375
2.85696	47.0668	92.5069	90.5355
2.85735	47.0619	92.5063	90.5348
2.85775	47.0648	92.5074	90.536
2.85814	47.0784	92.5105	90.539
2.85853	47.1028	92.5149	90.5434
2.85893	47.1359	92.5202	90.5485
2.85932	47.1734	92.5254	90.5535
2.85972	47.2104	92.5298	90.5579
2.86011	47.2432	92.5332	90.5612
2.86051	47.2702	92.5355	90.5635
2.8609	47.2917	92.5372	90.5652
2.8613	47.3097	92.5387	90.5667
2.86169	47.3259	92.5405	90.5683
2.86208	47.3414	92.5425	90.5704
2.86248	47.3566	92.5448	90.5726
2.86287	47.3715	92.5473	90.5751
2.86327	47.3865	92.5499	90.5776
2.86366	47.4031	92.5525	90.5801
2.86406	47.4231	92.5553	90.5829
2.86446	47.448	92.5585	90.5861
2.86485	47.4786	92.5624	90.5898
2.86525	47.5139	92.5667	90.5941
2.86564	47.5517	92.5715	90.5987
2.86604	47.5892	92.5762	90.6034
2.86644	47.6242	92.5806	90.6077
2.86683	47.6553	92.5843	90.6113
2.86723	47.6823	92.5869	90.6139
2.86762	47.7056	92.5885	90.6154
2.86802	47.7258	92.589	90.6159
2.86842	47.7437	92.5889	90.6159
2.86881	47.7601	92.5887	90.6157
2.86921	47.7766	92.589	90.6159
2.86961	47.7956	92.5903	90.6172
2.87001	47.8196	92.5931	90.6199
2.8704	47.8509	92.5976	90.6243
2.8708	47.8899	92.6034	90.63
2.8712	47.9346	92.61	90.6365
2.87159	47.9809	92.6166	90.6429
2.87199	48.0231	92.6222	90.6484
2.87239	48.0567	92.6263	90.6525
2.87279	48.0793	92.6288	90.6549
2.87319	48.0918	92.6299	90.656
2.87358	48.0978	92.6303	90.6564
2.87398	48.1018	92.6303	90.6564
2.87438	48.1077	92.6305	90.6566
2.87478	48.1178	92.6312	90.6573
2.87518	48.133	92.6325	90.6585
2.87558	48.1532	92.6343	90.6603
2.87597	48.1782	92.6368	90.6627
2.87637	48.2081	92.6398	90.6657
2.87677	48.2431	92.6432	90.6691
2.87717	48.2829	92.6471	90.6728
2.87757	48.3261	92.651	90.6767
2.87797	48.3704	92.6547	90.6803
2.87837	48.4134	92.6581	90.6837
2.87877	48.4533	92.6613	90.6867
2.87917	48.4902	92.6643	90.6897
2.87957	48.5258	92.6676	90.6929
2.87997	48.563	92.6714	90.6967
2.88037	48.6045	92.676	90.7011
2.88077	48.6517	92.6812	90.7062
2.88117	48.7041	92.6868	90.7118
2.88157	48.7604	92.6926	90.7175
2.88197	48.819	92.6984	90.7231
2.88237	48.8793	92.7041	90.7287
2.88277	48.9422	92.7098	90.7343
2.88317	49.0092	92.7157	90.7401
2.88357	49.0816	92.7217	90.746
2.88397	49.1596	92.7279	90.752
2.88437	49.2416	92.7341	90.7581
2.88477	49.3254	92.7403	90.7642
2.88518	49.4092	92.7466	90.7704
2.88558	49.4926	92.7533	90.7769
2.88598	49.5775	92.7608	90.7843
2.88638	49.667	92.7693	90.7926
2.88678	49.7643	92.7791	90.8022
2.88718	49.8706	92.7899	90.8128
2.88759	49.9849	92.8013	90.824
2.88799	50.1043	92.8128	90.8353
2.88839	50.2252	92.8241	90.8464
2.88879	50.3448	92.835	90.857
2.88919	50.4624	92.8455	90.8672
2.8896	50.5792	92.8559	90.8774
2.89	50.6977	92.8664	90.8878
2.8904	50.8195	92.8773	90.8985
2.89081	50.9452	92.8885	90.9095
2.89121	51.074	92.9	90.9207
2.89161	51.2046	92.9115	90.932
2.89201	51.3362	92.9231	90.9433
2.89242	51.4688	92.9348	90.9548
2.89282	51.6035	92.9466	90.9664
2.89322	51.7413	92.9587	90.9783
2.89363	51.8823	92.9711	90.9904
2.89403	52.0251	92.9835	91.0026
2.89444	52.1677	92.9961	91.0149
2.89484	52.3078	93.0087	91.0272
2.89524	52.4445	93.0215	91.0397
2.89565	52.5784	93.0345	91.0525
2.89605	52.7108	93.0478	91.0656
2.89646	52.8433	93.0614	91.0788
2.89686	52.9762	93.0749	91.0921
2.89727	53.1086	93.0883	91.1052
2.89767	53.2387	93.1012	91.1179
2.89808	53.3654	93.1139	91.1303
2.89848	53.4892	93.1266	91.1428
2.89889	53.6117	93.1399	91.1558
2.89929	53.7356	93.1538	91.1694
2.8997	53.8619	93.1683	91.1836
2.9001	53.9891	93.1828	91.1978
2.90051	54.1125	93.1964	91.2112
2.90091	54.2252	93.2084	91.2229
2.90132	54.3209	93.2182	91.2325
2.90172	54.3968	93.2257	91.2399
2.90213	54.4544	93.2316	91.2457
2.90254	54.499	93.2367	91.2506
2.90294	54.5372	93.2416	91.2554
2.90335	54.574	93.2465	91.2603
2.90376	54.6116	93.2515	91.2651
2.90416	54.6489	93.2559	91.2695
2.90457	54.6828	93.2593	91.2729
2.90498	54.7102	93.2616	91.275
2.90538	54.7293	93.2626	91.276
2.90579	54.7402	93.2626	91.2761
2.9062	54.7442	93.262	91.2755
2.9066	54.743	93.2611	91.2746
2.90701	54.7371	93.2597	91.2733
2.90742	54.7264	93.258	91.2715
2.90783	54.7104	93.2556	91.2692
2.90823	54.6889	93.2528	91.2664
2.90864	54.6627	93.2495	91.2632
2.90905	54.6334	93.246	91.2598
2.90946	54.6025	93.2425	91.2563
2.90987	54.5707	93.239	91.2529
2.91027	54.5376	93.2353	91.2493
2.91068	54.5019	93.2314	91.2455
2.91109	54.4625	93.2272	91.2414
2.9115	54.4194	93.2227	91.2369
2.91191	54.3738	93.2179	91.2323
2.91232	54.3278	93.2131	91.2276
2.91273	54.2835	93.2083	91.2228
2.91314	54.2416	93.2033	91.2179
2.91354	54.2015	93.1978	91.2126
2.91395	54.1616	93.1918	91.2067
2.91436	54.1202	93.1852	91.2002
2.91477	54.0766	93.1783	91.1934
2.91518	54.0316	93.1713	91.1866
2.91559	53.9872	93.1647	91.1801
2.916	53.9455	93.1586	91.1742
2.91641	53.9075	93.153	91.1687
2.91682	53.8732	93.1476	91.1634
2.91723	53.8414	93.142	91.1579
2.91764	53.8111	93.1362	91.1521
2.91805	53.7819	93.1301	91.1462
2.91846	53.7549	93.1241	91.1403
2.91887	53.7319	93.1186	91.1349
2.91929	53.7146	93.1138	91.1303
2.9197	53.7041	93.11	91.1265
2.92011	53.7001	93.1069	91.1235
2.92052	53.7012	93.1044	91.121
2.92093	53.706	93.1023	91.119
2.92134	53.7139	93.1006	91.1173
2.92175	53.7248	93.0993	91.116
2.92217	53.7392	93.0986	91.1154
2.92258	53.7572	93.0985	91.1152
2.92299	53.7778	93.0987	91.1154
2.9234	53.7987	93.0987	91.1154
2.92381	53.8171	93.0983	91.115
2.92422	53.8311	93.0971	91.1139
2.92464	53.8405	93.0953	91.1121
2.92505	53.8473	93.0933	91.1101
2.92546	53.8548	93.0913	91.1082
2.92588	53.8663	93.0899	91.1068
2.92629	53.8839	93.0891	91.106
2.9267	53.9079	93.0888	91.1058
2.92711	53.937	93.0889	91.1058
2.92753	53.9696	93.089	91.106
2.92794	54.0042	93.0892	91.1061
2.92835	54.0408	93.0893	91.1063
2.92877	54.0802	93.0897	91.1066
2.92918	54.1232	93.0901	91.1071
2.92959	54.1701	93.0908	91.1077
2.93001	54.2203	93.0915	91.1083
2.93042	54.2721	93.092	91.1089
2.93084	54.324	93.0926	91.1094
2.93125	54.3755	93.0932	91.1101
2.93166	54.4271	93.0945	91.1113
2.93208	54.4805	93.0967	91.1135
2.93249	54.537	93.1	91.1167
2.93291	54.5973	93.1042	91.1208
2.93332	54.6607	93.109	91.1256
2.93374	54.7255	93.114	91.1304
2.93415	54.7902	93.1185	91.1349
2.93457	54.8543	93.1226	91.1389
2.93498	54.9183	93.1263	91.1424
2.9354	54.984	93.1298	91.1459
2.93581	55.053	93.1335	91.1495
2.93623	55.1262	93.1375	91.1535
2.93665	55.2029	93.1419	91.1577
2.93706	55.2816	93.1465	91.1622
2.93748	55.3605	93.1511	91.1668
2.93789	55.4386	93.1557	91.1713
2.93831	55.5162	93.1603	91.1758
2.93873	55.5943	93.165	91.1804
2.93914	55.6743	93.1699	91.1852
2.93956	55.7566	93.175	91.1902
2.93998	55.8408	93.1801	91.1952
2.94039	55.9256	93.185	91.2
2.94081	56.0102	93.1897	91.2047
2.94123	56.0945	93.1944	91.2092
2.94164	56.1798	93.1991	91.2138
2.94206	56.2678	93.2042	91.2188
2.94248	56.3598	93.2099	91.2244
2.9429	56.456	93.2161	91.2305
2.94331	56.5546	93.2228	91.2371
2.94373	56.6531	93.2297	91.2438
2.94415	56.7493	93.2367	91.2507
2.94457	56.8426	93.2438	91.2576
2.94498	56.9342	93.2513	91.265
2.9454	57.0271	93.2595	91.273
2.94582	57.1239	93.2685	91.2818
2.94624	57.2261	93.2782	91.2913
2.94666	57.3332	93.2882	91.3012
2.94708	57.4423	93.2979	91.3107
2.9475	57.5505	93.3067	91.3193
2.94791	57.6552	93.3144	91.3268
2.94833	57.7558	93.3208	91.333
2.94875	57.8537	93.3263	91.3384
2.94917	57.9514	93.3314	91.3434
2.94959	58.0508	93.3366	91.3486
2.95001	58.1531	93.3423	91.3541
2.95043	58.258	93.3487	91.3604
2.95085	58.3646	93.3558	91.3674
2.95127	58.4721	93.3637	91.3751
2.95169	58.581	93.3722	91.3835
2.95211	58.6921	93.3815	91.3925
2.95253	58.8067	93.3912	91.4021
2.95295	58.925	93.4013	91.4119
2.95337	59.0463	93.4113	91.4218
2.95379	59.1685	93.4212	91.4315
2.95421	59.2896	93.4308	91.4408
2.95463	59.4082	93.44	91.4499
2.95505	59.5245	93.4493	91.459
2.95547	59.6398	93.4587	91.4682
2.9559	59.756	93.4685	91.4779
2.95632	59.8744	93.4788	91.4879
2.95674	59.9952	93.4895	91.4984
2.95716	60.1173	93.5002	91.5089
2.95758	60.2396	93.5108	91.5193
2.958	60.3613	93.5212	91.5295
2.95843	60.4827	93.5315	91.5396
2.95885	60.605	93.5419	91.5498
2.95927	60.7294	93.5525	91.5601
2.95969	60.8563	93.5633	91.5707
2.96012	60.9853	93.5743	91.5815
2.96054	61.1147	93.5854	91.5924
2.96096	61.2428	93.5965	91.6033
2.96138	61.3689	93.6078	91.6143
2.96181	61.4935	93.6192	91.6255
2.96223	61.6179	93.631	91.6371
2.96265	61.7439	93.6433	91.6492
2.96308	61.8723	93.656	91.6615
2.9635	62.0027	93.6687	91.674
2.96392	62.1339	93.6812	91.6863
2.96435	62.2645	93.6933	91.6981
2.96477	62.3937	93.7048	91.7094
2.96519	62.5223	93.7158	91.7202
2.96562	62.6516	93.7267	91.7308
2.96604	62.7831	93.7378	91.7417
2.96647	62.9176	93.7494	91.7531
2.96689	63.0543	93.7616	91.7651
2.96731	63.1915	93.7744	91.7776
2.96774	63.3276	93.7876	91.7905
2.96816	63.4617	93.801	91.8037
2.96859	63.5942	93.8146	91.817
2.96901	63.7267	93.8282	91.8303
2.96944	63.8606	93.8415	91.8434
2.96986	63.9965	93.8545	91.8561
2.97029	64.1335	93.8669	91.8682
2.97071	64.2696	93.8785	91.8796
2.97114	64.4027	93.8895	91.8904
2.97157	64.532	93.8999	91.9006
2.97199	64.6582	93.9102	91.9107
2.97242	64.7834	93.9207	91.921
2.97284	64.9097	93.9316	91.9317
2.97327	65.0387	93.943	91.9429
2.9737	65.1702	93.9549	91.9545
2.97412	65.3028	93.967	91.9664
2.97455	65.4346	93.9793	91.9785
2.97497	65.5644	93.9918	91.9906
2.9754	65.692	94.0044	92.003
2.97583	65.8187	94.0172	92.0156
2.97626	65.9457	94.0304	92.0285
2.97668	66.0739	94.0438	92.0416
2.97711	66.203	94.0572	92.0548
2.97754	66.3318	94.0705	92.0678
2.97796	66.4592	94.0835	92.0805
2.97839	66.5847	94.0962	92.093
2.97882	66.7089	94.1087	92.1052
2.97925	66.8333	94.1213	92.1175
2.97968	66.9592	94.134	92.13
2.9801	67.087	94.1469	92.1426
2.98053	67.2157	94.1598	92.1553
2.98096	67.3435	94.1725	92.1678
2.98139	67.4687	94.185	92.18
2.98182	67.5908	94.1973	92.1921
2.98225	67.7107	94.2095	92.204
2.98268	67.8303	94.2218	92.2161
2.9831	67.9516	94.2343	92.2283
2.98353	68.0752	94.247	92.2407
2.98396	68.2006	94.2596	92.2531
2.98439	68.3259	94.272	92.2653
2.98482	68.4492	94.2841	92.2771
2.98525	68.5696	94.2959	92.2887
2.98568	68.6876	94.3076	92.3001
2.98611	68.8047	94.3194	92.3117
2.98654	68.9227	94.3314	92.3235
2.98697	69.0424	94.3437	92.3355
2.9874	69.1631	94.3561	92.3477
2.98783	69.2832	94.3684	92.3598
2.98826	69.4011	94.3805	92.3716
2.98869	69.516	94.3924	92.3833
2.98912	69.6287	94.4042	92.3949
2.98955	69.741	94.4161	92.4065
2.98999	69.8545	94.4282	92.4183
2.99042	69.9702	94.4404	92.4303
2.99085	70.0873	94.4525	92.4422
2.99128	70.2042	94.4644	92.4538
2.99171	70.3191	94.4758	92.465
2.99214	70.4311	94.4869	92.4759
2.99257	70.5408	94.498	92.4867
2.993	70.6498	94.5093	92.4978
2.99344	70.76	94.5212	92.5095
2.99387	70.8719	94.5338	92.5218
2.9943	70.985	94.5469	92.5347
2.99473	71.0976	94.5602	92.5477
2.99517	71.2081	94.5733	92.5605
2.9956	71.3158	94.586	92.573
2.99603	71.4214	94.5983	92.585
2.99646	71.5265	94.6101	92.5966
2.9969	71.6327	94.6217	92.6079
2.99733	71.7404	94.633	92.619
2.99776	71.8486	94.6441	92.63
2.9982	71.9553	94.6551	92.6407
2.99863	72.0587	94.6658	92.6512
2.99906	72.1581	94.6764	92.6615
2.9995	72.2542	94.6869	92.6718
2.99993	72.3491	94.6974	92.6821
3.00037	72.4448	94.708	92.6925
3.0008	72.5423	94.7186	92.703
3.00123	72.641	94.7292	92.7133
3.00167	72.7392	94.7396	92.7235
3.0021	72.8353	94.7497	92.7335
3.00254	72.9286	94.7597	92.7432
3.00297	73.0198	94.7698	92.7531
3.00341	73.1107	94.78	92.7631
3.00384	73.2029	94.7906	92.7735
3.00428	73.2972	94.8016	92.7842
3.00471	73.3926	94.8127	92.7952
3.00515	73.4872	94.8239	92.8061
3.00558	73.5791	94.835	92.817
3.00602	73.6672	94.846	92.8277
3.00645	73.7522	94.8569	92.8385
3.00689	73.8355	94.868	92.8494
3.00733	73.9188	94.8792	92.8603
3.00776	74.0027	94.8903	92.8712
3.0082	74.0866	94.9011	92.8818
3.00863	74.1687	94.9115	92.8919
3.00907	74.2478	94.9211	92.9014
3.00951	74.3232	94.9301	92.9102
3.00994	74.3961	94.9386	92.9186
3.01038	74.4682	94.9468	92.9266
3.01082	74.5414	94.9549	92.9345
3.01126	74.6161	94.9628	92.9423
3.01169	74.6916	94.9706	92.9499
3.01213	74.7658	94.9782	92.9574
3.01257	74.8368	94.9857	92.9647
3.013	74.9039	94.9932	92.972
3.01344	74.968	95.0009	92.9795
3.01388	75.0306	95.0088	92.9874
3.01432	75.0938	95.0171	92.9955
3.01476	75.158	95.0254	93.0036
3.0152	75.2228	95.0335	93.0115
3.01563	75.2864	95.0411	93.0189
3.01607	75.3472	95.048	93.0258
3.01651	75.4047	95.0545	93.0321
3.01695	75.4595	95.0607	93.0382
3.01739	75.5132	95.067	93.0444
3.01783	75.5672	95.0736	93.0508
3.01827	75.6216	95.0803	93.0574
3.01871	75.6754	95.087	93.064
3.01915	75.7265	95.0935	93.0704
3.01958	75.7735	95.0998	93.0765
3.02002	75.8163	95.1059	93.0824
3.02046	75.8561	95.112	93.0884
3.0209	75.8952	95.1184	93.0947
3.02134	75.9354	95.1251	93.1013
3.02178	75.9769	95.132	93.1081
3.02222	76.0182	95.1387	93.1146
3.02266	76.057	95.1448	93.1206
3.02311	76.091	95.15	93.1257
3.02355	76.1194	95.1544	93.13
3.02399	76.1434	95.158	93.1335
3.02443	76.1653	95.1612	93.1366
3.02487	76.1874	95.164	93.1394
3.02531	76.2107	95.1666	93.1419
3.02575	76.2343	95.1687	93.144
3.02619	76.2564	95.1704	93.1457
3.02663	76.275	95.1715	93.1468
3.02708	76.2892	95.1724	93.1477
3.02752	76.2998	95.1734	93.1486
3.02796	76.3086	95.1746	93.1499
3.0284	76.3176	95.1764	93.1515
3.02884	76.3275	95.1785	93.1536
3.02929	76.3376	95.1806	93.1557
3.02973	76.3458	95.1825	93.1576
3.03017	76.3505	95.184	93.159
3.03061	76.3509	95.185	93.16
3.03106	76.3477	95.1858	93.1608
3.0315	76.3429	95.1866	93.1616
3.03194	76.338	95.1875	93.1625
3.03239	76.3338	95.1885	93.1634
3.03283	76.3293	95.1892	93.1641
3.03327	76.3226	95.1892	93.1641
3.03372	76.3121	95.1885	93.1634
3.03416	76.2973	95.1869	93.1618
3.0346	76.2792	95.1847	93.1597
3.03505	76.2599	95.1823	93.1573
3.03549	76.2413	95.1799	93.155
3.03594	76.2241	95.1776	93.1527
3.03638	76.2072	95.1753	93.1505
3.03683	76.1886	95.1729	93.1482
3.03727	76.1663	95.1703	93.1456
3.03772	76.1395	95.1675	93.1429
3.03816	76.1089	95.1647	93.1402
3.03861	76.0766	95.1621	93.1376
3.03905	76.0445	95.1598	93.1353
3.0395	76.0134	95.1575	93.1331
3.03994	75.9828	95.1551	93.1307
3.04039	75.9511	95.1522	93.1278
3.04083	75.9165	95.1486	93.1243
3.04128	75.8786	95.1443	93.1201
3.04173	75.8382	95.1397	93.1156
3.04217	75.7973	95.1348	93.1108
3.04262	75.7578	95.13	93.1061
3.04306	75.7204	95.1253	93.1015
3.04351	75.6847	95.1206	93.0969
3.04396	75.6488	95.1156	93.092
3.0444	75.611	95.1104	93.0869
3.04485	75.5705	95.105	93.0815
3.0453	75.5281	95.0995	93.0762
3.04574	75.4852	95.0944	93.0712
3.04619	75.4434	95.0896	93.0665
3.04664	75.4032	95.0852	93.0622
3.04709	75.3638	95.081	93.058
3.04754	75.3237	95.0767	93.0538
3.04798	75.2815	95.0721	93.0494
3.04843	75.2367	95.0674	93.0448
3.04888	75.1905	95.0628	93.0402
3.04933	75.1448	95.0583	93.0358
3.04978	75.1013	95.054	93.0316
3.05022	75.0606	95.0497	93.0274
3.05067	75.022	95.0451	93.0229
3.05112	74.9836	95.0398	93.0177
3.05157	74.9437	95.0338	93.0118
3.05202	74.9014	95.0271	93.0052
3.05247	74.8575	95.0201	92.9984
3.05292	74.8133	95.0134	92.9919
3.05337	74.7705	95.0074	92.9859
3.05382	74.7294	95.0021	92.9807
3.05427	74.6892	94.9974	92.9762
3.05472	74.648	94.9931	92.9719
3.05517	74.6041	94.9887	92.9677
3.05562	74.5569	94.9842	92.9632
3.05607	74.5073	94.9794	92.9585
3.05652	74.457	94.9745	92.9537
3.05697	74.4078	94.9693	92.9486
3.05742	74.3604	94.964	92.9434
3.05787	74.3141	94.9585	92.938
3.05832	74.2674	94.9526	92.9322
3.05877	74.2188	94.9464	92.9262
3.05922	74.1679	94.94	92.9199
3.05967	74.1153	94.9338	92.9138
3.06012	74.0628	94.9277	92.9079
3.06058	74.0119	94.9219	92.9022
3.06103	73.9632	94.9162	92.8966
3.06148	73.916	94.9103	92.8908
3.06193	73.8685	94.9039	92.8845
3.06238	73.8193	94.897	92.8778
3.06284	73.7677	94.8898	92.8707
3.06329	73.7144	94.8827	92.8638
3.06374	73.6608	94.8761	92.8573
3.06419	73.6082	94.8702	92.8515
3.06465	73.557	94.8649	92.8464
3.0651	73.5063	94.86	92.8415
3.06555	73.4545	94.8549	92.8365
3.06601	73.4003	94.8493	92.831
3.06646	73.3433	94.8431	92.825
3.06691	73.2843	94.8366	92.8186
3.06737	73.2252	94.83	92.8121
3.06782	73.1676	94.8235	92.8058
3.06827	73.1118	94.8172	92.7996
3.06873	73.0571	94.811	92.7935
3.06918	73.0018	94.8047	92.7873
3.06964	72.9443	94.7982	92.7809
3.07009	72.8841	94.7914	92.7743
3.07054	72.8219	94.7846	92.7676
3.071	72.7593	94.7779	92.761
3.07145	72.6978	94.7714	92.7547
3.07191	72.6375	94.7651	92.7485
3.07236	72.5773	94.7586	92.7421
3.07282	72.5154	94.7515	92.7352
3.07327	72.4498	94.7436	92.7275
3.07373	72.3799	94.735	92.719
3.07418	72.3064	94.7258	92.71
3.07464	72.2312	94.7166	92.701
3.0751	72.1561	94.7078	92.6923
3.07555	72.082	94.6995	92.6842
3.07601	72.0087	94.6917	92.6766
3.07646	71.9349	94.6844	92.6694
3.07692	71.8593	94.6771	92.6622
3.07738	71.7815	94.6696	92.6549
3.07783	71.7023	94.6619	92.6474
3.07829	71.6233	94.654	92.6397
3.07875	71.546	94.646	92.6317
3.07921	71.4707	94.6377	92.6237
3.07966	71.3966	94.6293	92.6154
3.08012	71.3217	94.6205	92.6068
3.08058	71.2439	94.6115	92.598
3.08103	71.162	94.6022	92.5889
3.08149	71.0761	94.5928	92.5797
3.08195	70.9876	94.5835	92.5705
3.08241	70.898	94.5743	92.5615
3.08287	70.8082	94.5652	92.5525
3.08333	70.7184	94.5559	92.5435
3.08378	70.6276	94.5465	92.5343
3.08424	70.5349	94.5367	92.5247
3.0847	70.44	94.5268	92.5149
3.08516	70.3433	94.5167	92.5051
3.08562	70.2457	94.5067	92.4953
3.08608	70.1484	94.4967	92.4855
3.08654	70.0514	94.4867	92.4757
3.087	69.9542	94.4763	92.4655
3.08746	69.8554	94.4653	92.4547
3.08792	69.754	94.4537	92.4433
3.08837	69.6497	94.4415	92.4313
3.08883	69.5432	94.4289	92.419
3.08929	69.4359	94.4163	92.4067
3.08976	69.3288	94.404	92.3946
3.09022	69.2222	94.392	92.3828
3.09068	69.1154	94.3801	92.3712
3.09114	69.0069	94.3683	92.3596
3.0916	68.8954	94.3564	92.348
3.09206	68.7806	94.3444	92.3362
3.09252	68.663	94.3324	92.3244
3.09298	68.5441	94.3204	92.3127
3.09344	68.4251	94.3086	92.3011
3.0939	68.3066	94.2968	92.2896
3.09436	68.188	94.2848	92.2778
3.09483	68.0683	94.2725	92.2658
3.09529	67.9464	94.2598	92.2533
3.09575	67.8225	94.2467	92.2405
3.09621	67.6971	94.2334	92.2275
3.09667	67.5719	94.2202	92.2145
3.09714	67.4481	94.2072	92.2017
3.0976	67.3258	94.1941	92.189
3.09806	67.2044	94.181	92.1761
3.09853	67.0826	94.1676	92.163
3.09899	66.9591	94.1539	92.1495
3.09945	66.8338	94.1399	92.1358
3.09991	66.7076	94.1261	92.1223
3.10038	66.582	94.1127	92.1091
3.10084	66.4584	94.0998	92.0965
3.10131	66.3375	94.0875	92.0845
3.10177	66.2189	94.0755	92.0727
3.10223	66.1016	94.0636	92.0611
3.1027	65.9845	94.0516	92.0492
3.10316	65.8677	94.0393	92.0372
3.10362	65.7521	94.027	92.0251
3.10409	65.639	94.0148	92.0132
3.10455	65.5294	94.0029	92.0015
3.10502	65.4235	93.9914	91.9903
3.10548	65.32	93.9801	91.9792
3.10595	65.2173	93.969	91.9683
3.10641	65.1138	93.9579	91.9575
3.10688	65.0093	93.947	91.9467
3.10734	64.9047	93.9362	91.9362
3.10781	64.802	93.9259	91.9261
3.10828	64.7031	93.9161	91.9165
3.10874	64.609	93.9068	91.9073
3.10921	64.5192	93.8976	91.8984
3.10967	64.4321	93.8884	91.8893
3.11014	64.3461	93.8788	91.8799
3.11061	64.2598	93.8688	91.8701
3.11107	64.1731	93.8585	91.8601
3.11154	64.0867	93.8481	91.8499
3.11201	64.0022	93.8377	91.8397
3.11247	63.9202	93.8275	91.8297
3.11294	63.8412	93.8173	91.8197
3.11341	63.7647	93.8072	91.8097
3.11388	63.69	93.7969	91.7997
3.11434	63.617	93.7867	91.7897
3.11481	63.5457	93.7767	91.7799
3.11528	63.4766	93.7671	91.7704
3.11575	63.4102	93.758	91.7615
3.11622	63.346	93.7495	91.7532
3.11668	63.2834	93.7414	91.7453
3.11715	63.2213	93.7337	91.7377
3.11762	63.1594	93.726	91.7302
3.11809	63.0979	93.7185	91.7228
3.11856	63.0382	93.7111	91.7155
3.11903	62.9818	93.7039	91.7085
3.1195	62.9299	93.6969	91.7017
3.11997	62.8828	93.6902	91.6951
3.12043	62.8397	93.6837	91.6887
3.1209	62.7993	93.6773	91.6824
3.12137	62.7605	93.6709	91.6762
3.12184	62.7231	93.6646	91.6701
3.12231	62.6879	93.6586	91.6642
3.12278	62.6563	93.6531	91.6587
3.12325	62.6295	93.648	91.6537
3.12372	62.6079	93.6434	91.6492
3.12419	62.591	93.6392	91.6451
3.12467	62.5774	93.6353	91.6413
3.12514	62.5661	93.6316	91.6377
3.12561	62.5564	93.6281	91.6343
3.12608	62.5488	93.6249	91.6311
3.12655	62.5442	93.6221	91.6283
3.12702	62.5431	93.6195	91.6258
3.12749	62.5457	93.6171	91.6235
3.12796	62.5509	93.6146	91.621
3.12844	62.5575	93.6119	91.6183
3.12891	62.5648	93.6088	91.6154
3.12938	62.5725	93.6056	91.6122
3.12985	62.5819	93.6023	91.609
3.13032	62.5941	93.5992	91.6059
3.1308	62.6103	93.5964	91.6032
3.13127	62.6306	93.5939	91.6007
3.13174	62.6538	93.5917	91.5985
3.13221	62.678	93.5897	91.5966
3.13269	62.7016	93.588	91.5949
3.13316	62.7237	93.5867	91.5936
3.13363	62.7446	93.5859	91.5929
3.13411	62.7652	93.5858	91.5928
3.13458	62.7863	93.5861	91.5931
3.13506	62.8079	93.5866	91.5936
3.13553	62.8291	93.587	91.5939
3.136	62.8486	93.5867	91.5937
3.13648	62.8652	93.5859	91.5929
3.13695	62.8782	93.5844	91.5914
3.13743	62.8883	93.5827	91.5897
3.1379	62.8964	93.5808	91.5879
3.13838	62.9031	93.579	91.5861
3.13885	62.9082	93.5771	91.5843
3.13933	62.9104	93.575	91.5822
3.1398	62.9077	93.5723	91.5796
3.14028	62.8988	93.5689	91.5763
3.14075	62.883	93.5649	91.5722
3.14123	62.8613	93.5602	91.5677
3.1417	62.8353	93.5554	91.563
3.14218	62.8067	93.5506	91.5583
3.14266	62.7764	93.5459	91.5536
3.14313	62.7441	93.5411	91.549
3.14361	62.709	93.5363	91.5443
3.14408	62.6698	93.5312	91.5393
3.14456	62.6262	93.5258	91.5339
3.14504	62.5781	93.52	91.5283
3.14551	62.5264	93.5141	91.5225
3.14599	62.4718	93.5079	91.5165
3.14647	62.4142	93.5014	91.51
3.14695	62.353	93.4942	91.503
3.14742	62.287	93.4863	91.4953
3.1479	62.2156	93.4775	91.4866
3.14838	62.139	93.4679	91.4772
3.14886	62.0587	93.4576	91.4672
3.14934	61.9763	93.4471	91.4569
3.14981	61.8937	93.4365	91.4465
3.15029	61.8117	93.426	91.4361
3.15077	61.73	93.4155	91.4259
3.15125	61.6474	93.4051	91.4157
3.15173	61.563	93.3948	91.4056
3.15221	61.4763	93.3845	91.3955
3.15269	61.3878	93.3744	91.3856
3.15317	61.2986	93.3645	91.3759
3.15364	61.2097	93.355	91.3666
3.15413	61.1216	93.3456	91.3573
3.1546	61.0339	93.3362	91.3482
3.15508	60.9457	93.3265	91.3387
3.15556	60.8559	93.3166	91.3289
3.15604	60.7645	93.3062	91.3187
3.15652	60.672	93.2954	91.3082
3.15701	60.5795	93.2845	91.2975
3.15749	60.4882	93.2735	91.2867
3.15797	60.3983	93.2626	91.276
3.15845	60.3094	93.2518	91.2654
3.15893	60.2203	93.2411	91.2549
3.15941	60.1303	93.2305	91.2446
3.15989	60.0389	93.2202	91.2345
3.16037	59.947	93.21	91.2245
3.16085	59.8556	93.1998	91.2145
3.16134	59.7658	93.1894	91.2044
3.16182	59.678	93.1788	91.1939
3.1623	59.5916	93.1675	91.1829
3.16278	59.5055	93.1557	91.1713
3.16326	59.4186	93.1435	91.1593
3.16375	59.3304	93.1312	91.1473
3.16423	59.2416	93.1192	91.1356
3.16471	59.1532	93.1079	91.1245
3.1652	59.0665	93.0973	91.114
3.16568	58.9821	93.0872	91.1042
3.16616	58.8995	93.0775	91.0947
3.16665	58.818	93.0679	91.0852
3.16713	58.7364	93.0581	91.0757
3.16761	58.6544	93.0483	91.066
3.1681	58.5725	93.0384	91.0564
3.16858	58.4915	93.0287	91.0469
3.16906	58.4126	93.0192	91.0375
3.16955	58.3361	93.0098	91.0283
3.17003	58.2617	93.0003	91.019
3.17052	58.1886	92.9907	91.0095
3.171	58.1159	92.9809	90.9999
3.17149	58.0432	92.9711	90.9904
3.17197	57.971	92.9615	90.981
3.17246	57.9002	92.9524	90.972
3.17294	57.8319	92.9438	90.9637
3.17343	57.7668	92.9357	90.9557
3.17391	57.7047	92.9279	90.9481
3.1744	57.6449	92.9202	90.9405
3.17489	57.5869	92.9123	90.9327
3.17537	57.5306	92.9042	90.9248
3.17586	57.4767	92.8961	90.9168
3.17634	57.4265	92.8879	90.9089
3.17683	57.381	92.88	90.9011
3.17732	57.3406	92.8722	90.8934
3.1778	57.305	92.8645	90.8859
3.17829	57.2733	92.8571	90.8786
3.17878	57.2445	92.8499	90.8716
3.17927	57.2184	92.8432	90.865
3.17975	57.1956	92.8372	90.8592
3.18024	57.1773	92.8322	90.8542
3.18073	57.1648	92.828	90.8501
3.18122	57.1589	92.8245	90.8468
3.1817	57.1599	92.8216	90.8439
3.18219	57.1669	92.8189	90.8412
3.18268	57.1795	92.8163	90.8387
3.18317	57.1972	92.814	90.8365
3.18366	57.2203	92.8122	90.8346
3.18415	57.2496	92.8109	90.8334
3.18463	57.2859	92.8103	90.8328
3.18512	57.3293	92.8103	90.8328
3.18561	57.3795	92.8107	90.8332
3.1861	57.4353	92.8113	90.8338
3.18659	57.4959	92.812	90.8345
3.18708	57.5611	92.813	90.8354
3.18757	57.6313	92.8144	90.8368
3.18806	57.7079	92.8167	90.8391
3.18855	57.7921	92.8201	90.8424
3.18904	57.8846	92.8248	90.847
3.18953	57.9854	92.8306	90.8527
3.19002	58.0935	92.8373	90.8592
3.19051	58.2075	92.8447	90.8665
3.191	58.3263	92.8527	90.8743
3.19149	58.4493	92.861	90.8825
3.19199	58.5765	92.8696	90.8909
3.19248	58.7076	92.8782	90.8994
3.19297	58.8424	92.8867	90.9077
3.19346	58.98	92.8948	90.9156
3.19395	59.1192	92.9025	90.9232
3.19444	59.2593	92.9099	90.9304
3.19494	59.4002	92.9173	90.9377
3.19543	59.5424	92.9252	90.9454
3.19592	59.6867	92.9338	90.9538
3.19641	59.8336	92.9433	90.9632
3.19691	59.9827	92.9537	90.9733
3.1974	60.1325	92.9645	90.9839
3.19789	60.2808	92.9754	90.9946
3.19838	60.4259	92.9861	91.005
3.19888	60.5667	92.9964	91.0152
3.19937	60.7034	93.0066	91.0251
3.19986	60.8373	93.0168	91.0351
3.20036	60.9696	93.0271	91.0453
3.20085	61.1007	93.0377	91.0556
3.20135	61.23	93.0481	91.0658
3.20184	61.3559	93.0581	91.0757
3.20234	61.4767	93.0674	91.0848
3.20283	61.591	93.0758	91.093
3.20332	61.6986	93.0834	91.1004
3.20382	61.8002	93.0903	91.1072
3.20431	61.8967	93.0967	91.1135
3.20481	61.989	93.1029	91.1196
3.2053	62.077	93.1089	91.1254
3.2058	62.1602	93.1146	91.131
3.2063	62.2381	93.12	91.1363
3.20679	62.3104	93.1251	91.1413
3.20729	62.3778	93.1299	91.146
3.20778	62.4414	93.1346	91.1506
3.20828	62.502	93.1391	91.155
3.20878	62.5601	93.1434	91.1592
3.20927	62.615	93.1474	91.1631
3.20977	62.6658	93.1509	91.1665
3.21027	62.7116	93.1537	91.1693
3.21076	62.7522	93.156	91.1715
3.21126	62.7886	93.1578	91.1733
3.21176	62.8222	93.1594	91.1749
3.21225	62.8548	93.1609	91.1764
3.21275	62.8873	93.1626	91.178
3.21325	62.9195	93.1642	91.1797
3.21375	62.9506	93.1658	91.1812
3.21425	62.9794	93.1673	91.1827
3.21474	63.0052	93.1687	91.184
3.21524	63.028	93.17	91.1853
3.21574	63.0481	93.1714	91.1867
3.21624	63.066	93.1729	91.1881
3.21674	63.0815	93.1743	91.1895
3.21724	63.0934	93.1755	91.1907
3.21774	63.1005	93.1762	91.1914
3.21824	63.1014	93.1762	91.1914
3.21873	63.0958	93.1755	91.1907
3.21923	63.0843	93.174	91.1892
3.21973	63.0682	93.1719	91.1872
3.22023	63.0488	93.1694	91.1847
3.22073	63.0267	93.1665	91.1819
3.22123	63.0015	93.1632	91.1786
3.22173	62.9722	93.1593	91.1748
3.22223	62.9375	93.1548	91.1704
3.22274	62.8967	93.1497	91.1654
3.22324	62.8499	93.144	91.1599
3.22374	62.7977	93.1379	91.1538
3.22424	62.7407	93.1312	91.1473
3.22474	62.6791	93.1241	91.1403
3.22524	62.6128	93.1163	91.1326
3.22574	62.541	93.1078	91.1243
3.22624	62.4637	93.0987	91.1155
3.22675	62.3815	93.0893	91.1062
3.22725	62.296	93.0798	91.0969
3.22775	62.2093	93.0705	91.0878
3.22825	62.1231	93.0616	91.0791
3.22876	62.0379	93.053	91.0707
3.22926	61.9534	93.0445	91.0623
3.22976	61.8684	93.0359	91.0538
3.23026	61.7814	93.0268	91.0449
3.23077	61.6923	93.0172	91.0355
3.23127	61.6017	93.0072	91.0257
3.23177	61.5113	92.997	91.0157
3.23228	61.4228	92.9868	91.0058
3.23278	61.3375	92.9768	90.996
3.23329	61.2559	92.967	90.9864
3.23379	61.1773	92.9574	90.977
3.23429	61.1013	92.9481	90.9678
3.2348	61.0273	92.939	90.9589
3.2353	60.9557	92.9303	90.9504
3.23581	60.8875	92.922	90.9423
3.23631	60.8237	92.9143	90.9347
3.23682	60.7649	92.9072	90.9278
3.23732	60.7111	92.9006	90.9213
3.23783	60.6616	92.8945	90.9153
3.23833	60.616	92.8889	90.9098
3.23884	60.5742	92.8839	90.9049
3.23934	60.5367	92.8796	90.9007
3.23985	60.5045	92.8761	90.8973
3.24036	60.4785	92.8734	90.8946
3.24086	60.4588	92.8712	90.8925
3.24137	60.4451	92.8693	90.8907
3.24188	60.4364	92.8676	90.889
3.24238	60.432	92.866	90.8874
3.24289	60.4315	92.8644	90.8858
3.2434	60.4355	92.863	90.8845
3.2439	60.4448	92.8621	90.8836
3.24441	60.4602	92.8617	90.8832
3.24492	60.4816	92.8619	90.8833
3.24543	60.5079	92.8624	90.8838
3.24594	60.5378	92.8632	90.8846
3.24644	60.5696	92.8641	90.8855
3.24695	60.6022	92.8651	90.8865
3.24746	60.6355	92.8663	90.8877
3.24797	60.6701	92.8678	90.8892
3.24848	60.7064	92.8696	90.8909
3.24899	60.7446	92.8716	90.8928
3.2495	60.7841	92.8737	90.8949
3.25	60.8238	92.8757	90.8969
3.25051	60.8627	92.8777	90.8988
3.25102	60.9002	92.8796	90.9008
3.25153	60.9363	92.8818	90.9029
3.25204	60.9718	92.8843	90.9053
3.25255	61.0072	92.8872	90.9082
3.25306	61.0423	92.8905	90.9114
3.25357	61.0764	92.8938	90.9146
3.25408	61.1081	92.8969	90.9176
3.25459	61.1363	92.8994	90.9201
3.2551	61.1605	92.9013	90.922
3.25562	61.181	92.9026	90.9232
3.25613	61.1988	92.9034	90.924
3.25664	61.2152	92.9038	90.9244
3.25715	61.2309	92.9041	90.9247
3.25766	61.2458	92.9043	90.9249
3.25817	61.2593	92.9045	90.9251
3.25868	61.2707	92.9047	90.9253
3.2592	61.2797	92.905	90.9256
3.25971	61.2865	92.9054	90.926
3.26022	61.2919	92.906	90.9266
3.26073	61.2964	92.9068	90.9273
3.26125	61.2998	92.9073	90.9279
3.26176	61.3014	92.9076	90.9281
3.26227	61.3	92.9073	90.9278
3.26279	61.2944	92.9064	90.927
3.2633	61.2843	92.905	90.9256
3.26381	61.2704	92.9034	90.924
3.26433	61.2538	92.9017	90.9224
3.26484	61.2361	92.9002	90.9209
3.26535	61.2178	92.8988	90.9196
3.26587	61.1991	92.8975	90.9183
3.26638	61.1792	92.8961	90.9168
3.2669	61.1574	92.8944	90.9152
3.26741	61.1333	92.8924	90.9133
3.26793	61.1075	92.8904	90.9113
3.26844	61.0807	92.8884	90.9093
3.26896	61.0538	92.8867	90.9076
3.26947	61.0272	92.8852	90.9062
3.26999	61.0001	92.884	90.905
3.2705	60.9712	92.8829	90.9039
3.27102	60.939	92.8816	90.9026
3.27153	60.9025	92.8799	90.901
3.27205	60.8613	92.8779	90.8991
3.27257	60.816	92.8756	90.8968
3.27308	60.7672	92.8728	90.8941
3.2736	60.7157	92.8698	90.8911
3.27412	60.6616	92.8666	90.888
3.27463	60.6047	92.8633	90.8847
3.27515	60.5448	92.8601	90.8816
3.27567	60.4822	92.8573	90.8788
3.27618	60.4176	92.8548	90.8765
3.2767	60.3518	92.8529	90.8746
3.27722	60.2854	92.8514	90.8731
3.27774	60.218	92.85	90.8717
3.27826	60.1487	92.8484	90.8701
3.27877	60.0757	92.8461	90.8679
3.27929	59.9975	92.8431	90.8649
3.27981	59.9132	92.8392	90.8611
3.28033	59.8229	92.8345	90.8566
3.28085	59.7273	92.8294	90.8515
3.28137	59.6273	92.8239	90.8461
3.28189	59.5235	92.8182	90.8405
3.28241	59.4156	92.8124	90.8348
3.28293	59.303	92.8065	90.8291
3.28345	59.1846	92.8006	90.8233
3.28397	59.0602	92.7948	90.8176
3.28449	58.9297	92.789	90.8119
3.28501	58.794	92.7833	90.8064
3.28553	58.6537	92.7777	90.8008
3.28605	58.5092	92.7719	90.7951
3.28657	58.3602	92.7657	90.7891
3.28709	58.206	92.7591	90.7826
3.28761	58.046	92.752	90.7756
3.28813	57.88	92.7445	90.7683
3.28865	57.7087	92.7369	90.7608
3.28917	57.533	92.7292	90.7533
3.28969	57.3543	92.7215	90.7458
3.29022	57.1736	92.7139	90.7384
3.29074	56.9912	92.7063	90.7309
3.29126	56.8073	92.6986	90.7233
3.29178	56.6219	92.6909	90.7158
[truncated: 5,472 more rows]

## Sheet: Supplementary Fig9b
b, Radiative cooling performance of metamaterial (24 wt% PMMA-SiO2 microstructures), 24 wt% air-SiO2 microstructures in c-PI, and bare c-PI placed on top of the simulated display with heat generation of 100 W/m2 in indoor conditions.
Time/min	Temperature/°C	Temperature/°C	Temperature/°C	Temperature/°C
	c-PI	PMMA-SiO2	air-SiO2	ambient
0	31.7023	25.1023	25.9909	24.9533
0.0224	31.8873	25.2873	26.1847	24.9817
0.0448	32.0723	25.4723	26.3786	24.9545
0.0672	32.2573	25.6573	26.5725	24.9481
0.0896	32.4423	25.8423	26.7663	24.9565
0.1119	32.6273	26.0273	26.9602	24.9528
0.1343	32.8123	26.2123	27.1541	24.9397
0.1567	32.9973	26.3973	27.3479	24.96
0.1791	33.1823	26.5823	27.5418	24.9286
0.2015	33.3673	26.7673	27.7356	24.9432
0.2239	33.5523	26.9523	27.9295	24.9543
0.2463	33.7373	27.1373	28.1234	24.9286
0.2687	33.9223	27.3223	28.3172	24.9337
0.291	34.1073	27.5073	28.5111	24.9592
0.3134	34.2923	27.6923	28.7049	24.9542
0.3358	34.4773	27.8773	28.8988	24.9681
0.3582	34.6623	28.0623	29.0927	24.9465
0.3806	34.8473	28.2473	29.2865	24.9691
0.403	35.0323	28.4323	29.4804	24.9976
0.4254	35.2173	28.6173	29.6743	24.9764
0.4478	35.4023	28.8023	29.8681	24.9613
0.4701	35.5873	28.9873	30.062	24.9793
0.4925	35.7723	29.1723	30.2558	24.9794
0.5149	35.9573	29.3573	30.4497	24.9996
0.5373	36.1423	29.5423	30.6436	24.9791
0.5597	36.3273	29.7273	30.8374	24.973
0.5821	36.5123	29.9123	31.0313	24.9936
0.6045	36.6973	30.0973	31.2251	24.9754
0.6269	36.8823	30.2823	31.419	24.9894
0.6493	37.0673	30.4673	31.6129	24.991
0.6716	37.2523	30.6523	31.8067	24.9831
0.694	37.4373	30.8373	32.0006	25.0014
0.7164	37.6223	31.0223	32.1945	25.0253
0.7388	37.8073	31.2073	32.3883	25.0176
0.7612	37.9923	31.3923	32.5822	25.0087
0.7836	38.1773	31.5773	32.776	25.0328
0.806	38.3623	31.7623	32.9699	25.0378
0.8284	38.5473	31.9473	33.1638	25.0529
0.8507	38.7323	32.1323	33.3576	25.0529
0.8731	38.9173	32.3173	33.5515	25.0418
0.8955	39.1023	32.5023	33.7453	25.0695
0.9179	39.2873	32.6873	33.9392	25.1026
0.9403	39.4723	32.8723	34.1331	25.0721
0.9627	39.6573	33.0573	34.3269	25.0733
0.9851	39.8423	33.2423	34.5208	25.0823
1.0075	40.0273	33.4273	34.7147	25.0744
1.0299	40.2123	33.6123	34.9085	25.0622
1.0522	40.3973	33.7973	35.1024	25.0521
1.0746	40.5823	33.9823	35.2962	25.0487
1.097	40.7673	34.1673	35.4901	25.0656
1.1194	40.9523	34.3523	35.684	25.0623
1.1418	41.1373	34.5373	35.8778	25.0614
1.1642	41.3223	34.7223	36.0717	25.0615
1.1866	41.5073	34.9073	36.2655	25.0835
1.209	41.6923	35.0923	36.4594	25.0639
1.2313	41.8773	35.2773	36.6533	25.0532
1.2537	42.0623	35.4623	36.8471	25.0696
1.2761	42.2473	35.6473	37.041	25.066
1.2985	42.4323	35.8323	37.2349	25.0705
1.3209	42.6173	36.0173	37.4287	25.0672
1.3433	42.8023	36.2023	37.6226	25.0684
1.3657	42.9873	36.3873	37.8164	25.0481
1.3881	43.1723	36.5723	38.0103	25.0907
1.4104	43.3573	36.7573	38.2042	25.0822
1.4328	43.5423	36.9423	38.398	25.0949
1.4552	43.7273	37.1273	38.5919	25.1152
1.4776	43.9123	37.3123	38.7857	25.1221
1.5	44.0973	37.4973	38.9796	25.1001
1.5224	44.2823	37.6823	39.1735	25.0938
1.5448	44.4673	37.8673	39.3673	25.1304
1.5672	44.6523	38.0523	39.5612	25.0921
1.5896	44.8373	38.2373	39.755	25.1058
1.6119	45.0223	38.4223	39.9489	25.1182
1.6343	45.2073	38.6073	40.1428	25.1219
1.6567	45.3923	38.7923	40.3366	25.1309
1.6791	45.5773	38.9773	40.5305	25.0865
1.7015	45.7623	39.1623	40.7244	25.1132
1.7239	45.9473	39.3473	40.9182	25.1175
1.7463	46.1323	39.5323	41.1121	25.145
1.7687	46.3173	39.7173	41.3059	25.1555
1.791	46.5023	39.9023	41.4998	25.1638
1.8134	46.3813	39.7813	41.373	25.1732
1.8358	46.4685	39.8685	41.4644	25.1669
1.8582	46.5607	39.9607	41.561	25.2135
1.8806	46.6324	40.0324	41.6362	25.1898
1.903	46.6945	40.0945	41.7013	25.2101
1.9254	46.7597	40.1597	41.7696	25.1791
1.9478	46.8214	40.2214	41.8342	25.2034
1.9701	46.8837	40.2837	41.8995	25.1894
1.9925	46.9505	40.3505	41.9695	25.1776
2.0149	47.0187	40.4188	42.041	25.1672
2.0373	47.0845	40.4845	42.1099	25.1537
2.0597	47.152	40.552	42.1807	25.1708
2.0821	47.1981	40.5981	42.229	25.1684
2.1045	47.2661	40.6661	42.3002	25.1623
2.1269	47.3101	40.7101	42.3463	25.1629
2.1493	47.3732	40.7732	42.4125	25.1536
2.1716	47.4504	40.8504	42.4933	25.1493
2.194	47.4962	40.8962	42.5414	25.1935
2.2164	47.5442	40.9442	42.5916	25.1831
2.2388	47.6088	41.0088	42.6593	25.204
2.2612	47.6725	41.0725	42.7261	25.1861
2.2836	47.7271	41.1271	42.7833	25.1913
2.306	47.7763	41.1763	42.8349	25.1941
2.3284	47.8689	41.2689	42.9319	25.1809
2.3507	47.9073	41.3073	42.9722	25.1766
2.3731	47.9941	41.3942	43.0631	25.1859
2.3955	48.0467	41.4467	43.1183	25.1842
2.4179	48.1419	41.5419	43.218	25.1804
2.4403	48.1874	41.5874	43.2656	25.193
2.4627	48.2366	41.6366	43.3172	25.1913
2.4851	48.2901	41.6901	43.3733	25.1943
2.5075	48.3481	41.7481	43.434	25.2026
2.5299	48.4064	41.8064	43.4951	25.1839
2.5522	48.4654	41.8653	43.5569	25.1811
2.5746	48.4994	41.8994	43.5926	25.1953
2.597	48.5601	41.9601	43.6562	25.1902
2.6194	48.6284	42.0284	43.7278	25.2076
2.6418	48.687	42.087	43.7892	25.1995
2.6642	48.7277	42.1277	43.8318	25.1619
2.6866	48.7832	42.1832	43.89	25.1318
2.709	48.8171	42.2171	43.9255	25.1307
2.7313	48.8934	42.2934	44.0055	25.1391
2.7537	48.9184	42.3184	44.0317	25.1434
2.7761	48.9648	42.3648	44.0803	25.1339
2.7985	49.0284	42.4284	44.147	25.139
2.8209	49.0694	42.4694	44.1899	25.1419
2.8433	49.1352	42.5352	44.2589	25.1386
2.8657	49.1672	42.5672	44.2924	25.1436
2.8881	49.2007	42.6007	44.3274	25.1496
2.9104	49.2552	42.6552	44.3846	25.1365
2.9328	49.2971	42.6971	44.4285	25.1512
2.9552	49.3454	42.7454	44.4791	25.173
2.9776	49.3977	42.7977	44.5339	25.1497
3	49.4426	42.8426	44.581	25.1466
3.0224	49.5129	42.9129	44.6546	25.1697
3.0448	49.5501	42.9501	44.6936	25.2027
3.0672	49.6039	43.0039	44.75	25.1776
3.0896	49.6399	43.0399	44.7877	25.2091
3.1119	49.7184	43.1184	44.87	25.1943
3.1343	49.7344	43.1344	44.8868	25.2086
3.1567	49.8032	43.2032	44.9588	25.1841
3.1791	49.8434	43.2434	45.001	25.1798
3.2015	49.8879	43.2879	45.0476	25.1902
3.2239	49.9297	43.3297	45.0914	25.1737
3.2463	49.99	43.39	45.1546	25.1727
3.2687	50.0229	43.4229	45.1891	25.182
3.291	50.0794	43.4794	45.2483	25.1582
3.3134	50.1038	43.5038	45.2738	25.181
3.3358	50.1442	43.5442	45.3162	25.1832
3.3582	50.2179	43.6179	45.3934	25.2096
3.3806	50.2625	43.6626	45.4402	25.21
3.403	50.3056	43.7056	45.4854	25.157
3.4254	50.3502	43.7502	45.532	25.191
3.4478	50.377	43.777	45.5601	25.176
3.4701	50.4068	43.8068	45.5914	25.2006
3.4925	50.4636	43.8636	45.6509	25.1915
3.5149	50.5099	43.9098	45.6994	25.1914
3.5373	50.5395	43.9395	45.7304	25.231
3.5597	50.5698	43.9698	45.7622	25.1981
3.5821	50.6255	44.0255	45.8206	25.1702
3.6045	50.6622	44.0622	45.859	25.2012
3.6269	50.7103	44.1103	45.9094	25.2143
3.6493	50.7101	44.1101	45.9091	25.1954
3.6716	50.7925	44.1925	45.9956	25.2132
3.694	50.7982	44.1982	46.0015	25.2057
3.7164	50.8189	44.2189	46.0232	25.1743
3.7388	50.8815	44.2816	46.0889	25.1936
3.7612	50.8905	44.2905	46.0982	25.1985
3.7836	50.9082	44.3082	46.1168	25.1998
3.806	50.9531	44.3531	46.1638	25.157
3.8284	50.9512	44.3512	46.1618	25.1429
3.8507	51.0042	44.4042	46.2174	25.1795
3.8731	51.0221	44.4221	46.2361	25.1807
3.8955	51.0684	44.4684	46.2846	25.1679
3.9179	51.0984	44.4984	46.3161	25.1907
3.9403	51.1275	44.5275	46.3466	25.193
3.9627	51.1665	44.5665	46.3874	25.1837
3.9851	51.1689	44.5689	46.39	25.1614
4.0075	51.2209	44.6209	46.4445	25.1785
4.0299	51.2639	44.6639	46.4895	25.1765
4.0522	51.2817	44.6817	46.5081	25.1449
4.0746	51.339	44.739	46.5683	25.1811
4.097	51.3642	44.7642	46.5946	25.1899
4.1194	51.419	44.819	46.652	25.1776
4.1418	51.4355	44.8355	46.6693	25.1845
4.1642	51.467	44.867	46.7023	25.2147
4.1866	51.4849	44.8849	46.7211	25.2017
4.209	51.5341	44.9341	46.7727	25.2366
4.2313	51.5377	44.9377	46.7765	25.2154
4.2537	51.5698	44.9698	46.8101	25.2131
4.2761	51.5877	44.9877	46.8289	25.2251
4.2985	51.6117	45.0117	46.854	25.2047
4.3209	51.6526	45.0526	46.8968	25.2358
4.3433	51.6787	45.0787	46.9242	25.2395
4.3657	51.7159	45.1159	46.9631	25.2655
4.3881	51.749	45.149	46.9979	25.2759
4.4104	51.7932	45.1932	47.0442	25.2666
4.4328	51.8078	45.2078	47.0595	25.291
4.4552	51.8595	45.2595	47.1136	25.2673
4.4776	51.8762	45.2762	47.1312	25.2681
4.5	51.8922	45.2922	47.1479	25.2299
4.5224	51.9349	45.3349	47.1927	25.2531
4.5448	51.9524	45.3524	47.211	25.2458
4.5672	51.9785	45.3785	47.2384	25.2458
4.5896	52.0031	45.4031	47.2641	25.2506
4.6119	52.0471	45.4471	47.3102	25.251
4.6343	52.0652	45.4652	47.3292	25.2308
4.6567	52.1155	45.5155	47.3819	25.2356
4.6791	52.1499	45.5499	47.418	25.2341
4.7015	52.1963	45.5963	47.4666	25.2397
4.7239	52.237	45.637	47.5092	25.216
4.7463	52.2669	45.6669	47.5406	25.207
4.7687	52.3051	45.7051	47.5806	25.2417
4.791	52.3081	45.7081	47.5838	25.2174
4.8134	52.3289	45.7289	47.6055	25.2243
4.8358	52.3567	45.7567	47.6347	25.2176
4.8582	52.3906	45.7906	47.6702	25.2301
4.8806	52.4164	45.8164	47.6972	25.2169
4.903	52.4264	45.8264	47.7077	25.251
4.9254	52.4625	45.8625	47.7455	25.2463
4.9478	52.475	45.875	47.7587	25.2532
4.9701	52.5014	45.9014	47.7863	25.2649
4.9925	52.538	45.938	47.8247	25.2447
5.0149	52.5587	45.9587	47.8463	25.2503
5.0373	52.5921	45.9921	47.8813	25.2775
5.0597	52.6313	46.0313	47.9224	25.2281
5.0821	52.6521	46.0521	47.9442	25.2403
5.1045	52.6844	46.0844	47.978	25.2355
5.1269	52.7442	46.1442	48.0407	25.2385
5.1493	52.732	46.132	48.0279	25.2539
5.1716	52.777	46.177	48.0751	25.2322
5.194	52.8014	46.2014	48.1006	25.2318
5.2164	52.8511	46.2511	48.1527	25.2109
5.2388	52.913	46.313	48.2176	25.2161
5.2612	52.9743	46.3743	48.2818	25.2031
5.2836	53.0052	46.4052	48.3142	25.194
5.306	53.0329	46.4329	48.3432	25.2061
5.3284	53.095	46.495	48.4083	25.1958
5.3507	53.1094	46.5094	48.4234	25.1763
5.3731	53.1305	46.5305	48.4455	25.1746
5.3955	53.1718	46.5718	48.4889	25.1722
5.4179	53.1598	46.5598	48.4763	25.1721
5.4403	53.1569	46.5569	48.4732	25.1532
5.4627	53.174	46.574	48.4911	25.1614
5.4851	53.1991	46.5991	48.5174	25.1258
5.5075	53.2311	46.6311	48.551	25.1396
5.5299	53.2455	46.6455	48.566	25.1551
5.5522	53.2738	46.6738	48.5957	25.1641
5.5746	53.2859	46.6859	48.6083	25.1683
5.597	53.3227	46.7227	48.6469	25.1622
5.6194	53.3458	46.7458	48.6712	25.1558
5.6418	53.3665	46.7665	48.6928	25.1596
5.6642	53.3992	46.7992	48.7271	25.1763
5.6866	53.4278	46.8278	48.7571	25.1634
5.709	53.4523	46.8523	48.7827	25.1285
5.7313	53.482	46.882	48.8138	25.1289
5.7537	53.4877	46.8877	48.8198	25.1539
5.7761	53.498	46.898	48.8306	25.1389
5.7985	53.5124	46.9124	48.8458	25.1319
5.8209	53.5281	46.9281	48.8622	25.1319
5.8433	53.5494	46.9494	48.8845	25.0996
5.8657	53.576	46.976	48.9124	25.1214
5.8881	53.6306	47.0306	48.9696	25.1156
5.9104	53.6391	47.0391	48.9785	25.1266
5.9328	53.6587	47.0587	48.9991	25.1001
5.9552	53.6918	47.0918	49.0337	25.1261
5.9776	53.6896	47.0896	49.0315	25.1373
6	53.7171	47.1171	49.0602	25.1192
6.0224	53.7308	47.1308	49.0746	25.1169
6.0448	53.755	47.155	49.1	25.1025
6.0672	53.7685	47.1685	49.114	25.0988
6.0896	53.7928	47.1928	49.1395	25.1211
6.1119	53.8376	47.2376	49.1865	25.1027
6.1343	53.8347	47.2347	49.1835	25.1355
6.1567	53.8665	47.2665	49.2168	25.1095
6.1791	53.8937	47.2937	49.2453	25.1307
6.2015	53.9162	47.3162	49.2688	25.1056
6.2239	53.9367	47.3366	49.2903	25.1247
6.2463	53.9729	47.3729	49.3283	25.1145
6.2687	53.9773	47.3773	49.3329	25.1415
6.291	53.9718	47.3718	49.3271	25.0996
6.3134	53.986	47.386	49.342	25.1466
6.3358	54.0339	47.4339	49.3922	25.1365
6.3582	54.031	47.431	49.3892	25.1272
6.3806	54.0646	47.4646	49.4244	25.1371
6.403	54.0911	47.4911	49.4521	25.1209
6.4254	54.127	47.527	49.4898	25.1147
6.4478	54.1345	47.5345	49.4976	25.1174
6.4701	54.1585	47.5585	49.5228	25.1237
6.4925	54.1735	47.5735	49.5385	25.1209
6.5149	54.207	47.607	49.5736	25.1486
6.5373	54.2189	47.6189	49.5861	25.1531
6.5597	54.2411	47.6411	49.6093	25.1509
6.5821	54.2444	47.6444	49.6128	25.1327
6.6045	54.2481	47.6481	49.6166	25.1417
6.6269	54.2558	47.6558	49.6247	25.173
6.6493	54.2631	47.6631	49.6323	25.1725
6.6716	54.2838	47.6838	49.654	25.1815
6.694	54.2947	47.6947	49.6655	25.1708
6.7164	54.3447	47.7447	49.7179	25.1869
6.7388	54.3681	47.7681	49.7424	25.1801
6.7612	54.3664	47.7664	49.7406	25.1776
6.7836	54.3689	47.7689	49.7432	25.1872
6.806	54.3827	47.7827	49.7577	25.1766
6.8284	54.3741	47.7741	49.7487	25.1676
6.8507	54.3907	47.7907	49.7661	25.1664
6.8731	54.3768	47.7768	49.7516	25.1629
6.8955	54.4245	47.8245	49.8015	25.1563
6.9179	54.4443	47.8443	49.8222	25.1626
6.9403	54.4632	47.8632	49.8421	25.1928
6.9627	54.4533	47.8533	49.8317	25.1684
6.9851	54.4816	47.8816	49.8614	25.1846
7.0075	54.5276	47.9276	49.9095	25.1976
7.0299	54.5446	47.9446	49.9273	25.2027
7.0522	54.5508	47.9508	49.9338	25.2393
7.0746	54.6113	48.0113	49.9973	25.2205
7.097	54.6413	48.0413	50.0287	25.2209
7.1194	54.6813	48.0813	50.0706	25.2075
7.1418	54.694	48.094	50.0839	25.2165
7.1642	54.708	48.108	50.0986	25.2534
7.1866	54.7356	48.1356	50.1275	25.2359
7.209	54.7387	48.1387	50.1308	25.2455
7.2313	54.7312	48.1312	50.1229	25.2321
7.2537	54.746	48.146	50.1384	25.2104
7.2761	54.7843	48.1842	50.1785	25.2073
7.2985	54.7872	48.1872	50.1816	25.1948
7.3209	54.7817	48.1817	50.1758	25.2141
7.3433	54.789	48.189	50.1835	25.2041
7.3657	54.802	48.202	50.1971	25.2078
7.3881	54.8308	48.2308	50.2272	25.2242
7.4104	54.8433	48.2433	50.2404	25.1863
7.4328	54.8765	48.2765	50.2752	25.1849
7.4552	54.8926	48.2926	50.292	25.1725
7.4776	54.8845	48.2845	50.2835	25.1709
7.5	54.9071	48.3071	50.3072	25.1718
7.5224	54.9138	48.3138	50.3142	25.1532
7.5448	54.9581	48.358	50.3606	25.1616
7.5672	54.9571	48.3571	50.3597	25.1442
7.5896	54.9889	48.3889	50.393	25.1525
7.6119	55.0246	48.4246	50.4304	25.1586
7.6343	55.0441	48.4441	50.4508	25.169
7.6567	55.054	48.454	50.4612	25.2051
7.6791	55.0662	48.4662	50.4739	25.1763
7.7015	55.0981	48.4981	50.5074	25.1796
7.7239	55.1218	48.5218	50.5322	25.1475
7.7463	55.1235	48.5235	50.534	25.1667
7.7687	55.1353	48.5353	50.5464	25.1654
7.791	55.1383	48.5383	50.5495	25.136
7.8134	55.1681	48.5681	50.5808	25.1486
7.8358	55.1769	48.5769	50.59	25.131
7.8582	55.1931	48.5931	50.6069	25.134
7.8806	55.2184	48.6184	50.6334	25.1254
7.903	55.2212	48.6213	50.6364	25.1307
7.9254	55.2267	48.6267	50.6421	25.1032
7.9478	55.2181	48.6181	50.6331	25.1001
7.9701	55.2346	48.6346	50.6504	25.0864
7.9925	55.2709	48.6709	50.6884	25.107
8.0149	55.2703	48.6703	50.6878	25.0537
8.0373	55.2842	48.6842	50.7024	25.0476
8.0597	55.3085	48.7085	50.7279	25.0528
8.0821	55.3114	48.7114	50.7309	25.0641
8.1045	55.3411	48.7411	50.762	25.0804
8.1269	55.3505	48.7505	50.7718	25.0613
8.1493	55.3715	48.7715	50.7938	25.0838
8.1716	55.3633	48.7633	50.7853	25.0922
8.194	55.391	48.791	50.8143	25.075
8.2164	55.3992	48.7992	50.8229	25.0717
8.2388	55.4335	48.8336	50.8589	25.0626
8.2612	55.4462	48.8462	50.8722	25.0529
8.2836	55.477	48.877	50.9045	25.0602
8.306	55.4978	48.8978	50.9262	25.0673
8.3284	55.4906	48.8906	50.9187	25.0381
8.3507	55.5522	48.9522	50.9833	25.0402
8.3731	55.5681	48.9681	50.9999	25.027
8.3955	55.5609	48.9609	50.9924	25.013
8.4179	55.5865	48.9865	51.0192	25.005
8.4403	55.5973	48.9973	51.0305	24.9937
8.4627	55.6104	49.0104	51.0442	24.9815
8.4851	55.6255	49.0255	51.06	24.9834
8.5075	55.626	49.026	51.0605	24.9812
8.5299	55.6404	49.0404	51.0757	24.9838
8.5522	55.6588	49.0588	51.0949	24.9895
8.5746	55.6318	49.0318	51.0666	24.9999
8.597	55.6701	49.0701	51.1068	24.9775
8.6194	55.6954	49.0954	51.1333	24.9872
8.6418	55.728	49.128	51.1674	24.9882
8.6642	55.7281	49.1281	51.1675	24.998
8.6866	55.7521	49.1521	51.1927	24.9931
8.709	55.7687	49.1687	51.2101	25.0204
8.7313	55.7453	49.1453	51.1855	25.0023
8.7537	55.7478	49.1478	51.1882	25.0202
8.7761	55.7738	49.1738	51.2154	24.999
8.7985	55.7685	49.1685	51.2099	24.9998
8.8209	55.7999	49.1999	51.2428	24.9898
8.8433	55.8535	49.2535	51.299	24.9963
8.8657	55.8753	49.2753	51.3218	24.9951
8.8881	55.929	49.329	51.3781	25.002
8.9104	55.9672	49.3672	51.4181	24.9826
8.9328	55.9962	49.3962	51.4485	24.9804
8.9552	56.0087	49.4087	51.4616	24.9767
8.9776	56.0334	49.4334	51.4875	24.9554
9	56.0407	49.4407	51.4952	24.9623
9.0224	56.0684	49.4684	51.5242	24.9143
9.0448	56.0952	49.4952	51.5523	24.9044
9.0672	56.1357	49.5357	51.5947	24.884
9.0896	56.1582	49.5582	51.6183	24.9035
9.1119	56.1795	49.5795	51.6406	24.8979
9.1343	56.1966	49.5966	51.6585	24.9024
9.1567	56.1909	49.5909	51.6525	24.8889
9.1791	56.2233	49.6233	51.6865	24.9224
9.2015	56.244	49.644	51.7082	24.8969
9.2239	56.2773	49.6773	51.7431	24.8916
9.2463	56.3027	49.7027	51.7697	24.8591
9.2687	56.3133	49.7133	51.7808	24.8609
9.291	56.3147	49.7147	51.7822	24.8194
9.3134	56.3409	49.7409	51.8097	24.809
9.3358	56.3454	49.7454	51.8144	24.7836
9.3582	56.3656	49.7656	51.8356	24.8008
9.3806	56.3856	49.7856	51.8566	24.8258
9.403	56.4004	49.8004	51.8721	24.8251
9.4254	56.4155	49.8155	51.8878	24.8112
9.4478	56.427	49.827	51.9	24.8083
9.4701	56.4378	49.8378	51.9112	24.8271
9.4925	56.4442	49.8442	51.918	24.8129
9.5149	56.4332	49.8332	51.9064	24.8709
9.5373	56.4602	49.8602	51.9347	24.8583
9.5597	56.4817	49.8817	51.9573	24.8564
9.5821	56.4877	49.8877	51.9635	24.8555
9.6045	56.4871	49.8871	51.9629	24.8713
9.6269	56.4967	49.8967	51.973	24.856
9.6493	56.5274	49.9274	52.0052	24.8755
9.6716	56.5341	49.9341	52.0122	24.8589
9.694	56.5598	49.9598	52.0391	24.8675
9.7164	56.5874	49.9873	52.068	24.8746
9.7388	56.6116	50.0116	52.0933	24.8765
9.7612	56.6058	50.0058	52.0873	24.8839
9.7836	56.6202	50.0202	52.1023	24.8629
9.806	56.6178	50.0178	52.0999	24.8789
9.8284	56.6321	50.0321	52.1149	24.8582
9.8507	56.6419	50.0419	52.1252	24.8802
9.8731	56.639	50.0389	52.122	24.8525
9.8955	56.6734	50.0734	52.1582	24.8809
9.9179	56.6878	50.0878	52.1732	24.882
9.9403	56.6795	50.0795	52.1645	24.8846
9.9627	56.7105	50.1105	52.197	24.8793
9.9851	56.7233	50.1233	52.2104	24.8875
10.0075	56.7273	50.1273	52.2147	24.8805
10.0299	56.7306	50.1306	52.2181	24.8718
10.0522	56.7383	50.1383	52.2261	24.8579
10.0746	56.74	50.14	52.2279	24.8678
10.097	56.7654	50.1654	52.2545	24.8461
10.1194	56.7893	50.1893	52.2796	24.869
10.1418	56.8249	50.2249	52.3169	24.8714
10.1642	56.843	50.243	52.3358	24.861
10.1866	56.8578	50.2578	52.3514	24.8834
10.209	56.8844	50.2844	52.3792	24.8757
10.2313	56.88	50.28	52.3746	24.8774
10.2537	56.9206	50.3206	52.4172	24.8952
10.2761	56.9291	50.3291	52.426	24.8957
10.2985	56.9349	50.3349	52.4322	24.8931
10.3209	56.9483	50.3483	52.4462	24.9056
10.3433	56.9499	50.3499	52.4479	24.8868
10.3657	56.9638	50.3638	52.4624	24.8758
10.3881	56.9452	50.3452	52.4429	24.8975
10.4104	56.9435	50.3435	52.4411	24.876
10.4328	56.97	50.37	52.469	24.8966
10.4552	56.9746	50.3746	52.4738	24.8914
10.4776	56.9674	50.3674	52.4663	24.9134
10.5	56.9695	50.3695	52.4684	24.9076
10.5224	56.9768	50.3768	52.4761	24.8959
10.5448	56.9751	50.3751	52.4743	24.9153
10.5672	56.9736	50.3736	52.4727	24.9019
10.5896	56.9456	50.3456	52.4433	24.9151
10.6119	56.9688	50.3687	52.4676	24.8962
10.6343	56.9843	50.3843	52.4839	24.9139
10.6567	56.9688	50.3688	52.4677	24.8864
10.6791	57.0049	50.4049	52.5055	24.8812
10.7015	56.9817	50.3817	52.4812	24.8927
10.7239	57.0049	50.4049	52.5055	24.9162
10.7463	57.0069	50.4069	52.5076	24.8873
10.7687	57.0269	50.4269	52.5286	24.9104
10.791	57.0381	50.4381	52.5403	24.9033
10.8134	57.0411	50.4411	52.5435	24.9028
10.8358	57.0447	50.4447	52.5472	24.9138
10.8582	57.0587	50.4587	52.5618	24.9115
10.8806	57.0399	50.4399	52.5422	24.9087
10.903	57.0507	50.4507	52.5536	24.9127
10.9254	57.022	50.422	52.5235	24.8915
10.9478	57.0572	50.4572	52.5603	24.8926
10.9701	57.0613	50.4613	52.5647	24.9178
10.9925	57.0769	50.4769	52.5809	24.9012
11.0149	57.1061	50.5061	52.6116	24.8818
11.0373	57.1237	50.5237	52.63	24.8522
11.0597	57.1557	50.5557	52.6636	24.8963
11.0821	57.1767	50.5767	52.6856	24.8841
11.1045	57.1577	50.5577	52.6656	24.8782
11.1269	57.1921	50.5921	52.7017	24.8624
11.1493	57.2002	50.6001	52.7101	24.8835
11.1716	57.219	50.619	52.7299	24.8972
11.194	57.2192	50.6192	52.73	24.9074
11.2164	57.2031	50.6031	52.7132	24.8786
11.2388	57.2151	50.6151	52.7258	24.8719
11.2612	57.2132	50.6132	52.7238	24.8846
11.2836	57.2417	50.6417	52.7536	24.898
11.306	57.2369	50.6369	52.7486	24.8817
11.3284	57.2322	50.6322	52.7437	24.8679
11.3507	57.2241	50.6241	52.7352	24.8837
11.3731	57.2284	50.6284	52.7397	24.8856
11.3955	57.2449	50.6449	52.757	24.8744
11.4179	57.2548	50.6547	52.7673	24.8516
11.4403	57.2507	50.6507	52.7631	24.8742
11.4627	57.2454	50.6454	52.7575	24.8368
11.4851	57.2379	50.6379	52.7496	24.8605
11.5075	57.2255	50.6255	52.7367	24.847
11.5299	57.2418	50.6418	52.7538	24.8351
11.5522	57.2507	50.6507	52.7631	24.8458
11.5746	57.2609	50.6609	52.7738	24.8244
11.597	57.3083	50.7084	52.8235	24.85
11.6194	57.3132	50.7133	52.8286	24.8248
11.6418	57.2925	50.6925	52.8069	24.8337
11.6642	57.3036	50.7036	52.8185	24.8276
11.6866	57.3151	50.7151	52.8306	24.8045
11.709	57.3316	50.7315	52.8478	24.8239
11.7313	57.3646	50.7646	52.8825	24.8091
11.7537	57.3778	50.7778	52.8963	24.8112
11.7761	57.4119	50.812	52.9321	24.7926
11.7985	57.4454	50.8454	52.9672	24.7963
11.8209	57.4698	50.8698	52.9926	24.7954
11.8433	57.5014	50.9014	53.0258	24.7955
11.8657	57.514	50.914	53.039	24.797
11.8881	57.5374	50.9374	53.0635	24.7919
11.9104	57.5513	50.9513	53.0781	24.7958
11.9328	57.5411	50.9411	53.0674	24.7827
11.9552	57.5514	50.9514	53.0782	24.755
11.9776	57.5979	50.9979	53.1269	24.7477
12	57.5973	50.9973	53.1263	24.7828
12.0224	57.6313	51.0313	53.1619	24.744
12.0448	57.6345	51.0345	53.1652	24.7416
12.0672	57.6556	51.0556	53.1874	24.7386
12.0896	57.6345	51.0345	53.1653	24.7463
12.1119	57.6595	51.0595	53.1914	24.7594
12.1343	57.6063	51.0063	53.1357	24.7498
12.1567	57.6214	51.0214	53.1515	24.7509
12.1791	57.6671	51.0671	53.1994	24.7601
12.2015	57.6834	51.0834	53.2165	24.7239
12.2239	57.7259	51.1259	53.2611	24.7414
12.2463	57.7395	51.1395	53.2753	24.701
12.2687	57.7665	51.1665	53.3036	24.7195
12.291	57.7727	51.1727	53.3101	24.7337
12.3134	57.7678	51.1678	53.3049	24.727
12.3358	57.7885	51.1885	53.3267	24.7505
12.3582	57.7747	51.1747	53.3122	24.7498
12.3806	57.7678	51.1678	53.305	24.7303
12.403	57.7847	51.1847	53.3227	24.7482
12.4254	57.8002	51.2002	53.339	24.7022
12.4478	57.8289	51.2289	53.369	24.7043
12.4701	57.8471	51.2471	53.3881	24.6842
12.4925	57.892	51.292	53.4351	24.7058
12.5149	57.8879	51.2879	53.4308	24.6946
12.5373	57.9181	51.3181	53.4625	24.6965
12.5597	57.942	51.342	53.4875	24.7002
12.5821	57.9439	51.3439	53.4894	24.6991
12.6045	57.9412	51.3411	53.4866	24.7126
12.6269	57.9577	51.3577	53.5039	24.67
12.6493	57.9793	51.3793	53.5266	24.6992
12.6716	57.997	51.397	53.5452	24.6802
12.694	58.0405	51.4405	53.5907	24.6718
12.7164	58.0421	51.4421	53.5924	24.6581
12.7388	58.0664	51.4664	53.6179	24.649
12.7612	58.0776	51.4776	53.6296	24.6511
12.7836	58.0828	51.4828	53.635	24.6529
12.806	58.0943	51.4943	53.6471	24.6358
12.8284	58.0652	51.4652	53.6166	24.6537
12.8507	58.0664	51.4664	53.6179	24.6549
12.8731	58.0647	51.4647	53.6161	24.636
12.8955	58.0809	51.4809	53.633	24.6437
12.9179	58.0824	51.4824	53.6346	24.6513
12.9403	58.0827	51.4827	53.6349	24.6569
12.9627	58.0821	51.4821	53.6343	24.6836
12.9851	58.101	51.501	53.6541	24.6623
13.0075	58.0971	51.4971	53.65	24.6839
13.0299	58.1229	51.5229	53.677	24.6812
13.0522	58.1245	51.5245	53.6788	24.6571
13.0746	58.1412	51.5412	53.6962	24.6636
13.097	58.1377	51.5377	53.6926	24.6529
13.1194	58.136	51.536	53.6908	24.6532
13.1418	58.0884	51.4884	53.641	24.645
13.1642	58.0658	51.4659	53.6173	24.6439
13.1866	58.0707	51.4706	53.6223	24.6412
13.209	58.0809	51.4809	53.6331	24.6456
13.2313	58.0759	51.4759	53.6278	24.6742
13.2537	58.068	51.468	53.6195	24.6502
13.2761	58.1158	51.5158	53.6696	24.6778
13.2985	58.1297	51.5297	53.6842	24.6782
13.3209	58.1341	51.5341	53.6888	24.6637
13.3433	58.1825	51.5825	53.7395	24.6824
13.3657	58.1908	51.5909	53.7483	24.6841
13.3881	58.1843	51.5843	53.7414	24.6732
13.4104	58.1956	51.5956	53.7533	24.6811
13.4328	58.1837	51.5837	53.7408	24.6467
13.4552	58.1843	51.5843	53.7414	24.6722
13.4776	58.2141	51.6141	53.7727	24.6689
13.5	58.2292	51.6292	53.7884	24.6739
13.5224	58.227	51.627	53.7861	24.6632
13.5448	58.2991	51.6991	53.8617	24.6722
13.5672	58.3147	51.7146	53.878	24.6779
13.5896	58.2992	51.6992	53.8618	24.6562
13.6119	58.3223	51.7223	53.886	24.6635
13.6343	58.3359	51.7359	53.9003	24.6614
13.6567	58.3103	51.7103	53.8734	24.6495
13.6791	58.2939	51.6939	53.8563	24.648
13.7015	58.3378	51.7378	53.9022	24.6335
13.7239	58.3392	51.7392	53.9037	24.6475
13.7463	58.3304	51.7304	53.8945	24.6154
13.7687	58.3193	51.7193	53.8829	24.6143
13.791	58.3139	51.7139	53.8772	24.6086
13.8134	58.32	51.72	53.8836	24.6231
13.8358	58.3223	51.7223	53.8861	24.6323
13.8582	58.3224	51.7224	53.8861	24.602
13.8806	58.3065	51.7065	53.8694	24.6258
13.903	58.3231	51.7231	53.8869	24.6394
13.9254	58.3162	51.7162	53.8796	24.6042
13.9478	58.3119	51.7119	53.8752	24.6276
13.9701	58.2971	51.6971	53.8596	24.6113
13.9925	58.2991	51.6991	53.8617	24.6187
14.0149	58.2961	51.6961	53.8586	24.621
14.0373	58.3499	51.7499	53.915	24.6466
14.0597	58.3678	51.7678	53.9337	24.6328
14.0821	58.3786	51.7786	53.945	24.634
14.1045	58.3994	51.7994	53.9668	24.643
14.1269	58.4073	51.8073	53.9751	24.6754
14.1493	58.4291	51.8291	53.9979	24.651
14.1716	58.4551	51.8551	54.0252	24.6336
14.194	58.4466	51.8466	54.0162	24.6311
14.2164	58.4512	51.8512	54.0211	24.595
14.2388	58.4279	51.8279	53.9967	24.6198
14.2612	58.409	51.809	53.9769	24.6466
14.2836	58.4191	51.8191	53.9874	24.6475
14.306	58.4325	51.8325	54.0015	24.6608
14.3284	58.432	51.8321	54.001	24.6542
14.3507	58.464	51.864	54.0345	24.6717
14.3731	58.4606	51.8606	54.0309	24.627
14.3955	58.4912	51.8912	54.063	24.6673
14.4179	58.4775	51.8775	54.0486	24.641
14.4403	58.5093	51.9093	54.082	24.6697
14.4627	58.5238	51.9238	54.0971	24.6826
14.4851	58.5328	51.9328	54.1066	24.6751
14.5075	58.5559	51.9559	54.1308	24.6182
14.5299	58.5637	51.9637	54.139	24.6611
14.5522	58.5723	51.9723	54.148	24.6494
14.5746	58.5548	51.9548	54.1297	24.667
14.597	58.5539	51.9539	54.1287	24.6849
14.6194	58.5573	51.9573	54.1323	24.6828
14.6418	58.5763	51.9763	54.1522	24.7012
14.6642	58.5868	51.9868	54.1632	24.6864
14.6866	58.6093	52.0093	54.1867	24.6898
14.709	58.6446	52.0446	54.2238	24.7135
14.7313	58.6856	52.0856	54.2667	24.7146
14.7537	58.7391	52.1391	54.3228	24.7286
14.7761	58.7582	52.1582	54.3428	24.7224
14.7985	58.8164	52.2164	54.4038	24.7473
14.8209	58.8261	52.2261	54.4139	24.7379
14.8433	58.8751	52.2751	54.4653	24.7376
14.8657	58.9216	52.3216	54.5141	24.7212
14.8881	58.9503	52.3503	54.5441	24.7512
14.9104	58.9675	52.3675	54.5621	24.7526
14.9328	59.0154	52.4154	54.6123	24.7241
14.9552	59.037	52.437	54.6349	24.7653
14.9776	59.0701	52.4701	54.6697	24.7642
15	59.1107	52.5107	54.7122	24.7919
15.0224	59.109	52.5089	54.7103	24.7562
15.0448	59.1338	52.5338	54.7364	24.7909
15.0672	59.1579	52.5579	54.7616	24.7793
15.0896	59.1714	52.5714	54.7758	24.7864
15.1119	59.1801	52.5801	54.7849	24.7982
15.1343	59.1759	52.5759	54.7805	24.7984
15.1567	59.1399	52.5399	54.7427	24.8156
15.1791	59.137	52.537	54.7398	24.8184
15.2015	59.1078	52.5078	54.7091	24.8253
15.2239	59.0929	52.4929	54.6935	24.8313
15.2463	59.0762	52.4762	54.6761	24.8085
15.2687	59.0632	52.4632	54.6624	24.8424
15.291	59.084	52.484	54.6842	24.8365
15.3134	59.103	52.503	54.7041	24.8178
15.3358	59.0853	52.4853	54.6856	24.8432
15.3582	59.0366	52.4366	54.6345	24.8476
15.3806	59.0004	52.4004	54.5966	24.8421
15.403	58.9986	52.3986	54.5947	24.8343
15.4254	58.9977	52.3977	54.5938	24.8321
15.4478	59.0096	52.5005	54.6063	24.8551
15.4701	59.0107	52.5367	54.6074	24.8254
15.4925	59.0046	52.5612	54.601	24.8309
15.5149	58.994	52.5753	54.5899	24.8478
15.5373	58.9986	52.5519	54.5947	24.8339
15.5597	59.0767	52.5725	54.6765	24.8374
15.5821	59.0898	52.6199	54.6903	24.842
15.6045	59.1163	52.6484	54.718	24.8269
15.6269	59.1501	52.7029	54.7535	24.8448
15.6493	59.1985	52.6833	54.8042	24.8438
15.6716	59.225	52.6392	54.832	24.8536
15.694	59.2439	52.5977	54.8517	24.8555
15.7164	59.2783	52.5758	54.8878	24.8788
15.7388	59.2584	52.5194	54.867	24.8725
15.7612	59.2416	52.5346	54.8493	24.8876
15.7836	59.2452	52.5479	54.8531	24.8886
15.806	59.2226	52.4944	54.8294	24.8754
15.8284	59.2189	52.5312	54.8255	24.8931
15.8507	59.2192	52.5441	54.8259	24.8677
15.8731	59.2358	52.5366	54.8433	24.8839
15.8955	59.2113	52.5458	54.8176	24.8929
15.9179	59.2435	52.5256	54.8514	24.901
15.9403	59.2413	52.5437	54.849	24.8842
15.9627	59.2285	52.5376	54.8357	24.7565
15.9851	59.2087	52.5485	54.8149	24.7571
16.0075	59.2201	52.5855	54.8268	24.7507
16.0299	59.2138	52.6089	54.8202	24.7625
16.0522	59.2235	52.5656	54.8304	24.7756
16.0746	59.2124	52.5292	54.8187	24.7695
16.097	59.2165	52.5755	54.823	24.7696
16.1194	59.1778	52.557	54.7825	24.7693
16.1418	59.1764	52.4912	54.781	24.7755
16.1642	59.2002	52.4041	54.806	24.7569
16.1866	59.2022	52.3892	54.808	24.7863
16.209	59.2115	52.3733	54.8178	24.753
16.2313	59.1795	52.4324	54.7843	24.759
16.2537	59.1961	52.4537	54.8016	24.7611
16.2761	59.1662	52.4665	54.7703	24.7567
16.2985	59.1982	52.4951	54.8038	24.7668
16.3209	59.2233	52.5148	54.8301	24.7921
16.3433	59.2168	52.562	54.8234	24.5629
16.3657	59.2354	52.5855	54.8428	24.8007
16.3881	59.2547	52.6162	54.863	24.7891
16.4104	59.2333	52.6331	54.8406	24.793
16.4328	59.24	52.6649	54.8477	24.7895
16.4552	59.2664	52.6773	54.8753	24.7918
16.4776	59.2615	52.7175	54.8702	24.795
16.5	59.2616	52.663	54.8703	24.804
16.5224	59.2665	52.7112	54.8754	24.8076
16.5448	59.3072	52.6728	54.9181	24.8006
16.5672	59.3023	52.6205	54.9129	24.7884
16.5896	59.3151	52.6348	54.9264	24.7972
16.6119	59.2925	52.6489	54.9027	24.7925
16.6343	59.3093	52.6627	54.9203	24.7841
16.6567	59.2959	52.6966	54.9063	24.7925
16.6791	59.3031	52.7052	54.9138	24.7871
16.7015	59.3302	52.6765	54.9422	24.7902
16.7239	59.3291	52.6875	54.941	24.7997
16.7463	59.3339	52.7479	54.9461	24.812
16.7687	59.3242	52.7709	54.9359	24.8019
16.791	59.3416	52.8087	54.9542	24.8108
16.8134	59.3425	52.8128	54.955	24.7984
16.8358	59.3861	52.8552	55.0008	24.8021
16.8582	59.4267	52.864	55.0433	24.7781
16.8806	59.4922	52.8985	55.1119	24.8112
16.903	59.5092	52.8773	55.1298	24.7924
16.9254	59.5552	52.9136	55.178	24.803
16.9478	59.5663	52.952	55.1896	24.7965
16.9701	59.5464	52.9429	55.1688	24.8062
16.9925	59.567	52.9765	55.1903	24.8286
17.0149	59.5835	52.9714	55.2076	24.8261
17.0373	59.5403	52.9257	55.1624	24.7972
17.0597	59.5177	52.8873	55.1386	24.8113
17.0821	59.5408	52.8573	55.1629	24.833
17.1045	59.5187	52.8963	55.1397	24.8013
17.1269	59.5179	52.9498	55.1389	24.7966
17.1493	59.5124	53.013	55.1332	24.804
17.1716	59.5579	52.9883	55.1808	24.786
17.194	59.5917	52.9617	55.2163	24.7943
17.2164	59.6337	52.937	55.2603	24.7905
17.2388	59.6299	52.9546	55.2562	24.7775
17.2612	59.6449	52.9757	55.272	24.7916
17.2836	59.6314	52.9888	55.2578	24.794
17.306	59.6076	52.9909	55.2329	24.7955
17.3284	59.6162	53.0278	55.2419	24.7761
17.3507	59.6088	53.0752	55.2341	24.7607
17.3731	59.6139	53.0512	55.2395	24.7734
17.3955	59.6243	53.0725	55.2504	24.7603
17.4179	59.6198	53.0499	55.2457	24.7611
17.4403	59.6334	53.0753	55.2599	24.7253
17.4627	59.6502	53.0867	55.2776	24.7455
17.4851	59.6492	53.1246	55.2765	24.7555
17.5075	59.6444	53.1069	55.2715	24.7327
17.5299	59.6487	53.0969	55.2759	24.7502
17.5522	59.6759	53.0861	55.3044	24.7248
17.5746	59.6446	53.0292	55.2717	24.7273
17.597	59.6322	52.9732	55.2586	24.7185
17.6194	59.6506	52.9791	55.278	24.7062
17.6418	59.6146	52.9831	55.2402	24.7098
17.6642	59.596	52.9876	55.2208	24.734
17.6866	59.599	52.9894	55.2238	24.7102
17.709	59.5845	52.9894	55.2087	24.6929
17.7313	59.5938	53.0072	55.2184	24.7035
17.7537	59.6119	53.0109	55.2374	24.7011
17.7761	59.6006	53.0495	55.2255	24.7071
17.7985	59.6028	53.0198	55.2278	24.7194
17.8209	59.616	53.0242	55.2417	24.7144
17.8433	59.6106	53.0338	55.236	24.7107
17.8657	59.6148	53.0573	55.2404	24.7431
17.8881	59.6208	53.1318	55.2467	24.7477
17.9104	59.6178	53.0962	55.2435	24.7227
17.9328	59.5903	53.0597	55.2148	24.7254
17.9552	59.5801	53.0689	55.2041	24.7228
17.9776	59.5969	53.0529	55.2217	24.7471
18	59.5372	53.0675	55.1591	24.7146
18.0224	59.5202	53.0521	55.1414	24.7265
18.0448	59.5261	53.0587	55.1475	24.7099
18.0672	59.4979	53.0473	55.1179	24.7335
18.0896	59.4919	53.0842	55.1117	24.7233
18.1119	59.4944	53.088	55.1143	24.7042
18.1343	59.512	52.9779	55.1327	24.714
18.1567	59.497	52.9464	55.117	24.7122
18.1791	59.5207	52.9326	55.1419	24.7117
18.2015	59.537	52.8974	55.1589	24.7354
18.2239	59.5396	52.8665	55.1617	24.7268
18.2463	59.5221	52.8398	55.1433	24.7095
18.2687	59.5172	52.9013	55.1382	24.696
18.291	59.458	52.94	55.0762	24.7208
18.3134	59.4514	52.9386	55.0692	24.7237
18.3358	59.4844	52.9076	55.1038	24.7164
18.3582	59.4858	52.8833	55.1053	24.7329
18.3806	59.4926	52.8631	55.1124	24.6931
18.403	59.4659	52.8365	55.0844	24.7077
18.4254	59.4316	52.8633	55.0484	24.7276
18.4478	59.4115	52.8554	55.0274	24.7079
18.4701	59.4083	52.8598	55.024	24.7271
18.4925	59.4094	52.8675	55.0252	24.7379
18.5149	59.4154	52.8865	55.0315	24.7257
18.5373	59.3652	52.9347	54.9789	24.7267
18.5597	59.3587	53.0028	54.9721	24.728
18.5821	59.3689	53.0195	54.9828	24.7302
18.6045	59.4092	53.0021	55.025	24.722
18.6269	59.4034	52.973	55.0189	24.7213
18.6493	59.3997	52.9594	55.015	24.7151
18.6716	59.4052	52.9587	55.0208	24.7141
18.694	59.4321	52.94	55.049	24.7374
18.7164	59.43	52.917	55.0468	24.7088
18.7388	59.4356	52.9275	55.0527	24.723
18.7612	59.4376	52.8993	55.0547	24.727
18.7836	59.4377	52.8893	55.0548	24.7034
18.806	59.4168	52.8594	55.0329	24.6934
18.8284	59.4282	52.8518	55.0449	24.7039
18.8507	59.4625	52.8858	55.0808	24.7261
18.8731	59.4765	52.8873	55.0955	24.7185
18.8955	59.4938	52.9869	55.1136	24.6986
18.9179	59.4977	53.0131	55.1177	24.6999
18.9403	59.508	52.9378	55.1286	24.7022
18.9627	59.5264	52.954	55.1478	24.7217
18.9851	59.562	53.0336	55.1851	24.7098
19.0075	59.5889	53.0903	55.2133	24.699
19.0299	59.6525	53.078	55.2799	24.7177
19.0522	59.7003	53.0008	55.3301	24.7003
19.0746	59.7448	52.927	55.3766	24.719
19.097	59.7613	52.881	55.3939	24.7003
19.1194	59.74	52.8237	55.3716	24.6927
19.1418	59.7126	52.8458	55.343	24.7
19.1642	59.6791	52.8429	55.3078	24.6819
19.1866	59.6531	52.859	55.2806	24.7049
19.209	59.6384	52.8746	55.2652	24.6927
19.2313	59.6221	52.8908	55.2481	24.6903
19.2537	59.6156	52.8884	55.2413	24.6981
19.2761	59.5942	52.8805	55.2189	24.7019
19.2985	59.6039	52.841	55.229	24.689
19.3209	59.6264	52.9122	55.2525	24.6833
19.3433	59.6462	52.9546	55.2734	24.6743
19.3657	59.6405	52.9838	55.2674	24.6896
19.3881	59.6224	52.9374	55.2484	24.6579
19.4104	59.6096	52.9563	55.235	24.6828
19.4328	59.6266	52.9326	55.2528	24.6685
19.4552	59.6217	52.9203	55.2477	24.6599
19.4776	59.6262	52.8896	55.2524	24.694
19.5	59.5926	52.8612	55.2171	24.6703
19.5224	59.6223	52.8356	55.2483	24.6865
19.5448	59.6025	52.8323	55.2276	24.6688
19.5672	59.6314	52.9034	55.2578	24.66
19.5896	59.67	52.9283	55.2982	24.6539
19.6119	59.6866	52.9741	55.3157	24.6536
19.6343	59.6856	53.0138	55.3146	24.6591
19.6567	59.7196	53.0313	55.3503	24.6678
19.6791	59.7096	53.0645	55.3397	24.6516
19.7015	59.7239	53.1077	55.3548	24.684
19.7239	59.7322	53.0667	55.3634	24.675
19.7463	59.7702	53.1216	55.4032	24.6611
19.7687	59.7621	53.1094	55.3948	24.647
19.791	59.7834	53.0848	55.4171	24.657
19.8134	59.7781	53.1159	55.4116	24.6533
19.8358	59.7952	53.158	55.4294	24.6423
19.8582	59.7853	53.177	55.4191	24.6551
19.8806	59.8044	53.2157	55.4391	24.6445
19.903	59.8002	53.2198	55.4347	24.6459
19.9254	59.8409	53.2631	55.4773	24.6622
19.9478	59.8438	53.2447	55.4804	24.6526
19.9701	59.8551	53.1787	55.4923	24.655
19.9925	59.8435	53.1613	55.4801	24.6699
20.0149	59.8348	53.1523	55.471	24.6596
20.0373	59.8355	53.1195	55.4717	24.6432
20.0597	59.831	53.1142	55.467	24.6725
20.0821	59.8059	53.0768	55.4407	24.6355
20.1045	59.7922	53.0767	55.4263	24.6629
20.1269	59.7901	53.0388	55.4242	24.6707
20.1493	59.7814	53.0228	55.4151	24.6719
20.1716	59.7648	53.0107	55.3976	24.6891
20.194	59.7221	52.9961	55.3529	24.6768
20.2164	59.674	53.0796	55.3025	24.6693
20.2388	59.7049	53.0859	55.3349	24.6831
20.2612	59.7191	53.0472	55.3497	24.6705
20.2836	59.7663	53.0237	55.3992	24.6982
20.306	59.8005	53.023	55.435	24.6859
20.3284	59.8083	53.0319	55.4432	24.6936
20.3507	59.8044	53.0088	55.4391	24.7054
20.3731	59.822	53.0797	55.4575	24.7113
20.3955	59.8312	53.0564	55.4672	24.7108
20.4179	59.8324	53.0585	55.4685	24.679
20.4403	59.8411	53.0649	55.4776	24.6744
20.4627	59.8717	53.106	55.5096	24.6883
20.4851	59.8674	53.104	55.5052	24.6856
20.5075	59.8799	53.0882	55.5183	24.6801
20.5299	59.8872	53.1164	55.5259	24.6873
20.5522	59.8923	53.1453	55.5313	24.6735
20.5746	59.8882	53.1516	55.527	24.6847
20.597	59.8762	53.1645	55.5143	24.6887
20.6194	59.8851	53.1607	55.5237	24.7004
20.6418	59.9003	53.0906	55.5396	24.674
20.6642	59.8674	53.0683	55.5051	24.7025
20.6866	59.8661	53.1024	55.5038	24.6876
20.709	59.8362	53.0786	55.4725	24.694
20.7313	59.8062	53.0296	55.441	24.6937
20.7537	59.797	53.0115	55.4314	24.6893
20.7761	59.7614	52.998	55.394	24.7028
20.7985	59.7214	52.9863	55.3522	24.681
20.8209	59.718	53.0591	55.3486	24.6991
20.8433	59.745	53.0955	55.3769	24.6958
20.8657	59.7608	53.1151	55.3934	24.6773
20.8881	59.7739	53.1517	55.4072	24.696
20.9104	59.7984	53.1521	55.4328	24.683
20.9328	59.8326	53.1688	55.4687	24.7037
20.9552	59.8488	53.1298	55.4856	24.6987
20.9776	59.8128	53.0867	55.4479	24.6922
21	59.8141	53.0562	55.4492	24.7109
21.0224	59.7972	53.0697	55.4315	24.6793
21.0448	59.7726	53.0465	55.4058	24.709
21.0672	59.746	53.0596	55.3779	24.7073
21.0896	59.7387	53.0728	55.3702	24.7046
21.1119	59.7407	53.0542	55.3724	24.7112
21.1343	59.76	53.0421	55.3926	24.7011
21.1567	59.7672	53.0707	55.4001	24.6961
21.1791	59.7683	53.0523	55.4013	24.7005
21.2015	59.799	53.0373	55.4335	24.6942
21.2239	59.813	53.0293	55.4481	24.7092
21.2463	59.7983	53.0779	55.4327	24.6767
21.2687	59.7752	53.0687	55.4085	24.6754
21.291	59.7318	53.0602	55.363	24.6656
21.3134	59.6998	53.0507	55.3295	24.6466
21.3358	59.7375	53.0036	55.369	24.6552
21.3582	59.7479	52.9891	55.3799	24.6258
21.3806	59.7437	52.9811	55.3755	24.6729
21.403	59.7863	52.9292	55.4202	24.6655
21.4254	59.8165	52.92	55.4518	24.6389
21.4478	59.8159	52.9506	55.4511	24.6326
21.4701	59.8324	53.0011	55.4684	24.595
21.4925	59.8589	53.0536	55.4962	24.6029
21.5149	59.9009	53.1058	55.5402	24.6187
21.5373	59.8723	53.1111	55.5103	24.6216
21.5597	59.9153	53.0959	55.5554	24.5962
21.5821	59.9428	53.187	55.5841	24.6143
21.6045	59.9608	53.2419	55.603	24.6179
21.6269	59.9455	53.2548	55.5869	24.6223
21.6493	59.9693	53.257	55.6119	24.5993
21.6716	59.9941	53.2431	55.6379	24.621
21.694	60.0017	53.2595	55.6458	24.6164
21.7164	60.0425	53.2679	55.6886	24.6129
21.7388	60.0785	53.2198	55.7263	24.6022
21.7612	60.0868	53.1539	55.735	24.6369
21.7836	60.0507	53.0897	55.6972	24.6339
21.806	60.0543	53.065	55.701	24.6457
21.8284	60.0362	53.0752	55.682	24.6277
21.8507	60.0345	53.0867	55.6802	24.6381
21.8731	60.028	53.0903	55.6734	24.6589
21.8955	60.0197	53.1067	55.6647	24.6631
21.9179	60.0134	53.0887	55.6581	24.647
21.9403	59.9954	53.0423	55.6392	24.6705
21.9627	60.0061	52.9979	55.6505	24.6532
21.9851	60.0124	53.0058	55.657	24.6355
22.0075	60.0086	53.0175	55.6531	24.6816
22.0299	59.9912	53.0702	55.6349	24.6564
22.0522	60.0125	53.1272	55.6572	24.6473
22.0746	60.0118	53.1975	55.6564	24.6489
22.097	60.047	53.2043	55.6933	24.6577
22.1194	60.0313	53.2014	55.6768	24.6492
22.1418	60.0388	53.1501	55.6847	24.6398
22.1642	60.0235	53.0999	55.6687	24.6602
22.1866	60.0197	53.1021	55.6647	24.6553
22.209	60.014	53.1197	55.6587	24.6688
22.2313	60.0099	53.1314	55.6544	24.6565
22.2537	60.0048	53.1949	55.6491	24.6431
22.2761	60.0154	53.2104	55.6602	24.6226
22.2985	60.0127	53.1751	55.6574	24.6507
22.3209	60.0497	53.1596	55.6962	24.6528
22.3433	60.0704	53.0555	55.7179	24.6653
22.3657	60.0774	53.0633	55.7252	24.6603
22.3881	60.0498	53.0774	55.6962	24.659
22.4104	60.0475	53.1019	55.6938	24.663
22.4328	60.0245	53.1859	55.6698	24.6722
22.4552	60.0159	53.1842	55.6608	24.6565
22.4776	60.0367	53.1614	55.6825	24.6611
22.5	60.0597	53.1232	55.7066	24.6635
22.5224	60.0308	53.1207	55.6763	24.6706
22.5448	60.0139	53.139	55.6586	24.6849
22.5672	59.9907	53.1706	55.6343	24.6921
22.5896	60.0066	53.1584	55.651	24.7011
22.6119	60.0116	53.1484	55.6563	24.6778
22.6343	60.0296	53.1365	55.6751	24.697
22.6567	60.0252	53.1626	55.6705	24.6881
22.6791	60.0028	53.1222	55.647	24.684
22.7015	60.0392	53.1184	55.6851	24.6896
22.7239	60.043	53.0849	55.6891	24.683
22.7463	60.0404	53.082	55.6864	24.6853
22.7687	60.0319	53.0408	55.6775	24.6866
22.791	60.0388	53.0403	55.6848	24.7022
22.8134	60.0187	53.0545	55.6637	24.712
22.8358	60.0019	53.0609	55.6461	24.7216
22.8582	60.0471	53.0434	55.6934	24.7103
22.8806	60.0566	53.0192	55.7034	24.7029
22.903	60.0478	53.0038	55.6941	24.7162
22.9254	60.0111	52.9931	55.6557	24.6885
22.9478	59.9635	52.9839	55.6058	24.6782
22.9701	59.9637	52.9983	55.606	24.6798
22.9925	59.9837	53.0288	55.627	24.6938
23.0149	60.0014	53.0951	55.6456	24.679
23.0373	59.9952	53.1279	55.6391	24.6742
23.0597	60.0116	53.1257	55.6562	24.6648
23.0821	60.0281	53.1609	55.6735	24.6824
23.1045	60.0433	53.1721	55.6895	24.6928
23.1269	60.0627	53.2026	55.7098	24.6834
23.1493	60.0895	53.2074	55.7379	24.6856
23.1716	60.0708	53.2171	55.7183	24.7126
23.194	60.1109	53.2087	55.7603	24.698
23.2164	60.0777	53.1787	55.7255	24.7015
23.2388	60.1202	53.1751	55.7701	24.6903
23.2612	60.0969	53.1311	55.7456	24.7127
23.2836	60.099	53.0816	55.7478	24.7095
23.306	60.0559	53.0837	55.7026	24.7027
23.3284	60.0488	53.1078	55.6952	24.6908
23.3507	59.9981	53.156	55.6421	24.7013
23.3731	60.0263	53.1999	55.6717	24.7053
23.3955	60.0864	53.2167	55.7346	24.6968
23.4179	60.1364	53.1913	55.787	24.6902
23.4403	60.1779	53.1962	55.8305	24.6893
23.4627	60.2014	53.2487	55.8552	24.6909
23.4851	60.1878	53.2674	55.8409	24.6736
23.5075	60.2184	53.2774	55.8729	24.6729
23.5299	60.1775	53.2915	55.83	24.6794
23.5522	60.1901	53.2666	55.8433	24.6671
23.5746	60.1805	53.2902	55.8332	24.6839
23.597	60.1906	53.2905	55.8438	24.6677
23.6194	60.1966	53.3393	55.8501	24.6617
23.6418	60.1782	53.4276	55.8308	24.6378
23.6642	60.1667	53.3647	55.8187	24.6696
23.6866	60.1614	53.2663	55.8132	24.6536
23.709	60.1591	53.2182	55.8108	24.645
23.7313	60.1444	53.1657	55.7954	24.6653
23.7537	60.1113	53.1648	55.7607	24.6605
23.7761	60.0682	53.1657	55.7155	24.6782
23.7985	60.0624	53.196	55.7095	24.6833
23.8209	60.0461	53.2014	55.6924	24.6615
23.8433	60.0515	53.1875	55.6981	24.6785
23.8657	60.0204	53.1896	55.6655	24.682
23.8881	60.0256	53.1757	55.6709	24.6831
23.9104	60.0163	53.2045	55.6612	24.6657
23.9328	60.0193	53.2924	55.6643	24.68
23.9552	59.9921	53.3224	55.6358	24.6995
23.9776	59.9948	53.3314	55.6387	24.6789
24	60.0009	53.3535	55.645	24.696
24.0224	59.9963	53.3725	55.6402	24.6767
24.0448	60.0119	53.3621	55.6565	24.6963
24.0672	59.9972	53.3698	55.6412	24.7178
24.0896	60.0085	53.3864	55.653	24.6722
24.1119	60.0041	53.341	55.6484	24.6636
24.1343	60.02	53.3209	55.665	24.6576
24.1567	60.0232	53.3248	55.6684	24.6572
24.1791	60.0138	53.3487	55.6585	24.6873
24.2015	60.0029	53.3513	55.6472	24.6752
24.2239	59.9903	53.3031	55.6339	24.6533
24.2463	60.0131	53.252	55.6578	24.6896
24.2687	59.9982	53.2198	55.6422	24.6917
24.291	59.9862	53.2164	55.6297	24.7002
24.3134	59.9617	53.1671	55.6039	24.6891
24.3358	60.0038	53.1351	55.6481	24.6831
24.3582	60.0143	53.1651	55.6591	24.682
24.3806	60.0441	53.185	55.6902	24.6868
24.403	60.0518	53.1933	55.6984	24.6941
24.4254	60.0732	53.2051	55.7208	24.6876
24.4478	60.0526	53.2298	55.6992	24.6799
24.4701	60.0616	53.2607	55.7087	24.6915
24.4925	60.0542	53.2833	55.7009	24.7058
24.5149	60.0632	53.3371	55.7104	24.7032
24.5373	60.0894	53.3454	55.7378	24.6959
24.5597	60.1288	53.2946	55.779	24.7189
24.5821	60.1193	53.3003	55.7691	24.7109
24.6045	60.1296	53.2873	55.7799	24.7027
24.6269	60.1473	53.2752	55.7985	24.7219
24.6493	60.1366	53.272	55.7872	24.7202
24.6716	60.1115	53.3257	55.7609	24.7125
24.694	60.1044	53.3374	55.7535	24.7186
24.7164	60.0752	53.3056	55.7229	24.7186
24.7388	60.1146	53.3083	55.7642	24.7198
24.7612	60.1065	53.3153	55.7556	24.714
24.7836	60.0823	53.2796	55.7304	24.7146
24.806	60.0729	53.2781	55.7205	24.6857
24.8284	60.0883	53.2534	55.7366	24.7166
24.8507	60.0997	53.2602	55.7485	24.7029
24.8731	60.1001	53.2456	55.7489	24.6951
24.8955	60.1115	53.2165	55.7609	24.722
24.9179	60.1373	53.2239	55.788	24.6928
24.9403	60.1656	53.2069	55.8176	24.701
24.9627	60.1671	53.1331	55.8192	24.7121
24.9851	60.1442	53.1129	55.7952	24.6993
25.0075	60.1194	53.1749	55.7692	24.7135
25.0299	60.0878	53.2902	55.7361	24.7074
25.0522	60.0724	53.2342	55.7199	24.7335
25.0746	60.0459	53.1646	55.6922	24.7388
25.097	60.0905	53.0843	55.7389	24.7304
25.1194	60.0824	53.068	55.7305	24.7303
25.1418	60.0779	53.1778	55.7257	24.7136
25.1642	60.0849	53.2286	55.733	24.7096
25.1866	60.0885	53.2477	55.7368	24.7262
25.209	60.1646	53.2804	55.8166	24.747
25.2313	60.2171	53.3502	55.8715	24.6842
25.2537	60.318	53.356	55.9773	24.6559
25.2761	60.3827	53.3153	56.0451	24.6889
25.2985	60.4092	53.3402	56.0729	24.679
25.3209	60.3916	53.3811	56.0544	24.685
25.3433	60.3805	53.3384	56.0428	24.7016
25.3657	60.3839	53.2836	56.0463	24.6966
25.3881	60.3765	53.3524	56.0386	24.6851
25.4104	60.3171	53.3977	55.9764	24.6898
25.4328	60.2773	53.4185	55.9347	24.6682
25.4552	60.2891	53.4002	55.9471	24.6972
25.4776	60.2874	53.4167	55.9452	24.6887
25.5	60.3095	53.3971	55.9684	24.6909
25.5224	60.3059	53.4001	55.9646	24.7065
25.5448	60.3514	53.3714	56.0123	24.7233
25.5672	60.3651	53.389	56.0266	24.7159
25.5896	60.3871	53.4239	56.0497	24.7213
25.6119	60.3787	53.4451	56.0409	24.7116
25.6343	60.3741	53.4683	56.0361	24.7124
25.6567	60.3592	53.4938	56.0204	24.6841
25.6791	60.3035	53.5312	55.9621	24.6985
25.7015	60.3112	53.4968	55.9702	24.6864
25.7239	60.2825	53.4918	55.9401	24.6831
25.7463	60.2633	53.4449	55.92	24.7028
25.7687	60.2139	53.3632	55.8682	24.7035
25.791	60.1924	53.3163	55.8457	24.6965
25.8134	60.1826	53.268	55.8354	24.703
25.8358	60.1415	53.2884	55.7924	24.7053
25.8582	60.1459	53.34	55.797	24.7076
25.8806	60.1609	53.3399	55.8127	24.6967
25.903	60.1626	53.3982	55.8145	24.6899
25.9254	60.1635	53.4963	55.8155	24.7102
25.9478	60.1507	53.5256	55.802	24.7088
25.9701	60.1529	53.5495	55.8043	24.6937
25.9925	60.2116	53.5019	55.8658	24.718
26.0149	60.2579	53.4892	55.9144	24.7154
26.0373	60.2117	53.4698	55.8659	24.7135
26.0597	60.209	53.4484	55.8631	24.71
26.0821	60.1591	53.4071	55.8108	24.7277
26.1045	60.1376	53.3405	55.7882	24.6861
26.1269	60.1377	53.3005	55.7883	24.7113
26.1493	60.1255	53.2678	55.7756	24.7082
26.1716	60.094	53.2835	55.7426	24.7012
26.194	60.082	53.2562	55.73	24.7072
26.2164	60.0835	53.221	55.7315	24.7083
26.2388	60.04	53.2339	55.686	24.7033
26.2612	60.0424	53.2583	55.6885	24.708
26.2836	60.0271	53.2272	55.6724	24.726
26.306	60.0451	53.1833	55.6913	24.7172
26.3284	60.0781	53.1336	55.726	24.7185
26.3507	60.0839	53.0692	55.732	24.7077
26.3731	60.0975	53.0595	55.7463	24.7041
26.3955	60.1176	53.09	55.7673	24.7266
26.4179	60.1576	53.1639	55.8092	24.6966
26.4403	60.1525	53.1766	55.8039	24.7085
26.4627	60.1559	53.1283	55.8075	24.7103
26.4851	60.1745	53.1238	55.8269	24.7086
26.5075	60.1536	53.1819	55.8051	24.7104
26.5299	60.1705	53.215	55.8228	24.7168
26.5522	60.1765	53.2603	55.829	24.7334
26.5746	60.1851	53.2981	55.838	24.7267
26.597	60.2206	53.281	55.8753	24.7097
26.6194	60.2251	53.2845	55.88	24.7409
26.6418	60.2408	53.309	55.8964	24.7485
26.6642	60.3054	53.3	55.9641	24.7364
26.6866	60.3018	53.2808	55.9603	24.7324
26.709	60.3197	53.2812	55.9791	24.7397
26.7313	60.3581	53.256	56.0193	24.7581
26.7537	60.3785	53.2867	56.0407	24.7419
26.7761	60.376	53.3442	56.0381	24.7509
26.7985	60.3546	53.3619	56.0157	24.7435
26.8209	60.3825	53.3541	56.0449	24.7531
26.8433	60.4083	53.3283	56.0719	24.7258
26.8657	60.4247	53.3789	56.0891	24.76
26.8881	60.4067	53.3908	56.0702	24.7431
26.9104	60.3832	53.381	56.0456	24.7374
26.9328	60.3597	53.3187	56.0211	24.7483
26.9552	60.3359	53.3024	55.9961	24.7416
26.9776	60.3078	53.3177	55.9666	24.7482
27	60.288	53.3312	55.9459	24.7738
27.0224	60.2723	53.3566	55.9295	24.7559
27.0448	60.3181	53.3478	55.9774	24.7495
27.0672	60.3429	53.3825	56.0034	24.7611
27.0896	60.3313	53.3975	55.9912	24.7494
27.1119	60.3158	53.3773	55.975	24.7602
27.1343	60.3323	53.3761	55.9922	24.7537
27.1567	60.3021	53.3041	55.9607	24.7574
27.1791	60.3038	53.2828	55.9625	24.7794
27.2015	60.3045	53.2882	55.9631	24.7498
27.2239	60.2878	53.2771	55.9457	24.7422
27.2463	60.2762	53.3397	55.9336	24.7452
27.2687	60.2684	53.4206	55.9253	24.7291
27.291	60.2513	53.4636	55.9074	24.7324
27.3134	60.2784	53.5192	55.9359	24.745
27.3358	60.3135	53.5731	55.9726	24.7402
27.3582	60.4176	53.5767	56.0817	24.7638
27.3806	60.4837	53.5626	56.151	24.7225
27.403	60.5356	53.5109	56.2053	24.7462
27.4254	60.5528	53.5005	56.2233	24.759
27.4478	60.5747	53.4752	56.2463	24.756
27.4701	60.552	53.4412	56.2225	24.7614
27.4925	60.54	53.4802	56.21	24.7531
27.5149	60.5397	53.5117	56.2097	24.7496
27.5373	60.5287	53.596	56.1981	24.7744
27.5597	60.5161	53.616	56.1849	24.7692
27.5821	60.5017	53.6337	56.1698	24.7306
27.6045	60.5396	53.6563	56.2095	24.7223
27.6269	60.5505	53.6651	56.2209	24.733
27.6493	60.5559	53.6823	56.2266	24.7423
27.6716	60.5865	53.653	56.2587	24.7522
27.694	60.568	53.62	56.2393	24.7486
27.7164	60.5384	53.6797	56.2082	24.7339
27.7388	60.5281	53.6864	56.1975	24.7224
27.7612	60.5149	53.6581	56.1837	24.707
27.7836	60.4926	53.5533	56.1602	24.7223
27.806	60.5033	53.5348	56.1715	24.7408
27.8284	60.4677	53.5994	56.1342	24.7496
27.8507	60.4299	53.6561	56.0945	24.7375
27.8731	60.3974	53.6444	56.0605	24.752
27.8955	60.3916	53.6548	56.0544	24.7229
27.9179	60.4154	53.699	56.0794	24.7265
27.9403	60.3765	53.7688	56.0386	24.7298
27.9627	60.375	53.8149	56.037	24.7359
27.9851	60.382	53.7889	56.0444	24.7388
28.0075	60.4161	53.7604	56.0801	24.73
28.0299	60.4378	53.7521	56.1029	24.7293
28.0522	60.4232	53.7268	56.0875	24.7411
28.0746	60.4217	53.6747	56.086	24.7125
28.097	60.4127	53.6559	56.0766	24.7332
28.1194	60.3863	53.638	56.0489	24.7316
28.1418	60.3861	53.6065	56.0487	24.7441
28.1642	60.3759	53.6053	56.038	24.7346
28.1866	60.4046	53.6213	56.0681	24.748
28.209	60.4308	53.6176	56.0955	24.7408
28.2313	60.4663	53.6138	56.1327	24.7221
28.2537	60.4823	53.6491	56.1495	24.737
28.2761	60.4558	53.6073	56.1217	24.7543
28.2985	60.4561	53.5952	56.122	24.7355
28.3209	60.4486	53.6692	56.1142	24.7729
28.3433	60.433	53.666	56.0978	24.7569
28.3657	60.4744	53.7431	56.1412	24.7539
28.3881	60.5198	53.8048	56.1888	24.7761
28.4104	60.585	53.8292	56.2571	24.7596
28.4328	60.6132	53.8419	56.2866	24.7578
28.4552	60.6553	53.8586	56.3308	24.763
28.4776	60.7213	53.8543	56.3999	24.7567
28.5	60.7729	53.7991	56.454	24.7629
28.5224	60.7845	53.7634	56.4661	24.763
28.5448	60.8043	53.7314	56.4869	24.7793
28.5672	60.7786	53.6878	56.4599	24.748
28.5896	60.7846	53.7144	56.4663	24.7612
28.6119	60.7227	53.657	56.4014	24.7564
28.6343	60.6854	53.538	56.3623	24.7523
28.6567	60.6421	53.5381	56.3169	24.7464
28.6791	60.6027	53.5933	56.2756	24.766
28.7015	60.5496	53.6283	56.22	24.7552
28.7239	60.5134	53.5957	56.182	24.759
28.7463	60.4975	53.5961	56.1654	24.7637
28.7687	60.4922	53.5659	56.1599	24.7535
28.791	60.4921	53.5298	56.1598	24.7469
28.8134	60.4439	53.4784	56.1093	24.7642
28.8358	60.3942	53.4533	56.0572	24.7538
28.8582	60.3911	53.444	56.0539	24.776
28.8806	60.3551	53.544	56.0162	24.7561
28.903	60.3577	53.6056	56.0189	24.7584
28.9254	60.3839	53.5465	56.0464	24.7256
28.9478	60.428	53.5291	56.0925	24.7561
28.9701	60.5183	53.5215	56.1872	24.7601
28.9925	60.5525	53.5154	56.2231	24.758
29.0149	60.5115	53.4743	56.1801	24.77
29.0373	60.4562	53.5028	56.1221	24.7575
29.0597	60.4356	53.5412	56.1006	24.7665
29.0821	60.4276	53.5567	56.0922	24.7716
29.1045	60.4106	53.5566	56.0744	24.7595
29.1269	60.4199	53.5954	56.0841	24.7551
29.1493	60.4064	53.6326	56.07	24.7581
29.1716	60.4093	53.5852	56.0729	24.7721
29.194	60.4144	53.5534	56.0783	24.7512
29.2164	60.4336	53.5731	56.0985	24.7734
29.2388	60.4142	53.5278	56.0782	24.7774
29.2612	60.4156	53.5361	56.0796	24.7903
29.2836	60.3822	53.5346	56.0446	24.7776
29.306	60.3732	53.5864	56.0351	24.7803
29.3284	60.3739	53.6557	56.0359	24.7705
29.3507	60.3696	53.639	56.0314	24.7867
29.3731	60.35	53.518	56.0109	24.7929
29.3955	60.3552	53.5449	56.0163	24.7865
29.4179	60.3359	53.6483	55.9961	24.7795
29.4403	60.2865	53.6502	55.9443	24.7914
29.4627	60.2998	53.6734	55.9583	24.7702
29.4851	60.2961	53.7114	55.9544	24.7831
29.5075	60.3023	53.7634	55.9608	24.7993
29.5299	60.2836	53.7399	55.9412	24.797
29.5522	60.2865	53.69	55.9443	24.7876
29.5746	60.3175	53.6136	55.9768	24.7971
29.597	60.3559	53.6396	56.0171	24.8024
29.6194	60.3552	53.6892	56.0163	24.7869
29.6418	60.3595	53.7211	56.0208	24.7918
29.6642	60.3676	53.6221	56.0293	24.797
29.6866	60.3594	53.5859	56.0207	24.8009
29.709	60.3611	53.6157	56.0225	24.7805
29.7313	60.3112	53.6097	55.9702	24.7951
29.7537	60.2762	53.6095	55.9335	24.7919
29.7761	60.2674	53.677	55.9243	24.8004
29.7985	60.2653	53.7177	55.9221	24.7881
29.8209	60.2633	53.7433	55.9199	24.7779
29.8433	60.2514	53.7228	55.9076	24.7934
29.8657	60.2734	53.6991	55.9306	24.8066
29.8881	60.2696	53.7209	55.9266	24.7916
29.9104	60.2669	53.7193	55.9238	24.7846
29.9328	60.2759	53.7859	55.9332	24.8019
29.9552	60.2971	53.7799	55.9554	24.7998
29.9776	60.2794	53.7728	55.9368	24.8095
30	60.3007	53.6877	55.9592	24.8028
30.0224	60.3023	53.6447	55.9608	24.7854
30.0448	60.2922	53.622	55.9503	24.7778
30.0672	60.2987	53.5865	55.957	24.8056
30.0896	60.2918	53.644	55.9499	24.7861
30.1119	60.2868	53.6628	55.9446	24.7998
30.1343	60.2582	53.6459	55.9146	24.8181
30.1567	60.2673	53.7155	55.9242	24.8019
30.1791	60.2968	53.7259	55.9551	24.8034
30.2015	60.3128	53.7293	55.9719	24.7974
30.2239	60.3208	53.7327	55.9802	24.7848
30.2463	60.3209	53.7438	55.9804	24.802
30.2687	60.3165	53.7601	55.9757	24.802
30.291	60.3385	53.7193	55.9988	24.8019
30.3134	60.3605	53.6832	56.0218	24.8337
30.3358	60.3727	53.6468	56.0347	24.8157
30.3582	60.3909	53.6782	56.0537	24.8322
30.3806	60.4045	53.7414	56.068	24.8061
30.403	60.3952	53.7777	56.0582	24.796
30.4254	60.3948	53.7953	56.0578	24.8155
30.4478	60.4219	53.8304	56.0862	24.8013
30.4701	60.4282	53.8709	56.0928	24.8127
30.4925	60.4449	53.8861	56.1103	24.8195
30.5149	60.4841	53.9236	56.1514	24.8054
30.5373	60.5293	53.9547	56.1987	24.8322
30.5597	60.5289	53.8614	56.1983	24.809
30.5821	60.5805	53.834	56.2524	24.8202
30.6045	60.5757	53.8675	56.2473	24.8249
30.6269	60.5678	53.8966	56.2391	24.8174
30.6493	60.5733	53.8299	56.2448	24.778
30.6716	60.5784	53.7997	56.2502	24.7949
30.694	60.5886	53.8531	56.2609	24.7991
30.7164	60.5681	53.9023	56.2393	24.8466
30.7388	60.5683	53.8756	56.2396	24.822
30.7612	60.5952	53.8274	56.2678	24.8118
30.7836	60.598	53.8516	56.2707	24.8108
30.806	60.573	53.8103	56.2445	24.8274
30.8284	60.5292	53.8865	56.1987	24.8326
30.8507	60.5658	53.9808	56.237	24.8283
30.8731	60.5534	53.9428	56.2239	24.8355
30.8955	60.6222	53.9031	56.2961	24.8186
30.9179	60.6795	53.8202	56.3561	24.8393
30.9403	60.6435	53.8678	56.3184	24.8493
30.9627	60.6547	53.9313	56.3302	24.8419
30.9851	60.6106	53.9252	56.284	24.8388
31.0075	60.6105	54.0031	56.2838	24.8236
31.0299	60.6321	54.0046	56.3065	24.8474
31.0522	60.6156	54.0246	56.2892	24.8191
31.0746	60.6645	54.0069	56.3405	24.8086
31.097	60.6656	53.9496	56.3416	24.7904
31.1194	60.6498	53.9278	56.325	24.7681
31.1418	60.6211	53.8829	56.2949	24.7491
31.1642	60.6114	53.8499	56.2848	24.7401
31.1866	60.5739	53.81	56.2455	24.7573
31.209	60.5848	53.8255	56.2568	24.7641
31.2313	60.5764	53.8238	56.2481	24.7446
31.2537	60.6071	53.8486	56.2802	24.7678
31.2761	60.6057	53.8509	56.2788	24.7621
31.2985	60.6131	53.8646	56.2865	24.7817
31.3209	60.6522	53.8732	56.3276	24.7713
31.3433	60.7312	53.94	56.4103	24.7354
31.3657	60.7539	53.9354	56.4341	24.7511
31.3881	60.7619	53.9278	56.4425	24.7454
31.4104	60.7643	53.9003	56.4449	24.7467
31.4328	60.7946	53.9479	56.4767	24.7412
31.4552	60.803	53.9329	56.4855	24.7546
31.4776	60.8098	53.9329	56.4926	24.739
31.5	60.8079	53.9241	56.4907	24.7239
31.5224	60.7669	53.9495	56.4477	24.6865
31.5448	60.7477	53.8982	56.4276	24.6991
31.5672	60.7095	53.8736	56.3875	24.7028
31.5896	60.674	53.8306	56.3504	24.6691
31.6119	60.6526	53.7814	56.3279	24.6561
31.6343	60.6194	53.8196	56.2931	24.656
31.6567	60.5719	53.8779	56.2434	24.6547
31.6791	60.5679	53.8279	56.2392	24.6601
31.7015	60.5667	53.7986	56.238	24.6569
31.7239	60.5619	53.7561	56.2329	24.6426
31.7463	60.5263	53.6922	56.1956	24.659
31.7687	60.4995	53.624	56.1675	24.6321
31.791	60.4943	53.6546	56.1621	24.6021
31.8134	60.4691	53.69	56.1357	24.6081
31.8358	60.4432	53.7167	56.1085	24.6181
31.8582	60.4836	53.6701	56.1508	24.6258
31.8806	60.4833	53.7007	56.1506	24.6224
31.903	60.4644	53.6888	56.1307	24.6343
31.9254	60.4505	53.7264	56.1162	24.6175
31.9478	60.474	53.751	56.1407	24.5872
31.9701	60.4735	53.7859	56.1402	24.5958
31.9925	60.4842	53.7992	56.1514	24.5839
32.0149	60.5111	53.875	56.1797	24.6098
32.0373	60.6031	53.8785	56.2761	24.6025
32.0597	60.5735	53.7988	56.245	24.5621
32.0821	60.6185	53.8618	56.2922	24.5667
32.1045	60.6252	53.8581	56.2992	24.579
32.1269	60.6343	53.8455	56.3088	24.5833
32.1493	60.6351	53.8368	56.3096	24.5765
32.1716	60.6668	53.7969	56.3429	24.5977
32.194	60.6308	53.8101	56.3051	24.5885
32.2164	60.6192	53.8135	56.2929	24.5844
32.2388	60.6044	53.8042	56.2774	24.5786
32.2612	60.6097	53.8199	56.283	24.6244
32.2836	60.567	53.8171	56.2382	24.635
32.306	60.5457	53.8295	56.2159	24.6305
32.3284	60.5598	53.8236	56.2306	24.6316
32.3507	60.5713	53.8521	56.2427	24.6359
32.3731	60.5718	53.8334	56.2433	24.6256
32.3955	60.5413	53.8124	56.2113	24.6175
32.4179	60.477	53.8587	56.1439	24.6203
32.4403	60.4648	53.8467	56.1311	24.5936
32.4627	60.4563	53.7835	56.1222	24.6037
32.4851	60.447	53.7071	56.1125	24.5901
32.5075	60.4342	53.7378	56.0991	24.6152
32.5299	60.3967	53.7905	56.0598	24.6132
32.5522	60.367	53.81	56.0286	24.6494
32.5746	60.3597	53.7845	56.0211	24.608
32.597	60.3804	53.7266	56.0427	24.6388
32.6194	60.3603	53.7486	56.0217	24.6281
32.6418	60.3529	53.7578	56.0139	24.5805
32.6642	60.3414	53.7228	56.0018	24.5926
32.6866	60.3584	53.6735	56.0196	24.6042
32.709	60.3911	53.725	56.054	24.6104
32.7313	60.4003	53.6876	56.0635	24.6254
32.7537	60.3815	53.7475	56.0439	24.6345
32.7761	60.3711	53.633	56.0329	24.617
32.7985	60.4008	53.614	56.064	24.6285
32.8209	60.3894	53.6612	56.0521	24.5815
32.8433	60.387	53.713	56.0496	24.5663
32.8657	60.4229	53.7547	56.0872	24.5649
32.8881	60.4483	53.6836	56.1139	24.5572
32.9104	60.4639	53.6866	56.1302	24.5512
32.9328	60.4698	53.6678	56.1364	24.5329
32.9552	60.4577	53.6702	56.1237	24.5897
32.9776	60.4566	53.7695	56.1225	24.5636
33	60.419	53.7467	56.0832	24.5434
33.0224	60.4271	53.6855	56.0916	24.5614
33.0448	60.4418	53.7534	56.1071	24.5691
33.0672	60.4254	53.7209	56.0898	24.5638
33.0896	60.4224	53.7822	56.0868	24.5933
33.1119	60.41	53.7706	56.0737	24.6046
33.1343	60.4636	53.7282	56.1299	24.5736
33.1567	60.4842	53.7384	56.1514	24.5689
33.1791	60.5083	53.8611	56.1767	24.589
33.2015	60.5446	53.9166	56.2148	24.5719
33.2239	60.5894	53.9391	56.2617	24.5985
33.2463	60.6476	53.9985	56.3227	24.5905
33.2687	60.7038	54.0338	56.3816	24.5965
33.291	60.7554	53.9605	56.4357	24.6041
33.3134	60.7964	53.9053	56.4787	24.6065
33.3358	60.8421	53.8439	56.5265	24.6001
33.3582	60.8942	53.8198	56.5811	24.6195
33.3806	60.8857	53.8228	56.5722	24.5966
33.403	60.8232	53.779	56.5067	24.619
33.4254	60.7741	53.7802	56.4553	24.6076
33.4478	60.7665	53.7825	56.4473	24.6051
33.4701	60.7264	53.8539	56.4053	24.5825
33.4925	60.734	53.98	56.4132	24.5728
33.5149	60.6899	54.0153	56.367	24.5577
33.5373	60.6884	53.9529	56.3655	24.5962
33.5597	60.7278	53.9625	56.4068	24.5563
33.5821	60.7625	53.9737	56.4431	24.5441
33.6045	60.7954	53.9942	56.4776	24.5404
33.6269	60.804	53.9696	56.4866	24.5314
33.6493	60.8197	53.9298	56.503	24.5032
33.6716	60.7724	53.8366	56.4535	24.5074
33.694	60.704	53.8694	56.3818	24.5241
33.7164	60.6624	53.8663	56.3383	24.5225
33.7388	60.6283	53.9087	56.3025	24.4988
33.7612	60.6665	53.9416	56.3425	24.5387
33.7836	60.6355	53.9918	56.31	24.531
33.806	60.6304	54.0266	56.3047	24.5518
33.8284	60.6496	53.992	56.3248	24.5552
33.8507	60.6447	54.0177	56.3197	24.5513
33.8731	60.7033	54.0083	56.3811	24.5439
33.8955	60.7142	53.9264	56.3925	24.5648
33.9179	60.7306	53.957	56.4096	24.5425
33.9403	60.7483	54.0101	56.4282	24.5568
33.9627	60.7165	54.0103	56.3949	24.5587
33.9851	60.6906	53.9583	56.3677	24.5645
34.0075	60.7453	53.9725	56.4251	24.5465
34.0299	60.7503	54.0154	56.4303	24.5537
34.0522	60.7658	54.0459	56.4466	24.5094
34.0746	60.7538	53.9977	56.434	24.5245
34.097	60.7524	54.0049	56.4325	24.5581
34.1194	60.724	54.0445	56.4028	24.55
34.1418	60.7155	53.9951	56.3939	24.5299
34.1642	60.7435	54.0181	56.4232	24.5315
34.1866	60.7826	54.0373	56.4641	24.5119
34.209	60.7897	54.0265	56.4716	24.5546
34.2313	60.8043	54.022	56.4869	24.5559
34.2537	60.8408	54.0125	56.5252	24.5392
34.2761	60.8782	53.9535	56.5644	24.5325
34.2985	60.8944	53.926	56.5813	24.5411
34.3209	60.8881	53.9014	56.5747	24.5722
34.3433	60.8636	53.9381	56.549	24.5453
34.3657	60.8253	53.9013	56.5089	24.5725
34.3881	60.8399	53.8843	56.5242	24.5323
34.4104	60.82	53.9314	56.5033	24.5516
34.4328	60.7918	53.9287	56.4739	24.5602
34.4552	60.7736	53.9054	56.4548	24.5859
34.4776	60.7834	53.9217	56.465	24.5598
34.5	60.7891	53.8722	56.471	24.5768
34.5224	60.7685	53.8247	56.4494	24.5784
34.5448	60.7463	53.7518	56.4261	24.5579
34.5672	60.7478	53.78	56.4277	24.5858
34.5896	60.7168	53.8272	56.3952	24.5706
34.6119	60.6999	53.9379	56.3775	24.6023
34.6343	60.7549	53.9794	56.4351	24.6113
34.6567	60.8552	54.0894	56.5403	24.6092
34.6791	60.9464	54.1289	56.6358	24.6303
34.7015	61.0273	54.0408	56.7206	24.674
34.7239	61.0923	54.0566	56.7887	24.6389
34.7463	61.1225	54.0559	56.8203	24.64
34.7687	61.1178	54.003	56.8154	24.662
34.791	61.1245	53.9538	56.8224	24.6519
34.8134	61.057	53.9446	56.7517	24.6447
34.8358	61.0145	54.0112	56.7072	24.6492
34.8582	60.962	54.0158	56.6521	24.634
34.8806	60.9243	53.9636	56.6126	24.6421
34.903	60.904	53.9675	56.5914	24.6436
34.9254	60.9066	53.9184	56.5942	24.6438
34.9478	60.8845	53.9068	56.571	24.6718
34.9701	60.8782	53.9442	56.5644	24.6898
34.9925	60.8326	53.9869	56.5166	24.6791
35.0149	60.8055	54.0515	56.4882	24.6988
35.0373	60.7852	54.0061	56.4669	24.689
35.0597	60.7738	53.913	56.4549	24.6796
35.0821	60.7601	53.834	56.4406	24.7006
35.1045	60.7415	53.8186	56.4212	24.6919
35.1269	60.6835	53.8275	56.3603	24.6826
35.1493	60.6906	53.8297	56.3678	24.7024
35.1716	60.6758	53.8693	56.3523	24.698
35.194	60.6772	53.8865	56.3537	24.6904
35.2164	60.6835	53.882	56.3603	24.7026
35.2388	60.6578	53.9463	56.3334	24.6787
35.2612	60.6188	53.9342	56.2925	24.6909
35.2836	60.615	53.9477	56.2885	24.7013
35.306	60.6275	54.0024	56.3016	24.6804
35.3284	60.6123	53.9746	56.2857	24.6753
35.3507	60.61	53.986	56.2833	24.6812
35.3731	60.6435	54.0632	56.3184	24.6703
35.3955	60.6352	54.1283	56.3097	24.6724
35.4179	60.6249	54.0453	56.2989	24.6974
35.4403	60.6273	53.9905	56.3014	24.6824
35.4627	60.6183	54.044	56.292	24.6332
35.4851	60.6102	54.1006	56.2835	24.6328
35.5075	60.609	54.0923	56.2822	24.6128
35.5299	60.6214	54.0825	56.2953	24.5994
35.5522	60.6656	54.0973	56.3416	24.6189
35.5746	60.6828	54.1537	56.3595	24.6038
35.597	60.7079	54.1915	56.3859	24.5901
35.6194	60.717	54.2128	56.3954	24.5802
35.6418	60.7775	54.1726	56.4588	24.5755
35.6642	60.8236	54.1482	56.5071	24.5616
35.6866	60.8332	54.1322	56.5172	24.5943
35.709	60.8371	54.1105	56.5213	24.6152
35.7313	60.8723	54.1236	56.5582	24.5915
35.7537	60.9077	54.1294	56.5953	24.5779
35.7761	60.8783	54.0393	56.5644	24.5783
35.7985	60.9087	53.9939	56.5963	24.5871
35.8209	60.8906	53.9656	56.5774	24.5768
35.8433	60.8793	54.0641	56.5655	24.5633
35.8657	60.8397	54.1772	56.524	24.5809
35.8881	60.8323	54.2563	56.5162	24.573
35.9104	60.8395	54.1811	56.5238	24.5746
35.9328	60.8616	54.1724	56.547	24.5657
35.9552	60.9041	54.1179	56.5915	24.559
35.9776	60.8478	54.1174	56.5325	24.5494
36	60.8244	54.0486	56.508	24.5674
36.0224	60.837	54.1193	56.5212	24.5803
36.0448	60.8683	54.136	56.554	24.5783
36.0672	60.8629	54.1727	56.5483	24.5762
36.0896	60.8852	54.2301	56.5717	24.5872
36.1119	60.8552	54.2542	56.5403	24.5701
36.1343	60.8903	54.1797	56.577	24.5702
36.1567	60.9025	54.1807	56.5898	24.548
36.1791	60.9217	54.2041	56.6099	24.5545
36.2015	60.9299	54.1896	56.6185	24.557
36.2239	60.9443	54.1427	56.6336	24.5551
36.2463	60.9741	54.1651	56.6649	24.54
36.2687	61.0026	54.1718	56.6947	24.5444
36.291	61.0164	54.1656	56.7092	24.5248
36.3134	61.0597	54.1855	56.7546	24.5263
36.3358	61.0895	54.137	56.7858	24.5175
36.3582	61.1155	54.0893	56.813	24.5161
36.3806	61.1133	53.9595	56.8107	24.495
36.403	61.1074	53.9734	56.8045	24.4642
36.4254	61.0385	53.9401	56.7323	24.4758
36.4478	60.9633	53.9602	56.6535	24.4376
36.4701	60.8981	54.0284	56.5852	24.4544
36.4925	60.8862	54.082	56.5727	24.4136
36.5149	60.8631	54.0175	56.5485	24.3964
36.5373	60.8794	53.9925	56.5656	24.4535
36.5597	60.875	54.0402	56.561	24.4806
36.5821	60.8788	54.1281	56.565	24.4885
36.6045	60.9128	54.121	56.6006	24.4957
36.6269	60.98	54.0842	56.671	24.492
36.6493	61.0382	54.0576	56.732	24.5041
36.6716	61.0486	54.0203	56.7429	24.4919
36.694	61.0446	53.9834	56.7387	24.4938
36.7164	61.0299	54.0151	56.7234	24.5183
36.7388	60.9963	54.0033	56.6882	24.4939
36.7612	60.9654	53.9654	56.6558	24.511
36.7836	60.9388	53.9527	56.6279	24.515
36.806	60.8842	53.9527	56.5706	24.5406
36.8284	60.8514	53.9597	56.5362	24.5296
36.8507	60.8538	53.9041	56.5388	24.5295
36.8731	60.8236	53.9002	56.5071	24.5394
36.8955	60.8101	53.9011	56.493	24.5473
36.9179	60.8008	53.8988	56.4832	24.5255
36.9403	60.8184	53.9017	56.5017	24.5197
36.9627	60.791	53.8954	56.473	24.5506
36.9851	60.8053	53.9529	56.4879	24.5413
37.0075	60.8009	54.0419	56.4834	24.5387
37.0299	60.8019	53.9957	56.4844	24.5485
37.0522	60.7968	53.8622	56.479	24.5602
37.0746	60.8352	53.7854	56.5193	24.5249
37.097	60.7875	53.7311	56.4693	24.5489
37.1194	60.7633	53.7834	56.444	24.5357
37.1418	60.726	53.794	56.4048	24.5652
37.1642	60.7059	53.8962	56.3838	24.5705
37.1866	60.7183	53.9186	56.3968	24.5896
37.209	60.7514	53.9289	56.4315	24.578
37.2313	60.7766	53.9414	56.4579	24.587
37.2537	60.7868	53.9969	56.4686	24.6165
37.2761	60.8183	54.0954	56.5016	24.5897
37.2985	60.823	53.9967	56.5065	24.572
37.3209	60.8783	53.9465	56.5644	24.5879
37.3433	60.952	53.9445	56.6417	24.5939
37.3657	60.967	53.9224	56.6574	24.6024
37.3881	60.9687	53.8892	56.6592	24.5775
37.4104	60.9386	53.8411	56.6277	24.5625
37.4328	60.9319	53.9237	56.6206	24.5634
37.4552	60.8763	53.9515	56.5623	24.5509
37.4776	60.8361	53.9289	56.5202	24.5832
37.5	60.8409	53.9298	56.5252	24.5834
37.5224	60.8137	53.8696	56.4968	24.5912
37.5448	60.8181	53.7928	56.5014	24.5888
37.5672	60.8249	53.8029	56.5085	24.6259
37.5896	60.7841	53.8449	56.4657	24.5931
37.6119	60.7673	53.8662	56.4481	24.6039
37.6343	60.7558	53.9892	56.4361	24.613
37.6567	60.7432	53.9126	56.4229	24.6115
37.6791	60.7464	53.8248	56.4262	24.6221
37.7015	60.8334	53.8014	56.5174	24.619
37.7239	60.7745	53.8266	56.4557	24.6201
37.7463	60.7891	53.8048	56.471	24.6056
37.7687	60.767	53.801	56.4478	24.6276
37.791	60.757	53.8416	56.4374	24.6397
37.8134	60.7417	53.9122	56.4213	24.626
37.8358	60.7394	53.9697	56.4189	24.6164
37.8582	60.7431	54.0159	56.4228	24.6476
37.8806	60.7619	54.0557	56.4424	24.6597
37.903	60.8511	54.0885	56.5359	24.6302
37.9254	60.9348	54.1483	56.6236	24.5999
37.9478	60.9771	54.1937	56.6679	24.6301
37.9701	61.0347	54.233	56.7284	24.6302
37.9925	61.0764	54.2451	56.7721	24.6427
38.0149	61.0951	54.249	56.7917	24.6324
38.0373	61.1094	54.2539	56.8066	24.6396
38.0597	61.1631	54.2601	56.8629	24.6349
38.0821	61.1665	54.2009	56.8664	24.6228
38.1045	61.192	54.1205	56.8932	24.6338
38.1269	61.1743	54.0996	56.8747	24.6473
38.1493	61.1853	54.1206	56.8861	24.6282
38.1716	61.1576	54.1409	56.8572	24.6006
38.194	61.1435	54.0278	56.8424	24.5976
38.2164	61.1164	53.9787	56.814	24.5707
38.2388	61.0824	53.9813	56.7783	24.5545
38.2612	61.1093	53.9375	56.8065	24.5292
38.2836	61.0729	54.0046	56.7683	24.5433
38.306	61.0342	54.0718	56.7278	24.5452
38.3284	61.0089	54.0684	56.7013	24.5661
38.3507	60.9806	53.941	56.6716	24.5446
38.3731	60.9971	53.9558	56.6889	24.545
38.3955	60.9654	53.9916	56.6557	24.5402
38.4179	60.9272	54.0318	56.6157	24.542
38.4403	60.9474	54.0768	56.6368	24.5584
38.4627	60.9701	54.0992	56.6607	24.5326
38.4851	61.0011	53.9986	56.6932	24.5637
38.5075	61.0034	53.9475	56.6955	24.5525
38.5299	61.066	54.0174	56.7611	24.5065
38.5522	61.0662	54.0716	56.7614	24.492
38.5746	61.0093	54.038	56.7017	24.5091
38.597	61.0262	53.9371	56.7194	24.5446
38.6194	61.0254	53.9077	56.7186	24.5058
38.6418	61.0096	53.9781	56.702	24.5079
38.6642	60.9629	54.047	56.653	24.514
38.6866	60.8999	54.0807	56.5871	24.5115
38.709	60.9039	54.0688	56.5912	24.4998
38.7313	60.926	54.0866	56.6144	24.5068
38.7537	60.9397	54.0805	56.6287	24.5217
38.7761	60.9479	54.0507	56.6374	24.5147
38.7985	60.9705	54.1188	56.661	24.4923
38.8209	60.9361	54.1407	56.625	24.4959
38.8433	60.8915	54.1557	56.5783	24.4745
38.8657	60.9158	54.193	56.6037	24.4695
38.8881	60.8867	54.0918	56.5732	24.4816
38.9104	60.88	54.0401	56.5662	24.4714
38.9328	60.8931	54.0238	56.58	24.4829
38.9552	60.8143	53.9712	56.4974	24.4856
38.9776	60.7868	53.9233	56.4686	24.5239
39	60.7317	53.921	56.4108	24.53
39.0224	60.7264	53.9464	56.4053	24.528
39.0448	60.7041	53.9838	56.3819	24.5119
39.0672	60.6945	53.9649	56.3719	24.5117
39.0896	60.7297	53.9541	56.4088	24.5216
39.1119	60.7764	54.0211	56.4576	24.5365
39.1343	60.7699	53.9667	56.4508	24.5469
39.1567	60.7753	53.9573	56.4565	24.5714
39.1791	60.7494	53.9688	56.4294	24.545
39.2015	60.7499	53.9395	56.4298	24.5557
39.2239	60.7092	54.0179	56.3873	24.5547
39.2463	60.7068	54.0584	56.3847	24.558
39.2687	60.6952	54.0942	56.3725	24.5424
39.291	60.6942	54.1236	56.3715	24.5286
39.3134	60.7617	54.1165	56.4423	24.5553
39.3358	60.8004	54.2128	56.4828	24.5366
39.3582	60.8423	54.2504	56.5267	24.5528
39.3806	60.8976	54.2323	56.5846	24.5365
39.403	60.9382	54.2446	56.6273	24.5201
39.4254	60.9322	54.2528	56.6209	24.5088
39.4478	60.9903	54.2307	56.6818	24.4891
39.4701	61.0068	54.1965	56.6991	24.5074
39.4925	61.0076	54.2116	56.7	24.4931
39.5149	60.9834	54.2127	56.6746	24.4972
39.5373	60.9747	54.1811	56.6655	24.5131
39.5597	60.9199	54.1659	56.608	24.5107
39.5821	60.9114	54.1955	56.5992	24.5069
39.6045	60.905	54.1603	56.5924	24.536
39.6269	60.9017	54.1449	56.589	24.5107
39.6493	60.8971	54.2063	56.5841	24.5478
39.6716	60.8712	54.1973	56.557	24.5251
39.694	60.8577	54.0815	56.5428	24.5557
39.7164	60.8781	54.1077	56.5642	24.5263
39.7388	60.8859	54.1451	56.5724	24.5311
39.7612	60.862	54.1611	56.5473	24.5172
39.7836	60.8695	54.2214	56.5553	24.533
39.806	60.901	54.2703	56.5883	24.5332
39.8284	60.9249	54.2511	56.6133	24.5162
39.8507	60.9157	54.2275	56.6037	24.5177
39.8731	60.9642	54.2639	56.6545	24.4902
39.8955	60.9785	54.3065	56.6695	24.5048
39.9179	60.9855	54.3044	56.6768	24.4741
39.9403	61.0378	54.3178	56.7315	24.4555
39.9627	61.0582	54.3521	56.753	24.4445
39.9851	61.0548	54.351	56.7494	24.441
40.0075	61.0647	54.3799	56.7598	24.4641
40.0299	61.0497	54.3306	56.7441	24.4631
40.0522	61.0382	54.341	56.732	24.4598
40.0746	61.0447	54.278	56.7388	24.4747
40.097	61.0478	54.251	56.7421	24.4596
40.1194	61.0587	54.2415	56.7535	24.4694
40.1418	61.0644	54.2198	56.7595	24.4596
40.1642	61.0932	54.1681	56.7896	24.4805
40.1866	61.0811	54.2188	56.7769	24.495
40.209	61.1006	54.2542	56.7974	24.4849
40.2313	61.0786	54.2467	56.7743	24.4854
40.2537	61.0874	54.2994	56.7835	24.4712
40.2761	61.0751	54.2722	56.7706	24.4767
40.2985	61.083	54.2032	56.779	24.4732
40.3209	61.1165	54.2217	56.814	24.4523
40.3433	61.1181	54.1895	56.8157	24.4321
40.3657	61.0859	54.1683	56.782	24.444
40.3881	61.0845	54.0574	56.7806	24.4765
40.4104	61.0299	54.0107	56.7233	24.4681
40.4328	61.0009	54.0145	56.6929	24.4839
40.4552	60.942	53.9908	56.6312	24.5075
40.4776	60.9308	53.987	56.6195	24.4983
40.5	60.9335	53.8976	56.6222	24.523
40.5224	60.9523	53.9155	56.642	24.5308
40.5448	60.977	53.9327	56.6679	24.5463
40.5672	61.004	53.9293	56.6961	24.547
40.5896	61.0195	53.9081	56.7124	24.535
40.6119	61.0231	53.9405	56.7162	24.5535
40.6343	61.0109	53.9148	56.7034	24.5598
40.6567	60.9402	53.9226	56.6293	24.5705
40.6791	60.9331	53.9453	56.6219	24.5707
40.7015	60.8704	53.9237	56.5562	24.5487
40.7239	60.8168	53.8619	56.5	24.5663
40.7463	60.8128	53.904	56.4958	24.5604
40.7687	60.8088	53.849	56.4917	24.5537
40.791	60.7682	53.7531	56.4491	24.5328
40.8134	60.8159	53.7057	56.4991	24.5484
40.8358	60.8281	53.7611	56.5118	24.5338
40.8582	60.8437	53.7428	56.5282	24.5305
40.8806	60.8509	53.7839	56.5357	24.5276
40.903	60.8563	53.8269	56.5414	24.5204
40.9254	60.8221	53.8922	56.5056	24.5328
40.9478	60.8173	53.9241	56.5005	24.5286
40.9701	60.8199	53.9671	56.5033	24.5152
40.9925	60.848	53.9226	56.5327	24.5145
41.0149	60.8726	53.9457	56.5585	24.5078
41.0373	60.8871	53.9499	56.5737	24.539
41.0597	60.8715	53.9591	56.5574	24.5279
41.0821	60.8924	53.9725	56.5792	24.5437
41.1045	60.9	53.982	56.5872	24.5248
41.1269	60.9126	53.8874	56.6003	24.543
41.1493	60.936	53.8314	56.6249	24.5878
41.1716	60.8975	53.795	56.5846	24.5803
41.194	60.8757	53.8473	56.5617	24.5835
41.2164	60.8769	53.8834	56.563	24.5935
41.2388	60.8698	53.9423	56.5556	24.6168
41.2612	60.8946	53.9448	56.5816	24.6009
41.2836	60.8917	53.9176	56.5785	24.6128
41.306	60.8768	53.9682	56.5629	24.5911
41.3284	60.877	53.966	56.5631	24.5998
41.3507	60.8915	53.985	56.5783	24.5874
41.3731	60.8907	54.0307	56.5774	24.6068
41.3955	60.8881	54.0725	56.5747	24.6147
41.4179	60.8901	54.032	56.5768	24.6287
41.4403	60.8939	54.0575	56.5808	24.6093
41.4627	60.9245	54.0619	56.6128	24.6278
41.4851	60.9145	53.9797	56.6024	24.6114
41.5075	60.8827	53.9086	56.569	24.6408
41.5299	60.916	53.8893	56.604	24.6417
41.5522	60.8588	53.9701	56.544	24.6561
41.5746	60.8254	53.9076	56.509	24.6592
41.597	60.7909	53.9247	56.4728	24.6682
41.6194	60.7855	53.9994	56.4672	24.6713
41.6418	60.7693	54.1077	56.4502	24.686
41.6642	60.7447	54.1896	56.4245	24.6745
41.6866	60.7916	54.2447	56.4736	24.678
41.709	60.8197	54.2253	56.503	24.688
41.7313	60.8785	54.2129	56.5646	24.6971
41.7537	60.9118	54.1797	56.5996	24.6835
41.7761	60.923	54.1686	56.6112	24.6863
41.7985	60.9113	54.124	56.5991	24.705
41.8209	60.9517	54.0821	56.6414	24.6928
41.8433	60.9103	54.0459	56.598	24.7008
41.8657	60.9393	54.0812	56.6283	24.6914
41.8881	60.9107	54.0323	56.5984	24.7024
41.9104	60.9186	53.9932	56.6067	24.6638
41.9328	60.9056	53.9706	56.5931	24.6566
41.9552	60.8365	53.9669	56.5207	24.6674
41.9776	60.8354	53.8833	56.5195	24.6684
42	60.8346	53.8501	56.5186	24.6491
42.0224	60.8163	53.8088	56.4995	24.6474
42.0448	60.7722	53.8247	56.4533	24.6307
42.0672	60.7177	53.8873	56.3961	24.6251
42.0896	60.6704	54.0217	56.3466	24.6288
42.1119	60.6929	54.0622	56.3702	24.6163
42.1343	60.7119	54.061	56.3901	24.6288
42.1567	60.7691	53.9955	56.45	24.6126
42.1791	60.7938	53.9283	56.4759	24.6293
42.2015	60.7849	53.8536	56.4666	24.6367
42.2239	60.7939	53.8454	56.476	24.6097
42.2463	60.7946	53.9431	56.4768	24.6249
42.2687	60.782	53.9994	56.4635	24.6218
42.291	60.7305	53.9879	56.4096	24.6069
42.3134	60.7574	53.9895	56.4377	24.6133
42.3358	60.7916	53.9631	56.4736	24.6075
42.3582	60.777	53.997	56.4583	24.6116
42.3806	60.7591	54.012	56.4395	24.617
42.403	60.7166	54.01	56.395	24.6039
42.4254	60.7328	54.0186	56.4119	24.6109
42.4478	60.789	54.1256	56.4708	24.6221
42.4701	60.7752	54.1806	56.4564	24.6241
42.4925	60.832	54.1546	56.5159	24.6087
42.5149	60.895	54.0904	56.582	24.592
42.5373	60.9762	54.0626	56.667	24.5934
42.5597	61.0289	54.0425	56.7223	24.6068
42.5821	61.0019	53.9901	56.694	24.5953
42.6045	61.0125	53.9499	56.7051	24.5757
42.6269	60.9862	53.9955	56.6775	24.5879
42.6493	60.934	54.0164	56.6228	24.6071
42.6716	60.8968	54.0096	56.5839	24.6
42.694	60.8881	53.9967	56.5747	24.5925
42.7164	60.8627	54.0714	56.5481	24.5534
42.7388	60.8961	54.0234	56.5831	24.599
42.7612	60.9008	53.9485	56.5881	24.575
42.7836	60.9365	53.8828	56.6255	24.5714
42.806	60.9159	53.9361	56.6039	24.6031
42.8284	60.8278	53.8959	56.5115	24.6114
42.8507	60.7985	53.8715	56.4808	24.616
42.8731	60.789	53.913	56.4708	24.6256
42.8955	60.7623	53.9872	56.4429	24.6046
42.9179	60.7215	54.0112	56.4001	24.5999
42.9403	60.7633	54.0031	56.4439	24.5941
42.9627	60.7841	53.975	56.4657	24.6226
42.9851	60.7983	53.9164	56.4806	24.6233
43.0075	60.8046	53.9009	56.4873	24.599
43.0299	60.7627	53.939	56.4433	24.6055
43.0522	60.7627	53.8847	56.4433	24.6064
43.0746	60.77	53.9369	56.4509	24.5787
43.097	60.7753	53.9847	56.4565	24.5806
43.1194	60.7745	53.9298	56.4556	24.5621
43.1418	60.7983	53.9778	56.4807	24.6033
43.1642	60.7927	53.9134	56.4747	24.5768
43.1866	60.7942	53.9588	56.4764	24.5734
43.209	60.7779	54.0002	56.4593	24.5598
43.2313	60.7687	53.9468	56.4496	24.5976
43.2537	60.7402	53.8777	56.4198	24.5951
43.2761	60.7949	53.8932	56.4771	24.584
43.2985	60.834	53.9715	56.518	24.5964
43.3209	60.7473	53.9373	56.4272	24.619
43.3433	60.6901	54.0053	56.3672	24.6176
43.3657	60.7345	54.0053	56.4137	24.5907
43.3881	60.6991	54.0732	56.3767	24.5977
43.4104	60.7231	54.067	56.4018	24.605
43.4328	60.7403	54.0793	56.4198	24.6029
43.4552	60.7798	54.1115	56.4612	24.5878
43.4776	60.8029	54.0684	56.4855	24.5978
43.5	60.8092	54.0464	56.492	24.6118
43.5224	60.8105	53.9553	56.4934	24.6248
43.5448	60.8406	53.8875	56.5249	24.6041
43.5672	60.8487	53.9235	56.5334	24.6236
43.5896	60.7753	53.912	56.4565	24.6244
43.6119	60.7714	53.9052	56.4524	24.6284
43.6343	60.7226	53.9707	56.4013	24.6165
43.6567	60.7011	53.9833	56.3787	24.6492
43.6791	60.6921	54.0119	56.3693	24.6364
43.7015	60.6792	54.0543	56.3558	24.6352
43.7239	60.7262	54.0337	56.405	24.6358
43.7463	60.7492	54.0282	56.4291	24.6364
43.7687	60.732	54.0241	56.4111	24.6259
43.791	60.7492	53.9774	56.4292	24.6237
43.8134	60.7539	53.9817	56.4341	24.643
43.8358	60.7823	54.0682	56.4638	24.6234
43.8582	60.8244	54.0582	56.508	24.6094
43.8806	60.82	54.0134	56.5033	24.5436
43.903	60.8057	54.0162	56.4884	24.5576
43.9254	60.8091	53.9952	56.492	24.5775
43.9478	60.8064	54.0393	56.4891	24.5378
43.9701	60.8039	54.0037	56.4865	24.548
43.9925	60.785	54.0645	56.4667	24.5248
44.0149	60.7717	54.0193	56.4527	24.514
44.0373	60.7811	53.9372	56.4626	24.5095
44.0597	60.7609	53.9095	56.4414	24.5199
44.0821	60.7381	53.8807	56.4176	24.5317
44.1045	60.7468	53.907	56.4266	24.544
44.1269	60.7353	54.0031	56.4146	24.5758
44.1493	60.7316	54.068	56.4107	24.537
44.1716	60.7442	54.085	56.4239	24.5903
44.194	60.7429	54.0842	56.4226	24.5675
44.2164	60.7199	54.1237	56.3984	24.5811
44.2388	60.7254	54.1667	56.4042	24.5657
44.2612	60.7225	54.1741	56.4012	24.565
44.2836	60.7135	54.1914	56.3917	24.5693
44.306	60.7288	54.1475	56.4078	24.5532
44.3284	60.7312	54.0372	56.4103	24.5183
44.3507	60.7469	54.1331	56.4268	24.5496
44.3731	60.7481	54.2244	56.428	24.5326
44.3955	60.7697	54.2497	56.4507	24.5354
44.4179	60.7638	54.3265	56.4444	24.5456
44.4403	60.7718	54.3118	56.4529	24.5408
44.4627	60.7623	54.2098	56.4429	24.5693
44.4851	60.7771	54.2751	56.4584	24.5404
44.5075	60.7956	54.2766	56.4778	24.5226
44.5299	60.8043	54.2058	56.4869	24.548
44.5522	60.8193	54.1998	56.5027	24.5365
44.5746	60.7926	54.1559	56.4747	24.5256
44.597	60.8065	54.0635	56.4892	24.5387
44.6194	60.8133	54.1288	56.4963	24.5211
44.6418	60.7982	54.2152	56.4805	24.5275
44.6642	60.8224	54.2209	56.5059	24.5331
44.6866	60.8066	54.1974	56.4893	24.552
[truncated: 684 more rows]
